# Supplementary material for: Translation Regulation and RNA Granule Formation after Heat Shock of Procyclic Form Trypanosoma brucei: Many Heat-Induced mRNAs Are also Increased during Differentiation to Mammalian-Infective Forms
Source: PLoS Negl Trop Dis. 2016 Sep 8;10(9):e0004982. doi: 10.1371/journal.pntd.0004982 (PMC5015846; doi:10.1371/journal.pntd.0004982)
Supplement: S1 Table — For detailed legend see Sheet 1. (XLSX) [file pntd.0004982.s001.xlsx]

## Sheet: 1. KEY
GENERAL	In = input; F = free fraction; S = ribosomal subiunits and monosomes; L = light polysomes; H = heavy polysomes; Annotation= gene functional annotation according to TritrypDB, with manual changes; Class = manually assigned functitonal class. CDS length = coding region length according to TritrypDB. 3_UTR = 3'-UTR length according to TritrypDB. There are four experiments: 27_1, 27-2, 39_1 and 39_2.…
Sheet 2	Proportion of SL signal in each fraction for the polysome gadients; Ratios for the SL signals from input: and gene counts for regulated translation
Sheet 3	Raw read counts per CDS for 39·C and 27·C
Sheet 4	Columns C - L: Read counts converted to reads per million reads, 27°C data. Columns M-T: REads normalised according to the SL signals in Sheet 9.
Sheet 5	Columns C - L: Read counts converted to reads per million reads, 39°C data. Columns M-T: Reads normalised according to the SL signals in Sheet 9.
Sheet 6	F-39/27 ratio for input reads according to DESeq; G-DeSeq adjusted p-value. P-AJ: the fraction of the reads in each portion of the gradient was calculated for all four gradients.To get the fraction in polysomes for each experiment, we added L+H.See Column labels for additional details. To calculate the minimum possible increase in polysomal RNA after heat shock, we divided the smaller of the two …
Sheet 7	Genes for which the % in polysomes increased by at least 2-fold after heat shock. This set was also used for the corresponding heat map.
Sheet 8	Genes for which the % in polysomes after heat shock was less than 0.8x the value before heat shock. This set was also used for the corresponding heat map.
Sheet 9	Statistics
Sheet 10	Gene lists for 3'UTR analyses, and motifs in the SG+39 polysome group

## Sheet: 2. SL signal
Proportion of SL signal in fraction				Category	Number
	Expt 1	Expt 2		Data available - total no genes	6656
27F	0.144	0.147		No that move onto polysomes at least 2x	76
27S	0.207	0.216		No that move onto polysomes & are >2x increased in SG	50
27L	0.471	0.524		No that move onto polysomes & are >2x decreased in SG	2
27H	0.178	0.113
39F	0.175	0.144
39S	0.158	0.176
39L	0.529	0.557
39H	0.138	0.124
SL signal - background
	Expt 1	Expt 2
27 Input	265133	218603
39 Input	133194	140539
27 Input	1	1
39 Input	0.502	0.643
		0.5725
	1.7175

## Sheet: 3. Raw data
	39In-1	39In-2	39F-1	39F-2	39S-1	39S-2	39L-1	39L-2	39H-1	39H-2				27In-1	27In-2	27F-1	27F-2	27S-1	27S-2	27L-1	27L-2	27H-1	27H-2
Tb927.1.10	0	0	0	0	0	0	0	0	0	0			Tb927.1.10	0	0	0	0	0	0	0	0	0	0
Tb927.1.1000	566	219	762	859	184	72	445	238	1095	1015			Tb927.1.1000	1220	1179	2162	1744	390	2377	1062	368	508	893
Tb927.1.1010	1200	551	1136	1074	344	165	625	286	1603	1523			Tb927.1.1010	1218	1333	2285	1967	619	3394	888	301	450	692
Tb927.1.1020	623	329	726	750	139	49	412	199	1243	1157			Tb927.1.1020	554	596	1460	1428	417	2001	509	191	238	337
Tb927.1.1030	1044	447	1678	1497	250	114	652	330	1734	1570			Tb927.1.1030	1282	1447	3940	3433	602	3192	964	342	606	918
Tb927.1.1040	514	433	1432	1423	100	56	173	68	347	332			Tb927.1.1040	391	347	2502	2025	124	706	97	27	37	86
Tb927.1.1050	617	297	293	264	274	128	693	288	2138	1998			Tb927.1.1050	819	1028	477	453	627	3558	1233	405	837	1261
Tb927.1.1060	548	338	657	583	87	40	368	202	1004	883			Tb927.1.1060	564	610	1763	1528	283	1560	521	166	239	399
Tb927.1.1080	910	390	1257	1187	195	98	464	195	1072	1006			Tb927.1.1080	1004	901	2234	1928	401	2122	694	246	287	416
Tb927.1.1100	470	198	316	241	182	118	586	259	2640	2567			Tb927.1.1100	533	620	309	313	690	3285	981	299	851	1129
Tb927.1.1120	1341	709	1082	1035	115	40	534	228	1237	1089			Tb927.1.1120	1596	1529	1815	1565	267	1492	849	270	499	831
Tb927.1.1130	1049	771	1724	1664	294	146	605	248	1454	1389			Tb927.1.1130	1287	1218	3028	2563	868	3942	935	312	383	609
Tb927.1.1140	524	267	784	761	160	79	217	93	728	610			Tb927.1.1140	957	1007	1710	1543	470	2489	709	229	332	462
Tb927.1.1150	1135	490	861	719	83	49	507	248	1640	1648			Tb927.1.1150	978	895	1977	1616	415	2042	758	244	300	495
Tb927.1.1160	782	458	1126	1048	193	105	670	322	1439	1301			Tb927.1.1160	796	818	2833	2343	490	2605	788	240	312	494
Tb927.1.1170	395	295	411	354	90	26	163	71	350	313			Tb927.1.1170	627	468	543	413	132	723	381	93	111	166
Tb927.1.1200	554	183	807	727	123	67	569	224	1562	1398			Tb927.1.1200	1004	790	1901	1641	416	2352	894	244	399	609
Tb927.1.1210	632	428	387	331	65	13	315	123	790	630			Tb927.1.1210	1028	954	1041	851	201	1327	708	228	193	358
Tb927.1.1220	698	357	828	749	78	36	471	207	1695	1500			Tb927.1.1220	937	777	1361	1265	244	1549	835	263	468	688
Tb927.1.1230	893	620	811	746	125	44	474	199	1205	1260			Tb927.1.1230	678	672	2073	1732	404	1736	460	159	163	294
Tb927.1.1240	1146	459	235	172	387	187	1317	570	5176	4357			Tb927.1.1240	2218	2973	212	222	595	3685	2779	977	4477	6663
Tb927.1.1270	587	300	293	252	118	46	333	190	1216	1168			Tb927.1.1270	378	399	398	438	221	1235	238	80	161	327
Tb927.1.1300	551	318	669	677	130	37	319	131	554	545			Tb927.1.1300	564	622	1203	1065	235	1312	383	116	130	221
Tb927.1.1310	721	303	837	647	214	84	464	173	1119	1022			Tb927.1.1310	1076	1091	2212	1786	540	3144	900	304	363	559
Tb927.1.1330	814	432	1219	1020	242	149	571	270	1614	1441			Tb927.1.1330	1094	1232	2375	2087	592	3582	1206	389	513	850
Tb927.1.1340	1235	938	1039	858	162	78	784	338	2146	1922			Tb927.1.1340	1379	1225	1560	1416	554	2915	1342	423	507	788
Tb927.1.1350	556	210	174	128	141	73	641	318	3453	3145			Tb927.1.1350	630	705	212	178	601	3258	1140	393	946	1335
Tb927.1.1370	1024	529	738	687	236	113	815	337	2980	2489			Tb927.1.1370	1434	1561	918	906	738	3892	1491	457	2005	2824
Tb927.1.1380	689	243	130	85	130	56	524	202	2645	2597			Tb927.1.1380	1023	1072	122	150	490	2175	1089	340	1003	1389
Tb927.1.1390	752	463	445	495	56	21	272	85	821	847			Tb927.1.1390	779	748	846	760	155	1074	478	166	275	490
Tb927.1.1400	896	784	367	320	54	21	304	129	888	929			Tb927.1.1400	451	538	686	555	134	848	295	107	116	218
Tb927.1.1420	1179	508	230	163	226	131	872	409	5590	4968			Tb927.1.1420	1568	1663	144	160	689	3359	1488	443	2777	3632
Tb927.1.1470	813	359	86	70	126	54	674	264	7975	7602			Tb927.1.1470	723	889	47	41	447	2322	1100	360	1699	2316
Tb927.1.1500	557	199	87	65	92	36	558	272	6066	6187			Tb927.1.1500	193	219	58	62	274	1169	443	98	373	474
Tb927.1.1530	1228	523	163	130	231	141	1438	717	9573	9139			Tb927.1.1530	1298	1381	109	120	711	4203	2285	723	2599	3757
Tb927.1.1540	1061	562	854	713	220	96	597	319	2021	1813			Tb927.1.1540	1388	1362	1389	1287	491	2597	1089	364	1027	1451
Tb927.1.1550	727	395	1069	1115	244	126	628	381	1638	1548			Tb927.1.1550	610	766	1859	1556	418	2314	777	285	402	703
Tb927.1.1560	774	322	606	585	258	123	635	270	1963	1866			Tb927.1.1560	1105	1155	767	796	544	3428	974	304	976	1476
Tb927.1.1580	897	528	459	432	183	68	291	138	820	731			Tb927.1.1580	1130	1073	892	785	238	1416	587	218	306	480
Tb927.1.1600	475	198	154	131	224	145	630	351	3196	2884			Tb927.1.1600	554	625	173	134	788	4477	1485	468	971	1345
Tb927.1.1610	403	176	662	565	61	36	189	83	524	458			Tb927.1.1610	563	487	1712	1448	188	868	340	84	132	231
Tb927.1.1620	822	377	648	497	214	114	827	435	3769	3421			Tb927.1.1620	1260	1548	882	918	763	4146	1892	634	1887	2629
Tb927.1.1630	441	265	269	220	38	20	204	79	583	509			Tb927.1.1630	628	605	433	387	130	744	445	134	166	340
Tb927.1.1640	399	180	773	707	105	38	283	128	706	683			Tb927.1.1640	398	433	1569	1225	221	1437	410	107	177	266
Tb927.1.1660	608	485	1307	1079	245	113	349	170	565	612			Tb927.1.1660	428	510	1978	1617	308	1619	369	92	113	181
Tb927.1.1670	1185	545	232	224	236	107	1398	648	7891	7567			Tb927.1.1670	1248	1519	199	215	706	3803	1655	569	3196	4222
Tb927.1.1680	992	504	661	608	43	20	407	181	1009	950			Tb927.1.1680	924	956	1422	1183	153	1082	652	200	269	368
Tb927.1.1690	788	441	1098	941	296	162	848	436	2158	2083			Tb927.1.1690	765	879	2289	2442	962	4690	922	336	424	665
Tb927.1.1700	463	182	764	705	127	67	496	294	2160	1854			Tb927.1.1700	682	893	822	695	417	2048	1044	375	1346	1816
Tb927.1.1710	1302	609	235	211	386	182	1424	694	7621	6657			Tb927.1.1710	2070	2354	241	244	1154	6095	3011	955	3914	5166
Tb927.1.1720	1005	564	642	527	147	78	539	233	1768	1635			Tb927.1.1720	881	899	1366	1142	315	1511	829	287	477	725
Tb927.1.1730	971	471	1053	895	127	68	1100	530	5418	5294			Tb927.1.1730	650	801	1633	1531	550	2814	1185	366	879	1130
Tb927.1.1750	614	260	316	249	150	56	544	235	3180	3161			Tb927.1.1750	544	592	438	471	370	1969	862	243	520	654
Tb927.1.1760	72	21	42	47	12	6	45	30	324	333			Tb927.1.1760	53	106	52	55	45	243	82	21	50	115
Tb927.1.1770	335	269	256	240	28	5	103	34	613	567			Tb927.1.1770	597	655	546	523	71	401	324	107	168	286
Tb927.1.1790	375	221	281	321	43	17	220	131	735	671			Tb927.1.1790	455	491	482	467	126	739	370	115	189	392
Tb927.1.1820	1109	531	768	614	202	102	919	454	2276	2299			Tb927.1.1820	711	702	1289	1269	509	2575	703	243	282	439
Tb927.1.1840	260	91	110	81	96	49	328	156	3676	3563			Tb927.1.1840	255	351	107	91	384	1941	642	183	907	1334
Tb927.1.1850	365	194	215	166	123	63	613	295	3450	3418			Tb927.1.1850	173	217	178	181	356	1741	407	117	243	395
Tb927.1.1880	821	354	218	173	290	148	1224	603	5391	5293			Tb927.1.1880	821	972	282	235	922	4799	2067	681	1374	2082
Tb927.1.1890	462	177	206	180	281	163	909	481	4653	4274			Tb927.1.1890	411	596	286	282	986	5576	1483	410	1177	1543
Tb927.1.1910	1119	561	491	437	312	179	1078	509	4652	4317			Tb927.1.1910	1267	1285	461	427	895	4741	1740	558	1410	1818
Tb927.1.1920	432	215	515	512	101	56	363	169	1162	1135			Tb927.1.1920	283	316	529	538	226	1156	250	108	146	219
Tb927.1.1930	1633	657	186	156	174	85	2049	921	24691	23637			Tb927.1.1930	1927	2139	129	121	448	2327	4079	1099	6787	8461
Tb927.1.1960	695	310	754	741	165	96	910	388	4635	4177			Tb927.1.1960	864	996	644	684	471	2940	1485	419	2561	3583
Tb927.1.1980	915	505	477	488	60	25	348	164	961	929			Tb927.1.1980	948	894	1031	797	199	1124	643	178	254	382
Tb927.1.1990	374	283	637	533	68	32	161	70	269	179			Tb927.1.1990	632	541	1060	814	179	1039	378	102	128	189
Tb927.1.2110	990	514	211	202	193	93	769	398	4674	4879			Tb927.1.2110	227	227	164	155	343	1623	192	55	97	203
Tb927.1.2120	667	247	162	122	151	76	868	358	5542	4966			Tb927.1.2120	873	1096	206	162	651	3665	1661	573	2628	3873
Tb927.1.2150	83	23	172	210	23	13	39	18	109	123			Tb927.1.2150	67	48	227	204	46	203	28	9	5	22
Tb927.1.2160	354	212	127	125	44	21	162	71	562	538			Tb927.1.2160	198	189	210	199	87	520	109	22	51	113
Tb927.1.2190	1145	570	145	90	284	170	1074	484	9619	8760			Tb927.1.2190	2242	2490	105	77	1074	4844	3340	995	3971	4898
Tb927.1.2200	57	53	22	15	6	1	36	12	297	273			Tb927.1.2200	123	182	39	38	27	118	78	39	101	225
Tb927.1.2210	2409	1307	704	669	95	27	1086	472	5337	5016			Tb927.1.2210	3103	3264	1125	1149	349	2149	1651	588	2387	3710
Tb927.1.2310	618	352	217	291	47	18	411	190	2078	2132			Tb927.1.2310	1129	1912	472	463	97	773	1027	423	907	2340
Tb927.1.2320	301	201	928	923	59	29	97	39	274	249			Tb927.1.2320	561	583	1357	1262	219	1172	388	104	157	241
Tb927.1.2330	127905	81581	37222	31618	5830	2807	49315	18976	335586	284027			Tb927.1.2330	214939	198393	57219	48047	11930	61910	61552	19353	302678	372977
Tb927.1.2340	155675	119709	45195	37572	5397	2663	64667	24799	420012	367405			Tb927.1.2340	197471	175930	69290	58338	15009	82800	59895	17361	229648	278914
Tb927.1.2420	11	5	33	30	11	3	13	3	84	62			Tb927.1.2420	14	22	49	45	58	342	59	11	41	49
Tb927.1.2430	55359	49559	22849	17582	6847	3085	30467	13699	48752	44897			Tb927.1.2430	58610	51653	58117	48721	9422	52228	45376	14053	19267	24148
Tb927.1.2570	1265	604	508	415	425	215	1468	687	6696	6187			Tb927.1.2570	1645	2212	510	583	1172	6759	2357	773	4062	5762
Tb927.1.2580	1550	1333	1458	1246	235	95	641	265	2213	1817			Tb927.1.2580	2430	2205	2427	2136	677	3195	1748	488	1184	1467
Tb927.1.2600	505	177	137	92	138	79	920	331	8456	7925			Tb927.1.2600	587	733	163	113	620	2764	1363	381	3028	3436
Tb927.1.2640	387	179	770	914	46	28	202	79	831	767			Tb927.1.2640	471	531	1554	1487	205	1216	313	92	134	281
Tb927.1.2670	2065	787	288	220	139	54	1103	434	10071	9676			Tb927.1.2670	2398	2816	259	303	478	2464	1519	504	4116	5682
Tb927.1.2700	1427	672	1164	1196	337	134	521	255	1598	1548			Tb927.1.2700	1187	1123	1677	1447	453	2585	811	250	385	596
Tb927.1.2710	881	354	166	131	176	84	744	329	3936	3892			Tb927.1.2710	827	903	201	203	654	3273	993	342	706	1032
Tb927.1.2730	778	394	500	398	88	36	342	141	1583	1568			Tb927.1.2730	705	814	752	738	279	1444	449	152	400	648
Tb927.1.2740	1795	1156	1259	1016	258	111	1124	486	2123	2095			Tb927.1.2740	1390	1315	2351	2073	618	3087	1340	407	401	588
Tb927.1.2750	1218	814	696	511	92	62	680	258	2016	1755			Tb927.1.2750	1825	1631	1126	1015	439	2077	1753	537	905	1197
Tb927.1.2760	194	137	110	121	18	9	68	39	257	240			Tb927.1.2760	319	275	233	197	65	409	269	98	148	216
Tb927.1.2770	596	366	558	487	194	102	298	140	643	559			Tb927.1.2770	819	783	1739	1416	544	2847	652	211	207	304
Tb927.1.2820	1927	1042	7628	6196	735	323	389	115	1258	957			Tb927.1.2820	3893	3759	11586	12134	3108	13005	1256	330	678	959
Tb927.1.2970	288	133	712	639	60	40	201	86	527	484			Tb927.1.2970	766	626	1501	1238	243	1263	502	152	198	323
Tb927.1.2980	493	264	252	210	270	129	715	327	2802	2570			Tb927.1.2980	752	1006	296	364	829	4589	1667	546	1238	1735
Tb927.1.2985	281	212	369	265	61	35	139	53	310	347			Tb927.1.2985	642	604	931	730	165	922	396	89	122	211
Tb927.1.2990	963	361	505	392	350	172	1004	462	4088	3704			Tb927.1.2990	1115	1295	836	1032	1171	5995	1766	550	1364	1799
Tb927.1.30	0	0	0	0	0	0	0	0	0	0			Tb927.1.30	0	0	0	0	0	0	0	0	0	0
Tb927.1.3000	751	624	699	583	122	66	384	170	1367	1177			Tb927.1.3000	1002	938	1707	1371	344	1801	702	237	638	948
Tb927.1.3010	508	425	564	417	95	54	332	144	1168	1047			Tb927.1.3010	954	953	1520	1340	371	2080	740	208	397	549
Tb927.1.3030	617	241	1447	1104	133	52	340	183	1530	1382			Tb927.1.3030	1876	1972	5434	4457	539	3160	1732	488	820	1305
Tb927.1.3040	416	231	1074	710	102	48	238	97	777	689			Tb927.1.3040	996	895	3383	2686	451	2342	689	159	222	299
Tb927.1.3050	587	251	1085	728	152	93	398	187	1663	1453			Tb927.1.3050	1657	1667	2872	2594	767	4189	1609	470	1048	1447
Tb927.1.3070	545	279	636	461	104	72	619	298	3054	2700			Tb927.1.3070	1081	1080	866	812	554	2684	1442	426	2212	2554
Tb927.1.3110	1173	541	721	570	80	28	615	232	1670	1536			Tb927.1.3110	1429	1244	1515	1316	305	1960	1051	299	664	930
Tb927.1.3120	1317	1057	553	371	364	192	793	416	2598	2548			Tb927.1.3120	1205	1105	602	598	912	4234	1032	332	638	845
Tb927.1.3130	719	370	845	697	93	43	477	201	1473	1514			Tb927.1.3130	476	469	1151	1133	268	1321	447	136	244	340
Tb927.1.3150	645	273	527	465	86	31	321	132	961	785			Tb927.1.3150	927	897	1370	1052	277	1640	671	204	345	518
Tb927.1.3170	1153	619	856	750	75	41	454	197	1927	1684			Tb927.1.3170	1647	1662	1213	1016	280	1604	904	299	1378	1821
Tb927.1.3200	1198	633	529	437	43	17	807	348	3621	3609			Tb927.1.3200	909	988	894	717	189	898	1018	305	1138	1485
Tb927.1.3220	619	252	872	773	122	68	529	265	1940	1762			Tb927.1.3220	718	745	1800	1819	565	2874	871	275	463	666
Tb927.1.3230	1560	1514	1972	1413	245	131	839	418	2520	2311			Tb927.1.3230	1611	1429	3236	3161	980	4387	1380	410	531	683
Tb927.1.3250	881	310	207	171	280	156	1425	780	6866	6497			Tb927.1.3250	824	953	268	247	1144	6179	2324	703	1688	2147
Tb927.1.3260	1140	555	204	165	284	186	1275	564	7189	6411			Tb927.1.3260	1980	2203	272	225	956	4967	2834	883	3986	5130
Tb927.1.3270	1200	585	270	215	205	91	906	422	3666	3367			Tb927.1.3270	1675	1617	368	423	692	3562	1615	477	1431	1835
Tb927.1.3280	323	167	369	221	61	25	238	109	816	828			Tb927.1.3280	696	650	1497	1161	261	1429	516	143	229	320
Tb927.1.3290	468	210	251	148	210	104	741	355	3747	3608			Tb927.1.3290	729	874	529	611	1031	5112	1427	431	964	1366
Tb927.1.3300	1239	566	202	143	196	87	1033	452	4079	3801			Tb927.1.3300	981	1170	289	269	572	3013	1063	355	1120	1693
Tb927.1.3310	2277	1227	518	550	68	28	742	278	4317	4244			Tb927.1.3310	2091	1943	649	650	178	1055	987	261	1566	2241
Tb927.1.3320	88	49	603	609	60	25	32	11	67	71			Tb927.1.3320	125	124	698	760	158	808	35	17	15	29
Tb927.1.3350	14	7	52	38	23	6	10	4	23	21			Tb927.1.3350	13	8	47	48	36	195	10	5	4	8
Tb927.1.3390	1477	982	435	413	59	12	475	181	1663	1673			Tb927.1.3390	1316	1165	988	799	130	726	566	160	476	736
Tb927.1.3400	1726	946	1146	1005	155	56	695	315	1872	1778			Tb927.1.3400	1629	1513	2660	2221	489	2865	1150	393	383	615
Tb927.1.3410	882	453	1283	1383	208	69	323	144	926	826			Tb927.1.3410	1302	1287	2413	2203	407	2581	666	208	328	536
Tb927.1.3450	1055	467	568	414	283	141	1035	521	5699	5268			Tb927.1.3450	1408	1681	965	1012	1135	5678	1698	586	2126	3129
Tb927.1.3550	184	64	242	196	220	108	100	53	347	315			Tb927.1.3550	152	167	329	249	274	1267	113	28	51	67
Tb927.1.3560	442	190	539	501	184	95	480	239	3445	3464			Tb927.1.3560	484	531	705	715	493	2975	823	238	890	1562
Tb927.1.3670	160	60	499	407	82	42	205	100	868	749			Tb927.1.3670	372	457	1156	1138	413	2483	670	211	530	848
Tb927.1.3800	197	97	758	734	45	15	57	22	178	123			Tb927.1.3800	797	747	902	784	172	988	528	146	212	315
Tb927.1.3810	451	286	649	615	90	19	165	54	268	235			Tb927.1.3810	914	853	1221	936	162	1146	577	165	138	249
Tb927.1.3820	601	439	793	757	101	44	243	83	455	395			Tb927.1.3820	1025	832	1287	922	158	1004	639	197	184	347
Tb927.1.3830	1068	565	1080	1118	91	54	781	339	4767	4351			Tb927.1.3830	1370	1604	1733	1551	415	2031	876	285	2119	3584
Tb927.1.3840	1289	746	848	730	354	162	761	382	1731	1706			Tb927.1.3840	1188	1232	1771	1583	758	4012	1079	312	366	571
Tb927.1.3850	537	269	292	199	48	25	279	94	599	479			Tb927.1.3850	1444	1292	562	457	353	2152	1084	319	268	399
Tb927.1.3860	1196	625	208	131	218	85	823	337	3502	3222			Tb927.1.3860	1764	1777	321	272	823	3940	1905	607	1306	1688
Tb927.1.3880	580	327	139	121	223	122	841	364	5902	5433			Tb927.1.3880	890	1128	121	108	752	3510	2083	598	2410	2882
Tb927.1.3890	59	47	18	13	14	7	63	29	428	420			Tb927.1.3890	141	124	28	26	54	256	201	68	188	237
Tb927.1.3910	1459	789	390	277	204	102	888	389	4046	3793			Tb927.1.3910	1905	1774	612	629	1058	4800	2012	610	1880	2356
Tb927.1.3940	1332	807	1080	851	512	263	1096	518	3666	3530			Tb927.1.3940	1670	1465	1163	1407	1414	6242	1947	562	929	1201
Tb927.1.3950	906	396	167	119	108	49	763	279	5887	5563			Tb927.1.3950	1078	1034	352	391	487	2208	951	351	2308	2750
Tb927.1.40	0	0	1	1	0	0	0	0	1	0			Tb927.1.40	0	0	0	0	0	1	0	0	0	0
Tb927.1.4010	1010	610	102	67	203	87	999	418	5366	5240			Tb927.1.4010	1374	1291	58	50	998	4721	2274	636	1344	1481
Tb927.1.4020	90	49	18	22	10	5	43	31	283	338			Tb927.1.4020	112	150	15	17	71	309	117	41	56	147
Tb927.1.4040	396	166	60	47	104	38	259	125	2597	2598			Tb927.1.4040	429	422	67	75	393	1966	617	187	507	637
Tb927.1.4050	1028	519	151	117	204	88	1040	524	5159	4843			Tb927.1.4050	1237	1373	178	148	688	3406	1754	589	2097	2791
Tb927.1.4100	1719	623	210	182	70	31	999	368	7800	7073			Tb927.1.4100	2667	2741	236	271	334	1651	1348	414	4743	5715
Tb927.1.4140	973	642	784	728	177	78	571	248	1250	1128			Tb927.1.4140	902	818	1354	1333	338	1741	647	200	265	398
Tb927.1.4160	522	401	1018	893	75	30	233	78	636	549			Tb927.1.4160	950	878	2248	1888	300	1625	520	173	187	260
Tb927.1.4180	1075	575	603	481	197	95	1174	530	5479	5471			Tb927.1.4180	1068	1257	899	1028	961	4477	1723	579	1480	2001
Tb927.1.4220	2098	1282	915	840	166	81	780	313	2279	2196			Tb927.1.4220	1790	1715	1828	1633	456	2128	1045	346	534	802
Tb927.1.4230	932	372	451	382	164	78	677	329	2409	2353			Tb927.1.4230	821	925	1058	1025	476	2532	881	268	696	1046
Tb927.1.4250	1033	502	624	517	259	104	829	414	2888	2906			Tb927.1.4250	955	1008	895	917	684	3291	1196	403	656	907
Tb927.1.4280	606	282	84	52	96	64	530	223	4304	4315			Tb927.1.4280	572	706	53	64	447	2208	984	302	867	1235
Tb927.1.4300	485	235	105	65	67	31	363	160	2470	2406			Tb927.1.4300	495	629	112	121	286	1474	741	262	699	915
Tb927.1.4310	1327	579	160	111	171	99	1291	473	29051	26946			Tb927.1.4310	1671	1777	124	97	612	3000	2872	753	6168	7224
Tb927.1.4340	1588	875	384	299	172	60	916	352	5825	5674			Tb927.1.4340	1366	1646	493	599	671	3448	1396	478	1187	1663
Tb927.1.4370	755	380	1263	1086	340	158	461	206	1087	1081			Tb927.1.4370	999	1056	1850	1943	774	3937	830	250	354	545
Tb927.1.4380	435	170	1459	1253	209	90	388	160	1121	965			Tb927.1.4380	525	649	2721	2343	552	2630	774	192	316	498
Tb927.1.4400	704	378	744	619	129	74	397	162	975	935			Tb927.1.4400	547	478	1424	1255	270	1360	409	124	202	268
Tb927.1.4410	698	329	664	492	213	140	752	363	4391	4012			Tb927.1.4410	870	946	781	839	751	3715	1537	470	1476	2003
Tb927.1.4420	1665	897	186	148	153	68	934	420	5436	5328			Tb927.1.4420	1390	1367	231	224	631	3103	1321	430	1305	1626
Tb927.1.4440	121	61	61	64	21	6	63	31	412	376			Tb927.1.4440	163	137	107	71	48	284	93	30	87	138
Tb927.1.4450	699	344	145	139	250	104	663	309	4085	3779			Tb927.1.4450	818	984	314	271	764	3743	1313	448	1095	1456
Tb927.1.4470	1739	1464	1230	957	146	73	862	367	2322	2165			Tb927.1.4470	1372	1246	2553	2307	511	2662	1094	351	389	541
Tb927.1.4480	753	356	189	152	248	156	895	448	6436	5963			Tb927.1.4480	993	1073	216	209	823	3765	1646	549	2595	3407
Tb927.1.4490	722	515	213	202	130	50	362	163	585	605			Tb927.1.4490	423	413	398	400	184	1061	282	90	97	171
Tb927.1.4500	585	239	718	701	86	31	334	127	1225	1105			Tb927.1.4500	768	800	1172	1048	269	1469	670	210	351	607
Tb927.1.4520	281	90	182	175	215	127	388	187	1690	1647			Tb927.1.4520	290	336	244	212	643	2961	563	166	336	417
Tb927.1.4680	1106	666	1043	1026	88	36	551	267	2073	1811			Tb927.1.4680	1261	1241	1921	1703	325	1530	975	322	652	936
Tb927.1.4690	1208	635	676	684	78	32	599	281	2628	2430			Tb927.1.4690	1921	2076	853	768	223	1297	1021	360	1948	3147
Tb927.1.4700	855	403	799	644	149	45	503	253	1827	1714			Tb927.1.4700	824	741	2012	1578	393	1840	610	195	267	416
Tb927.1.4710	247	149	611	626	44	14	107	40	282	315			Tb927.1.4710	213	179	697	694	117	522	97	23	42	57
Tb927.1.4720	784	372	1613	1428	210	111	782	373	3389	3168			Tb927.1.4720	973	1230	2133	1881	549	2803	1318	478	1238	1907
Tb927.1.4730	872	667	468	443	101	43	328	148	620	534			Tb927.1.4730	864	816	960	815	156	894	541	167	131	269
Tb927.1.4740	1285	610	406	320	268	138	1586	751	6921	7047			Tb927.1.4740	832	1021	598	601	800	4456	1297	449	977	1446
Tb927.1.4760	880	414	443	370	304	167	1064	576	3821	3679			Tb927.1.4760	855	1086	489	550	864	4182	1396	476	1202	1684
Tb927.1.4780	1030	472	1191	1023	280	162	909	463	2788	2726			Tb927.1.4780	925	1065	1519	1520	827	4381	1375	499	642	912
Tb927.1.4800	1000	753	582	550	81	34	465	218	1543	1592			Tb927.1.4800	711	596	1072	935	280	1174	460	146	321	466
Tb927.1.4830	2920	1636	540	534	85	25	910	405	3177	3439			Tb927.1.4830	1023	1027	1072	925	169	939	450	168	348	623
Tb927.1.4970	20	11	89	78	13	4	9	2	40	22			Tb927.1.4970	61	66	197	187	43	184	64	17	25	37
Tb927.1.5000	1130	427	677	615	142	51	702	302	1849	1592			Tb927.1.5000	1652	1437	1464	1201	375	2100	1113	305	932	1330
Tb927.1.5030	990	465	839	768	272	117	737	299	2234	2177			Tb927.1.5030	1053	1249	909	1019	516	2764	948	361	771	1197
Tb927.1.5080	26	17	160	97	28	14	16	9	40	48			Tb927.1.5080	24	24	131	105	56	247	29	6	7	9
Tb927.1.5180	1	0	1	3	1	1	1	0	0	5			Tb927.1.5180	0	0	1	4	1	2	1	0	0	0
Tb927.1.5220	0	0	0	0	0	0	0	0	0	0			Tb927.1.5220	0	0	0	0	0	0	0	0	0	0
Tb927.1.5250	1	0	0	5	0	0	0	0	0	0			Tb927.1.5250	0	0	0	0	0	0	0	0	0	0
Tb927.1.5260	4	1	7	3	1	1	0	0	1	2			Tb927.1.5260	1	0	0	0	1	2	0	0	0	0
Tb927.1.560	889	379	1211	926	176	79	425	173	1328	1236			Tb927.1.560	2172	2124	3777	3250	571	2998	1509	502	649	917
Tb927.1.570	1351	711	807	581	122	49	520	183	1606	1512			Tb927.1.570	2117	1870	2481	2157	340	1840	1169	365	646	1046
Tb927.1.580	2424	1021	2188	1867	294	130	1508	570	6340	5630			Tb927.1.580	2455	2571	7018	6392	1508	6964	1689	549	1436	2275
Tb927.1.610	684	446	861	781	59	41	271	129	969	970			Tb927.1.610	524	502	1649	1418	137	849	289	88	217	340
Tb927.1.630	300	187	402	366	37	20	190	108	577	542			Tb927.1.630	372	395	763	616	107	672	370	126	158	251
Tb927.1.650	658	564	544	473	105	43	292	137	532	537			Tb927.1.650	696	658	962	755	237	1273	404	125	109	200
Tb927.1.670	1230	630	280	201	151	71	691	299	3657	3343			Tb927.1.670	1825	1704	331	344	623	2800	1743	618	1307	1677
Tb927.1.690	823	494	551	482	79	20	381	138	1317	1171			Tb927.1.690	1089	970	1268	1073	236	1318	756	226	332	513
Tb927.1.710	2290	1056	1184	1212	200	88	1612	660	7559	6719			Tb927.1.710	3876	4173	1979	1724	450	2715	1919	625	6546	9792
Tb927.1.730	911	425	1823	1277	291	137	602	267	1682	1610			Tb927.1.730	1741	1774	5699	5043	1006	4516	1341	439	567	828
Tb927.1.740	856	559	838	819	216	104	529	290	1868	1750			Tb927.1.740	1150	1104	1720	1473	533	2784	978	308	677	924
Tb927.1.760	499	232	387	322	148	64	542	285	2414	2287			Tb927.1.760	475	488	602	658	538	2532	699	248	513	725
Tb927.1.780	653	265	718	642	110	28	380	176	774	773			Tb927.1.780	701	674	1866	1612	227	1321	500	154	195	346
Tb927.1.790	1041	676	554	428	190	106	748	324	2262	2082			Tb927.1.790	1193	1286	1002	955	674	3475	1235	416	651	952
Tb927.1.820	759	391	585	453	93	50	434	194	2298	2160			Tb927.1.820	855	921	1089	1086	416	2326	815	290	421	681
Tb927.1.830	899	384	929	715	345	177	645	311	1683	1658			Tb927.1.830	1114	1216	1871	1746	1046	4629	1102	323	428	665
Tb927.1.840	610	359	573	532	83	35	284	150	676	664			Tb927.1.840	831	790	1306	1070	275	1456	567	227	214	343
Tb927.1.860	711	335	631	505	86	37	349	127	1195	997			Tb927.1.860	1588	1439	1829	1445	330	1754	1187	367	612	813
Tb927.1.870	1024	535	1057	884	128	51	497	249	1571	1418			Tb927.1.870	1224	1330	2275	1904	399	2333	1083	373	455	670
Tb927.1.880	1339	454	450	329	264	145	2628	1223	19764	14275			Tb927.1.880	3606	3800	443	413	800	4561	7934	2202	16042	20864
Tb927.1.890	752	521	1382	1243	151	61	252	87	434	435			Tb927.1.890	684	636	3529	2767	209	1246	229	68	74	140
Tb927.1.990	796	364	721	722	120	68	435	200	1651	1518			Tb927.1.990	978	1098	1264	1022	326	2108	733	265	791	1197
Tb927.10.1000	74	41	155	126	34	14	117	43	422	293			Tb927.10.1000	294	422	289	240	95	610	423	169	299	590
Tb927.10.10000	577	245	460	437	88	46	713	309	4062	3402			Tb927.10.10000	918	1341	713	695	347	1967	1347	423	2727	3885
Tb927.10.10010	608	332	607	595	83	33	314	148	813	658			Tb927.10.10010	1604	1419	860	734	217	1252	1065	352	880	1336
Tb927.10.10020	269	89	413	400	74	32	439	209	2138	2162			Tb927.10.10020	240	338	689	640	319	1606	663	233	544	790
Tb927.10.10030	324	181	313	411	24	5	166	79	495	437			Tb927.10.10030	749	675	544	408	77	473	590	151	243	352
Tb927.10.10050	724	289	161	99	221	112	870	376	7042	6344			Tb927.10.10050	1194	1441	164	121	744	3893	2485	766	2712	3592
Tb927.10.10070	958	449	801	770	168	63	665	302	1957	1710			Tb927.10.10070	1269	1418	1419	1321	529	2700	1263	409	818	1238
Tb927.10.10080	455	201	277	185	79	44	263	103	683	583			Tb927.10.10080	631	598	700	526	134	788	574	178	260	360
Tb927.10.10090	986	462	599	421	317	145	1086	528	3726	3402			Tb927.10.10090	1240	1484	760	867	1233	5836	1970	618	1566	2106
Tb927.10.1010	9	5	90	81	6	2	1	0	7	12			Tb927.10.1010	7	9	89	65	25	97	11	3	1	2
Tb927.10.10100	418	177	514	474	253	131	430	208	1468	1396			Tb927.10.10100	521	612	698	742	727	3640	837	290	425	620
Tb927.10.10110	296	220	414	362	64	26	121	45	247	280			Tb927.10.10110	387	375	690	576	162	886	244	61	62	117
Tb927.10.10120	1166	559	1304	1088	181	102	676	307	2194	2054			Tb927.10.10120	1100	1123	2895	2497	504	2580	929	265	501	749
Tb927.10.10130	927	559	1343	1274	170	51	545	211	1744	1425			Tb927.10.10130	1510	1479	2933	2477	457	2584	1057	326	824	1158
Tb927.10.10140	1094	394	644	581	93	37	699	296	2482	1988			Tb927.10.10140	2569	2462	1610	1391	314	1748	1329	437	3247	4489
Tb927.10.10150	679	292	1297	1138	220	112	502	269	1716	1573			Tb927.10.10150	789	811	1882	1861	651	3172	890	292	458	674
Tb927.10.10170	1333	912	1055	789	222	70	625	296	1908	1810			Tb927.10.10170	1484	1226	2047	1736	492	2355	1173	343	571	729
Tb927.10.10180	751	540	537	462	75	41	370	162	1016	1035			Tb927.10.10180	767	695	795	669	187	1117	551	195	267	401
Tb927.10.10190	592	267	728	554	211	87	638	337	2866	2825			Tb927.10.10190	630	766	1194	1313	692	3468	930	330	778	1180
Tb927.10.1020	5	4	76	58	2	4	1	2	15	11			Tb927.10.1020	7	8	89	62	19	97	5	2	2	1
Tb927.10.10200	601	337	765	669	160	81	327	110	1030	794			Tb927.10.10200	894	959	1054	977	367	1947	808	233	536	760
Tb927.10.10210	309	203	955	1052	326	179	202	108	511	522			Tb927.10.10210	263	242	507	497	361	2221	307	94	152	262
Tb927.10.10220	289	152	922	882	363	191	163	109	564	546			Tb927.10.10220	268	275	764	723	502	2611	358	93	144	260
Tb927.10.10250	17014	14263	14981	12503	4177	1597	7470	3021	10653	9223			Tb927.10.10250	20745	15704	18303	15763	2117	11714	11873	3032	5739	7533
Tb927.10.10270	53	42	169	167	34	14	14	9	49	46			Tb927.10.10270	49	45	191	191	55	223	24	15	8	10
Tb927.10.10300	1151	882	688	554	203	94	617	285	1404	1288			Tb927.10.10300	1110	1085	1756	1449	559	2774	915	312	378	504
Tb927.10.10310	1865	1395	1532	1459	186	81	715	352	2036	1926			Tb927.10.10310	1693	1640	2465	2052	511	2603	1190	402	593	850
Tb927.10.10320	474	352	382	289	47	23	219	89	433	378			Tb927.10.10320	726	712	840	710	158	1025	550	153	140	234
Tb927.10.10330	1202	596	860	662	259	128	642	269	1661	1486			Tb927.10.10330	1435	1326	1415	1239	716	3531	1095	315	565	779
Tb927.10.10340	694	285	392	321	336	195	1012	522	5134	4892			Tb927.10.10340	757	913	355	464	1163	6271	2144	678	2198	2928
Tb927.10.10350	403	136	167	133	134	78	504	268	2789	2586			Tb927.10.10350	711	806	187	172	486	2586	1578	513	1425	2079
Tb927.10.10370	1145	661	1560	1167	140	70	460	159	1466	1294			Tb927.10.10370	2419	1948	3980	3009	454	2465	1878	461	668	933
Tb927.10.10380	1071	582	1096	932	119	48	813	386	3386	3152			Tb927.10.10380	1002	1191	2100	1790	454	2820	1159	375	1083	1592
Tb927.10.10390	1643	832	1049	819	140	92	781	377	4668	3590			Tb927.10.10390	3473	3479	2933	2512	538	2930	1313	458	4120	5641
Tb927.10.10400	897	440	971	773	191	96	621	282	1626	1535			Tb927.10.10400	893	889	2072	1729	358	2309	717	265	441	672
Tb927.10.10410	1252	982	844	632	235	121	735	357	2206	2137			Tb927.10.10410	1868	1577	1806	1708	630	3198	1670	553	859	1187
Tb927.10.10420	559	461	740	661	63	20	235	78	532	509			Tb927.10.10420	1344	1198	1501	1206	179	1009	851	295	224	340
Tb927.10.10430	938	820	1000	890	236	134	409	192	880	843			Tb927.10.10430	748	672	2095	1750	331	1700	490	137	194	292
Tb927.10.10440	483	246	1081	1222	121	39	259	116	992	945			Tb927.10.10440	686	736	1793	1626	428	1991	487	146	239	426
Tb927.10.1060	1438	519	405	302	118	63	1291	589	12499	10381			Tb927.10.1060	3241	3493	307	389	529	3050	1780	539	10945	14913
Tb927.10.10600	173	128	396	457	32	5	46	25	188	157			Tb927.10.10600	385	372	866	659	76	456	175	34	52	104
Tb927.10.10610	597	283	298	269	73	34	260	85	885	668			Tb927.10.10610	1757	1465	330	331	233	1067	686	224	946	1265
Tb927.10.10620	1120	598	1046	922	208	87	512	199	1267	1281			Tb927.10.10620	1875	1416	1612	1307	495	2583	1284	328	455	628
Tb927.10.10630	1131	628	997	831	195	94	506	208	1450	1321			Tb927.10.10630	1221	1061	1252	1051	393	2304	899	289	347	535
Tb927.10.10640	266	151	329	249	43	19	102	31	321	295			Tb927.10.10640	595	524	945	764	125	807	364	91	95	148
Tb927.10.10650	1094	638	1168	984	151	79	640	289	2063	1900			Tb927.10.10650	1241	1234	2569	2270	538	2673	1038	347	498	716
Tb927.10.10670	396	153	188	170	56	20	248	106	1044	918			Tb927.10.10670	526	521	378	350	198	968	492	191	246	358
Tb927.10.10680	1087	917	799	590	407	253	588	306	1809	1833			Tb927.10.10680	773	604	522	540	996	4264	640	170	301	393
Tb927.10.10690	443	214	672	544	151	69	484	237	1614	1540			Tb927.10.10690	475	584	1177	1008	397	1994	796	296	411	684
Tb927.10.1070	558	254	386	342	44	30	445	187	2206	1995			Tb927.10.1070	849	1020	519	452	225	1251	1121	422	1171	1645
Tb927.10.10700	676	291	863	698	122	69	452	226	1357	1283			Tb927.10.10700	912	915	2110	1744	378	2048	1030	299	487	710
Tb927.10.10710	1416	993	1485	1252	172	70	678	328	1876	1812			Tb927.10.10710	1284	1295	3105	2559	550	2685	1008	288	365	522
Tb927.10.10720	1314	898	1167	974	80	47	597	209	1478	1341			Tb927.10.10720	1251	1146	1971	1667	382	2047	949	251	433	562
Tb927.10.10730	1416	814	602	390	522	317	1119	535	4820	4395			Tb927.10.10730	2279	2271	1103	976	1527	7726	2762	808	2667	3338
Tb927.10.10740	864	661	654	491	215	118	534	285	2174	2054			Tb927.10.10740	1025	857	771	728	614	2657	1068	339	617	865
Tb927.10.10750	1454	811	269	225	367	176	1243	530	5164	4960			Tb927.10.10750	1867	1925	378	336	1264	6151	2558	763	1644	2171
Tb927.10.10770	1541	818	6570	6128	490	268	574	263	2160	2040			Tb927.10.10770	1265	1353	5788	5561	1216	5410	711	231	443	639
Tb927.10.10780	1366	952	923	896	124	57	491	216	1449	1293			Tb927.10.10780	1617	1378	2435	1945	335	1996	879	266	382	591
Tb927.10.10800	707	663	478	348	105	46	367	138	1445	1195			Tb927.10.10800	1061	1003	811	770	412	2026	967	313	484	611
Tb927.10.10810	824	631	264	183	251	115	526	208	1622	1475			Tb927.10.10810	745	595	247	252	594	2695	757	205	393	493
Tb927.10.10820	1086	789	917	789	171	72	444	191	1625	1404			Tb927.10.10820	1512	1338	1594	1372	474	2308	951	257	811	999
Tb927.10.10830	964	715	846	661	214	112	575	276	2574	2121			Tb927.10.10830	2003	1710	770	805	584	2795	1487	466	3012	3305
Tb927.10.10840	806	442	728	608	309	137	490	237	1738	1466			Tb927.10.10840	825	746	641	665	727	3434	885	280	521	643
Tb927.10.10850	963	527	276	234	242	133	724	330	4055	3338			Tb927.10.10850	1961	2112	273	308	796	4450	1810	596	2486	3245
Tb927.10.10870	626	316	465	387	181	92	301	117	824	714			Tb927.10.10870	1083	1050	1039	956	508	2884	775	271	460	710
Tb927.10.10880	632	244	663	499	177	95	763	343	4012	3290			Tb927.10.10880	1053	1182	1129	1065	630	3889	1420	392	3078	4512
Tb927.10.1090	19059	10998	55098	54630	1946	888	8481	3303	14158	11748			Tb927.10.1090	33318	24759	38115	30975	2388	14855	22515	6507	8279	12433
Tb927.10.10980	48865	19415	11874	9588	2531	1638	26460	11220	394988	385834			Tb927.10.10980	35582	41362	23176	22444	8209	42870	20065	6129	79028	104304
Tb927.10.10990	874	447	999	787	178	87	855	435	2642	2413			Tb927.10.10990	949	1056	1626	1521	570	2968	1225	360	1245	1707
Tb927.10.11000	946	775	1626	1259	208	95	382	156	743	723			Tb927.10.11000	1060	1079	4232	3483	435	2033	537	155	184	284
Tb927.10.11010	353	124	1044	857	96	58	235	101	731	646			Tb927.10.11010	274	357	1943	1653	214	1288	302	97	141	229
Tb927.10.11020	955	479	504	403	327	179	696	386	2351	2041			Tb927.10.11020	1405	1536	620	673	923	4705	1532	499	1813	2324
Tb927.10.11030	1001	720	692	584	100	32	382	177	792	622			Tb927.10.11030	2045	1893	1171	1011	210	1154	1524	484	557	745
Tb927.10.11040	1396	729	769	614	230	136	859	481	3154	3100			Tb927.10.11040	749	743	1330	1383	724	3181	730	212	319	500
Tb927.10.11050	935	794	536	407	118	48	442	158	1366	1200			Tb927.10.11050	1237	1207	1305	1063	372	1855	794	256	417	488
Tb927.10.11060	212	141	261	178	46	13	91	54	295	279			Tb927.10.11060	647	523	914	721	127	775	391	115	138	185
Tb927.10.11070	894	406	635	543	124	41	428	232	1347	1270			Tb927.10.11070	825	771	1414	1154	362	1832	641	183	260	382
Tb927.10.11080	866	443	314	240	208	85	1102	439	9064	8363			Tb927.10.11080	2373	1210	461	338	642	4245	2532	544	4207	5805
Tb927.10.11090	501	234	930	725	159	91	458	208	2579	2368			Tb927.10.11090	604	755	1424	1231	632	3462	1127	373	826	1090
Tb927.10.1110	564	205	132	112	286	195	1027	485	4261	4114			Tb927.10.1110	198	276	128	102	620	3438	803	199	397	591
Tb927.10.11100	357	169	359	249	130	57	362	180	1680	1626			Tb927.10.11100	724	727	1050	862	514	2616	1102	315	620	935
Tb927.10.11110	498	232	658	382	247	150	544	263	2586	2406			Tb927.10.11110	1024	1118	1104	1234	1045	5151	1496	479	770	1040
Tb927.10.11120	363	202	499	404	58	25	173	90	470	438			Tb927.10.11120	700	563	1533	1240	197	973	437	115	145	204
Tb927.10.11130	977	484	569	409	285	169	821	434	2727	2512			Tb927.10.11130	1439	1444	1068	1122	1005	4665	1677	522	1106	1375
Tb927.10.11140	612	292	161	121	233	128	683	318	4064	3681			Tb927.10.11140	787	903	223	188	916	4855	1559	555	1059	1495
Tb927.10.11150	693	364	787	695	86	25	392	192	1267	1142			Tb927.10.11150	1074	1108	2064	1844	395	2078	1148	368	499	736
Tb927.10.11160	568	405	622	411	88	35	286	103	790	760			Tb927.10.11160	921	834	2032	1620	309	1698	622	162	309	405
Tb927.10.11170	958	466	249	186	252	144	1130	534	5579	4891			Tb927.10.11170	1792	1914	339	334	1074	5037	2950	963	3046	3965
Tb927.10.11180	1171	712	875	789	232	99	675	292	2308	2128			Tb927.10.11180	1394	1605	1675	1604	619	3331	1280	432	892	1240
Tb927.10.11190	702	336	891	653	136	100	644	313	2090	1866			Tb927.10.11190	813	889	1815	1593	618	2961	1030	312	496	709
Tb927.10.1120	723	393	404	267	163	66	891	349	4001	3734			Tb927.10.1120	1026	1012	508	604	674	3135	1526	479	1370	1779
Tb927.10.11200	177	76	268	202	53	12	141	79	393	403			Tb927.10.11200	543	482	974	797	129	762	467	118	157	261
Tb927.10.11210	1009	688	823	679	168	60	563	212	2136	1946			Tb927.10.11210	1520	1387	1490	1315	512	2327	1326	392	1030	1185
Tb927.10.11220	716	334	609	485	134	67	581	228	2189	1743			Tb927.10.11220	1494	1499	1413	1209	522	2548	1586	488	1637	2135
Tb927.10.11230	1023	1060	622	486	192	85	608	257	1129	1005			Tb927.10.11230	1113	977	1044	932	461	2298	901	253	267	377
Tb927.10.11240	301	110	873	725	137	75	349	137	1273	1292			Tb927.10.11240	409	546	1716	1578	390	2477	823	209	510	715
Tb927.10.11250	795	342	967	875	297	165	629	289	3269	3084			Tb927.10.11250	1744	1249	1984	1881	825	5800	1531	398	2619	4450
Tb927.10.11260	687	479	895	840	121	26	202	82	425	343			Tb927.10.11260	1471	1508	1930	1507	234	1373	872	232	269	509
Tb927.10.11270	469	261	863	740	40	13	160	78	446	325			Tb927.10.11270	1228	1169	1869	1507	186	1074	707	235	378	606
Tb927.10.11280	10	13	118	75	3	2	3	1	9	6			Tb927.10.11280	34	22	177	156	20	59	8	2	7	7
Tb927.10.11290	289	126	896	1010	87	33	110	47	370	300			Tb927.10.11290	818	778	1504	1260	287	1796	597	199	223	389
Tb927.10.1130	1095	755	841	688	126	51	579	253	1770	1735			Tb927.10.1130	1428	1208	1364	1166	351	1984	1022	334	684	859
Tb927.10.11300	2654	1617	772	755	76	19	954	311	2774	1932			Tb927.10.11300	9290	8532	1158	1013	231	1714	5198	1605	2737	4727
Tb927.10.11310	550	270	995	1059	265	168	530	268	1743	1541			Tb927.10.11310	930	1111	1126	990	595	4082	851	277	1159	1896
Tb927.10.11330	1389	818	1414	1320	186	95	486	209	1130	1029			Tb927.10.11330	1971	1627	2445	2079	347	1980	1172	333	431	719
Tb927.10.11340	880	375	291	276	286	215	1333	689	10657	10042			Tb927.10.11340	914	1178	291	288	1055	5855	2603	794	4154	5630
Tb927.10.11350	548	420	545	520	77	33	180	78	550	450			Tb927.10.11350	780	647	554	404	140	739	432	128	217	292
Tb927.10.11360	910	677	994	775	183	109	562	260	1716	1590			Tb927.10.11360	979	973	1747	1591	631	3073	834	304	462	660
Tb927.10.11370	497	185	680	514	52	19	287	103	721	653			Tb927.10.11370	793	760	1945	1501	218	1358	732	264	270	377
Tb927.10.11380	528	253	656	649	177	69	377	148	893	797			Tb927.10.11380	1027	1078	1170	988	353	2087	914	309	868	1159
Tb927.10.11390	33807	30381	118477	110840	3428	1453	9448	3400	15982	13261			Tb927.10.11390	50781	40835	48631	41157	3434	19616	25513	6948	13009	16540
Tb927.10.1140	1019	542	1095	1034	145	89	639	258	2214	2179			Tb927.10.1140	906	872	1914	1600	454	2021	759	209	538	780
Tb927.10.11400	1225	1224	944	732	160	71	606	239	1230	1163			Tb927.10.11400	1240	1133	1707	1486	410	2112	866	254	360	490
Tb927.10.11410	710	494	643	452	214	115	444	190	1235	1043			Tb927.10.11410	1029	1036	1966	1581	502	2471	913	305	421	605
Tb927.10.11420	996	535	944	725	498	282	744	346	2127	1869			Tb927.10.11420	1400	1397	1921	1802	1235	6297	1515	509	612	892
Tb927.10.11430	551	429	1075	1050	193	114	373	208	864	758			Tb927.10.11430	503	513	1835	1638	373	1867	489	151	183	274
Tb927.10.11440	700	347	193	133	194	103	1030	350	9266	8485			Tb927.10.11440	1490	1829	173	187	1074	5458	3263	1063	4798	5932
Tb927.10.11450	632	209	135	117	222	97	727	381	4131	3997			Tb927.10.11450	702	760	174	152	984	4812	1188	438	978	1456
Tb927.10.11470	1020	523	261	195	333	152	929	425	3422	3182			Tb927.10.11470	1162	1055	412	414	1059	5128	1549	406	719	1000
Tb927.10.11480	544	247	490	405	167	85	481	228	1565	1480			Tb927.10.11480	812	840	1281	1155	609	3162	889	270	396	619
Tb927.10.1150	1203	749	682	516	310	170	1026	491	3613	3342			Tb927.10.1150	1388	1565	792	1023	1174	5947	1869	577	1161	1639
Tb927.10.11500	425	347	469	394	93	43	256	114	712	690			Tb927.10.11500	578	636	1334	1112	273	1452	499	158	221	312
Tb927.10.11510	448	197	431	350	100	67	379	187	1464	1311			Tb927.10.11510	715	808	629	653	434	2181	922	338	485	739
Tb927.10.11520	715	580	362	305	36	13	291	93	664	634			Tb927.10.11520	1377	1104	530	484	129	812	994	276	330	410
Tb927.10.11530	781	655	732	663	67	21	282	131	676	541			Tb927.10.11530	1101	1083	1141	932	143	727	669	215	275	369
Tb927.10.11550	914	451	389	329	187	75	773	368	2757	2551			Tb927.10.11550	883	955	660	823	650	3296	1022	358	607	892
Tb927.10.11560	683	612	849	699	149	65	412	201	1392	1346			Tb927.10.11560	811	691	2018	1668	380	1754	626	169	349	457
Tb927.10.11570	859	394	823	679	220	122	659	282	2291	2027			Tb927.10.11570	1161	1144	1899	1701	587	3003	1031	348	711	1009
Tb927.10.11580	1151	588	282	228	407	211	1341	696	7425	6797			Tb927.10.11580	1747	2054	282	268	1343	7319	2993	1022	3403	4698
Tb927.10.11590	619	265	600	526	86	49	391	166	1745	1449			Tb927.10.11590	845	790	1153	1042	311	1742	691	209	679	1024
Tb927.10.1160	1050	769	496	401	79	25	458	140	1029	941			Tb927.10.1160	1471	1291	986	786	268	1453	1014	286	337	505
Tb927.10.11600	656	348	698	522	167	86	567	292	2689	2424			Tb927.10.11600	831	807	940	937	495	2489	1088	354	1024	1446
Tb927.10.11610	584	377	445	426	63	33	238	104	579	513			Tb927.10.11610	706	621	663	491	180	953	426	142	174	232
Tb927.10.11620	1019	581	523	433	461	241	748	375	2635	2427			Tb927.10.11620	788	836	657	633	911	4360	858	237	392	597
Tb927.10.11630	705	279	123	79	115	54	785	371	7254	6944			Tb927.10.11630	851	1053	109	97	492	2447	1548	468	2536	3390
Tb927.10.11640	933	463	755	665	127	39	542	274	2480	2427			Tb927.10.11640	1117	1057	1298	1149	435	2559	912	326	623	871
Tb927.10.11650	215	72	174	143	40	17	151	62	1070	1029			Tb927.10.11650	494	547	298	253	179	973	603	176	386	594
Tb927.10.11660	553	198	1016	822	88	61	488	212	2164	2041			Tb927.10.11660	624	673	2267	1847	426	2105	769	241	607	850
Tb927.10.11670	480	299	682	546	150	75	269	115	554	541			Tb927.10.11670	498	556	1765	1494	255	1511	396	137	160	260
Tb927.10.11680	1117	622	337	259	277	124	748	367	2571	2486			Tb927.10.11680	1375	1445	429	400	827	4039	1533	471	810	1211
Tb927.10.11690	1461	895	1098	906	131	57	728	345	2093	2076			Tb927.10.11690	1112	1172	2516	2154	565	2635	894	306	381	522
Tb927.10.1170	1042	435	212	176	249	148	1440	711	12683	12055			Tb927.10.1170	1397	1700	177	175	942	5238	3178	1013	4929	6714
Tb927.10.11700	456	243	310	316	40	26	265	128	1031	961			Tb927.10.11700	933	989	405	453	151	865	867	326	548	870
Tb927.10.11710	334	150	259	257	35	6	167	67	680	614			Tb927.10.11710	642	776	492	488	88	532	515	199	308	598
Tb927.10.11720	1034	499	508	393	170	92	815	407	3425	3189			Tb927.10.11720	1003	1112	1080	1160	794	3831	1384	442	1029	1350
Tb927.10.11730	889	381	279	219	151	78	852	361	3807	3625			Tb927.10.11730	1011	1181	393	453	726	3719	1295	411	1209	1644
Tb927.10.11750	722	326	972	932	93	37	410	204	1553	1412			Tb927.10.11750	662	664	1929	1583	356	1808	579	171	241	354
Tb927.10.11760	1096	533	121	77	130	69	798	307	10052	8894			Tb927.10.11760	1891	2032	89	86	448	2236	1753	510	4544	5681
Tb927.10.11770	943	672	340	414	75	33	336	166	1210	1124			Tb927.10.11770	974	1005	463	452	107	663	728	186	312	576
Tb927.10.11780	935	358	195	177	249	137	1133	566	6653	6120			Tb927.10.11780	1084	1409	200	183	891	4387	1929	626	2841	4034
Tb927.10.1180	963	510	1721	1648	268	144	522	300	1419	1243			Tb927.10.1180	1001	948	3093	2637	633	3700	766	267	288	453
Tb927.10.11800	652	297	718	729	73	34	547	255	2298	2148			Tb927.10.11800	644	679	1132	995	320	1691	932	321	509	744
Tb927.10.11810	579	271	1079	953	157	63	786	301	1781	1752			Tb927.10.11810	690	812	1782	1645	515	2855	935	283	457	728
Tb927.10.11820	744	412	892	780	203	94	444	210	1205	1037			Tb927.10.11820	676	733	1713	1463	358	1777	570	214	341	515
Tb927.10.11830	346	269	763	633	108	60	185	108	590	566			Tb927.10.11830	452	434	1290	1095	319	1560	356	120	187	271
Tb927.10.11870	889	419	666	668	60	18	488	176	1706	1466			Tb927.10.11870	1136	1155	1577	1282	210	1216	972	348	590	917
Tb927.10.11880	1392	946	1471	1106	294	151	822	365	2457	2344			Tb927.10.11880	1291	1201	2223	2517	1042	4425	1052	299	436	639
Tb927.10.11890	1136	814	1089	983	133	42	498	183	1568	1374			Tb927.10.11890	1595	1562	2165	1911	346	1853	1231	422	589	908
Tb927.10.1190	415	176	1123	947	311	136	365	201	803	794			Tb927.10.1190	413	489	1650	1607	663	3010	343	89	119	222
Tb927.10.11900	492	267	411	434	75	37	227	79	617	478			Tb927.10.11900	792	784	670	605	186	1132	459	150	239	451
Tb927.10.11910	755	395	657	542	164	78	363	167	910	948			Tb927.10.11910	639	712	1411	1213	392	2114	564	152	238	335
Tb927.10.11920	451	330	700	578	69	28	162	63	369	334			Tb927.10.11920	743	776	1679	1483	126	769	394	127	118	212
Tb927.10.11930	961	475	447	388	71	22	439	182	2164	2004			Tb927.10.11930	1074	1211	890	811	249	1321	869	296	969	1322
Tb927.10.11940	496	268	705	675	173	76	270	147	754	704			Tb927.10.11940	169	200	542	547	266	1169	143	33	56	118
Tb927.10.11950	1001	549	664	650	104	41	445	196	1093	1007			Tb927.10.11950	856	835	1252	1128	248	1356	579	162	240	388
Tb927.10.11960	746	396	743	658	129	46	379	191	1163	1026			Tb927.10.11960	610	593	1642	1416	257	1387	478	179	176	319
Tb927.10.11970	591	335	781	652	109	36	554	240	2701	2645			Tb927.10.11970	496	646	1396	1307	404	2004	557	203	885	1281
Tb927.10.11980	840	531	710	764	106	41	351	168	680	696			Tb927.10.11980	584	539	1396	1120	199	1282	378	100	96	170
Tb927.10.11990	833	539	711	642	103	42	347	141	772	624			Tb927.10.11990	1531	1208	1076	880	188	998	820	210	525	813
Tb927.10.1200	1011	388	1107	995	137	60	635	279	1604	1393			Tb927.10.1200	1269	1180	2570	2093	336	2287	790	277	515	794
Tb927.10.12000	464	227	353	330	30	10	180	78	616	497			Tb927.10.12000	830	812	665	556	131	741	606	206	235	415
Tb927.10.12010	411	222	1000	843	31	23	148	63	395	381			Tb927.10.12010	538	466	1682	1394	120	817	246	62	92	164
Tb927.10.12020	1506	1155	549	419	143	45	688	306	1755	1728			Tb927.10.12020	1481	1435	1153	920	347	2022	1144	353	412	482
Tb927.10.12030	325	138	60	44	53	20	314	146	1872	1669			Tb927.10.12030	526	669	92	82	174	1119	631	186	759	1211
Tb927.10.12040	520	268	148	115	121	60	471	252	3205	3025			Tb927.10.12040	481	753	138	152	315	1753	751	252	1149	1848
Tb927.10.12050	688	380	909	715	162	82	565	270	1705	1583			Tb927.10.12050	839	686	2147	1894	369	1832	592	206	287	325
Tb927.10.12060	1105	489	154	131	242	123	1313	615	7402	6929			Tb927.10.12060	1117	1377	93	109	667	3732	1994	696	2755	3785
Tb927.10.12080	599	257	772	770	54	23	322	125	905	1004			Tb927.10.12080	239	195	1044	964	97	526	129	46	57	71
Tb927.10.12090	391	208	520	554	33	19	184	75	509	440			Tb927.10.12090	507	563	937	796	85	543	370	159	202	329
Tb927.10.1210	602	236	599	581	158	78	727	339	3529	3292			Tb927.10.1210	823	1084	1232	1157	632	3357	1248	426	1554	2468
Tb927.10.12100	163	100	329	346	19	12	77	33	189	202			Tb927.10.12100	38	77	535	405	37	196	31	10	14	31
Tb927.10.12110	571	276	270	212	62	25	310	140	585	548			Tb927.10.12110	471	500	577	441	112	786	367	145	110	180
Tb927.10.12120	864	362	217	221	385	248	1594	826	11580	10965			Tb927.10.12120	874	1149	174	136	1006	5688	3241	1011	3116	4175
Tb927.10.12130	703	295	759	681	218	109	483	192	1458	1350			Tb927.10.12130	788	817	782	785	452	2439	652	192	684	944
Tb927.10.12140	662	298	1009	923	186	77	463	232	1722	1470			Tb927.10.12140	454	495	1075	1088	500	2269	471	145	262	408
Tb927.10.12150	477	342	491	431	111	44	239	101	530	497			Tb927.10.12150	410	387	786	725	220	1099	265	67	72	109
Tb927.10.12160	379	239	775	676	87	41	186	88	497	438			Tb927.10.12160	279	239	871	781	167	782	119	37	55	96
Tb927.10.12170	435	220	426	379	50	15	195	67	479	468			Tb927.10.12170	410	349	957	820	144	750	176	68	83	130
Tb927.10.12180	492	194	544	429	162	87	549	228	2122	1994			Tb927.10.12180	423	509	492	521	367	1961	723	227	555	756
Tb927.10.12190	251	142	351	322	58	14	245	92	598	481			Tb927.10.12190	327	287	587	550	181	1002	367	87	123	219
Tb927.10.12200	327	158	592	461	76	37	223	110	788	716			Tb927.10.12200	404	389	1128	880	197	1059	381	124	177	268
Tb927.10.12210	595	326	781	702	104	46	352	175	1260	1100			Tb927.10.12210	1442	1216	1129	933	273	1634	887	285	701	1002
Tb927.10.12220	571	263	669	498	124	56	430	172	1353	1263			Tb927.10.12220	666	561	1386	1113	281	1512	581	165	278	417
Tb927.10.12230	1213	665	891	747	208	107	666	285	1261	1239			Tb927.10.12230	1056	1048	1945	1532	427	2436	796	268	248	335
Tb927.10.12240	1048	710	501	463	170	67	409	152	1301	1031			Tb927.10.12240	1585	1480	951	817	351	1966	974	302	669	905
Tb927.10.12250	1677	1147	1533	1189	347	157	808	361	2284	2121			Tb927.10.12250	1126	1067	2007	1925	726	3164	937	273	391	584
Tb927.10.12260	3140	1750	777	669	103	58	1144	492	8939	6699			Tb927.10.12260	6880	6357	1217	1120	408	2267	1585	475	9707	12499
Tb927.10.12270	216	164	890	663	100	55	94	30	200	196			Tb927.10.12270	386	339	1280	1062	344	1423	273	79	133	181
Tb927.10.12280	29	33	287	219	62	24	17	5	42	34			Tb927.10.12280	65	57	354	295	100	417	39	10	16	18
Tb927.10.12290	411	261	948	752	122	76	207	115	1015	785			Tb927.10.12290	1014	915	2157	1722	413	2321	1021	296	728	1017
Tb927.10.1230	521	213	981	801	78	33	304	119	1118	1030			Tb927.10.1230	554	609	2083	1678	309	1607	651	190	409	636
Tb927.10.12300	312	243	237	218	47	33	116	46	308	252			Tb927.10.12300	492	467	505	421	85	576	310	95	130	184
Tb927.10.12310	647	343	2366	1968	429	207	422	236	987	945			Tb927.10.12310	938	976	4108	3998	1283	5840	752	224	299	445
Tb927.10.12320	704	298	988	964	153	58	308	163	866	828			Tb927.10.12320	677	669	2275	1804	394	1902	444	175	206	297
Tb927.10.12330	1116	922	1060	947	161	76	405	168	1052	760			Tb927.10.12330	2778	2626	1549	1308	239	1176	1511	517	1497	2126
Tb927.10.12340	449	256	725	562	239	119	352	160	900	904			Tb927.10.12340	371	396	680	661	474	1935	372	104	146	214
Tb927.10.12350	560	420	434	382	59	20	209	77	451	431			Tb927.10.12350	572	509	1007	813	155	820	360	103	112	156
Tb927.10.12360	287	171	253	314	45	23	288	119	990	939			Tb927.10.12360	431	467	724	628	181	868	624	220	407	656
Tb927.10.12370	642	215	784	669	179	75	694	329	2803	2159			Tb927.10.12370	1540	1926	1284	1368	700	3801	1777	652	3208	4761
Tb927.10.12380	1147	620	1083	897	326	147	788	348	1724	1589			Tb927.10.12380	1579	1709	2791	2345	672	3529	1668	522	619	935
Tb927.10.12390	1021	646	786	744	126	26	506	215	1219	1091			Tb927.10.12390	1187	1122	1302	1064	347	2031	893	274	349	460
Tb927.10.1240	544	247	1157	914	133	54	313	142	452	465			Tb927.10.1240	576	516	2907	2214	216	1281	278	80	86	147
Tb927.10.12400	519	253	741	731	142	54	393	184	993	964			Tb927.10.12400	593	713	1359	1313	434	2302	655	215	349	530
Tb927.10.12410	1057	646	830	759	107	36	438	136	965	868			Tb927.10.12410	2187	1762	1317	1116	323	1660	1282	402	581	800
Tb927.10.12420	378	274	563	553	50	27	138	47	242	219			Tb927.10.12420	472	406	804	668	124	763	295	64	62	99
Tb927.10.12430	1050	478	846	766	158	84	763	337	3150	2481			Tb927.10.12430	2065	2289	1376	1271	675	3389	1649	568	3078	4563
Tb927.10.12440	255	116	1002	845	198	91	309	127	1121	1004			Tb927.10.12440	419	542	1057	1101	535	2679	715	221	637	952
Tb927.10.12450	939	840	627	680	122	40	273	139	619	561			Tb927.10.12450	886	1007	1195	962	207	1321	534	172	127	292
Tb927.10.12460	397	253	462	391	52	22	182	70	507	446			Tb927.10.12460	413	425	994	737	180	876	229	79	128	198
Tb927.10.12470	1091	646	855	669	279	132	599	294	1381	1356			Tb927.10.12470	1118	1181	1380	1465	709	3395	896	306	526	712
Tb927.10.12480	366	120	912	790	93	37	316	120	801	749			Tb927.10.12480	479	561	1741	1636	427	2226	561	163	213	300
Tb927.10.12490	834	381	305	234	261	136	1131	564	5330	5179			Tb927.10.12490	1039	1061	355	389	1122	6172	2233	691	1696	2310
Tb927.10.1250	700	376	1166	966	175	78	387	150	1155	930			Tb927.10.1250	1421	1410	1745	1434	352	1858	973	328	1008	1365
Tb927.10.12520	668	276	437	338	285	150	759	353	2390	2229			Tb927.10.12520	788	979	656	765	732	4194	1391	386	667	1025
Tb927.10.12530	256	158	272	232	69	26	220	113	499	429			Tb927.10.12530	403	441	580	481	212	1155	447	127	140	271
Tb927.10.12540	1112	579	1036	961	147	68	446	205	1381	1194			Tb927.10.12540	1602	1644	2517	2208	311	1977	893	361	692	1087
Tb927.10.12550	168	63	474	430	59	36	45	16	141	98			Tb927.10.12550	673	647	1008	914	174	969	360	106	137	224
Tb927.10.12560	0	0	12	7	2	1	1	1	4	5			Tb927.10.12560	1	2	10	21	5	9	2	0	1	1
Tb927.10.12570	5	4	38	42	7	3	4	3	13	15			Tb927.10.12570	11	7	54	47	20	99	6	3	4	6
Tb927.10.12580	7	3	61	51	12	3	1	0	14	15			Tb927.10.12580	14	10	69	55	24	111	8	4	4	8
Tb927.10.1260	1127	679	849	725	217	125	653	280	1684	1652			Tb927.10.1260	1354	1297	1439	1351	659	3095	1171	351	447	638
Tb927.10.12600	935	495	1067	928	168	76	515	237	1407	1270			Tb927.10.12600	1530	1447	2405	1976	548	2594	1256	378	630	829
Tb927.10.12610	87	41	11	19	15	1	64	30	443	362			Tb927.10.12610	149	179	41	39	52	251	138	57	180	317
Tb927.10.12620	658	301	149	133	161	63	715	360	4844	4227			Tb927.10.12620	973	1128	169	118	656	3253	1662	492	1929	2690
Tb927.10.12630	705	375	572	573	59	26	291	133	796	748			Tb927.10.12630	811	750	1101	853	184	1226	538	181	241	420
Tb927.10.12640	488	195	513	388	210	106	739	357	2903	2786			Tb927.10.12640	500	628	877	1012	752	3999	1159	386	642	943
Tb927.10.12650	36	26	4	8	10	4	33	16	396	405			Tb927.10.12650	99	153	8	6	38	147	114	17	200	435
Tb927.10.12660	441	204	115	92	119	57	581	265	6475	5778			Tb927.10.12660	844	925	91	69	465	2191	1562	394	2990	3864
Tb927.10.12670	458	214	205	191	168	92	772	377	4107	4057			Tb927.10.12670	222	343	271	233	414	2138	583	218	636	904
Tb927.10.12690	594	376	1156	1057	199	97	377	138	948	889			Tb927.10.12690	537	595	2150	1882	397	1940	527	167	255	418
Tb927.10.1270	1010	626	397	363	316	175	779	344	2446	2362			Tb927.10.1270	1238	1182	524	553	951	4280	1341	398	778	1006
Tb927.10.12700	931	467	466	446	88	47	700	340	6799	6111			Tb927.10.12700	1272	1523	752	663	380	2013	1250	398	3652	4772
Tb927.10.12710	3632	1288	763	617	269	150	2682	1087	72215	69250			Tb927.10.12710	2788	3733	1003	1123	839	5130	2971	925	13411	18590
Tb927.10.12720	667	294	583	466	239	144	732	358	3905	3806			Tb927.10.12720	775	830	836	898	796	4597	1641	397	1111	1522
Tb927.10.12740	1223	566	212	163	297	194	1097	563	5068	5238			Tb927.10.12740	969	1022	227	234	560	2983	1167	370	1144	1620
Tb927.10.12760	176	72	181	158	254	108	243	95	647	626			Tb927.10.12760	86	113	179	166	224	1190	120	23	45	94
Tb927.10.12780	2007	760	242	213	139	50	1323	561	6482	6417			Tb927.10.12780	2536	2128	410	341	283	1907	1226	405	2514	4010
Tb927.10.12790	5	3	11	23	4	3	1	1	14	21			Tb927.10.12790	10	10	19	17	29	77	3	1	1	6
Tb927.10.1280	587	353	529	512	99	33	286	140	600	542			Tb927.10.1280	1209	1159	1306	1104	281	1463	801	230	234	360
Tb927.10.12800	816	336	167	149	119	57	558	248	2716	2637			Tb927.10.12800	1030	859	224	164	209	1251	565	163	1001	1613
Tb927.10.12810	1279	593	794	696	208	95	633	303	1362	1264			Tb927.10.12810	1784	1827	1910	1860	649	3705	1344	397	517	755
Tb927.10.12820	856	362	215	195	362	195	1139	581	4303	3919			Tb927.10.12820	587	793	241	228	712	3739	978	306	1393	1973
Tb927.10.12830	575	344	810	708	170	57	272	112	521	502			Tb927.10.12830	652	648	1765	1476	278	1601	403	105	117	173
Tb927.10.12840	2355	902	497	446	115	49	1318	471	7099	5743			Tb927.10.12840	5979	5781	891	826	327	1952	2511	772	8355	10909
Tb927.10.12850	3563	1523	32601	28913	1164	579	3001	1297	10842	10667			Tb927.10.12850	5131	6050	91103	75792	5246	24243	3687	1125	1978	3098
Tb927.10.12860	813	408	676	609	160	90	605	309	3391	3245			Tb927.10.12860	830	906	810	817	538	2890	1055	329	1201	1602
Tb927.10.12870	766	392	228	173	243	152	1132	552	4733	4477			Tb927.10.12870	813	1005	368	382	1054	5317	1668	521	1750	2344
Tb927.10.12880	1392	945	2698	2194	301	160	491	189	903	857			Tb927.10.12880	1124	1225	5223	4279	528	2872	515	131	187	333
Tb927.10.12890	899	348	718	491	275	156	1009	418	6642	4766			Tb927.10.12890	1834	2645	1319	1445	1071	5507	2169	724	7899	11248
Tb927.10.1290	271	169	250	203	36	13	136	66	272	259			Tb927.10.1290	346	279	411	374	123	587	240	69	60	100
Tb927.10.12900	240	97	339	236	71	21	157	84	497	471			Tb927.10.12900	574	496	892	712	186	1166	425	123	123	220
Tb927.10.12910	612	331	398	311	243	127	637	280	2065	1792			Tb927.10.12910	931	896	875	976	967	4677	1240	390	570	818
Tb927.10.12920	826	372	203	170	198	109	861	385	5161	4756			Tb927.10.12920	1075	1330	238	257	695	3295	1595	567	2580	3374
Tb927.10.12930	1006	746	390	301	50	20	389	151	1369	1140			Tb927.10.12930	1375	1224	701	566	239	1170	900	268	533	695
Tb927.10.12940	333	156	222	217	57	48	404	157	2788	2572			Tb927.10.12940	548	701	350	327	364	1703	1110	397	1291	1719
Tb927.10.12950	892	496	1366	1074	324	232	1194	576	4138	3861			Tb927.10.12950	815	977	1356	1553	1152	5320	1627	498	906	1210
Tb927.10.12960	1418	881	955	759	78	28	632	243	1912	1769			Tb927.10.12960	1515	1529	1630	1369	291	1717	1082	323	747	1058
Tb927.10.12970	1147	799	743	698	152	78	569	270	1311	1339			Tb927.10.12970	899	868	1452	1141	291	1695	703	220	283	459
Tb927.10.12980	815	363	751	667	309	169	747	344	2237	1972			Tb927.10.12980	1544	1684	1433	1480	887	4370	1595	518	1287	1841
Tb927.10.12990	748	464	911	673	181	100	349	150	1168	944			Tb927.10.12990	1492	1462	2579	2191	427	2402	1009	358	470	714
Tb927.10.1300	978	564	494	423	147	67	467	166	1094	1011			Tb927.10.1300	353	373	716	663	148	870	204	76	114	196
Tb927.10.13000	1069	485	1483	1281	240	105	864	360	3140	2634			Tb927.10.13000	2023	2192	3404	3151	793	4251	1986	742	1736	2844
Tb927.10.13010	498	188	484	407	88	30	351	162	1182	1133			Tb927.10.13010	715	792	711	756	325	1896	683	269	441	695
Tb927.10.13020	909	439	958	883	225	97	592	281	1953	1812			Tb927.10.13020	1310	1410	1782	1792	623	3333	1252	434	813	1361
Tb927.10.13030	420	192	1734	1838	163	69	282	104	921	739			Tb927.10.13030	1242	948	2582	2317	546	3279	885	299	424	845
Tb927.10.13040	826	376	344	312	317	188	920	409	4220	3719			Tb927.10.13040	882	1068	443	463	1247	6251	1430	463	1153	1507
Tb927.10.13060	18	22	168	132	35	13	13	3	24	28			Tb927.10.13060	28	38	192	128	94	382	27	4	7	21
Tb927.10.13070	324	149	246	200	308	168	481	254	1381	1290			Tb927.10.13070	332	409	387	404	776	3723	562	191	332	398
Tb927.10.13090	406	154	988	849	215	116	439	208	1591	1408			Tb927.10.13090	306	346	1167	1316	638	2686	489	139	231	327
Tb927.10.1310	1295	906	591	417	205	131	888	430	2825	2797			Tb927.10.1310	1675	1602	931	1004	975	4381	1617	454	924	1126
Tb927.10.13100	211	95	836	813	108	59	285	119	963	909			Tb927.10.13100	242	254	888	794	274	1494	433	138	251	373
Tb927.10.13110	1115	819	410	432	66	32	364	173	962	813			Tb927.10.13110	1378	1304	773	667	170	983	951	297	328	570
Tb927.10.13120	550	220	629	568	93	57	314	127	821	742			Tb927.10.13120	706	679	934	860	256	1480	539	178	315	396
Tb927.10.13130	602	249	603	625	97	48	606	252	2050	1944			Tb927.10.13130	787	1044	887	866	302	1885	868	309	1265	1985
Tb927.10.13140	1126	986	764	748	71	36	451	213	1225	1166			Tb927.10.13140	1271	1094	1099	905	244	1302	899	285	338	472
Tb927.10.13150	835	413	840	738	196	123	743	348	2421	2278			Tb927.10.13150	698	704	1196	1362	695	3400	801	261	436	705
Tb927.10.13160	625	294	838	763	214	67	387	165	962	902			Tb927.10.13160	891	877	2110	1775	484	2467	753	226	287	474
Tb927.10.13170	510	290	646	493	136	82	395	183	923	900			Tb927.10.13170	385	399	1079	954	328	1632	470	142	152	243
Tb927.10.13180	1162	502	266	204	317	153	1134	495	5088	4372			Tb927.10.13180	2069	2333	318	332	976	4943	1875	608	3770	5158
Tb927.10.13190	730	342	969	826	110	62	431	212	1289	1173			Tb927.10.13190	744	813	2384	1929	366	1872	772	217	274	431
Tb927.10.1320	554	259	386	349	101	57	569	247	2156	2054			Tb927.10.1320	626	716	736	726	436	2269	1038	322	685	1035
Tb927.10.13200	967	561	976	892	209	111	608	306	2166	2149			Tb927.10.13200	1084	1128	1496	1567	648	3174	928	310	647	977
Tb927.10.13210	364	165	454	340	148	71	425	219	1448	1324			Tb927.10.13210	580	755	1328	1154	483	2770	1020	325	496	740
Tb927.10.13220	691	302	516	334	261	135	824	370	2500	2310			Tb927.10.13220	1147	1293	1232	1291	807	4194	1512	562	804	1156
Tb927.10.13230	591	238	526	496	128	70	408	221	1214	1201			Tb927.10.13230	669	637	1166	1076	376	1858	631	176	327	500
Tb927.10.13240	555	255	609	550	211	128	602	268	1878	1771			Tb927.10.13240	608	780	1066	956	432	2196	818	327	773	1135
Tb927.10.13250	1272	688	194	161	224	136	1450	696	9985	9459			Tb927.10.13250	1642	1855	203	212	922	4649	2615	883	4010	5543
Tb927.10.13260	745	366	327	249	336	174	1006	499	3353	3092			Tb927.10.13260	831	1104	496	501	1015	5286	1817	637	1063	1489
Tb927.10.13270	684	293	625	481	195	86	835	383	3230	2871			Tb927.10.13270	1089	1396	746	861	725	3770	1524	523	2090	2812
Tb927.10.13280	1225	499	237	154	339	196	1395	673	9609	8734			Tb927.10.13280	2378	2901	224	250	921	5274	3390	1107	5643	7736
Tb927.10.13290	437	165	518	425	74	31	339	156	1097	908			Tb927.10.13290	597	721	1281	1044	288	1633	764	243	418	623
Tb927.10.1330	619	317	1257	1058	152	67	448	203	1461	1506			Tb927.10.1330	609	724	1663	1510	460	2291	718	231	450	653
Tb927.10.13300	1160	853	731	557	106	37	440	164	1234	1120			Tb927.10.13300	1406	1268	1440	1152	290	1737	917	270	379	522
Tb927.10.13310	670	307	832	815	77	45	416	215	1184	1011			Tb927.10.13310	1252	1237	1810	1561	281	1674	836	286	802	1098
Tb927.10.13320	872	593	1019	923	128	48	502	216	1216	1176			Tb927.10.13320	990	833	1444	1135	201	1283	790	248	445	620
Tb927.10.13330	847	357	180	162	289	178	1226	589	5063	4849			Tb927.10.13330	828	905	194	199	998	5292	1653	530	1658	2187
Tb927.10.13340	442	426	331	296	19	8	161	54	369	336			Tb927.10.13340	426	453	745	610	69	386	241	71	66	106
Tb927.10.13350	941	418	478	428	264	144	904	474	2893	2822			Tb927.10.13350	963	1169	821	855	1005	5108	1506	509	733	1077
Tb927.10.13360	455	167	251	195	59	45	547	258	3874	3222			Tb927.10.13360	1057	1020	294	401	357	2276	1319	416	2724	3540
Tb927.10.13370	955	812	737	722	171	74	396	179	758	653			Tb927.10.13370	1483	1404	1162	985	323	1727	993	315	393	506
Tb927.10.13380	1015	458	699	600	212	118	659	325	2068	1891			Tb927.10.13380	1029	979	1154	1079	494	2902	945	241	447	714
Tb927.10.1340	670	414	1175	938	162	79	433	226	1314	1125			Tb927.10.1340	779	783	2508	2131	546	2684	766	259	388	534
Tb927.10.13410	82	47	55	70	9	4	55	24	286	341			Tb927.10.13410	23	38	63	65	30	159	18	9	15	38
Tb927.10.13430	382	184	176	116	81	61	411	198	2563	2593			Tb927.10.13430	124	189	193	204	296	1327	162	60	152	278
Tb927.10.13440	845	601	790	695	124	44	455	220	1118	1025			Tb927.10.13440	932	938	1622	1459	378	1905	677	261	361	505
Tb927.10.13450	281	84	84	68	100	56	444	203	3846	3435			Tb927.10.13450	547	632	73	82	387	2039	1431	472	2059	2568
Tb927.10.13460	28	21	12	15	14	4	40	25	284	289			Tb927.10.13460	46	77	21	26	42	209	99	43	86	172
Tb927.10.13470	818	407	431	343	232	107	815	393	2393	2271			Tb927.10.13470	986	1143	616	683	724	3626	1316	435	1010	1384
Tb927.10.1350	391	165	633	468	201	78	431	189	2247	1916			Tb927.10.1350	489	618	582	658	608	2810	704	202	1268	1528
Tb927.10.13500	7396	3045	85718	86046	2369	1316	4609	2000	11273	9653			Tb927.10.13500	14627	14060	64019	52820	4415	26220	15621	4724	9204	13260
Tb927.10.13510	1951	922	1050	955	238	95	866	418	2467	2320			Tb927.10.13510	1754	1709	2215	1994	560	3260	1060	349	707	1004
Tb927.10.13520	944	582	704	565	110	59	622	259	2493	2300			Tb927.10.13520	1317	1226	1281	1181	570	2666	1069	389	1518	2029
Tb927.10.13530	443	250	1742	1346	122	58	96	26	189	192			Tb927.10.13530	1074	984	6057	4471	338	1911	306	67	72	133
Tb927.10.13540	350	131	409	342	92	32	333	184	950	879			Tb927.10.13540	295	364	523	548	284	1394	373	126	178	248
Tb927.10.13550	431	164	354	290	221	112	710	368	3698	3606			Tb927.10.13550	571	712	491	507	790	4653	1559	516	1635	2391
Tb927.10.13560	2032	1222	2082	1839	275	132	697	297	1912	1397			Tb927.10.13560	4603	4528	4807	4225	903	4942	2768	948	2039	2816
Tb927.10.13570	2410	2098	3400	2866	297	152	1009	409	2442	2255			Tb927.10.13570	2237	1975	5201	4422	755	3781	1468	454	505	672
Tb927.10.13590	997	443	1827	1676	406	212	1138	548	3063	3058			Tb927.10.13590	824	1035	3156	3266	1060	5354	1246	441	713	1163
Tb927.10.13600	720	409	419	376	82	30	358	109	686	568			Tb927.10.13600	985	794	753	682	176	1149	637	197	347	511
Tb927.10.13610	967	624	1894	1528	342	164	929	449	2017	1968			Tb927.10.13610	942	990	2927	3056	991	4686	1113	376	556	664
Tb927.10.13620	880	447	723	649	147	62	689	260	2120	1806			Tb927.10.13620	1080	1148	1662	1384	392	2190	1110	391	1248	1596
Tb927.10.13630	842	352	713	620	255	140	725	311	3615	3045			Tb927.10.13630	1211	1469	1234	1276	778	4445	1679	570	1516	2314
Tb927.10.13640	777	424	1632	1419	261	166	741	368	1737	1671			Tb927.10.13640	650	742	3004	2608	543	2876	1028	290	430	548
Tb927.10.13660	838	460	485	409	197	92	504	226	1757	1610			Tb927.10.13660	1020	1087	536	675	618	3505	1231	399	710	908
Tb927.10.13670	1838	804	931	793	280	138	1094	484	3353	2651			Tb927.10.13670	3384	3576	1249	1276	664	3752	2592	950	2706	3678
Tb927.10.13680	915	596	950	713	188	101	585	223	1748	1589			Tb927.10.13680	1129	1024	1557	1612	643	2948	1056	307	523	708
Tb927.10.13690	785	369	1981	1880	1083	482	635	324	1421	1482			Tb927.10.13690	533	775	1967	1945	1728	9595	671	205	229	465
Tb927.10.1370	860	748	1108	931	202	101	280	133	601	534			Tb927.10.1370	747	744	2085	1812	362	1664	417	143	160	235
Tb927.10.13710	1195	579	954	805	102	42	963	327	5070	4837			Tb927.10.13710	1321	1620	1653	1573	355	2203	1592	526	2402	3394
Tb927.10.13720	1897	888	682	525	164	74	910	302	4995	4242			Tb927.10.13720	4432	4173	1282	1178	546	2721	3123	926	3598	4361
Tb927.10.13730	736	363	817	864	77	34	430	206	1531	1213			Tb927.10.13730	1187	1418	1663	1420	269	1545	846	311	1378	2071
Tb927.10.13740	752	310	470	368	123	66	570	238	3564	3026			Tb927.10.13740	1666	1855	831	867	574	3376	1750	558	1792	2626
Tb927.10.13750	518	311	739	596	123	49	332	144	995	1030			Tb927.10.13750	717	667	1977	1701	414	2047	567	166	215	314
Tb927.10.13760	267	142	452	368	61	37	229	117	713	651			Tb927.10.13760	372	353	1299	1091	232	1270	449	135	153	220
Tb927.10.13770	539	389	451	405	45	12	203	49	530	504			Tb927.10.13770	1175	1016	989	818	137	1008	675	217	241	296
Tb927.10.13780	503	174	126	107	91	45	370	136	3217	2825			Tb927.10.13780	1256	1317	92	83	316	1565	1217	404	2274	3266
Tb927.10.13790	1389	788	326	261	216	89	947	490	3517	3329			Tb927.10.13790	1564	1602	420	479	801	3987	1460	473	1507	2107
Tb927.10.1380	668	303	589	434	366	223	665	290	1632	1536			Tb927.10.1380	960	962	806	995	1119	5154	1109	350	487	639
Tb927.10.13800	902	483	231	152	213	96	872	398	3213	2908			Tb927.10.13800	1436	1458	218	234	509	2526	1887	669	2018	2386
Tb927.10.13810	522	475	503	461	81	28	195	56	370	351			Tb927.10.13810	817	668	1009	751	172	950	476	152	126	202
Tb927.10.13820	1329	861	698	659	96	39	468	179	1612	1467			Tb927.10.13820	1469	1294	1449	1160	312	1631	907	291	475	609
Tb927.10.13830	844	279	752	583	78	50	584	177	2125	1863			Tb927.10.13830	1520	1473	1263	1018	357	1806	1442	474	1188	1394
Tb927.10.13840	979	566	750	621	96	42	503	197	1374	1364			Tb927.10.13840	946	930	1631	1453	389	1791	700	210	428	532
Tb927.10.13850	811	367	942	754	129	58	489	205	1218	1133			Tb927.10.13850	996	1071	2325	2001	432	2324	925	301	460	635
Tb927.10.13860	239	103	350	335	57	23	211	87	878	755			Tb927.10.13860	440	486	624	615	243	1377	656	197	449	648
Tb927.10.13870	1142	625	1318	1266	128	67	716	280	2302	2008			Tb927.10.13870	1603	1664	2658	2281	602	3193	1650	602	839	1363
Tb927.10.13880	1114	533	427	340	282	132	1047	507	3548	3215			Tb927.10.13880	1381	1613	466	525	831	4548	2024	642	1317	1943
Tb927.10.13890	458	224	507	440	138	67	364	170	1388	1409			Tb927.10.13890	526	565	657	660	411	1954	652	180	309	518
Tb927.10.1390	883	326	405	405	36	17	508	185	2303	1870			Tb927.10.1390	1900	1948	830	683	173	918	1566	549	1607	2420
Tb927.10.13900	450	223	758	656	117	45	197	106	606	550			Tb927.10.13900	521	515	1606	1362	233	1430	383	120	131	244
Tb927.10.13910	742	543	372	313	105	55	285	141	911	764			Tb927.10.13910	1259	1371	712	666	297	1679	906	349	416	711
Tb927.10.13920	668	515	948	812	87	33	234	92	511	473			Tb927.10.13920	1041	880	1485	1159	245	1447	650	175	173	255
Tb927.10.13930	786	516	602	582	118	38	312	124	508	478			Tb927.10.13930	802	789	1395	1204	232	1238	386	136	130	229
Tb927.10.13950	816	508	808	721	95	34	398	164	1201	1085			Tb927.10.13950	1102	1194	1392	1167	291	1595	848	278	604	960
Tb927.10.13960	1204	580	1022	827	300	131	864	409	2170	1879			Tb927.10.13960	1352	1405	2006	1806	709	4004	1227	363	863	1274
Tb927.10.13970	818	438	852	720	75	39	296	97	813	710			Tb927.10.13970	1259	1282	2046	1545	222	1204	643	208	401	563
Tb927.10.13980	685	437	563	490	70	31	333	125	795	693			Tb927.10.13980	1188	1178	1284	1091	274	1357	843	270	289	429
Tb927.10.13990	955	898	1002	859	109	53	470	224	1088	934			Tb927.10.13990	960	975	2247	1912	398	1993	661	175	249	388
Tb927.10.14000	1148	543	173	171	164	75	1047	487	8584	8749			Tb927.10.14000	514	659	213	218	593	3117	684	253	837	1251
Tb927.10.14010	620	279	797	667	139	61	679	279	2780	2412			Tb927.10.14010	1059	1206	1497	1469	493	2629	1164	369	1836	2501
Tb927.10.14020	971	435	1074	967	185	66	481	222	965	856			Tb927.10.14020	1275	1214	2807	2304	371	2390	784	254	336	554
Tb927.10.14030	1110	564	1005	985	92	26	432	177	1539	1309			Tb927.10.14030	1955	1793	2521	2070	394	2211	1112	339	622	1031
Tb927.10.14040	902	397	1211	1228	121	65	421	180	1612	1352			Tb927.10.14040	2061	1644	2339	2088	289	1987	1227	375	1032	1774
Tb927.10.14050	22	30	180	219	7	3	4	4	15	8			Tb927.10.14050	43	45	340	268	15	63	5	2	4	9
Tb927.10.14060	0	1	2	1	2	0	0	0	7	1			Tb927.10.14060	2	2	1	5	3	8	1	0	0	3
Tb927.10.1410	1207	980	968	757	112	49	553	252	1470	1342			Tb927.10.1410	1204	1185	2217	1873	302	1903	897	306	326	499
Tb927.10.14110	659	483	832	829	84	28	313	106	617	577			Tb927.10.14110	706	654	1422	1217	173	1139	475	132	156	230
Tb927.10.14130	494	275	525	446	83	51	237	134	554	504			Tb927.10.14130	636	669	1061	844	184	996	577	190	221	379
Tb927.10.14140	4150	2220	1084	962	157	100	2301	970	16410	16300			Tb927.10.14140	2435	2733	1333	1281	624	3514	1694	505	4444	6081
Tb927.10.14150	693	277	591	542	144	88	771	363	3887	3399			Tb927.10.14150	879	962	604	745	546	2938	1217	360	2208	2885
Tb927.10.14180	2189	1280	883	700	107	55	984	405	4566	4080			Tb927.10.14180	2226	2186	1507	1236	382	2213	1280	392	2689	3512
Tb927.10.14190	1185	660	1115	964	151	87	732	398	2840	2698			Tb927.10.14190	875	846	2086	1737	462	2263	843	301	593	837
Tb927.10.1420	891	315	1270	1085	292	153	879	395	3602	2826			Tb927.10.1420	1882	2133	1719	1917	760	4355	2349	758	3661	4845
Tb927.10.14200	967	499	1354	1216	251	92	459	239	1097	1046			Tb927.10.14200	879	915	2618	2253	400	2245	606	198	257	484
Tb927.10.14210	1348	1045	2874	2886	333	147	445	179	826	738			Tb927.10.14210	1242	1062	3862	3071	403	2444	657	149	201	314
Tb927.10.14220	730	421	1523	1352	91	55	600	252	2244	2111			Tb927.10.14220	771	750	2058	1716	397	2212	876	234	489	726
Tb927.10.14230	564	257	164	174	298	169	1103	539	4910	4624			Tb927.10.14230	596	730	220	214	940	4986	1831	596	1192	1797
Tb927.10.14240	715	331	543	514	119	29	547	261	3051	2652			Tb927.10.14240	1008	1163	864	781	316	1763	991	360	2358	3524
Tb927.10.14250	967	580	794	661	172	79	490	231	1256	1167			Tb927.10.14250	1366	1304	1872	1594	470	2543	1108	345	372	594
Tb927.10.14260	543	253	694	665	55	28	309	145	792	787			Tb927.10.14260	856	720	2355	1857	231	1390	530	175	157	315
Tb927.10.14270	372	152	168	137	162	108	430	245	2225	2165			Tb927.10.14270	168	196	165	140	371	1809	354	107	220	282
Tb927.10.14280	576	380	522	438	66	27	291	126	763	735			Tb927.10.14280	583	605	1473	1226	200	1060	552	166	191	268
Tb927.10.14290	90	51	17	19	14	10	68	47	490	462			Tb927.10.14290	97	160	41	33	91	514	156	53	138	248
Tb927.10.1430	835	464	591	539	104	42	406	161	1443	1359			Tb927.10.1430	917	903	1141	1005	302	1560	679	223	406	647
Tb927.10.14300	614	259	135	104	186	101	985	422	5366	5260			Tb927.10.14300	673	921	140	137	1000	5146	1650	555	1503	2137
Tb927.10.14310	748	404	976	779	80	24	493	201	1798	1623			Tb927.10.14310	1195	1138	2139	1695	252	1525	1256	398	630	870
Tb927.10.14320	908	355	251	202	196	81	1010	448	5223	4696			Tb927.10.14320	1167	1328	279	241	689	3591	1891	617	2168	2883
Tb927.10.14330	858	335	477	408	363	213	1395	676	7325	6793			Tb927.10.14330	1383	1671	564	664	1372	7991	2406	708	3207	4540
Tb927.10.14340	1140	631	246	181	204	117	1424	664	6805	6449			Tb927.10.14340	1172	1368	308	248	935	4779	2314	731	1715	2189
Tb927.10.14350	259	202	332	322	35	9	110	40	205	192			Tb927.10.14350	537	524	785	684	106	718	306	111	100	158
Tb927.10.14360	459	204	1121	937	90	56	406	196	1065	917			Tb927.10.14360	682	758	2971	2579	368	2132	891	231	323	458
Tb927.10.14370	259	165	294	250	30	13	174	58	514	481			Tb927.10.14370	496	462	735	614	110	767	394	112	120	195
Tb927.10.14380	768	342	545	459	238	130	1076	537	4866	4341			Tb927.10.14380	1246	1443	767	762	814	4148	1876	588	2220	3009
Tb927.10.14390	873	334	503	418	111	49	574	297	3363	2932			Tb927.10.14390	1547	1675	914	806	427	2189	1418	537	2224	3119
Tb927.10.1440	823	399	689	540	93	42	527	246	1553	1324			Tb927.10.1440	1228	1129	1284	1093	301	1744	1326	456	577	743
Tb927.10.14400	963	375	250	203	279	141	984	506	3813	3709			Tb927.10.14400	961	1153	366	343	1021	5195	1726	583	1059	1568
Tb927.10.14410	661	282	261	230	255	155	878	469	3721	3567			Tb927.10.14410	778	934	330	255	826	4384	1514	471	1295	1944
Tb927.10.14420	448	158	162	111	251	142	849	346	6790	6260			Tb927.10.14420	671	876	133	131	1277	6551	2401	704	2351	3043
Tb927.10.14430	993	486	161	142	191	77	893	385	5232	4741			Tb927.10.14430	997	1176	153	123	654	3531	1600	545	1235	1771
Tb927.10.14440	1118	600	802	704	132	62	451	203	927	888			Tb927.10.14440	1226	955	1821	1573	326	1593	623	202	236	344
Tb927.10.14450	293	148	535	500	127	56	172	71	378	410			Tb927.10.14450	152	145	863	758	145	621	71	21	44	64
Tb927.10.14460	1210	630	551	440	356	190	1426	738	4148	4071			Tb927.10.14460	1141	1375	873	1025	1106	6342	1986	693	1186	2062
Tb927.10.14470	1366	524	196	162	277	135	1570	671	11653	11247			Tb927.10.14470	1752	1924	127	152	1002	5432	2965	880	4061	5393
Tb927.10.14480	539	186	212	116	153	87	731	310	4235	4105			Tb927.10.14480	625	760	190	180	657	3154	1109	386	1357	1759
Tb927.10.14490	1117	436	305	209	111	56	1008	388	7052	6403			Tb927.10.14490	1702	1960	491	534	422	2435	1635	471	4631	6006
Tb927.10.14500	645	282	323	259	82	29	736	302	3503	3020			Tb927.10.14500	1049	1252	536	495	270	1570	1322	472	2845	3723
Tb927.10.14510	877	345	321	260	172	83	812	397	4769	4314			Tb927.10.14510	1294	1442	529	584	909	4646	1841	617	2053	3087
Tb927.10.14520	1193	693	566	406	80	39	512	221	2478	2418			Tb927.10.14520	1725	1744	1162	1018	471	2399	1323	448	1121	1477
Tb927.10.14530	1416	800	1315	1196	150	81	918	439	2843	2412			Tb927.10.14530	1798	1852	1918	1647	429	2442	1665	541	1948	2651
Tb927.10.14550	930	519	138	104	73	28	763	294	8048	5791			Tb927.10.14550	2569	2411	122	97	241	1186	1635	474	8050	10397
Tb927.10.14560	1119	439	996	849	173	90	998	461	3521	3370			Tb927.10.14560	1303	1526	2084	1902	722	3578	1488	537	1419	2169
Tb927.10.14570	1258	637	1183	1045	163	83	791	433	3132	2868			Tb927.10.14570	1405	1464	1877	1790	677	3523	1334	400	1175	1649
Tb927.10.14590	675	419	623	598	123	54	327	154	909	911			Tb927.10.14590	656	728	1541	1279	250	1551	548	143	271	381
Tb927.10.1460	1016	448	515	449	302	135	848	426	3357	3323			Tb927.10.1460	793	926	533	592	856	4003	1106	342	600	819
Tb927.10.14610	1062	504	387	361	422	236	1178	611	5717	5152			Tb927.10.14610	1457	1715	487	560	1265	6642	2318	749	2854	4081
Tb927.10.14640	1063	905	856	771	170	66	377	164	741	639			Tb927.10.14640	1141	1052	1413	1212	321	1906	680	182	144	265
Tb927.10.14650	858	666	740	576	83	22	286	151	765	658			Tb927.10.14650	1121	1093	2575	2069	188	1255	573	157	170	305
Tb927.10.14660	1025	629	1746	1492	302	137	461	214	988	895			Tb927.10.14660	1177	1219	4025	3283	519	2660	692	229	322	435
Tb927.10.14680	849	399	751	723	109	55	458	192	1340	1125			Tb927.10.14680	1375	1464	1363	1174	264	1530	965	336	1113	1685
Tb927.10.14690	1221	705	1108	957	192	83	491	207	1080	1083			Tb927.10.14690	1227	1224	2733	2264	391	2385	657	225	236	407
Tb927.10.1470	1220	547	1147	1101	171	64	653	222	1942	1600			Tb927.10.1470	3236	2711	1993	1700	471	2498	2153	621	1426	2123
Tb927.10.14700	1635	915	817	708	207	94	969	442	2633	2324			Tb927.10.14700	2453	2349	1232	1103	374	2135	1354	482	3403	4377
Tb927.10.14710	32623	31122	110130	98753	4459	1993	11146	4223	20187	16380			Tb927.10.14710	45684	40255	37867	30472	3831	20998	33520	10060	17207	20662
Tb927.10.14720	1548	1245	1158	1029	124	71	690	333	2131	2052			Tb927.10.14720	1438	1563	1571	1308	454	2433	1034	290	651	1007
Tb927.10.14730	1245	578	2291	2101	388	226	1150	536	4332	4025			Tb927.10.14730	908	1250	4025	3359	587	3275	1112	312	1611	2317
Tb927.10.14740	2961	1371	2686	2571	479	227	1275	524	3679	3287			Tb927.10.14740	2831	2817	4449	3984	1000	5641	1941	566	990	1413
Tb927.10.14750	3972	3211	3121	2701	502	221	1423	631	6056	5248			Tb927.10.14750	4984	4701	4218	3787	716	3848	2719	763	4473	5456
Tb927.10.14760	949	371	960	773	132	71	641	287	1973	1606			Tb927.10.14760	1694	1479	1935	1604	321	1796	1326	395	1018	1478
Tb927.10.14770	1116	529	606	444	178	94	1142	515	3656	3284			Tb927.10.14770	1505	1539	963	973	615	3557	1750	546	2313	3158
Tb927.10.14780	812	378	440	375	117	41	535	227	2245	1798			Tb927.10.14780	1390	1454	622	611	293	1730	1296	447	1456	2024
Tb927.10.14790	1128	404	915	853	126	58	988	450	5218	3760			Tb927.10.14790	3658	4019	1757	1500	449	2848	3155	998	8307	11245
Tb927.10.14800	598	367	280	273	103	43	347	135	1470	1289			Tb927.10.14800	676	742	232	257	285	1405	615	209	484	657
Tb927.10.14810	3006	2000	1151	1053	152	63	1318	513	3459	3144			Tb927.10.14810	4616	4018	1702	1360	498	2682	3540	986	1427	1944
Tb927.10.14840	5175	2321	3724	3385	551	264	2378	858	12267	8056			Tb927.10.14840	19805	20243	7370	6219	1337	7443	7972	2700	26452	36733
Tb927.10.14860	413	162	900	902	146	68	461	177	2003	1736			Tb927.10.14860	599	785	2019	1915	550	3055	876	282	816	1259
Tb927.10.14870	1509	686	862	690	188	81	877	429	3262	2776			Tb927.10.14870	2550	2478	1534	1396	590	3292	1432	434	2654	3936
Tb927.10.14880	752	392	726	636	357	186	734	354	2010	1958			Tb927.10.14880	796	867	1201	1421	855	4400	1060	387	489	785
Tb927.10.14890	908	412	344	304	250	114	1218	674	5330	5363			Tb927.10.14890	845	955	334	426	893	5006	1227	353	1690	2308
Tb927.10.1490	1583	799	205	164	235	115	1294	474	11116	9766			Tb927.10.1490	2718	3028	178	151	836	4352	3176	1005	6588	8940
Tb927.10.14900	495	257	140	126	87	50	430	176	3256	3204			Tb927.10.14900	232	237	195	125	340	1468	324	78	209	294
Tb927.10.14910	761	309	1067	1054	135	70	503	267	1715	1688			Tb927.10.14910	666	742	2385	2120	438	2287	560	176	336	501
Tb927.10.14920	542	275	555	439	474	262	358	199	1585	1530			Tb927.10.14920	559	601	481	507	1011	4705	681	188	375	551
Tb927.10.14930	674	235	51	38	47	21	397	133	3461	3068			Tb927.10.14930	1299	1444	60	42	174	915	1059	348	2035	2656
Tb927.10.14940	188	130	60	63	26	18	74	29	348	390			Tb927.10.14940	383	300	97	83	39	291	220	66	227	336
Tb927.10.14950	702	294	211	161	157	101	612	303	3455	2754			Tb927.10.14950	1633	1675	162	164	530	2625	1317	425	3028	3580
Tb927.10.14980	710	274	216	130	126	76	691	310	5377	5018			Tb927.10.14980	905	1095	226	182	553	2891	1339	487	2619	3817
Tb927.10.14990	1009	395	220	173	131	71	882	396	7246	6729			Tb927.10.14990	1248	1451	266	257	583	2965	1582	501	2166	2899
Tb927.10.150	298	121	666	561	98	34	175	68	349	358			Tb927.10.150	498	415	1699	1324	217	1103	268	98	79	153
Tb927.10.1500	707	282	479	343	157	90	595	260	5069	4028			Tb927.10.1500	1581	1880	575	719	724	3875	1444	429	3508	4707
Tb927.10.15000	624	248	790	612	95	41	699	317	3080	2785			Tb927.10.15000	725	886	1536	1289	493	2614	1210	352	1339	1771
Tb927.10.15010	1134	788	577	513	76	33	468	188	1896	1810			Tb927.10.15010	1034	1051	1305	1072	344	1724	759	237	593	798
Tb927.10.15020	630	336	121	103	169	77	564	293	4860	4820			Tb927.10.15020	694	797	180	196	699	3259	1141	352	953	1251
Tb927.10.15040	308	140	70	60	88	38	306	139	2040	1999			Tb927.10.15040	217	218	75	56	305	1402	378	113	311	421
Tb927.10.15070	36	18	8	9	3	0	24	5	140	157			Tb927.10.15070	29	34	26	24	25	120	15	7	24	49
Tb927.10.15080	949	487	187	183	323	164	1165	524	6376	5881			Tb927.10.15080	1222	1357	172	167	1066	5733	2340	655	2249	2864
Tb927.10.1510	1367	555	225	214	281	182	1738	643	30877	29374			Tb927.10.1510	2357	2789	175	161	831	4718	3836	1167	7923	10050
Tb927.10.15130	430	145	563	415	68	22	279	107	964	891			Tb927.10.15130	593	549	1361	1221	224	1429	566	196	233	415
Tb927.10.15140	723	496	498	460	63	22	391	173	889	743			Tb927.10.15140	1358	1329	1228	903	235	1187	1368	399	508	667
Tb927.10.15150	984	686	1541	1461	107	38	310	137	685	717			Tb927.10.15150	1091	920	3062	2445	251	1483	518	134	120	210
Tb927.10.15160	679	316	450	364	202	120	739	349	2556	2484			Tb927.10.15160	754	792	528	609	572	2884	1116	362	642	833
Tb927.10.15170	681	304	1413	1302	290	178	928	468	2969	2572			Tb927.10.15170	1017	1313	1255	1250	679	3766	1424	477	2246	3112
Tb927.10.15180	2160	1036	1074	977	128	58	1628	771	7202	6177			Tb927.10.15180	4030	4270	1356	1321	452	2257	3752	1328	6576	8635
Tb927.10.15190	821	431	972	835	149	69	648	330	2079	2031			Tb927.10.15190	708	784	1754	1577	506	2505	955	352	549	877
Tb927.10.1520	879	656	990	769	85	30	448	212	1708	1665			Tb927.10.1520	782	708	1739	1496	351	1699	715	230	280	380
Tb927.10.15200	363	337	518	422	59	21	236	91	823	830			Tb927.10.15200	424	363	1052	998	241	971	333	107	169	208
Tb927.10.15210	578	243	638	561	59	25	311	135	977	845			Tb927.10.15210	642	680	1175	985	235	1354	593	186	268	446
Tb927.10.15220	1376	1061	666	607	93	36	478	222	1462	1287			Tb927.10.15220	2308	2244	1466	1225	228	1393	1214	395	896	1299
Tb927.10.15230	1658	1096	760	743	111	43	668	257	1733	1722			Tb927.10.15230	1936	1929	1221	1123	354	1891	1127	364	717	972
Tb927.10.15240	719	322	636	536	508	265	960	485	3598	3499			Tb927.10.15240	683	885	637	807	1210	6149	1336	417	771	1127
Tb927.10.15250	1469	547	500	472	124	57	1560	702	8024	7664			Tb927.10.15250	1295	1787	789	801	412	2553	1526	514	3847	5595
Tb927.10.15260	299	110	218	150	207	102	496	213	2081	2031			Tb927.10.15260	369	467	261	287	746	3817	907	280	508	686
Tb927.10.15270	674	298	591	591	175	86	450	194	1683	1355			Tb927.10.15270	1125	1172	1219	1100	373	2189	784	248	1510	2302
Tb927.10.15280	1083	494	277	243	280	121	1092	471	4668	4385			Tb927.10.15280	1148	1292	265	274	807	4000	1752	615	1450	1963
Tb927.10.15290	733	351	153	123	210	126	960	460	7289	6543			Tb927.10.15290	1258	1516	122	111	905	4789	2887	986	3618	4841
Tb927.10.1530	857	440	523	410	164	103	569	296	2177	2201			Tb927.10.1530	715	681	730	696	463	2140	597	210	407	653
Tb927.10.15300	724	268	132	124	177	99	964	429	7243	7154			Tb927.10.15300	734	887	119	97	707	4006	1947	649	1704	2284
Tb927.10.15310	247	101	57	25	74	49	335	139	3059	2699			Tb927.10.15310	471	575	40	41	190	876	906	256	1668	2262
Tb927.10.15320	200	107	163	146	33	2	95	30	642	620			Tb927.10.15320	1019	846	366	280	86	541	638	143	293	435
Tb927.10.15330	661	280	187	164	114	44	624	249	3591	3480			Tb927.10.15330	973	1107	206	225	323	1691	870	308	1465	2255
Tb927.10.15350	528	235	36	32	40	14	274	85	1029	902			Tb927.10.15350	1067	883	29	25	81	435	539	174	463	706
Tb927.10.15370	740	355	734	720	73	25	527	227	1582	1465			Tb927.10.15370	783	849	1198	991	193	1134	714	246	723	1030
Tb927.10.15380	414	182	852	788	126	41	478	214	1344	1049			Tb927.10.15380	944	954	1349	1156	330	1925	929	286	943	1371
Tb927.10.15390	708	254	129	115	126	60	969	483	6923	6846			Tb927.10.15390	705	881	90	92	521	2925	1520	517	1762	2438
Tb927.10.1540	439	169	122	96	169	81	496	196	4884	4436			Tb927.10.1540	687	801	141	107	608	2835	1350	409	2134	2780
Tb927.10.15400	876	364	192	171	253	131	1305	722	8311	7782			Tb927.10.15400	807	841	176	139	678	4044	1993	576	2197	3060
Tb927.10.15410	4401	2155	625	518	107	58	3124	963	36740	34156			Tb927.10.15410	5542	6494	768	745	404	1985	2340	813	23089	28396
Tb927.10.15420	999	625	761	647	121	58	564	265	1637	1514			Tb927.10.15420	1016	1087	1498	1245	316	1672	958	297	462	652
Tb927.10.15430	1005	452	1272	1175	123	76	729	307	2767	2705			Tb927.10.15430	1112	1205	1711	1598	442	2277	1119	312	1103	1511
Tb927.10.15440	680	359	514	481	139	74	523	219	1446	1332			Tb927.10.15440	342	398	959	789	195	1222	382	126	184	287
Tb927.10.15450	846	367	485	434	167	72	604	245	2009	1943			Tb927.10.15450	560	612	1011	912	441	2153	599	210	271	407
Tb927.10.15460	481	269	642	547	115	56	327	168	969	1048			Tb927.10.15460	341	375	1507	1219	315	1529	348	117	159	247
Tb927.10.15470	916	646	998	770	206	95	588	289	1920	1718			Tb927.10.15470	879	898	2175	1860	428	2106	886	299	555	857
Tb927.10.15480	515	255	626	533	159	80	375	172	1206	1111			Tb927.10.15480	792	799	1983	1702	461	2338	654	214	314	514
Tb927.10.15490	355	151	826	595	123	68	305	145	1060	1049			Tb927.10.15490	816	830	3399	2772	513	2355	744	251	354	510
Tb927.10.1550	932	396	433	426	106	49	620	272	2947	2476			Tb927.10.1550	1389	1382	680	670	399	2137	1237	408	2102	2748
Tb927.10.15500	522	320	778	709	141	64	301	137	548	509			Tb927.10.15500	520	496	1540	1247	237	1370	410	139	123	195
Tb927.10.15510	505	523	394	327	90	21	231	104	493	451			Tb927.10.15510	699	737	694	558	182	1016	523	162	171	264
Tb927.10.15520	1225	527	727	508	152	80	962	382	3934	3486			Tb927.10.15520	1455	1667	895	861	592	3081	1378	437	2227	2976
Tb927.10.15530	707	291	650	618	119	61	867	419	4197	3656			Tb927.10.15530	968	1192	583	649	462	2549	1320	415	3565	5246
Tb927.10.15540	583	275	1150	1022	171	89	669	331	2526	2349			Tb927.10.15540	628	815	1705	1883	713	3450	1072	347	762	1128
Tb927.10.15550	644	234	369	285	409	233	1083	576	3891	3845			Tb927.10.15550	554	782	450	494	1443	7217	1654	531	891	1273
Tb927.10.15570	655	226	1137	1001	163	113	682	304	2553	2324			Tb927.10.15570	491	644	1518	1211	497	2585	879	283	554	788
Tb927.10.15580	257	123	247	230	64	22	170	87	397	365			Tb927.10.15580	373	278	468	374	162	962	293	101	78	144
Tb927.10.15590	429	267	401	315	121	48	302	122	675	604			Tb927.10.15590	671	567	675	549	238	1220	520	158	228	329
Tb927.10.1560	1500	834	350	267	214	100	945	424	5120	4223			Tb927.10.1560	3470	3145	471	525	874	4328	2982	967	5639	6713
Tb927.10.15600	729	433	446	401	78	44	350	145	1008	894			Tb927.10.15600	333	302	723	629	155	735	233	71	75	160
Tb927.10.15610	512	208	134	101	108	51	480	256	4984	5166			Tb927.10.15610	326	370	92	82	359	1696	533	152	535	701
Tb927.10.15640	922	428	392	356	159	88	740	299	3726	3477			Tb927.10.15640	897	1105	620	682	573	2730	1135	373	1260	1757
Tb927.10.15650	1040	574	987	783	170	86	655	356	2424	2191			Tb927.10.15650	842	780	1387	1217	542	2884	989	295	543	692
Tb927.10.15660	347	108	288	249	161	111	410	216	2982	2794			Tb927.10.15660	313	418	232	293	540	2650	673	233	717	1033
Tb927.10.15670	1616	1034	1407	1244	299	172	1043	487	2609	2495			Tb927.10.15670	1163	1241	2004	1924	758	3617	982	319	585	847
Tb927.10.15690	903	572	569	458	109	44	410	157	914	842			Tb927.10.15690	890	788	1021	828	222	1161	550	146	195	289
Tb927.10.15710	1029	534	1186	1116	121	52	617	270	2546	2527			Tb927.10.15710	946	1038	1352	1188	366	1937	973	334	744	1091
Tb927.10.15720	814	394	1181	1111	126	75	808	388	4946	4572			Tb927.10.15720	699	925	1033	901	271	1588	979	336	2178	2954
Tb927.10.15730	1237	421	368	334	357	230	2584	1244	17091	16444			Tb927.10.15730	1045	1271	252	235	614	4133	4598	1238	5660	7323
Tb927.10.15740	1817	1175	1001	1021	193	81	791	333	2137	2003			Tb927.10.15740	1287	1272	1590	1324	317	1634	856	248	550	901
Tb927.10.15760	5069	2085	636	521	102	57	2550	957	12339	10861			Tb927.10.15760	7423	7252	624	576	319	1627	2769	920	12003	14761
Tb927.10.15770	814	590	1495	1399	128	61	702	349	2162	2167			Tb927.10.15770	509	471	2157	1832	371	1851	656	184	339	462
Tb927.10.15780	1246	832	837	606	268	170	961	507	2898	2905			Tb927.10.15780	880	844	1529	1599	882	3763	873	245	386	620
Tb927.10.15790	482	201	513	418	87	53	267	131	596	622			Tb927.10.15790	1157	828	1042	912	226	1366	696	184	289	435
Tb927.10.1580	639	445	632	569	56	18	287	91	598	484			Tb927.10.1580	1126	962	716	593	144	794	767	220	261	304
Tb927.10.15800	1549	1142	1228	1088	153	57	613	307	1346	1290			Tb927.10.15800	1019	1005	1810	1505	276	1563	711	206	270	396
Tb927.10.15810	722	506	434	413	55	24	315	123	1046	898			Tb927.10.15810	1134	999	716	657	154	919	716	226	345	515
Tb927.10.15820	893	753	903	724	154	72	550	217	1365	1381			Tb927.10.15820	810	729	1634	1383	316	1603	614	166	225	289
Tb927.10.15830	982	849	791	580	99	67	618	208	1750	1505			Tb927.10.15830	1069	980	1364	1138	266	1332	886	282	551	713
Tb927.10.15840	1099	570	342	275	304	169	985	507	3848	3710			Tb927.10.15840	972	1110	444	505	849	4084	1269	432	920	1253
Tb927.10.15850	524	290	397	324	114	62	491	193	1978	1876			Tb927.10.15850	648	607	687	516	314	1684	663	203	790	962
Tb927.10.15860	355	198	440	342	67	38	257	113	827	787			Tb927.10.15860	393	389	745	639	141	851	376	109	157	219
Tb927.10.15870	1194	850	872	835	91	33	529	247	1079	930			Tb927.10.15870	1152	1012	1761	1492	235	1272	628	189	230	330
Tb927.10.15880	1068	756	640	499	204	110	696	360	2601	2753			Tb927.10.15880	439	464	563	682	385	1812	392	126	237	332
Tb927.10.15890	1226	986	1626	1470	216	109	680	287	1209	1188			Tb927.10.15890	641	599	1976	1699	257	1340	428	135	166	244
Tb927.10.1590	3473	3568	17472	15714	833	394	1587	649	2828	2160			Tb927.10.1590	5154	4924	8150	6757	1258	7871	6064	1912	1449	2045
Tb927.10.15910	362	177	1124	1095	249	118	132	66	462	453			Tb927.10.15910	298	321	886	946	393	1866	125	37	60	108
Tb927.10.15930	1028	521	547	444	160	101	593	291	2215	2134			Tb927.10.15930	727	761	921	801	371	1887	682	223	339	466
Tb927.10.15940	821	356	967	801	145	82	462	177	1554	1559			Tb927.10.15940	734	710	1926	1573	336	1685	565	167	288	405
Tb927.10.15950	847	508	604	466	122	70	570	233	1320	1304			Tb927.10.15950	731	660	830	738	257	1536	672	166	225	296
Tb927.10.15960	883	454	577	498	62	37	435	178	1546	1454			Tb927.10.15960	770	674	1055	860	186	1133	443	125	342	416
Tb927.10.15970	362	180	195	142	209	98	564	263	1865	1759			Tb927.10.15970	332	408	206	183	496	2347	797	253	529	636
Tb927.10.15980	42	22	50	35	45	32	97	53	420	401			Tb927.10.15980	67	80	43	40	107	550	175	47	114	186
Tb927.10.160	544	294	534	519	148	64	276	133	667	620			Tb927.10.160	927	887	1438	1190	302	1787	570	158	250	431
Tb927.10.1600	1133	865	713	593	166	60	411	178	892	855			Tb927.10.1600	1164	955	1367	1124	277	1784	698	188	216	298
Tb927.10.16010	25	26	38	25	26	12	12	8	30	27			Tb927.10.16010	14	11	43	31	10	41	4	1	0	5
Tb927.10.16020	648	379	655	596	75	42	322	154	719	643			Tb927.10.16020	862	756	1499	1155	303	1987	577	184	209	390
Tb927.10.16030	499	256	397	384	142	66	325	150	604	518			Tb927.10.16030	737	737	754	665	267	1484	618	216	198	335
Tb927.10.16040	890	416	655	549	205	100	611	243	1393	1182			Tb927.10.16040	1148	1159	1210	1059	598	2973	1111	324	498	698
Tb927.10.16050	421	369	685	639	79	25	165	80	366	278			Tb927.10.16050	658	714	1663	1331	250	1307	426	146	106	180
Tb927.10.16060	597	485	663	564	68	21	261	95	447	435			Tb927.10.16060	766	790	1755	1367	184	1129	481	134	133	204
Tb927.10.16070	431	342	670	598	79	45	247	91	450	403			Tb927.10.16070	696	640	876	792	119	752	363	109	439	475
Tb927.10.16080	729	429	443	342	49	16	332	101	948	665			Tb927.10.16080	1995	1831	1042	837	172	1118	1259	399	639	914
Tb927.10.16090	1233	713	1409	1155	306	172	868	476	2235	2197			Tb927.10.16090	1323	1259	2225	2356	1139	5345	1406	437	566	776
Tb927.10.1610	748	532	506	488	124	72	445	221	901	824			Tb927.10.1610	945	907	825	712	288	1748	958	299	348	395
Tb927.10.16100	7946	5172	1515	1211	362	177	3031	1285	18100	17965			Tb927.10.16100	4634	4129	3223	3045	627	3186	2892	858	3850	4883
Tb927.10.16110	1360	823	1295	1149	180	77	847	406	2163	1914			Tb927.10.16110	1447	1346	1721	1479	535	2808	1276	394	1055	1331
Tb927.10.16120	1136	568	244	185	102	46	563	218	6398	4971			Tb927.10.16120	2478	2479	264	294	385	1786	1395	423	6089	8109
Tb927.10.16140	225	137	1285	1087	99	60	109	53	355	357			Tb927.10.16140	325	362	1884	1511	256	1271	205	71	106	158
Tb927.10.16150	1869	1461	1572	1337	190	105	754	391	2023	1838			Tb927.10.16150	1911	1834	2590	2327	641	3251	1335	394	719	950
Tb927.10.16160	1266	1088	2368	2053	199	86	412	160	672	610			Tb927.10.16160	841	748	3379	2775	239	1160	293	88	122	180
Tb927.10.16170	417	249	409	340	107	49	285	136	904	757			Tb927.10.16170	686	679	1086	934	389	1717	701	215	372	542
Tb927.10.16180	371	302	375	291	86	48	231	101	695	722			Tb927.10.16180	572	560	1020	829	353	1692	561	157	315	309
Tb927.10.1620	608	263	349	238	141	73	649	263	2974	2804			Tb927.10.1620	878	990	452	498	533	3007	1224	372	1607	2136
Tb927.10.1630	1016	513	1189	1236	335	140	717	328	2740	2067			Tb927.10.1630	2255	2232	1866	1554	612	3670	1180	425	3066	5266
Tb927.10.1650	91	47	112	110	30	11	76	45	235	251			Tb927.10.1650	129	150	201	152	70	357	129	48	58	94
Tb927.10.1660	323	154	620	560	68	40	203	80	554	459			Tb927.10.1660	1091	916	1256	1146	193	1439	699	193	345	473
Tb927.10.1670	14	13	106	96	1	1	1	1	6	3			Tb927.10.1670	20	14	149	106	11	17	4	1	1	2
Tb927.10.1680	505	283	589	596	165	51	276	124	607	542			Tb927.10.1680	763	758	1241	1084	324	1736	537	163	173	349
Tb927.10.1690	677	451	463	437	115	52	272	117	541	469			Tb927.10.1690	1149	1195	857	680	267	1537	746	289	360	586
Tb927.10.170	1574	736	1087	1108	143	78	718	343	3757	3090			Tb927.10.170	2721	2884	1856	1630	402	2365	1318	438	3048	4871
Tb927.10.1700	470	250	765	582	206	102	358	188	866	826			Tb927.10.1700	629	732	1888	1674	588	3222	601	203	191	335
Tb927.10.1710	416	164	655	510	183	99	373	183	1122	1012			Tb927.10.1710	707	767	1419	1300	550	3131	750	227	377	555
Tb927.10.1720	861	451	1069	968	204	86	425	219	1809	1447			Tb927.10.1720	1459	1636	1836	1667	571	2892	1017	363	1559	2482
Tb927.10.1730	1220	938	787	701	103	41	504	185	1195	1064			Tb927.10.1730	1615	1524	1727	1468	346	1827	959	319	486	749
Tb927.10.1740	1066	758	966	746	177	77	437	195	975	878			Tb927.10.1740	1310	1213	1905	1636	449	2169	790	249	475	580
Tb927.10.1750	601	651	951	704	134	61	299	122	805	718			Tb927.10.1750	708	704	2023	1615	333	1575	548	157	220	250
Tb927.10.1760	175	174	673	503	91	49	43	17	112	111			Tb927.10.1760	279	250	991	872	226	1011	91	18	32	41
Tb927.10.1770	257	142	471	367	67	36	181	66	550	587			Tb927.10.1770	129	145	597	469	148	680	92	20	55	79
Tb927.10.1780	24	8	74	69	11	12	7	12	35	30			Tb927.10.1780	17	21	46	56	29	172	8	2	3	10
Tb927.10.180	2277	1389	866	853	129	58	774	285	3378	2675			Tb927.10.180	6087	5316	1407	1238	302	1796	1956	601	4078	5894
Tb927.10.1800	552	431	681	735	96	31	367	175	703	645			Tb927.10.1800	597	580	1547	1228	223	1306	406	131	199	367
Tb927.10.1810	457	310	343	346	37	14	174	60	302	257			Tb927.10.1810	833	737	558	408	108	757	550	167	147	209
Tb927.10.1820	221	96	415	337	112	42	238	96	626	605			Tb927.10.1820	405	374	713	578	255	1399	492	153	185	309
Tb927.10.1830	394	277	656	575	133	52	214	106	483	467			Tb927.10.1830	842	748	1205	971	282	1652	558	195	158	283
Tb927.10.1840	537	349	718	616	230	113	396	230	1026	954			Tb927.10.1840	644	733	1589	1414	548	2755	675	220	302	502
Tb927.10.1850	636	347	726	561	165	96	408	205	1077	1035			Tb927.10.1850	839	779	1590	1364	469	2506	761	241	360	509
Tb927.10.1860	1830	1546	1051	761	158	92	644	274	1798	1686			Tb927.10.1860	1735	1710	2299	1908	418	2047	955	318	640	932
Tb927.10.1870	567	378	724	702	71	25	200	86	489	441			Tb927.10.1870	1029	938	1391	1269	205	1177	612	169	171	284
Tb927.10.1880	673	347	668	540	72	19	259	106	606	580			Tb927.10.1880	840	784	1309	1053	258	1352	545	176	161	283
Tb927.10.1890	1050	482	192	196	262	181	1262	610	8936	8225			Tb927.10.1890	1530	1887	198	187	1025	4675	2780	970	4556	6146
Tb927.10.1900	475	200	218	208	203	106	447	202	2161	2170			Tb927.10.1900	476	519	246	229	520	2597	697	242	545	763
Tb927.10.1910	839	319	209	167	269	123	901	402	5417	5148			Tb927.10.1910	1219	1440	234	257	862	4810	2482	852	2118	2776
Tb927.10.1930	942	412	912	770	196	109	692	317	2280	2017			Tb927.10.1930	1356	1467	1778	1731	794	3891	1723	583	927	1272
Tb927.10.1940	725	462	488	385	90	42	296	110	733	667			Tb927.10.1940	811	759	565	499	262	1430	575	155	250	391
Tb927.10.1950	640	374	850	567	170	85	456	227	1508	1275			Tb927.10.1950	777	862	1724	1585	537	2690	817	238	497	725
Tb927.10.1960	834	333	832	618	224	84	706	334	2420	2064			Tb927.10.1960	1664	1892	1573	1540	663	3368	1759	557	1871	2389
Tb927.10.1970	1170	537	237	228	255	105	1435	679	8823	8230			Tb927.10.1970	1397	1724	252	246	953	5373	2277	740	3574	4713
Tb927.10.1980	1025	411	799	630	185	87	806	338	3260	3109			Tb927.10.1980	1237	1365	1216	1142	673	3311	1351	397	1164	1674
Tb927.10.1990	2340	1401	1621	1188	822	498	1913	845	7408	6605			Tb927.10.1990	3570	3374	1611	1690	2248	10841	4800	1518	3410	4139
Tb927.10.200	1560	1180	567	449	138	47	528	201	1330	1040			Tb927.10.200	2467	2447	1066	907	231	1246	1399	424	700	1087
Tb927.10.2000	913	441	1478	1396	203	89	680	258	2016	1850			Tb927.10.2000	1202	1228	2972	2355	549	2952	1134	402	563	831
Tb927.10.2020	6142	2594	1107	993	229	122	5470	2094	57876	54443			Tb927.10.2020	6987	8789	1209	1224	578	3230	3175	991	26081	35929
Tb927.10.2030	1382	686	797	675	140	82	686	317	1852	1845			Tb927.10.2030	1427	1385	1386	1232	499	2508	1007	339	468	635
Tb927.10.2040	699	342	292	239	134	69	828	372	3543	3288			Tb927.10.2040	910	1119	381	422	632	3125	1365	504	1773	2342
Tb927.10.2050	927	827	1022	819	124	63	449	193	1393	1230			Tb927.10.2050	1160	1140	2880	2349	437	2151	735	236	309	381
Tb927.10.2060	770	358	428	314	233	120	872	453	3993	3666			Tb927.10.2060	1072	1145	647	839	894	4699	1599	495	1605	2091
Tb927.10.2070	582	327	585	531	72	27	213	78	471	397			Tb927.10.2070	829	764	1177	979	162	1050	474	150	190	314
Tb927.10.2080	552	332	543	591	74	23	203	76	559	545			Tb927.10.2080	844	837	1278	1005	179	1233	437	106	190	407
Tb927.10.210	1084	503	1010	905	282	99	536	220	1082	997			Tb927.10.210	1177	1190	2068	1801	484	2591	726	253	401	669
Tb927.10.2110	71574	37644	12679	11129	2490	1341	41629	18038	302003	269901			Tb927.10.2110	67826	66683	8338	8365	6013	33864	23280	7084	178729	217568
Tb927.10.2120	573	432	694	632	101	35	231	100	911	952			Tb927.10.2120	580	627	887	732	188	1181	392	117	102	206
Tb927.10.2130	928	423	494	365	159	73	822	366	3152	2990			Tb927.10.2130	824	1050	1007	1054	699	3276	1090	360	757	1057
Tb927.10.2150	726	449	710	547	79	27	303	113	793	748			Tb927.10.2150	533	500	1649	1359	197	1067	241	64	78	132
Tb927.10.2160	1471	648	423	374	62	28	852	300	3284	3174			Tb927.10.2160	1372	1289	678	646	228	1547	1390	446	646	886
Tb927.10.2170	135	124	79	104	7	2	56	26	277	282			Tb927.10.2170	117	162	150	148	22	138	122	52	61	118
Tb927.10.2180	1105	765	734	678	195	108	538	288	1580	1554			Tb927.10.2180	878	956	1263	1124	438	2230	814	277	374	614
Tb927.10.2190	931	361	314	240	66	30	751	306	3551	3172			Tb927.10.2190	1725	1993	368	431	268	1590	1517	549	3001	4034
Tb927.10.2200	680	319	971	1079	87	39	294	146	1076	1068			Tb927.10.2200	574	680	1334	1123	251	1192	383	116	266	480
Tb927.10.2210	597	194	139	156	109	49	515	228	4067	3694			Tb927.10.2210	798	914	125	120	407	2054	974	313	1378	2034
Tb927.10.2220	305	150	296	227	264	155	398	223	1459	1392			Tb927.10.2220	119	162	202	217	480	2069	176	61	89	152
Tb927.10.2230	1268	723	1475	1333	170	82	626	331	2146	2103			Tb927.10.2230	978	1017	2772	2413	568	2857	805	240	409	559
Tb927.10.2240	820	399	537	442	148	91	870	400	6928	6603			Tb927.10.2240	1216	1442	496	595	592	3111	1301	388	3594	4823
Tb927.10.2250	273	97	120	113	64	36	194	89	1370	1337			Tb927.10.2250	318	333	125	157	144	921	359	103	277	477
Tb927.10.2260	589	287	462	412	105	67	900	414	3701	3440			Tb927.10.2260	631	829	667	700	448	2456	1269	401	1613	2367
Tb927.10.2270	895	382	415	322	185	100	1033	493	6000	5823			Tb927.10.2270	970	1159	619	739	707	4129	1533	491	1879	2649
Tb927.10.2280	491	201	1111	1106	102	42	236	128	695	690			Tb927.10.2280	246	246	1175	1057	201	1024	133	36	70	108
Tb927.10.2290	761	444	563	472	128	66	642	281	3203	2951			Tb927.10.2290	1179	1116	966	873	442	2289	1226	403	2267	2838
Tb927.10.230	1939	1003	1120	1033	146	90	730	299	2859	2622			Tb927.10.230	3134	2583	2494	2090	293	1619	1118	362	1752	2377
Tb927.10.2300	304	119	476	360	29	20	198	68	566	504			Tb927.10.2300	361	324	1014	763	146	699	266	81	137	207
Tb927.10.2310	1397	732	1245	961	162	64	671	268	1609	1454			Tb927.10.2310	2171	2096	2336	1963	515	2585	1374	395	763	1028
Tb927.10.2320	1236	788	676	540	102	39	560	237	1812	1767			Tb927.10.2320	1155	1238	1314	1115	304	1620	872	305	684	1052
Tb927.10.2330	716	386	513	465	73	31	612	310	2242	2448			Tb927.10.2330	361	415	985	808	242	1151	433	122	235	381
Tb927.10.2340	279	199	88	68	72	21	170	110	472	498			Tb927.10.2340	297	282	189	180	80	519	229	76	84	138
Tb927.10.2350	742	256	229	202	164	76	591	255	2099	1955			Tb927.10.2350	1588	1648	267	304	214	1317	1260	435	1802	2562
Tb927.10.2360	257	141	98	121	36	22	200	82	758	680			Tb927.10.2360	534	701	244	232	82	508	419	166	525	993
Tb927.10.2370	1593	763	1287	1276	333	197	1344	696	5289	4568			Tb927.10.2370	2129	2448	1357	1232	426	2479	1626	549	5015	7180
Tb927.10.2380	1258	618	441	361	388	207	1312	669	5982	5338			Tb927.10.2380	1146	1325	513	540	885	4886	1373	482	2147	3063
Tb927.10.2390	197	100	987	993	143	58	199	113	588	563			Tb927.10.2390	87	151	674	729	177	922	60	13	37	86
Tb927.10.240	1048	463	1102	991	188	91	615	306	1794	1660			Tb927.10.240	1264	1374	1827	1566	465	2772	886	257	993	1446
Tb927.10.2400	19	6	53	45	11	7	14	5	48	45			Tb927.10.2400	20	43	81	59	43	283	25	9	17	24
Tb927.10.2410	163	56	394	326	137	73	236	94	790	668			Tb927.10.2410	228	263	440	444	445	2464	486	134	187	331
Tb927.10.2430	574	281	351	311	403	217	622	310	2122	2047			Tb927.10.2430	325	355	444	365	919	4501	452	162	240	382
Tb927.10.2440	1099	669	678	820	126	47	468	211	969	1010			Tb927.10.2440	510	555	861	717	160	735	234	77	202	331
Tb927.10.2450	10	5	65	60	5	5	2	0	9	4			Tb927.10.2450	11	9	80	91	16	59	3	2	2	8
Tb927.10.2460	891	385	784	794	215	70	511	210	1145	1136			Tb927.10.2460	897	947	1659	1469	529	2813	699	217	293	479
Tb927.10.2470	520	246	759	743	162	65	374	173	920	822			Tb927.10.2470	806	827	1498	1420	409	2421	686	223	364	584
Tb927.10.2480	358	147	385	303	200	94	502	247	1990	1840			Tb927.10.2480	514	586	694	685	711	3597	1053	341	651	1009
Tb927.10.2490	704	313	887	840	195	86	470	253	2315	1826			Tb927.10.2490	1301	1520	1510	1602	580	3093	1012	371	1915	3005
Tb927.10.250	428	192	1328	1040	241	120	344	189	1327	1181			Tb927.10.250	529	626	1629	1642	729	3607	666	193	492	682
Tb927.10.2500	573	261	529	517	131	52	253	105	639	677			Tb927.10.2500	350	320	776	667	173	949	220	66	100	155
Tb927.10.2510	1307	659	2166	2003	248	112	721	295	1862	1775			Tb927.10.2510	1417	1384	4097	3664	473	2899	1032	350	474	741
Tb927.10.2520	532	230	823	631	179	98	645	312	2229	2212			Tb927.10.2520	694	907	1921	1758	691	3465	1165	437	727	1155
Tb927.10.2530	887	486	255	242	93	43	462	160	1623	1276			Tb927.10.2530	2540	2421	419	441	270	1543	1594	559	1556	2080
Tb927.10.2540	839	511	818	589	65	33	324	122	792	720			Tb927.10.2540	841	723	1780	1400	210	1236	430	150	143	182
Tb927.10.2550	607	338	653	661	106	41	389	162	846	802			Tb927.10.2550	798	704	1295	1119	333	1724	585	209	269	409
Tb927.10.2560	3282	1362	800	795	134	33	1103	413	5815	4913			Tb927.10.2560	7103	6336	1442	1269	371	2322	2199	660	5058	7473
Tb927.10.2570	807	324	505	416	402	191	890	432	4010	3804			Tb927.10.2570	896	1088	649	691	1252	6547	1636	549	910	1386
Tb927.10.2580	1210	732	1583	1613	297	110	705	307	1356	1220			Tb927.10.2580	1767	1436	2418	2071	553	3165	1377	426	525	818
Tb927.10.2590	374	163	265	209	172	74	433	230	1351	1311			Tb927.10.2590	403	469	689	615	516	2417	610	175	322	480
Tb927.10.260	304	192	324	293	77	37	146	74	219	215			Tb927.10.260	451	321	839	676	109	799	246	74	72	107
Tb927.10.2600	306	127	285	242	128	80	381	200	1078	1033			Tb927.10.2600	284	299	666	598	336	1640	328	94	158	221
Tb927.10.2610	797	413	848	771	166	79	524	250	1493	1481			Tb927.10.2610	261	320	984	988	311	1387	190	46	111	181
Tb927.10.2620	2224	1412	838	808	119	54	767	303	1955	1691			Tb927.10.2620	3060	2906	1326	1086	267	1564	1734	539	1050	1636
Tb927.10.2630	910	461	680	567	79	50	340	145	1023	986			Tb927.10.2630	955	920	1442	1182	218	1179	615	192	246	342
Tb927.10.2640	687	269	345	294	158	89	872	370	6689	6219			Tb927.10.2640	679	876	464	531	527	3118	1510	450	2970	4113
Tb927.10.2650	916	338	232	175	258	124	1002	471	4852	4620			Tb927.10.2650	1039	1139	293	273	1060	5736	1699	527	1550	2043
Tb927.10.2660	502	332	608	547	49	23	293	118	768	742			Tb927.10.2660	469	420	1224	987	156	738	351	117	201	293
Tb927.10.2670	381	193	546	396	116	49	294	109	549	510			Tb927.10.2670	883	714	1171	970	256	1602	689	184	180	292
Tb927.10.2680	1218	596	1236	985	286	168	839	387	1728	1673			Tb927.10.2680	1646	1667	2862	2403	718	3689	1688	485	591	872
Tb927.10.2690	703	317	624	551	145	80	631	271	1594	1490			Tb927.10.2690	793	903	1223	1209	517	2859	1009	300	438	730
Tb927.10.2700	945	467	756	594	268	143	788	394	3189	2832			Tb927.10.2700	1604	1576	935	943	765	3871	1740	577	2659	3338
Tb927.10.2710	67	23	39	63	14	11	34	31	205	182			Tb927.10.2710	111	135	74	81	42	270	85	33	186	280
Tb927.10.2720	587	268	722	627	137	63	500	244	1366	1306			Tb927.10.2720	808	875	2053	1804	397	2147	825	315	584	936
Tb927.10.2730	950	504	297	219	77	24	529	214	2753	2406			Tb927.10.2730	2013	2167	489	473	269	1450	1470	539	2224	2979
Tb927.10.2750	641	320	1231	1092	229	108	381	181	1008	884			Tb927.10.2750	1045	1102	2280	1996	583	2928	1001	323	488	776
Tb927.10.2760	1013	495	1812	1642	233	124	626	262	1828	1638			Tb927.10.2760	966	1162	4390	3760	711	3585	1077	364	435	706
Tb927.10.2770	607	247	711	703	78	45	699	306	4109	3401			Tb927.10.2770	1117	1411	942	864	358	1833	1334	456	4719	6096
Tb927.10.2780	983	451	197	127	260	150	1167	597	6113	5530			Tb927.10.2780	1421	1714	261	215	1022	5569	2340	808	3438	4610
Tb927.10.2790	1255	614	419	368	257	144	876	398	3408	3128			Tb927.10.2790	1553	1757	705	844	1093	5783	1616	545	1183	1703
Tb927.10.280	3628	2806	987	890	286	95	1543	614	3175	2745			Tb927.10.280	4919	4650	1265	1055	239	1637	2618	810	1736	2708
Tb927.10.2800	722	454	481	450	30	14	254	97	920	918			Tb927.10.2800	1102	1041	1088	849	128	1008	684	219	321	535
Tb927.10.2810	1064	496	474	432	218	102	926	377	2535	2307			Tb927.10.2810	1513	1522	806	705	356	2096	1630	507	1336	1833
Tb927.10.2820	788	720	923	881	132	55	296	113	614	670			Tb927.10.2820	263	250	978	831	171	666	84	23	53	61
Tb927.10.2830	471	420	510	422	151	47	153	90	207	186			Tb927.10.2830	510	429	1182	950	217	1119	227	61	46	90
Tb927.10.2850	295	174	1196	1172	95	57	172	94	682	655			Tb927.10.2850	149	198	1149	1078	237	1013	96	39	55	109
Tb927.10.2860	1404	750	930	719	186	92	938	449	3289	2894			Tb927.10.2860	1722	1651	1391	1438	804	3571	1397	442	1430	1855
Tb927.10.2870	561	288	307	230	225	114	782	397	3416	3272			Tb927.10.2870	626	848	428	485	749	3896	1409	435	840	1166
Tb927.10.2880	1051	407	254	185	279	158	1512	659	15335	14407			Tb927.10.2880	1799	2024	184	168	668	4103	3311	1013	5558	7103
Tb927.10.2890	15321	8329	2100	1933	387	155	5117	1962	43405	37139			Tb927.10.2890	25779	24578	2864	2580	945	5516	4658	1410	28556	37633
Tb927.10.290	994	408	707	617	98	49	497	199	1702	1477			Tb927.10.290	1572	1558	1403	1129	240	1547	1038	362	1320	2040
Tb927.10.2900	689	247	173	139	258	145	921	396	7356	6710			Tb927.10.2900	1057	1035	135	146	861	4767	1868	628	3438	3744
Tb927.10.2910	1016	507	764	669	245	177	888	416	2245	2130			Tb927.10.2910	1156	1170	846	921	693	3461	1335	407	1268	1555
Tb927.10.2920	452	187	367	343	264	131	815	450	3551	3541			Tb927.10.2920	306	459	330	375	614	3150	772	225	538	806
Tb927.10.2930	608	187	177	177	205	120	766	445	4834	4833			Tb927.10.2930	646	785	170	187	690	3750	1366	389	1176	1719
Tb927.10.2940	1313	728	1182	1162	106	38	567	265	1594	1530			Tb927.10.2940	1192	1268	2082	1765	332	1817	924	286	412	688
Tb927.10.2950	1089	474	272	295	293	233	1761	946	8381	8013			Tb927.10.2950	1168	1484	339	303	823	5276	2781	838	3593	5263
Tb927.10.2960	1165	587	851	663	253	125	803	400	2554	2445			Tb927.10.2960	1083	1103	1593	1667	963	4587	1206	410	507	748
Tb927.10.2970	1067	683	465	445	24	14	343	143	1693	1561			Tb927.10.2970	1424	1250	788	707	125	813	763	192	563	802
Tb927.10.2990	3091	1857	1291	907	746	381	2395	1137	9416	9024			Tb927.10.2990	4629	4219	2118	2211	2506	11869	4431	1470	3143	4041
Tb927.10.300	336	151	478	524	63	30	184	75	425	422			Tb927.10.300	356	275	1028	853	124	782	184	62	61	134
Tb927.10.3000	1670	810	727	510	444	249	1795	863	8702	8077			Tb927.10.3000	2171	2275	1161	1326	1875	9132	3496	1120	2741	3483
Tb927.10.3010	2344	963	801	565	933	582	3215	1544	12370	11862			Tb927.10.3010	2545	2748	1154	1232	3400	16655	5085	1461	3951	4759
Tb927.10.3020	1735	834	2047	1584	668	300	1483	673	3882	3393			Tb927.10.3020	1963	2130	3222	3387	1835	8705	2496	824	1033	1526
Tb927.10.3030	5950	4415	2851	2479	444	171	2192	873	5958	5418			Tb927.10.3030	6440	6074	5535	4441	1276	6821	3407	1000	2033	2736
Tb927.10.3040	706	420	421	375	56	18	295	114	897	822			Tb927.10.3040	1304	1233	651	526	159	799	814	273	439	726
Tb927.10.3050	15	4	159	154	12	11	2	3	9	19			Tb927.10.3050	15	21	228	192	32	155	11	4	5	8
Tb927.10.3070	292	105	522	552	64	32	170	77	434	350			Tb927.10.3070	659	680	1256	932	268	1586	646	228	243	400
Tb927.10.3080	1013	638	943	1027	157	65	405	136	959	838			Tb927.10.3080	1324	1329	1536	1326	381	2259	810	256	319	565
Tb927.10.3090	360	188	446	478	209	102	573	283	2085	1852			Tb927.10.3090	491	533	757	752	528	3167	784	282	611	931
Tb927.10.310	577	228	208	158	167	93	723	376	4119	3774			Tb927.10.310	458	577	275	248	430	2279	921	260	1647	2346
Tb927.10.3100	530	224	506	426	163	88	551	224	1878	1688			Tb927.10.3100	709	905	738	753	551	3041	1099	372	704	1084
Tb927.10.3110	652	362	813	796	203	98	412	174	1168	1071			Tb927.10.3110	738	860	1247	1147	526	2586	700	237	515	806
Tb927.10.3120	282	106	620	656	78	35	164	45	366	279			Tb927.10.3120	807	853	1297	1028	238	1528	691	221	310	605
Tb927.10.3130	593	239	609	490	145	73	508	218	2801	2538			Tb927.10.3130	874	987	589	684	494	2503	1010	317	1422	1973
Tb927.10.3140	623	288	1406	1268	314	120	604	280	1295	1215			Tb927.10.3140	802	958	2932	2760	651	3464	953	340	454	715
Tb927.10.3150	616	323	960	952	113	46	258	94	756	645			Tb927.10.3150	868	798	1562	1293	210	1241	657	160	365	465
Tb927.10.3160	407	434	600	467	51	25	258	118	732	653			Tb927.10.3160	726	667	1056	911	237	1198	682	220	300	391
Tb927.10.3170	896	409	442	370	148	65	754	322	3123	2749			Tb927.10.3170	1118	1286	764	771	464	2555	1110	367	1485	2027
Tb927.10.3180	585	267	586	474	119	76	428	185	1219	1145			Tb927.10.3180	535	555	1228	1101	430	1948	533	182	240	354
Tb927.10.3190	278	176	223	187	62	19	152	86	426	463			Tb927.10.3190	211	203	399	369	146	701	123	51	60	90
Tb927.10.320	277	213	683	642	83	37	98	43	190	177			Tb927.10.320	238	283	901	787	117	659	111	35	29	65
Tb927.10.3200	471	174	367	321	59	26	374	159	2771	2496			Tb927.10.3200	946	1164	741	813	327	1729	768	316	2258	3247
Tb927.10.3210	1164	563	358	289	140	67	870	401	6728	4926			Tb927.10.3210	2348	2649	372	406	424	2394	1350	398	3890	5471
Tb927.10.3230	702	264	1327	1282	134	51	295	128	1009	964			Tb927.10.3230	848	716	1971	1821	273	1453	459	137	283	480
Tb927.10.3250	474	216	694	579	91	43	390	181	1223	1123			Tb927.10.3250	728	737	1610	1326	311	1772	892	250	398	596
Tb927.10.3260	774	315	175	114	130	57	673	305	5818	5043			Tb927.10.3260	1319	1917	232	220	567	3143	1420	504	3253	5136
Tb927.10.3270	556	283	568	511	86	36	217	88	456	425			Tb927.10.3270	510	459	895	777	141	847	271	96	94	143
Tb927.10.3280	8078	4890	42516	45595	1098	529	2894	1114	5049	4278			Tb927.10.3280	13202	10520	17250	14265	1436	9789	10071	2621	2661	4243
Tb927.10.3290	637	309	714	603	191	102	306	161	702	640			Tb927.10.3290	627	659	1767	1361	271	1590	497	173	174	304
Tb927.10.330	793	510	746	712	159	81	419	210	1120	1059			Tb927.10.330	1021	1079	1442	1106	325	1735	893	279	422	592
Tb927.10.3300	1278	579	732	631	189	105	907	434	2623	2691			Tb927.10.3300	748	846	1544	1419	468	2420	748	210	567	786
Tb927.10.3310	520	232	263	205	125	83	763	374	4623	4386			Tb927.10.3310	589	764	347	365	705	3910	1619	472	1665	2332
Tb927.10.3320	901	555	768	644	182	104	533	270	1442	1405			Tb927.10.3320	803	766	1873	1559	479	2389	666	242	263	370
Tb927.10.3330	340	136	992	1024	115	74	293	183	1426	1342			Tb927.10.3330	432	508	1331	1218	358	1762	729	217	358	455
Tb927.10.3340	606	230	145	78	188	104	632	270	3965	3622			Tb927.10.3340	880	1027	155	140	820	4346	1327	411	1316	1966
Tb927.10.3350	323	146	317	329	106	62	515	217	1931	1723			Tb927.10.3350	317	439	470	488	368	2065	679	216	447	686
Tb927.10.3360	129	78	273	265	199	102	153	101	713	660			Tb927.10.3360	113	152	206	222	449	2005	179	62	147	176
Tb927.10.3380	6640	4919	5055	4380	1567	466	3258	1081	4018	3217			Tb927.10.3380	15039	11588	8051	6447	1919	12140	11193	2982	2104	3139
Tb927.10.3390	1317	574	293	250	287	151	1229	605	5748	5375			Tb927.10.3390	1701	1976	387	339	996	5009	2422	846	2286	3282
Tb927.10.340	357	203	654	616	116	61	244	115	659	618			Tb927.10.340	463	496	1512	1296	295	1547	380	147	169	276
Tb927.10.3400	193	65	67	64	92	33	240	111	2168	2043			Tb927.10.3400	290	345	72	63	279	1518	605	152	655	945
Tb927.10.3410	37	22	7	12	15	9	33	17	253	252			Tb927.10.3410	67	90	8	10	32	225	81	36	68	178
Tb927.10.3420	17	14	5	8	5	1	23	5	104	129			Tb927.10.3420	39	70	2	9	17	94	35	16	25	86
Tb927.10.3430	808	311	613	561	135	54	523	215	1727	1662			Tb927.10.3430	1059	1124	1092	1088	512	2797	1004	357	542	729
Tb927.10.3470	1067	517	584	454	139	69	625	309	2228	2160			Tb927.10.3470	1062	1262	938	942	501	2684	983	338	723	1056
Tb927.10.3480	819	342	1055	1005	174	65	730	354	1597	1532			Tb927.10.3480	859	870	2240	2078	556	2881	1004	316	353	541
Tb927.10.3490	425	175	665	477	140	73	503	223	1692	1627			Tb927.10.3490	429	502	1154	1173	502	2619	700	221	291	433
Tb927.10.350	356	121	164	156	83	48	380	168	1827	1626			Tb927.10.350	537	622	247	220	341	1835	708	254	692	1097
Tb927.10.3500	966	520	380	268	255	158	971	525	5799	5372			Tb927.10.3500	1104	1396	457	505	762	3921	1480	495	2559	3427
Tb927.10.3510	1219	522	268	219	478	268	1785	882	6972	6823			Tb927.10.3510	995	1101	269	242	1316	7339	2123	661	1286	1740
Tb927.10.3520	575	255	811	710	117	53	520	301	2776	2490			Tb927.10.3520	730	924	1148	1178	360	1981	1126	351	1594	2116
Tb927.10.3530	421	172	406	468	71	34	293	147	672	645			Tb927.10.3530	254	278	681	638	167	989	173	50	59	171
Tb927.10.3540	797	387	622	546	125	55	443	164	1600	1440			Tb927.10.3540	1374	1570	854	757	284	1486	1196	408	1023	1359
Tb927.10.3550	503	234	333	314	290	128	703	333	2816	2667			Tb927.10.3550	710	806	427	519	864	4047	1155	414	981	1357
Tb927.10.3560	722	237	395	416	83	45	551	263	2233	2001			Tb927.10.3560	1535	1501	633	570	307	1808	1081	413	2216	3402
Tb927.10.3570	777	365	543	426	218	94	641	342	2767	2573			Tb927.10.3570	766	909	784	818	587	3083	983	294	933	1300
Tb927.10.3580	1271	739	1402	1062	139	60	594	246	1392	1199			Tb927.10.3580	1771	1575	2919	2497	365	1981	925	293	595	728
Tb927.10.3590	835	362	794	680	147	71	599	290	2085	2075			Tb927.10.3590	786	866	1690	1512	399	2266	833	319	518	708
Tb927.10.360	597	263	468	495	46	18	301	168	1094	1075			Tb927.10.360	657	665	1019	851	224	1141	545	205	290	496
Tb927.10.3600	60	25	184	145	93	38	46	17	229	225			Tb927.10.3600	53	54	129	145	171	828	52	19	34	54
Tb927.10.3610	474	277	968	910	140	72	337	149	682	600			Tb927.10.3610	559	625	1434	1229	329	1901	629	175	208	352
Tb927.10.3620	556	151	1546	1379	118	41	337	163	940	894			Tb927.10.3620	548	585	3506	2884	372	2075	417	130	157	241
Tb927.10.3630	296	175	433	379	107	59	155	74	551	439			Tb927.10.3630	472	422	876	721	260	1373	444	171	277	365
Tb927.10.3640	285	116	295	258	45	17	221	90	1263	1017			Tb927.10.3640	806	811	467	450	200	1074	712	206	699	1109
Tb927.10.3650	1011	509	153	158	197	104	1097	566	6704	6372			Tb927.10.3650	1011	1160	146	120	593	3026	1684	608	1830	2458
Tb927.10.3660	907	339	195	168	114	57	754	350	4493	3950			Tb927.10.3660	1062	1330	213	235	324	1612	764	281	2304	3228
Tb927.10.3670	1087	545	579	516	101	32	618	284	2299	2123			Tb927.10.3670	1014	982	851	776	313	1827	968	284	599	926
Tb927.10.3680	934	383	293	217	77	20	392	166	1429	1409			Tb927.10.3680	597	563	458	462	250	1340	309	101	168	283
Tb927.10.3690	519	234	1315	1208	119	66	329	146	577	584			Tb927.10.3690	414	419	1757	1433	306	1416	295	101	107	188
Tb927.10.370	630	441	499	510	42	15	254	118	447	510			Tb927.10.370	494	515	932	739	137	932	297	98	84	172
Tb927.10.3700	610	268	160	153	64	31	456	210	2295	2162			Tb927.10.3700	818	801	211	197	262	1397	687	233	735	1272
Tb927.10.3710	1173	433	987	953	77	23	669	215	2056	1616			Tb927.10.3710	3656	2383	1783	1551	189	1203	1615	457	2352	2969
Tb927.10.3720	722	361	966	776	104	56	563	268	1867	1757			Tb927.10.3720	644	749	2061	1664	374	1925	682	195	378	597
Tb927.10.3730	1201	560	1306	1101	304	136	783	402	2397	2206			Tb927.10.3730	976	1003	2733	2593	700	3461	877	321	447	713
Tb927.10.3740	802	548	975	902	148	74	397	197	1168	1117			Tb927.10.3740	676	624	1303	1160	353	1778	563	179	252	357
Tb927.10.3750	391	164	403	351	177	71	526	264	1774	1787			Tb927.10.3750	158	199	329	334	225	1097	197	62	129	248
Tb927.10.3760	1150	610	468	405	61	23	450	158	1520	1443			Tb927.10.3760	1282	1070	1047	847	205	1115	615	175	538	853
Tb927.10.3770	873	353	1011	864	175	81	642	299	2268	2180			Tb927.10.3770	1353	1370	1885	1760	606	3129	1254	419	1054	1495
Tb927.10.3780	635	272	143	117	158	81	852	412	4579	4651			Tb927.10.3780	632	707	136	140	625	3805	1409	432	1122	1471
Tb927.10.3790	1255	438	372	335	272	185	2228	1032	13300	11371			Tb927.10.3790	2420	2655	342	309	699	3981	5093	1357	7933	10374
Tb927.10.380	792	397	596	440	175	62	406	195	1596	1463			Tb927.10.380	1346	1333	1503	1210	459	2683	841	281	542	940
Tb927.10.3800	524	274	428	380	206	106	531	263	1578	1562			Tb927.10.3800	352	347	414	499	430	2398	407	108	233	366
Tb927.10.3810	1430	712	740	654	122	67	790	320	2396	2160			Tb927.10.3810	1333	1339	972	1018	452	2444	1241	335	714	1000
Tb927.10.3820	1161	487	300	227	353	173	1572	791	10561	9788			Tb927.10.3820	1602	1820	328	336	1314	7204	3882	1301	4312	5502
Tb927.10.3850	1142	416	1063	949	184	105	984	449	2838	2859			Tb927.10.3850	447	507	2065	1837	430	2048	437	139	204	388
Tb927.10.3860	536	215	343	266	52	24	299	92	908	832			Tb927.10.3860	768	588	705	602	208	1172	598	172	283	459
Tb927.10.3870	641	287	229	197	351	203	1195	582	5808	5558			Tb927.10.3870	514	631	227	174	991	5075	1774	595	1329	1791
Tb927.10.3880	736	379	1167	1062	185	86	660	344	1965	1784			Tb927.10.3880	798	946	2128	1962	585	3035	952	354	475	768
Tb927.10.3890	588	274	490	390	241	118	674	323	2554	2424			Tb927.10.3890	696	859	1050	1213	746	3851	1019	382	652	998
Tb927.10.390	313	143	214	178	69	20	223	101	786	749			Tb927.10.390	526	583	461	412	167	969	487	182	231	450
Tb927.10.3900	384	131	162	146	202	109	484	255	3513	3269			Tb927.10.3900	726	957	174	190	867	4698	1696	580	1669	2355
Tb927.10.3910	390	154	616	603	198	79	324	158	991	976			Tb927.10.3910	459	428	1335	1169	423	2054	384	130	181	291
Tb927.10.3920	366	166	199	147	115	48	618	244	3234	3114			Tb927.10.3920	463	580	234	237	440	2190	951	289	1074	1524
Tb927.10.3940	24486	14937	92083	91473	2799	1250	8070	2947	16900	13864			Tb927.10.3940	42746	33135	34447	27958	2634	15269	24753	6941	15577	20082
Tb927.10.3950	1482	1051	1073	933	183	97	707	318	1489	1422			Tb927.10.3950	1480	1434	1768	1534	419	2279	1121	419	635	891
Tb927.10.3960	171	109	106	103	16	7	80	30	306	331			Tb927.10.3960	289	391	265	335	81	452	197	68	101	242
Tb927.10.3970	294	128	171	171	82	26	264	118	1519	1368			Tb927.10.3970	528	545	311	330	243	1251	516	179	622	996
Tb927.10.3980	409	225	73	77	15	12	155	75	1151	1383			Tb927.10.3980	861	915	122	120	72	281	340	85	904	1965
Tb927.10.3990	3552	1277	226	142	116	39	2078	759	12801	12586			Tb927.10.3990	5242	4815	149	157	359	2112	3288	910	9797	12221
Tb927.10.400	740	340	453	479	58	12	345	112	886	899			Tb927.10.400	508	532	1005	824	161	834	300	110	100	196
Tb927.10.4000	1804	1338	1041	991	76	29	733	275	2844	2574			Tb927.10.4000	2283	1996	1783	1440	350	1666	1293	431	1214	1475
Tb927.10.4010	1334	758	1217	1081	271	130	954	447	3082	2781			Tb927.10.4010	1847	1799	1781	1690	768	4250	1691	550	1498	2087
Tb927.10.4020	265	230	466	390	61	31	161	76	401	364			Tb927.10.4020	296	301	1131	918	147	753	169	58	72	113
Tb927.10.4030	396	344	612	471	98	45	256	111	578	576			Tb927.10.4030	381	387	1371	1203	232	1119	274	105	93	192
Tb927.10.4040	1483	1005	827	733	76	17	525	152	1587	1394			Tb927.10.4040	2031	1800	1636	1402	331	1906	1012	257	572	785
Tb927.10.4050	495	202	175	116	113	33	597	239	4522	3989			Tb927.10.4050	763	927	191	164	512	2605	1250	443	1991	2600
Tb927.10.4060	1272	965	977	843	79	28	653	256	2446	2381			Tb927.10.4060	1571	1616	2109	1837	368	1891	1268	436	795	1182
Tb927.10.4070	1149	686	694	569	69	34	597	233	1819	1608			Tb927.10.4070	1165	983	1419	1261	320	1584	919	273	418	565
Tb927.10.4090	143	97	168	128	38	17	94	32	262	246			Tb927.10.4090	490	398	398	294	112	534	348	90	94	173
Tb927.10.410	822	372	442	438	99	45	472	214	1798	1768			Tb927.10.410	381	377	670	617	270	1258	254	89	150	281
Tb927.10.4100	697	378	818	714	141	81	631	290	2320	2362			Tb927.10.4100	926	1020	1547	1453	615	2730	1173	389	744	1047
Tb927.10.4120	13291	12277	19986	19060	2201	888	5576	1937	7621	6301			Tb927.10.4120	22415	17739	15978	13044	2869	17712	17560	4031	3520	4997
Tb927.10.4130	401	186	527	502	73	32	455	201	2032	1730			Tb927.10.4130	701	841	754	716	305	2004	1113	397	1026	1414
Tb927.10.4140	215	149	306	272	39	24	85	38	279	236			Tb927.10.4140	539	494	982	807	136	808	330	96	90	148
Tb927.10.4160	643	350	838	727	107	59	576	260	1874	1903			Tb927.10.4160	348	387	1446	1309	370	1708	379	103	163	262
Tb927.10.4170	965	370	319	313	394	221	1668	832	9970	9136			Tb927.10.4170	1142	1281	396	400	1052	6256	3596	1051	4250	5686
Tb927.10.4180	396	168	355	346	52	14	273	97	1024	824			Tb927.10.4180	850	897	540	523	218	1256	827	263	669	1062
Tb927.10.4190	7	9	95	70	1	2	4	1	2	3			Tb927.10.4190	15	12	78	65	5	22	2	0	1	7
Tb927.10.420	1372	653	610	542	345	149	975	446	3395	3283			Tb927.10.420	1400	1402	1155	1119	744	3903	1350	445	570	909
Tb927.10.4200	530	226	649	633	185	114	496	224	2086	1885			Tb927.10.4200	1015	669	1265	1061	595	4151	1077	261	890	1534
Tb927.10.4210	477	225	510	559	93	37	258	131	756	731			Tb927.10.4210	549	532	1173	983	254	1334	405	116	176	281
Tb927.10.4220	460	194	626	523	136	68	284	106	731	646			Tb927.10.4220	657	602	1349	1132	237	1352	423	131	265	356
Tb927.10.4230	512	310	930	759	109	56	241	117	739	696			Tb927.10.4230	654	592	2494	2017	280	1430	430	140	202	307
Tb927.10.4240	1478	1023	877	748	112	53	596	203	1223	920			Tb927.10.4240	3912	3461	1144	935	158	1218	2315	612	1202	1617
Tb927.10.4250	719	468	808	774	120	28	328	130	706	672			Tb927.10.4250	795	734	1352	1107	212	1236	567	165	169	270
Tb927.10.4260	1170	575	1260	1130	151	69	460	213	930	792			Tb927.10.4260	1528	1367	2998	2564	402	2467	778	250	292	527
Tb927.10.4270	586	357	409	399	47	18	298	115	677	664			Tb927.10.4270	1031	896	956	815	155	992	597	196	223	391
Tb927.10.4280	1497	877	672	530	86	32	586	214	1962	1387			Tb927.10.4280	5526	4759	1304	1106	271	1593	2514	787	2747	3576
Tb927.10.4290	445	203	595	475	61	29	323	121	1057	908			Tb927.10.4290	655	634	1294	1087	293	1660	644	203	313	510
Tb927.10.430	1414	768	709	687	84	35	529	210	1758	1668			Tb927.10.430	2066	2058	1619	1411	290	1708	1283	415	654	1026
Tb927.10.4300	811	568	1105	926	210	99	377	181	1252	1218			Tb927.10.4300	802	868	2272	1926	496	2388	413	124	210	304
Tb927.10.4310	816	335	575	463	86	39	457	175	1907	1383			Tb927.10.4310	2095	2194	1319	1077	281	1626	1373	495	2464	3297
Tb927.10.4320	537	209	642	431	187	88	657	297	2851	2615			Tb927.10.4320	656	833	1140	1107	827	4290	1207	392	845	1261
Tb927.10.4330	368	208	438	352	61	29	180	68	607	455			Tb927.10.4330	1021	1047	1354	1155	283	1621	811	245	544	725
Tb927.10.4350	1	0	2	1	1	0	0	0	1	2			Tb927.10.4350	0	2	1	2	1	3	1	0	0	0
Tb927.10.4360	19	6	31	26	15	6	4	4	11	13			Tb927.10.4360	17	18	43	34	30	153	12	6	5	7
Tb927.10.4370	74	53	245	209	74	32	16	13	89	69			Tb927.10.4370	126	119	359	340	220	1042	75	19	23	52
Tb927.10.440	292	139	177	190	58	11	140	66	318	327			Tb927.10.440	338	345	402	335	67	447	203	81	75	152
Tb927.10.4400	94	52	153	159	32	13	76	36	190	201			Tb927.10.4400	52	57	173	159	64	316	24	7	10	21
Tb927.10.4410	130	78	10	10	9	1	55	28	310	294			Tb927.10.4410	210	203	22	18	44	213	86	25	162	296
Tb927.10.4430	699	263	126	78	143	61	843	408	5349	4744			Tb927.10.4430	1050	1337	116	129	573	3058	1463	411	2842	3938
Tb927.10.4440	1015	635	804	612	95	42	512	233	1616	1616			Tb927.10.4440	866	846	1753	1431	244	1255	595	172	256	359
Tb927.10.4450	1466	950	1461	1205	162	69	548	244	1538	1267			Tb927.10.4450	2015	1903	3009	2441	350	1747	1184	334	838	1127
Tb927.10.4460	1315	630	852	748	118	43	561	227	1240	1209			Tb927.10.4460	1278	1068	1968	1663	267	1618	780	265	310	473
Tb927.10.4470	1153	545	925	770	381	225	1018	546	3550	3184			Tb927.10.4470	1615	1910	1340	1617	1200	6548	2157	700	1350	1941
Tb927.10.4480	1074	491	1253	1207	338	173	678	359	1603	1524			Tb927.10.4480	905	1023	2379	2183	598	2865	1080	345	384	594
Tb927.10.4490	972	395	1008	782	351	159	1261	575	4195	4191			Tb927.10.4490	1110	1329	1548	1784	1107	6396	1981	621	1073	1589
Tb927.10.450	512	177	303	193	103	71	522	226	4976	5091			Tb927.10.450	739	581	284	296	525	3121	1210	212	1866	2859
Tb927.10.4500	884	482	1016	947	131	45	311	118	548	508			Tb927.10.4500	942	850	2444	1990	199	1162	398	121	204	285
Tb927.10.4510	913	482	816	731	227	121	613	300	1667	1587			Tb927.10.4510	1149	1111	1485	1308	511	2495	1225	392	741	1020
Tb927.10.4520	929	566	947	837	178	95	547	282	1746	1593			Tb927.10.4520	1154	1163	2434	1995	439	2246	1078	377	690	925
Tb927.10.4530	616	307	631	563	133	52	361	175	959	891			Tb927.10.4530	783	671	1030	861	291	1524	526	164	186	275
Tb927.10.4540	300	162	322	329	68	22	219	54	541	490			Tb927.10.4540	346	297	630	497	137	815	296	75	87	140
Tb927.10.4550	748	634	878	752	112	37	339	154	534	451			Tb927.10.4550	769	726	1418	1132	189	1091	484	144	125	204
Tb927.10.4570	13253	5768	5461	4277	1402	862	12332	5326	96285	76978			Tb927.10.4570	24487	28178	4227	4753	3830	20569	10769	3204	67505	80207
Tb927.10.4580	499	212	1460	1260	116	56	404	174	1186	1126			Tb927.10.4580	601	716	3373	2747	388	2403	788	250	329	515
Tb927.10.4590	544	387	554	512	59	24	233	82	511	479			Tb927.10.4590	730	644	1221	1024	210	1099	467	155	149	233
Tb927.10.460	429	192	146	119	136	65	518	261	2774	2824			Tb927.10.460	452	475	241	274	534	2461	740	248	530	800
Tb927.10.4600	345	139	807	767	137	54	388	175	1011	939			Tb927.10.4600	494	690	1586	1554	355	1891	644	265	431	689
Tb927.10.4610	1362	859	701	690	80	24	571	198	1234	1189			Tb927.10.4610	1522	1429	1380	1107	303	1776	854	228	413	768
Tb927.10.4620	700	457	750	734	73	27	290	118	717	602			Tb927.10.4620	1921	1716	1390	1194	245	1483	1277	362	383	579
Tb927.10.4630	817	389	609	522	123	53	452	205	1051	911			Tb927.10.4630	914	726	1074	954	277	1438	611	176	248	395
Tb927.10.4640	1161	478	1165	1090	314	164	1011	485	4276	3353			Tb927.10.4640	2014	2533	1898	1697	570	3182	1359	478	5165	7384
Tb927.10.4650	750	427	1700	1478	226	125	436	252	1430	1349			Tb927.10.4650	837	886	2410	2227	713	3317	784	204	384	498
Tb927.10.4660	643	465	526	512	74	26	244	95	579	520			Tb927.10.4660	748	714	892	717	175	976	451	104	151	234
Tb927.10.4670	284	136	693	579	109	65	253	89	565	488			Tb927.10.4670	278	308	1563	1307	256	1352	314	117	88	202
Tb927.10.4680	910	861	800	704	313	116	318	131	642	590			Tb927.10.4680	921	912	1966	1612	424	2404	478	134	157	303
Tb927.10.4690	538	264	505	508	136	49	310	103	506	447			Tb927.10.4690	927	750	1013	691	192	1252	750	242	176	333
Tb927.10.470	934	416	657	523	135	53	752	310	3104	2936			Tb927.10.470	994	1103	1537	1290	412	2143	1034	353	954	1226
Tb927.10.4700	943	704	673	617	170	67	404	219	720	749			Tb927.10.4700	1139	1053	1166	933	289	1635	667	212	187	296
Tb927.10.4710	882	498	636	590	63	34	468	181	1795	1607			Tb927.10.4710	1467	1667	884	790	226	1306	1373	406	1144	1578
Tb927.10.4720	611	337	739	586	141	60	483	222	1026	1077			Tb927.10.4720	506	593	1830	1627	438	2236	612	176	219	290
Tb927.10.4730	608	339	1453	1337	83	34	262	127	558	546			Tb927.10.4730	527	491	2434	1998	216	971	260	88	109	164
Tb927.10.4740	809	725	512	590	81	28	336	137	491	341			Tb927.10.4740	962	1021	734	649	94	788	649	195	174	320
Tb927.10.4750	562	342	466	335	161	59	597	269	2038	1901			Tb927.10.4750	837	1067	615	751	728	3445	1217	426	862	1210
Tb927.10.4760	760	508	597	539	115	40	313	135	965	819			Tb927.10.4760	1554	1555	1281	1004	313	1990	1001	332	440	733
Tb927.10.4770	689	324	1173	1188	191	81	508	237	1364	1238			Tb927.10.4770	810	1005	2548	2114	418	2347	1007	371	557	892
Tb927.10.4780	260	97	633	564	113	62	284	152	970	934			Tb927.10.4780	160	214	688	798	326	1453	209	84	109	194
Tb927.10.4790	564	348	1322	1144	169	69	194	61	405	340			Tb927.10.4790	1152	908	1784	1533	363	1978	654	149	139	189
Tb927.10.480	253	109	59	43	92	41	321	136	3090	3328			Tb927.10.480	112	123	62	59	211	1034	206	49	121	194
Tb927.10.4800	1207	833	1105	908	309	144	722	309	1788	1721			Tb927.10.4800	941	1088	2425	2101	730	3756	832	264	332	497
Tb927.10.4810	583	446	447	395	91	36	225	84	569	552			Tb927.10.4810	696	617	1253	1014	162	1043	379	106	132	196
Tb927.10.4820	842	367	954	810	159	81	420	182	1202	1066			Tb927.10.4820	864	828	1940	1658	392	2179	737	221	292	479
Tb927.10.4830	705	422	344	277	50	28	295	140	1327	1157			Tb927.10.4830	1232	1213	676	534	150	1031	803	272	584	875
Tb927.10.4840	950	579	806	653	111	50	452	190	1340	1191			Tb927.10.4840	1072	1079	1555	1311	287	1576	912	299	343	541
Tb927.10.4850	2089	1448	1230	1070	182	102	851	393	2333	2187			Tb927.10.4850	2370	2200	2473	2180	587	2852	1359	416	956	1279
Tb927.10.4860	853	458	942	797	104	60	408	204	1302	1291			Tb927.10.4860	681	751	2059	1719	345	1621	523	158	300	377
Tb927.10.4870	991	715	1006	753	145	65	470	185	1886	1838			Tb927.10.4870	1089	1154	1986	1809	566	2472	848	281	515	684
Tb927.10.4880	2635	1493	707	655	87	48	987	383	3785	3370			Tb927.10.4880	4687	3823	1135	968	241	1531	1943	665	3072	3728
Tb927.10.4890	746	324	856	648	125	58	393	145	1797	1582			Tb927.10.4890	1263	1136	2366	1952	492	2543	892	249	981	1160
Tb927.10.4900	866	459	1576	1548	225	92	880	393	2728	2156			Tb927.10.4900	1506	1883	2810	2499	761	4064	1791	673	2302	3337
Tb927.10.4910	1503	888	1024	770	280	131	866	401	2107	1906			Tb927.10.4910	1967	1915	2031	1916	872	4077	1676	564	684	990
Tb927.10.4920	1038	568	1019	914	216	75	520	226	1202	1013			Tb927.10.4920	1183	1162	2101	1725	426	2591	762	243	391	692
Tb927.10.4930	845	527	706	734	123	56	362	160	764	691			Tb927.10.4930	916	838	1296	1089	287	1864	572	179	199	404
Tb927.10.4940	1388	849	1108	1161	233	105	631	294	2325	1962			Tb927.10.4940	2330	2490	1957	1683	431	3070	1325	458	1861	3075
Tb927.10.4950	403	259	955	887	46	11	135	48	310	229			Tb927.10.4950	893	858	1854	1476	223	1225	492	166	150	267
Tb927.10.4960	14	7	110	101	8	3	4	0	11	7			Tb927.10.4960	22	18	128	109	15	64	7	0	1	6
Tb927.10.4970	465	374	609	595	119	31	222	80	303	251			Tb927.10.4970	814	784	1081	877	206	1522	509	168	110	190
Tb927.10.4980	951	526	867	791	169	58	580	232	1715	1511			Tb927.10.4980	1453	1628	1649	1461	276	1592	1211	455	1267	1833
Tb927.10.4990	892	435	756	689	125	59	450	189	1456	1316			Tb927.10.4990	1395	1161	1418	1178	253	1397	637	228	584	1041
Tb927.10.5000	935	494	784	857	120	49	457	196	1431	1375			Tb927.10.5000	1273	1055	1292	1030	330	1842	692	218	508	827
Tb927.10.5010	1506	597	1038	927	334	144	830	377	3125	2947			Tb927.10.5010	2186	1989	1800	1825	929	5172	1497	443	1287	1981
Tb927.10.5020	927	448	489	511	61	21	453	194	1037	974			Tb927.10.5020	1209	1126	746	653	233	1314	1008	292	470	696
Tb927.10.5040	819	417	892	785	126	40	583	244	1045	1010			Tb927.10.5040	1046	1063	1650	1273	405	2020	965	304	414	698
Tb927.10.5050	886	700	552	589	59	26	399	162	676	580			Tb927.10.5050	1924	1688	925	849	210	1523	1311	332	389	601
Tb927.10.5060	668	400	601	559	79	17	326	122	548	521			Tb927.10.5060	823	758	1343	1050	197	1096	543	174	169	270
Tb927.10.5070	373	187	813	650	72	31	377	165	1428	1242			Tb927.10.5070	592	711	1863	1567	333	1851	900	287	634	894
Tb927.10.5080	680	372	444	367	75	24	354	161	1101	1103			Tb927.10.5080	888	891	1138	921	285	1510	725	219	328	517
Tb927.10.5090	391	181	166	95	67	25	249	104	999	893			Tb927.10.5090	744	597	642	666	436	1779	496	145	269	366
Tb927.10.510	478	215	397	376	52	24	478	227	1944	1696			Tb927.10.510	607	831	871	748	202	1307	845	317	854	1354
Tb927.10.5110	1076	843	792	752	141	52	412	212	1155	1143			Tb927.10.5110	1173	1148	1506	1209	440	2445	658	201	280	420
Tb927.10.5120	839	666	414	322	33	10	223	96	804	773			Tb927.10.5120	1275	995	808	595	120	714	656	186	294	389
Tb927.10.5130	1320	1119	1207	930	203	95	441	221	1140	1065			Tb927.10.5130	1376	1294	2026	1736	466	2437	744	222	287	435
Tb927.10.5140	416	173	126	94	82	35	467	162	3176	3015			Tb927.10.5140	734	770	102	95	293	1469	1134	355	1622	2061
Tb927.10.5150	352	113	108	93	156	78	380	166	1465	1487			Tb927.10.5150	195	211	134	92	300	1389	263	80	143	190
Tb927.10.5170	814	352	179	178	167	90	948	392	6329	6007			Tb927.10.5170	1081	1420	191	167	761	4177	1892	712	2357	3418
Tb927.10.5180	772	382	130	117	146	53	746	347	4340	3754			Tb927.10.5180	933	1163	163	183	615	3352	1556	518	1315	1857
Tb927.10.5190	909	377	181	149	102	34	642	314	2523	2463			Tb927.10.5190	749	842	331	342	358	2023	788	290	442	643
Tb927.10.520	868	367	589	550	121	38	956	389	5741	5207			Tb927.10.520	1290	1745	1075	954	331	1921	1384	512	3921	5606
Tb927.10.5200	789	499	1055	912	104	57	504	241	1935	1859			Tb927.10.5200	1035	994	2048	1773	480	2224	1029	339	838	1175
Tb927.10.5210	742	466	1283	1238	142	79	376	213	933	915			Tb927.10.5210	763	861	2372	2109	379	2026	605	194	245	411
Tb927.10.5220	1717	660	1339	1164	219	89	1159	488	3002	2823			Tb927.10.5220	2226	1907	3184	2716	518	2977	1609	511	928	1317
Tb927.10.5230	728	310	703	655	71	34	484	230	1367	1290			Tb927.10.5230	1037	940	1825	1580	237	1393	906	282	437	703
Tb927.10.5240	1199	473	177	171	366	215	1401	677	11289	10787			Tb927.10.5240	1570	1980	140	153	1491	7748	3453	1234	3865	5155
Tb927.10.5250	663	311	94	96	102	53	721	296	6928	7249			Tb927.10.5250	432	492	90	77	353	1554	748	186	796	997
Tb927.10.5260	355	154	229	217	231	134	507	293	2544	2337			Tb927.10.5260	485	627	266	212	656	3220	968	311	889	1289
Tb927.10.5270	691	279	608	513	66	33	390	204	1487	1494			Tb927.10.5270	741	769	1452	1258	246	1511	664	225	306	538
Tb927.10.5280	774	353	2020	1850	342	190	894	441	2498	2278			Tb927.10.5280	968	1212	3231	3200	1039	4951	1346	435	802	1250
Tb927.10.5290	983	669	723	620	161	65	430	147	600	564			Tb927.10.5290	1031	970	1622	1304	262	1592	710	211	161	289
Tb927.10.530	165	98	212	181	161	56	168	47	414	425			Tb927.10.530	127	158	184	187	295	1330	108	22	58	107
Tb927.10.5300	2346	1628	1367	1265	103	55	897	298	2070	1852			Tb927.10.5300	4045	3431	2282	1847	273	1609	1941	603	1590	1958
Tb927.10.5310	602	258	195	123	136	61	579	251	4033	3795			Tb927.10.5310	571	835	241	221	443	2452	961	315	1163	1676
Tb927.10.5320	945	432	585	463	312	152	759	361	2072	1970			Tb927.10.5320	960	1121	1163	1140	700	3729	1317	417	570	901
Tb927.10.5340	13143	11828	30049	28554	1266	510	4513	1603	7541	5967			Tb927.10.5340	24738	20021	16926	13712	1742	11054	16852	4308	4708	6609
Tb927.10.5350	1868	819	389	350	270	171	3018	1539	23885	21858			Tb927.10.5350	2711	2670	362	343	693	4036	5411	1629	9085	12269
Tb927.10.5360	17640	18352	52672	44663	1473	514	6730	2199	11867	9672			Tb927.10.5360	32116	26543	34896	29881	2059	11750	20167	5375	7519	9543
Tb927.10.5380	1530	717	315	259	183	86	1427	671	9882	9221			Tb927.10.5380	2207	2365	331	347	681	3774	2454	880	5261	7518
Tb927.10.5390	878	432	474	437	489	252	967	498	3628	3303			Tb927.10.5390	920	1118	676	595	1163	6371	1856	546	873	1297
Tb927.10.540	1496	641	402	322	242	116	1700	735	6837	5531			Tb927.10.540	2925	2951	446	441	572	3712	1892	611	7274	10641
Tb927.10.5400	1034	535	816	754	167	74	630	278	2632	2340			Tb927.10.5400	1049	1115	1605	1559	506	2558	1199	396	820	1135
Tb927.10.5420	1011	498	454	409	436	198	985	507	3009	2866			Tb927.10.5420	1109	1176	777	741	1398	7272	1489	484	626	995
Tb927.10.5430	548	338	716	744	46	30	406	189	1286	1220			Tb927.10.5430	551	559	1190	991	262	1562	733	263	309	542
Tb927.10.5440	1073	521	1080	1023	217	123	597	271	1591	1501			Tb927.10.5440	985	1006	2232	1938	474	2479	829	247	288	509
Tb927.10.5450	645	235	262	206	210	113	920	503	5236	4806			Tb927.10.5450	869	1048	258	270	673	4052	1600	526	2243	3494
Tb927.10.5470	641	227	873	783	133	59	372	154	1015	849			Tb927.10.5470	752	843	1759	1531	336	1826	707	225	274	453
Tb927.10.5480	11258	7956	19610	17888	1004	407	6345	2031	11228	9431			Tb927.10.5480	20468	16434	15876	13539	1801	10751	19492	4997	5201	6642
Tb927.10.5490	306	127	1095	1050	58	27	329	141	1165	1170			Tb927.10.5490	231	310	1832	1524	258	1192	270	96	176	274
Tb927.10.550	969	578	713	699	96	45	453	187	1176	1087			Tb927.10.550	685	652	1206	1068	243	1460	422	147	176	301
Tb927.10.5500	1073	464	680	674	114	49	774	367	2167	2056			Tb927.10.5500	943	983	1725	1569	358	2210	826	287	497	803
Tb927.10.5510	486	192	434	294	122	55	493	248	1552	1509			Tb927.10.5510	260	336	552	528	329	1342	278	98	147	244
Tb927.10.5520	534	222	463	394	64	17	308	144	1587	1444			Tb927.10.5520	604	691	853	762	163	1053	589	192	682	1107
Tb927.10.5530	502	211	578	533	124	60	417	169	1522	1353			Tb927.10.5530	671	758	1045	897	401	2220	772	273	432	645
Tb927.10.5540	498	254	566	538	108	48	347	153	1159	1070			Tb927.10.5540	542	646	1311	1098	265	1493	498	189	322	519
Tb927.10.5550	1262	818	495	415	87	33	601	226	1200	1195			Tb927.10.5550	1463	1172	918	709	212	1425	1089	311	312	496
Tb927.10.5560	936	394	851	835	234	98	580	212	1300	1234			Tb927.10.5560	768	741	1386	1252	391	2294	560	152	231	379
Tb927.10.5570	547	298	688	610	89	40	243	123	445	391			Tb927.10.5570	517	505	1165	954	181	930	292	90	105	159
Tb927.10.5580	914	619	656	565	94	40	492	280	1390	1263			Tb927.10.5580	672	811	1544	1255	244	1334	498	184	259	432
Tb927.10.5590	1017	458	1372	1367	242	109	713	314	1826	1785			Tb927.10.5590	824	902	2812	2362	644	3337	937	285	388	574
Tb927.10.5600	325	149	461	378	123	54	281	134	997	955			Tb927.10.5600	263	313	636	541	276	1228	346	106	239	332
Tb927.10.5620	3362	1864	1113	887	231	110	2132	767	18358	14814			Tb927.10.5620	5981	5848	1547	1359	757	3862	2541	800	15884	19702
Tb927.10.5630	2049	1422	1817	1627	341	135	835	381	2002	1845			Tb927.10.5630	2232	2152	2575	2126	544	3239	1604	481	485	749
Tb927.10.5640	960	547	2391	2095	425	199	747	427	1854	1704			Tb927.10.5640	911	1154	3251	2944	652	3501	1040	405	748	1128
Tb927.10.5650	317	132	630	640	48	28	230	154	648	620			Tb927.10.5650	239	325	1129	1027	124	707	278	78	121	242
Tb927.10.5660	1062	475	696	715	97	58	462	219	1159	1096			Tb927.10.5660	948	964	1373	1162	243	1543	648	219	355	582
Tb927.10.5670	492	205	431	392	165	113	448	168	3639	2689			Tb927.10.5670	1237	1496	482	501	568	3074	1449	397	4142	6119
Tb927.10.5680	50	42	192	215	77	50	24	14	81	119			Tb927.10.5680	106	93	253	231	161	871	64	19	20	50
Tb927.10.5690	35	17	61	73	41	17	18	9	73	79			Tb927.10.5690	27	26	64	54	56	245	18	5	18	20
Tb927.10.570	1030	457	231	230	347	209	1416	682	5418	5081			Tb927.10.570	995	1153	210	213	993	5492	1904	624	1344	1985
Tb927.10.5720	10	9	97	87	20	15	6	6	30	22			Tb927.10.5720	10	12	71	65	60	219	13	6	6	9
Tb927.10.5730	60	31	169	111	30	16	36	11	150	90			Tb927.10.5730	331	327	214	193	119	562	313	115	249	335
Tb927.10.5740	97	33	148	132	35	13	61	16	242	145			Tb927.10.5740	537	475	224	201	131	674	499	163	411	559
Tb927.10.5750	654	426	360	299	88	35	286	120	646	650			Tb927.10.5750	414	441	794	643	156	678	273	90	132	231
Tb927.10.5760	628	272	275	214	52	22	459	214	1591	1325			Tb927.10.5760	1247	1365	467	482	289	1446	1450	526	810	1307
Tb927.10.5770	1630	758	438	388	135	74	1269	513	11365	10195			Tb927.10.5770	2372	2961	510	607	605	3338	2060	640	6978	9964
Tb927.10.5780	638	247	381	346	116	40	516	232	1712	1592			Tb927.10.5780	705	805	637	710	422	2142	776	240	411	704
Tb927.10.5790	1178	471	884	685	141	56	823	361	2737	2557			Tb927.10.5790	1448	1376	1880	1751	434	2654	1128	386	963	1365
Tb927.10.580	384	240	783	740	87	36	142	74	300	286			Tb927.10.580	180	172	819	690	101	433	78	31	26	53
Tb927.10.5800	256	203	648	613	49	16	123	70	458	453			Tb927.10.5800	236	312	1383	1110	111	664	146	50	79	136
Tb927.10.5810	1505	494	224	199	110	60	1196	490	11224	10578			Tb927.10.5810	1916	2081	187	237	335	1826	1310	414	6186	8295
Tb927.10.5820	2088	1200	1104	729	433	230	1434	718	4238	4327			Tb927.10.5820	1973	1936	2359	2596	1619	7134	1665	550	922	1277
Tb927.10.5830	1613	834	623	527	159	68	932	439	2715	2527			Tb927.10.5830	1721	1734	1254	1144	489	2627	1457	442	916	1282
Tb927.10.5850	922	436	225	190	191	107	1547	759	11104	9801			Tb927.10.5850	1847	1942	187	206	586	2974	5096	1558	5183	6720
Tb927.10.5860	667	505	245	236	34	11	278	118	804	709			Tb927.10.5860	874	826	586	490	127	770	614	162	207	407
Tb927.10.5870	754	369	254	172	142	60	730	336	2453	2304			Tb927.10.5870	711	798	404	468	465	2261	1011	342	621	855
Tb927.10.5880	901	345	145	115	127	82	966	474	5640	5365			Tb927.10.5880	808	823	166	194	547	2814	1030	350	1637	1910
Tb927.10.5890	1103	533	734	630	294	161	1083	553	2530	2252			Tb927.10.5890	1134	1237	1291	1265	758	3800	1412	481	578	951
Tb927.10.590	550	255	735	563	203	107	531	263	1514	1417			Tb927.10.590	600	681	1424	1424	736	3469	848	286	367	616
Tb927.10.5900	896	422	7941	7336	262	131	371	188	1307	1176			Tb927.10.5900	1138	1275	13090	10551	745	3636	758	217	459	680
Tb927.10.5910	495	198	194	123	151	78	577	253	2564	2539			Tb927.10.5910	523	665	265	252	536	2634	1004	324	972	1327
Tb927.10.5920	676	277	700	594	183	75	612	304	2362	2028			Tb927.10.5920	1178	1254	721	798	626	3419	1469	416	1262	1675
Tb927.10.5950	2474	938	2178	1922	653	271	2030	853	6102	5529			Tb927.10.5950	4378	3649	4255	3663	1473	7902	3256	1081	3416	5041
Tb927.10.5960	373	163	82	73	92	44	308	140	1471	1329			Tb927.10.5960	324	364	131	101	244	1219	348	108	342	425
Tb927.10.5970	409	178	449	376	144	77	362	202	1022	970			Tb927.10.5970	392	433	928	852	358	1885	435	163	262	405
Tb927.10.5980	739	322	512	510	102	36	466	214	1049	923			Tb927.10.5980	993	992	964	872	303	1792	741	274	395	688
Tb927.10.5990	490	234	505	454	92	33	518	242	2513	2420			Tb927.10.5990	505	659	943	809	353	1946	1017	348	677	1010
Tb927.10.600	1365	586	1132	1052	198	93	767	316	2223	2175			Tb927.10.600	1391	1318	2002	1718	446	2698	1004	319	624	914
Tb927.10.6000	632	250	129	94	237	139	946	466	4513	4081			Tb927.10.6000	793	1015	156	141	1202	6912	2150	734	1552	2089
Tb927.10.6010	1314	677	200	177	236	103	990	454	5207	4856			Tb927.10.6010	1618	1754	263	219	659	3401	1608	548	1806	2585
Tb927.10.6020	1061	853	537	403	138	49	456	139	786	744			Tb927.10.6020	1701	1405	1001	898	194	1027	1058	289	404	537
Tb927.10.6030	1613	1083	889	836	60	29	657	243	2718	2258			Tb927.10.6030	2592	2640	1680	1460	296	1479	1375	498	2369	3130
Tb927.10.6050	1567	621	174	106	190	93	1302	490	28952	26440			Tb927.10.6050	2554	3071	102	89	660	3350	3058	965	7542	9952
Tb927.10.6080	2375	1272	460	413	76	35	1043	475	5846	5521			Tb927.10.6080	2555	2505	846	736	245	1496	1084	391	2552	3747
Tb927.10.6090	1328	867	1027	884	279	133	735	291	1969	1892			Tb927.10.6090	1330	1421	2090	1963	883	4369	1186	362	532	733
Tb927.10.610	220	59	74	85	52	26	282	125	1694	1712			Tb927.10.610	264	386	91	88	288	1405	667	194	521	766
Tb927.10.6100	1093	655	916	666	159	63	460	186	1389	1302			Tb927.10.6100	1147	1040	2604	2259	514	2451	744	247	333	475
Tb927.10.6110	565	263	723	556	176	69	574	255	1618	1567			Tb927.10.6110	745	816	1333	1336	730	3259	923	318	555	862
Tb927.10.6120	911	570	983	859	140	59	503	201	872	850			Tb927.10.6120	1081	919	1912	1570	351	1929	821	233	214	338
Tb927.10.6130	1212	577	264	205	138	52	720	332	3451	3251			Tb927.10.6130	1039	1176	395	479	532	2791	1143	412	852	1151
Tb927.10.6140	270	155	507	449	48	22	100	60	227	210			Tb927.10.6140	393	317	1141	996	151	720	170	41	58	108
Tb927.10.6150	920	409	292	269	362	200	1617	711	7814	7192			Tb927.10.6150	1410	1665	259	216	808	4530	3574	1085	2948	3729
Tb927.10.6160	836	359	846	702	231	124	799	392	2240	2121			Tb927.10.6160	948	1091	1738	1641	699	3525	1234	448	778	1097
Tb927.10.6170	1044	635	380	288	384	186	914	424	3401	3382			Tb927.10.6170	1381	1455	748	719	1239	6134	1758	562	1012	1484
Tb927.10.6180	594	276	542	454	99	50	459	186	1890	1705			Tb927.10.6180	975	1049	1290	1220	429	2474	1129	419	655	974
Tb927.10.6190	2108	1228	1769	1615	171	65	811	359	2521	2251			Tb927.10.6190	2417	2310	4254	3677	614	3226	1270	404	1015	1464
Tb927.10.620	835	310	557	459	177	94	885	391	2887	2834			Tb927.10.620	836	986	1203	1384	728	3793	1005	326	838	1292
Tb927.10.6200	1129	605	161	146	28	7	440	162	1332	1166			Tb927.10.6200	1466	1363	407	339	71	465	919	296	484	731
Tb927.10.6210	628	285	776	638	173	70	649	284	1835	1701			Tb927.10.6210	668	827	2002	1871	600	2967	805	248	380	578
Tb927.10.6220	938	376	1138	851	369	158	849	366	2429	2020			Tb927.10.6220	1408	1805	1444	1626	1150	5667	1618	538	1721	2361
Tb927.10.6230	688	343	912	793	274	155	827	449	2965	2700			Tb927.10.6230	986	949	897	945	933	4608	1437	454	1306	1834
Tb927.10.6240	1738	1281	1153	913	364	183	683	319	2460	2314			Tb927.10.6240	1876	1861	3044	2552	870	4110	1186	373	676	1011
Tb927.10.6250	823	568	1091	795	204	123	477	203	1413	1292			Tb927.10.6250	823	776	2356	2068	716	2885	647	186	259	353
Tb927.10.6260	731	315	1289	1129	176	102	770	397	2370	2052			Tb927.10.6260	1366	1649	2625	2425	731	3928	2023	723	1757	2506
Tb927.10.6270	122	134	97	110	18	10	84	31	131	109			Tb927.10.6270	134	127	259	278	49	285	106	34	32	45
Tb927.10.6280	605	404	495	418	80	24	302	128	567	488			Tb927.10.6280	584	563	1401	1087	199	1051	354	124	115	203
Tb927.10.6290	1381	838	991	804	156	82	735	338	2359	2121			Tb927.10.6290	1857	1789	1818	1639	693	3299	1640	520	1239	1648
Tb927.10.630	810	378	598	413	149	90	809	430	2537	2490			Tb927.10.630	737	871	1143	1121	671	3476	1122	405	579	917
Tb927.10.6300	451	228	553	493	64	42	373	160	1535	1378			Tb927.10.6300	657	705	1122	989	369	1970	894	266	406	674
Tb927.10.6310	1130	485	754	642	233	148	1095	467	4677	4205			Tb927.10.6310	1901	2273	1608	1571	1029	5155	2383	774	2977	4406
Tb927.10.6320	1382	700	1628	1391	200	104	732	337	2055	1823			Tb927.10.6320	2170	2201	2950	2688	690	3449	1532	555	1496	2087
Tb927.10.6330	904	419	245	188	345	200	1164	577	7768	6570			Tb927.10.6330	1693	1945	253	265	1105	5596	2582	838	5072	6720
Tb927.10.6340	1032	748	756	652	112	44	477	231	2144	2006			Tb927.10.6340	1090	1098	1225	1127	394	1928	893	291	652	870
Tb927.10.6350	982	391	1655	1605	234	110	677	356	2013	1798			Tb927.10.6350	1334	1264	3186	2817	654	3383	1201	357	867	1165
Tb927.10.6360	1159	519	975	845	278	124	742	321	2208	2214			Tb927.10.6360	1435	1408	1791	1564	610	3386	1165	346	945	1317
Tb927.10.6380	1004	776	602	459	158	48	401	178	1128	1019			Tb927.10.6380	1139	973	1023	841	330	1607	707	198	405	574
Tb927.10.6390	629	352	1429	1486	163	60	333	153	1079	1034			Tb927.10.6390	1441	1287	2536	2235	528	2712	795	270	328	606
Tb927.10.640	1921	981	1067	968	349	153	1148	550	2556	2516			Tb927.10.640	1648	1658	2229	2280	840	4017	1347	421	736	1042
Tb927.10.6410	1087	638	540	462	427	195	1272	585	4018	3691			Tb927.10.6410	1151	1513	684	726	1206	6298	1833	607	1854	2680
Tb927.10.6420	37	15	227	163	9	1	7	1	18	21			Tb927.10.6420	38	38	267	225	20	88	13	4	5	6
Tb927.10.6430	0	1	1	0	0	0	0	0	2	0			Tb927.10.6430	0	0	5	3	0	3	1	0	1	1
Tb927.10.6440	597	366	735	720	119	47	280	134	704	589			Tb927.10.6440	1307	1321	1611	1306	268	1572	911	258	401	709
Tb927.10.6450	799	456	1124	986	159	76	350	119	718	650			Tb927.10.6450	1423	1315	2253	1867	320	1962	792	219	316	535
Tb927.10.6460	988	624	1239	1334	159	68	409	179	819	676			Tb927.10.6460	1107	1191	2096	1807	327	2184	627	193	191	410
Tb927.10.6470	162	58	183	166	43	29	157	83	447	485			Tb927.10.6470	204	237	233	213	157	913	300	113	131	208
Tb927.10.6480	408	129	1045	896	130	77	467	230	1704	1698			Tb927.10.6480	333	425	2097	1863	400	1930	579	174	263	468
Tb927.10.6490	862	363	831	659	90	27	553	224	1636	1431			Tb927.10.6490	1567	1559	1424	1333	312	1867	1505	538	883	1217
Tb927.10.650	937	463	554	494	87	34	497	214	1136	951			Tb927.10.650	873	878	1046	856	242	1517	630	196	266	456
Tb927.10.6500	235	128	790	755	94	50	214	99	516	469			Tb927.10.6500	248	292	1127	1029	228	1157	272	74	112	170
Tb927.10.6510	3172	1283	2885	2632	453	256	3299	1512	36107	31409			Tb927.10.6510	5363	6655	3930	3644	1735	8788	4448	1245	16221	19303
Tb927.10.6520	684	439	644	651	111	59	374	166	1266	1171			Tb927.10.6520	853	762	924	781	339	1661	649	214	505	797
Tb927.10.6530	861	528	1116	1056	138	46	432	157	891	738			Tb927.10.6530	1188	1212	2109	1718	339	1802	826	263	403	594
Tb927.10.6540	514	242	199	165	148	65	405	159	1986	1915			Tb927.10.6540	457	469	215	204	422	1988	629	210	478	599
Tb927.10.6550	1420	1192	720	670	132	42	538	230	1343	1186			Tb927.10.6550	1486	1431	1349	1107	308	1767	1046	338	419	614
Tb927.10.6560	557	279	748	718	143	79	255	106	559	480			Tb927.10.6560	234	270	1055	932	236	971	124	44	55	95
Tb927.10.6570	647	280	631	412	119	42	598	259	1666	1528			Tb927.10.6570	871	851	1510	1613	486	2713	928	320	436	637
Tb927.10.6580	441	184	145	110	137	43	534	222	3107	2995			Tb927.10.6580	619	753	194	188	486	2498	1062	386	1154	1528
Tb927.10.6590	1016	480	886	750	261	115	721	273	1847	1880			Tb927.10.6590	658	712	1140	1275	660	3030	535	179	275	394
Tb927.10.660	921	398	1043	1002	89	47	534	242	2002	1725			Tb927.10.660	1311	1348	2017	1721	411	2371	996	326	944	1382
Tb927.10.6600	946	634	543	455	73	37	419	163	1309	1106			Tb927.10.6600	1182	1227	888	810	282	1490	1022	302	432	620
Tb927.10.6610	591	314	699	566	72	43	336	127	1084	940			Tb927.10.6610	1188	1113	1502	1271	407	2161	1214	402	557	709
Tb927.10.6620	305	191	597	458	120	64	231	108	632	617			Tb927.10.6620	350	331	585	617	429	1777	412	107	164	197
Tb927.10.6630	661	226	818	714	137	80	696	316	3553	2543			Tb927.10.6630	1719	2017	1199	1108	569	3143	1847	596	4715	6601
Tb927.10.6640	940	437	476	456	79	42	359	138	1294	1065			Tb927.10.6640	1429	1376	1127	1050	279	1660	1005	327	544	840
Tb927.10.6650	756	579	971	798	143	49	383	168	908	848			Tb927.10.6650	888	809	2014	1609	276	1846	634	210	196	295
Tb927.10.6670	749	430	889	780	88	33	343	126	936	866			Tb927.10.6670	2609	2133	999	864	408	2445	1971	540	508	682
Tb927.10.6680	511	269	1127	1056	190	115	503	227	2112	1749			Tb927.10.6680	984	1146	1346	1411	729	3334	1220	443	1828	2517
Tb927.10.6690	404	207	573	566	81	39	247	107	857	821			Tb927.10.6690	526	610	1213	1019	239	1306	485	160	270	425
Tb927.10.670	669	361	516	432	70	35	291	152	629	560			Tb927.10.670	832	718	1371	1123	211	1338	544	164	143	236
Tb927.10.6700	444	206	637	502	157	86	469	188	1863	1758			Tb927.10.6700	656	674	1075	940	609	3032	1067	341	671	878
Tb927.10.6710	553	333	639	476	120	54	304	136	976	920			Tb927.10.6710	749	842	1370	1129	351	1824	710	216	442	734
Tb927.10.6770	366	201	360	372	73	29	141	50	447	427			Tb927.10.6770	390	390	581	526	132	633	190	50	83	111
Tb927.10.6780	868	434	658	612	134	64	748	390	2881	2443			Tb927.10.6780	1211	1451	1314	1272	531	2942	1803	639	1264	1950
Tb927.10.6790	1188	606	215	171	468	269	1436	744	5818	5384			Tb927.10.6790	1409	1490	295	273	1325	6860	2592	878	1759	2393
Tb927.10.680	686	496	561	529	120	32	271	117	554	513			Tb927.10.680	561	587	1150	983	188	1038	328	106	110	176
Tb927.10.6800	1033	459	849	788	144	58	724	330	2289	2166			Tb927.10.6800	1436	1184	1513	1246	285	1755	1054	301	1017	1466
Tb927.10.6810	998	471	725	729	70	33	507	266	1648	1518			Tb927.10.6810	852	993	1442	1305	215	1245	839	307	461	777
Tb927.10.6820	1148	564	522	456	91	31	513	191	1133	1053			Tb927.10.6820	1172	1073	1259	1123	265	1691	653	196	297	506
Tb927.10.6830	803	373	699	611	153	77	586	285	1577	1563			Tb927.10.6830	626	637	1586	1369	327	1685	611	178	228	336
Tb927.10.6840	817	367	460	393	77	29	390	159	1480	1316			Tb927.10.6840	1447	1450	870	810	305	1559	862	290	595	824
Tb927.10.6850	1262	636	1529	1360	157	47	741	361	2058	1917			Tb927.10.6850	1178	972	3612	3027	287	1744	780	246	408	671
Tb927.10.6860	701	515	979	730	235	110	292	140	756	750			Tb927.10.6860	579	669	2272	1803	387	2066	383	151	193	248
Tb927.10.6870	342	157	422	396	121	64	289	112	827	816			Tb927.10.6870	517	527	852	711	363	1939	675	205	324	404
Tb927.10.6880	1462	663	571	557	64	23	753	301	3591	3072			Tb927.10.6880	2506	2364	1010	852	256	1465	1262	361	3047	3973
Tb927.10.690	791	561	1703	1703	127	46	260	137	413	419			Tb927.10.690	568	566	3239	2695	182	1039	186	60	57	105
Tb927.10.6950	3041	1453	1186	963	203	92	1987	761	7595	6313			Tb927.10.6950	4268	4374	1676	1555	642	3407	3725	1256	5403	6465
Tb927.10.6960	930	412	1440	1174	120	60	832	340	2531	2236			Tb927.10.6960	1079	1072	2629	2175	388	1979	1185	430	1437	1821
Tb927.10.6980	464	283	364	320	97	28	239	123	632	625			Tb927.10.6980	745	720	755	659	171	1130	447	139	125	274
Tb927.10.6990	327	139	276	234	66	24	245	103	701	693			Tb927.10.6990	540	478	672	589	196	1011	437	128	172	286
Tb927.10.7000	191	64	576	519	83	42	254	112	830	805			Tb927.10.7000	151	197	1015	907	244	1171	314	82	142	211
Tb927.10.7010	889	539	773	690	176	76	554	239	1608	1560			Tb927.10.7010	1067	1137	1481	1253	535	2646	1030	304	456	701
Tb927.10.7020	734	317	449	414	231	116	481	207	1323	1095			Tb927.10.7020	1628	1572	1182	1026	478	2730	1330	398	761	1078
Tb927.10.7030	471	222	345	221	116	65	269	135	951	776			Tb927.10.7030	885	907	858	716	265	1544	698	239	459	668
Tb927.10.7040	374	172	799	730	139	68	225	98	719	619			Tb927.10.7040	330	313	1137	1175	341	1550	220	85	115	164
Tb927.10.7050	1042	438	987	990	256	111	674	299	1671	1664			Tb927.10.7050	1085	1066	1541	1322	384	2407	877	302	612	836
Tb927.10.7060	1504	671	397	318	229	122	1319	607	5820	5364			Tb927.10.7060	1792	1811	426	531	777	4248	1837	554	3046	3892
Tb927.10.7070	872	674	1023	767	145	39	403	133	858	777			Tb927.10.7070	1102	1072	3262	2594	298	1742	531	161	163	233
Tb927.10.7080	724	337	1317	1139	157	94	667	334	2447	2235			Tb927.10.7080	643	730	2447	2137	503	2575	842	251	429	636
Tb927.10.7090	419	195	79	74	52	31	502	226	3770	3943			Tb927.10.7090	203	246	97	77	273	1397	446	127	396	537
Tb927.10.710	615	450	784	696	113	60	249	114	536	560			Tb927.10.710	470	460	1404	1169	197	1005	311	98	107	144
Tb927.10.7100	2593	1457	1205	1276	162	65	891	366	2353	2152			Tb927.10.7100	1563	1509	1917	1599	246	1713	653	224	458	777
Tb927.10.7110	980	398	511	429	141	67	898	436	4553	4249			Tb927.10.7110	1266	1515	599	658	497	2764	1460	487	2465	3725
Tb927.10.7120	545	228	514	464	55	19	477	184	2603	2421			Tb927.10.7120	831	964	1176	953	217	1236	951	295	1430	1934
Tb927.10.7130	739	368	431	353	244	116	523	259	1828	1712			Tb927.10.7130	1004	992	678	709	537	2745	994	351	879	1209
Tb927.10.7140	394	136	673	585	131	62	158	61	451	361			Tb927.10.7140	1086	1035	1981	1668	453	2288	749	218	381	489
Tb927.10.7150	11	2	50	44	5	0	3	1	12	14			Tb927.10.7150	16	7	48	46	16	77	8	4	3	1
Tb927.10.7170	14	13	143	121	12	10	7	1	24	19			Tb927.10.7170	19	22	200	193	46	118	8	5	3	9
Tb927.10.7190	1059	783	721	630	131	57	404	150	1003	858			Tb927.10.7190	1135	1011	1084	923	226	1214	747	239	278	414
Tb927.10.720	744	263	290	234	256	155	1207	632	7559	7113			Tb927.10.720	839	976	343	282	1064	5371	2272	722	2595	3443
Tb927.10.7200	832	358	450	333	324	200	792	400	3184	2916			Tb927.10.7200	733	795	297	298	708	3596	1087	346	943	1285
Tb927.10.7210	703	350	465	517	72	33	421	205	1010	970			Tb927.10.7210	750	610	978	797	215	1158	514	141	211	308
Tb927.10.7220	1190	710	734	674	79	36	516	219	1168	1215			Tb927.10.7220	549	516	1252	1052	193	1048	319	106	151	214
Tb927.10.7230	2363	1155	351	279	437	295	3173	1472	30179	27578			Tb927.10.7230	3191	3887	314	322	1052	6382	4751	1615	13684	18155
Tb927.10.7240	1251	756	1337	1050	227	96	1062	567	3138	2980			Tb927.10.7240	1250	1284	2467	2413	823	3985	1238	365	1099	1522
Tb927.10.7250	1466	784	616	497	149	62	803	343	2252	2086			Tb927.10.7250	1360	1211	1479	1253	424	2018	1057	295	653	821
Tb927.10.7270	581	302	628	516	91	32	402	188	1591	1406			Tb927.10.7270	595	590	1088	898	384	1807	570	168	364	548
Tb927.10.7280	1239	651	688	479	328	164	1032	494	4287	3905			Tb927.10.7280	1901	1965	890	967	1193	5358	2398	769	1999	2625
Tb927.10.7290	1281	690	230	164	234	106	1512	727	8149	7603			Tb927.10.7290	1379	1619	217	259	965	5005	1957	673	2606	3415
Tb927.10.730	690	308	450	376	119	55	594	272	2132	1890			Tb927.10.730	750	860	705	709	345	2168	752	252	877	1216
Tb927.10.7300	334	175	200	201	57	10	178	90	466	378			Tb927.10.7300	443	520	351	383	157	903	342	122	187	268
Tb927.10.7310	1656	807	737	603	273	122	995	416	3130	3029			Tb927.10.7310	1760	1721	1312	1385	856	4123	1523	504	816	1268
Tb927.10.7320	795	606	654	570	51	20	322	169	853	850			Tb927.10.7320	801	767	1970	1726	245	1289	510	173	181	255
Tb927.10.7340	16840	15541	23593	21864	1340	487	6829	2577	13467	11036			Tb927.10.7340	31007	26469	16667	13423	2511	14887	24257	7125	6408	8836
Tb927.10.7350	1703	1113	260	208	294	168	1398	647	8125	7150			Tb927.10.7350	2876	3104	255	266	1161	5758	3227	1098	4975	6432
Tb927.10.7360	712	453	866	857	171	93	310	149	785	656			Tb927.10.7360	837	835	1345	1348	424	1960	549	180	278	378
Tb927.10.7370	993	692	750	655	206	90	411	171	918	922			Tb927.10.7370	585	501	1096	1089	389	1538	307	80	112	177
Tb927.10.7380	1033	687	726	592	138	38	502	186	1337	1284			Tb927.10.7380	1275	1152	1903	1667	289	1493	816	256	392	579
Tb927.10.7390	710	594	822	677	65	24	339	125	494	422			Tb927.10.7390	840	686	1214	1000	218	1097	520	149	140	188
Tb927.10.740	808	307	285	253	378	234	1151	577	6150	6048			Tb927.10.740	812	802	331	324	1028	6221	1912	530	2164	3155
Tb927.10.7400	914	856	962	821	134	56	410	172	1184	1079			Tb927.10.7400	1181	1097	1585	1400	483	2292	870	257	387	542
Tb927.10.7410	2566	1372	629	451	110	53	1162	444	13563	10111			Tb927.10.7410	6416	6218	782	799	455	2675	2068	611	13227	16383
Tb927.10.7420	395	209	228	191	65	39	277	158	866	726			Tb927.10.7420	846	814	435	399	231	1239	808	262	426	597
Tb927.10.7430	791	419	670	529	155	69	547	278	1555	1435			Tb927.10.7430	1046	1068	2083	1839	509	2557	749	265	415	680
Tb927.10.7440	954	460	1157	998	563	269	1221	596	3711	3071			Tb927.10.7440	1593	1939	1509	1833	1105	6788	2141	680	3319	5023
Tb927.10.7450	684	394	1066	923	149	70	287	110	650	549			Tb927.10.7450	1357	1103	2352	2029	295	1763	705	241	259	472
Tb927.10.7470	455	305	705	709	108	54	160	78	348	322			Tb927.10.7470	732	655	790	691	266	1440	449	105	132	179
Tb927.10.7480	455	310	395	411	76	27	172	63	337	321			Tb927.10.7480	569	540	801	667	148	884	362	88	104	214
Tb927.10.7490	744	354	1296	1205	296	140	605	311	1728	1619			Tb927.10.7490	1141	1139	2926	2518	630	3689	1005	353	761	1256
Tb927.10.750	641	345	842	807	67	34	285	83	787	733			Tb927.10.750	1197	1055	1506	1207	196	1390	720	225	222	389
Tb927.10.7500	2762	1932	1163	1066	148	79	867	390	3920	3338			Tb927.10.7500	4944	4496	1765	1572	306	1906	2192	661	3173	4359
Tb927.10.7510	875	516	812	768	234	115	605	306	1595	1511			Tb927.10.7510	1046	1009	1676	1411	515	2794	1091	409	732	937
Tb927.10.7520	1063	713	1555	1418	188	80	574	289	1304	1309			Tb927.10.7520	874	845	3338	2831	447	2462	691	224	231	404
Tb927.10.7530	110	89	94	83	54	24	86	40	258	237			Tb927.10.7530	116	126	153	145	109	517	119	32	55	92
Tb927.10.7540	601	294	242	195	296	173	586	280	1600	1661			Tb927.10.7540	484	512	221	212	741	3533	700	219	319	516
Tb927.10.7550	847	528	896	693	157	80	588	296	1875	1783			Tb927.10.7550	1138	1115	1886	1579	495	2551	1114	424	837	1219
Tb927.10.7560	711	446	558	383	136	50	299	99	667	611			Tb927.10.7560	1035	831	1062	946	260	1341	612	172	208	306
Tb927.10.7570	1279	668	578	517	200	96	891	357	4512	3708			Tb927.10.7570	1978	2077	1084	1008	582	2966	1537	515	3173	3844
Tb927.10.7580	673	313	291	201	248	147	727	289	3326	2938			Tb927.10.7580	1003	1128	397	386	833	3898	1314	408	1675	2253
Tb927.10.7590	1105	1075	1242	790	91	48	478	188	990	1025			Tb927.10.7590	1331	1163	4058	3389	462	2170	700	211	201	322
Tb927.10.760	611	211	390	402	100	43	357	160	1176	1096			Tb927.10.760	812	723	592	498	219	1418	638	196	307	463
Tb927.10.7600	1718	1319	1162	950	146	85	716	320	2637	2530			Tb927.10.7600	1470	1375	1879	1596	440	1994	1030	338	730	980
Tb927.10.7610	667	260	241	219	315	166	815	364	3622	3145			Tb927.10.7610	929	1219	316	301	1115	6088	1750	568	1623	2404
Tb927.10.7620	836	443	643	625	140	87	745	320	2530	2428			Tb927.10.7620	753	863	1010	961	576	2878	1085	349	780	1041
Tb927.10.7630	814	397	629	526	296	142	796	383	2598	2398			Tb927.10.7630	1113	1188	859	941	637	3906	1196	378	995	1296
Tb927.10.7640	66	45	336	293	8	10	18	5	45	31			Tb927.10.7640	36	47	291	233	7	54	4	1	3	2
Tb927.10.7650	17	9	74	65	18	10	10	5	23	16			Tb927.10.7650	12	7	64	56	7	24	2	0	2	3
Tb927.10.7660	97	83	637	607	26	12	14	13	49	49			Tb927.10.7660	46	52	419	289	29	136	16	6	1	8
Tb927.10.7670	757	591	1016	966	123	70	387	203	953	790			Tb927.10.7670	1161	1214	1679	1385	354	2029	999	385	452	680
Tb927.10.7680	1708	1171	1306	1270	319	139	735	344	2377	2022			Tb927.10.7680	2436	2126	1910	1838	785	4178	1195	408	1784	2277
Tb927.10.7690	1165	506	1075	1029	286	144	1302	627	4113	3687			Tb927.10.7690	1238	1434	2056	2058	741	3795	1506	543	1918	2802
Tb927.10.770	704	311	553	555	97	56	609	317	2257	2167			Tb927.10.770	775	887	731	778	400	2204	1026	314	729	1116
Tb927.10.7700	1398	625	270	212	192	100	1149	550	8071	7293			Tb927.10.7700	1497	1791	305	317	626	3477	1485	531	2869	4241
Tb927.10.7710	1087	469	658	589	99	55	721	327	2865	2370			Tb927.10.7710	1765	1740	1223	1062	497	2641	1403	499	1634	2279
Tb927.10.7720	886	617	835	665	109	52	508	213	1207	1191			Tb927.10.7720	740	720	1453	1283	397	1877	632	193	239	323
Tb927.10.7730	1889	1392	852	692	121	63	816	318	2654	2458			Tb927.10.7730	1408	1350	1388	1202	428	2103	901	259	569	759
Tb927.10.7740	1184	608	1446	1257	393	186	1022	499	3091	2705			Tb927.10.7740	1395	1619	1684	1856	1033	4769	1558	545	1566	2323
Tb927.10.7750	888	563	1056	764	120	87	424	156	875	727			Tb927.10.7750	1307	1082	1953	1542	325	1707	876	247	369	443
Tb927.10.7760	557	385	812	686	114	58	329	143	637	662			Tb927.10.7760	692	639	1638	1400	261	1554	505	160	139	218
Tb927.10.7770	472	194	434	381	92	60	307	168	907	871			Tb927.10.7770	592	565	1047	911	293	1514	506	155	247	343
Tb927.10.7780	862	492	597	542	172	71	408	164	911	887			Tb927.10.7780	1036	996	1432	1284	307	1698	612	165	224	361
Tb927.10.7790	848	364	615	447	73	30	542	208	1872	1699			Tb927.10.7790	1244	1262	1066	964	327	1574	1347	402	798	1090
Tb927.10.780	670	363	236	192	69	23	456	218	1552	1579			Tb927.10.780	363	316	808	734	104	658	241	91	105	243
Tb927.10.7800	1152	822	888	765	123	50	543	224	1468	1469			Tb927.10.7800	1184	1199	2443	2094	372	1820	894	301	394	626
Tb927.10.7810	747	350	812	729	292	165	746	388	3038	2551			Tb927.10.7810	1286	1411	1375	1317	972	4698	1699	550	1789	2390
Tb927.10.7820	347	158	583	527	63	24	177	86	432	382			Tb927.10.7820	432	401	1511	982	151	696	315	85	102	189
Tb927.10.7830	555	281	654	580	97	62	455	228	1886	1890			Tb927.10.7830	539	568	1347	1158	334	1696	623	205	412	564
Tb927.10.7840	604	208	859	756	110	43	527	231	1266	1272			Tb927.10.7840	700	556	2121	1678	377	2224	573	154	224	349
Tb927.10.7850	733	607	675	614	95	35	348	146	899	859			Tb927.10.7850	413	385	1720	1366	184	920	252	80	75	149
Tb927.10.7860	2567	1101	808	674	155	66	1249	549	5382	5527			Tb927.10.7860	1290	1196	1222	1152	408	2276	1002	282	616	909
Tb927.10.7870	906	565	502	496	60	16	448	174	1675	1478			Tb927.10.7870	1234	1112	902	795	171	1067	855	252	511	806
Tb927.10.7880	846	430	1281	1234	255	161	1205	664	4789	4606			Tb927.10.7880	790	973	1917	1742	886	5199	1636	552	1510	2263
Tb927.10.7890	1044	589	139	121	191	91	952	398	4946	4781			Tb927.10.7890	844	995	119	147	535	2632	980	295	1517	1986
Tb927.10.790	521	262	228	283	44	23	257	139	1452	1424			Tb927.10.790	574	640	372	390	117	759	368	138	390	711
Tb927.10.7900	687	469	959	725	108	49	407	179	1356	1230			Tb927.10.7900	673	683	1651	1570	416	1848	610	179	280	443
Tb927.10.7910	934	797	558	469	94	38	377	147	784	721			Tb927.10.7910	926	807	1180	958	252	1186	623	178	134	214
Tb927.10.7920	588	526	443	406	97	40	254	107	444	401			Tb927.10.7920	524	546	959	862	163	981	345	120	112	172
Tb927.10.7930	944	392	559	409	163	93	1024	456	8005	5963			Tb927.10.7930	2063	2279	1060	1054	685	3526	1952	677	8581	10644
Tb927.10.7940	802	667	839	669	194	72	427	210	1230	1138			Tb927.10.7940	1328	1298	2783	2179	429	2459	1101	366	375	576
Tb927.10.7950	155	85	222	161	30	9	108	52	341	290			Tb927.10.7950	264	269	572	426	97	648	323	79	89	154
Tb927.10.7960	260	109	430	332	48	37	213	107	651	541			Tb927.10.7960	482	458	1042	788	234	1230	577	166	206	309
Tb927.10.7970	794	659	732	629	105	31	338	131	702	635			Tb927.10.7970	923	882	1506	1251	330	1754	543	182	193	320
Tb927.10.7980	752	513	1736	1355	130	57	397	151	728	800			Tb927.10.7980	794	713	3697	3005	390	1768	390	97	175	225
Tb927.10.7990	780	319	868	656	127	56	537	194	1770	1681			Tb927.10.7990	1277	1190	1833	1475	335	1773	1197	331	761	1033
Tb927.10.800	853	385	695	698	143	81	873	428	2266	2119			Tb927.10.800	531	738	1246	1149	384	2137	741	292	428	703
Tb927.10.8000	1076	435	395	366	512	292	1860	988	7939	7265			Tb927.10.8000	1188	1378	513	550	1381	7354	2436	756	2510	3589
Tb927.10.8010	1098	747	1469	1217	205	109	412	135	628	589			Tb927.10.8010	1203	1150	3240	2617	338	1904	652	169	238	267
Tb927.10.8020	996	522	918	785	171	79	626	261	3110	2186			Tb927.10.8020	1987	2271	1558	1514	633	3545	1405	483	3034	4441
Tb927.10.8030	1142	543	454	404	72	37	437	176	3236	2534			Tb927.10.8030	3564	3732	727	673	253	1357	2250	825	3881	5538
Tb927.10.8040	823	328	916	763	138	73	738	304	4704	4359			Tb927.10.8040	1104	1391	1526	1628	659	3371	1446	441	2266	3003
Tb927.10.8050	524	242	97	69	56	18	465	175	3120	2887			Tb927.10.8050	676	691	138	94	211	989	684	246	1275	1690
Tb927.10.8060	3042	2575	890	787	141	49	1311	546	3947	3689			Tb927.10.8060	3248	3205	1963	1700	520	2811	2103	722	1610	1999
Tb927.10.8070	729	444	1146	1065	144	75	468	212	1574	1509			Tb927.10.8070	655	653	3060	2416	441	2033	478	147	290	415
Tb927.10.8080	1023	548	669	523	210	87	851	401	3381	3249			Tb927.10.8080	1583	1550	1395	1430	743	3682	1748	542	1351	1815
Tb927.10.8090	586	314	449	327	53	24	342	114	1060	955			Tb927.10.8090	1181	1098	1090	913	233	1283	953	284	369	507
Tb927.10.810	1156	615	464	421	318	169	1295	758	3488	3345			Tb927.10.810	1064	1232	483	564	635	3344	1728	580	887	1407
Tb927.10.8100	1233	878	970	827	166	64	549	242	1098	1050			Tb927.10.8100	1138	1176	2332	2039	437	2299	727	243	219	387
Tb927.10.8110	962	682	737	580	75	38	488	225	1458	1370			Tb927.10.8110	1032	922	1917	1567	346	1719	742	252	361	574
Tb927.10.8120	1014	547	1096	865	479	218	708	329	2138	2033			Tb927.10.8120	1560	1585	2595	2399	1185	5852	1657	510	835	1196
Tb927.10.8130	757	679	1351	1035	129	63	405	222	1407	1306			Tb927.10.8130	864	753	2942	2397	389	1849	610	208	291	369
Tb927.10.8140	942	767	964	895	163	57	311	118	441	389			Tb927.10.8140	1076	911	2603	2083	285	1650	510	126	100	162
Tb927.10.8150	833	435	951	809	227	109	497	249	1002	910			Tb927.10.8150	900	929	2152	1811	519	2856	924	278	313	493
Tb927.10.8160	298	192	438	398	63	34	134	54	390	406			Tb927.10.8160	637	520	1076	930	190	1109	405	111	112	176
Tb927.10.8170	1149	521	275	200	409	233	1169	523	4829	4026			Tb927.10.8170	2212	2458	397	393	1220	7149	2563	819	3089	4474
Tb927.10.8190	3568	1420	1247	1143	154	74	1774	781	10529	8604			Tb927.10.8190	6353	6677	2583	2214	591	3035	1949	570	10670	14551
Tb927.10.820	1066	417	403	307	145	73	825	406	2815	2709			Tb927.10.820	1090	1061	542	544	348	1907	1077	363	759	1083
Tb927.10.8200	926	571	791	626	156	65	469	193	1380	1110			Tb927.10.8200	1274	1382	1537	1211	300	1566	1022	400	813	1207
Tb927.10.8210	1566	1170	1942	1581	251	118	837	332	3342	3224			Tb927.10.8210	1516	1388	3833	3072	693	3374	1129	336	884	1293
Tb927.10.8220	634	530	566	518	105	34	235	109	384	336			Tb927.10.8220	699	663	1360	1049	218	1171	410	105	87	174
Tb927.10.8230	1110	427	977	1013	162	68	715	247	2477	1948			Tb927.10.8230	2209	2233	1747	1557	634	3676	1640	515	1731	2629
Tb927.10.8240	840	537	1547	1559	111	52	460	186	1661	1558			Tb927.10.8240	1186	1050	2971	2661	371	2317	751	181	545	928
Tb927.10.8250	463	319	784	807	178	74	220	112	584	532			Tb927.10.8250	909	899	1318	1144	281	1709	579	172	216	383
Tb927.10.8260	324	204	425	415	110	51	122	52	250	288			Tb927.10.8260	451	469	900	758	179	1088	250	70	60	104
Tb927.10.8290	1541	755	1713	1570	461	242	1385	755	7503	6406			Tb927.10.8290	2568	3025	2591	2547	1092	6366	2475	900	6359	10208
Tb927.10.830	335	124	337	319	51	21	379	145	1905	1680			Tb927.10.830	505	641	459	355	182	943	482	202	922	1318
Tb927.10.8300	921	510	1125	1091	181	70	379	177	708	649			Tb927.10.8300	766	737	2804	2232	310	1721	367	94	106	231
Tb927.10.8310	402	207	1181	1250	76	29	175	68	454	367			Tb927.10.8310	773	687	2145	1674	176	1071	384	125	160	297
Tb927.10.8320	2047	1636	483	538	59	22	771	237	2249	1970			Tb927.10.8320	4325	4337	661	595	150	1086	2454	762	1264	2132
Tb927.10.8330	663	331	570	564	58	22	337	113	921	833			Tb927.10.8330	1015	836	871	744	112	714	471	121	677	981
Tb927.10.8340	1	0	4	2	0	0	0	0	0	0			Tb927.10.8340	0	0	2	3	1	5	0	0	0	0
Tb927.10.8350	4	4	36	30	1	0	0	0	4	3			Tb927.10.8350	8	13	59	69	8	18	3	1	4	1
Tb927.10.8360	699	289	1344	1404	226	99	280	113	618	528			Tb927.10.8360	1466	1626	1762	1603	574	3441	990	314	360	618
Tb927.10.8370	335	248	968	975	72	20	87	35	210	192			Tb927.10.8370	716	757	1841	1481	194	1108	354	116	97	183
Tb927.10.8380	748	620	847	908	205	58	208	101	335	316			Tb927.10.8380	796	807	1226	964	257	1472	387	127	108	213
Tb927.10.8390	1260	450	431	395	393	223	2696	1267	11800	10263			Tb927.10.8390	1682	1928	394	313	828	4320	5061	1612	3859	5100
Tb927.10.8400	560	403	567	419	97	40	308	142	846	725			Tb927.10.8400	942	906	1795	1514	224	1352	737	203	308	437
Tb927.10.8410	476	221	601	542	74	29	296	110	1169	1070			Tb927.10.8410	864	840	1235	992	178	954	781	226	677	1013
Tb927.10.8420	1233	469	413	343	620	354	1534	696	7218	5974			Tb927.10.8420	2535	2766	388	348	1395	7608	4778	1627	5277	7044
Tb927.10.8430	17358	15211	25485	22387	2794	994	8013	2876	8882	7578			Tb927.10.8430	27807	22869	16949	14440	2612	16387	19672	5170	4704	7019
Tb927.10.8540	3955	3172	1105	1057	251	81	1396	602	5628	5500			Tb927.10.8540	2674	2790	1798	1618	522	2922	1406	478	1774	2529
Tb927.10.8560	631	353	990	951	85	34	316	130	1055	951			Tb927.10.8560	669	628	1454	1250	293	1540	611	184	279	401
Tb927.10.8570	958	656	963	836	226	121	557	288	1584	1538			Tb927.10.8570	508	511	1079	996	544	2218	373	121	165	273
Tb927.10.8580	765	605	474	451	62	23	292	98	844	787			Tb927.10.8580	918	909	1036	860	166	986	570	174	218	347
Tb927.10.8600	1014	517	513	408	509	249	721	316	2505	2182			Tb927.10.8600	1645	1520	712	873	1185	5603	1594	557	1338	1728
Tb927.10.8610	1364	813	702	498	296	122	718	360	2516	2348			Tb927.10.8610	1314	1219	940	1046	921	4393	1184	359	711	915
Tb927.10.8620	574	397	571	474	134	51	282	130	794	712			Tb927.10.8620	861	880	1139	944	260	1505	573	197	190	321
Tb927.10.8630	872	653	623	623	158	60	385	150	1076	842			Tb927.10.8630	2076	2023	1291	1146	345	2079	1227	376	655	1039
Tb927.10.8640	1653	1633	1153	996	187	89	685	352	1454	1358			Tb927.10.8640	1510	1491	1891	1562	422	2352	1004	318	467	718
Tb927.10.8650	2587	1867	1378	1218	115	51	1105	463	2373	2048			Tb927.10.8650	2596	2489	3272	2911	360	1947	1437	493	868	1315
Tb927.10.8660	842	421	726	621	56	27	382	173	1135	1036			Tb927.10.8660	1103	1020	1517	1385	267	1467	740	265	402	553
Tb927.10.8670	349	274	636	520	72	24	160	91	443	374			Tb927.10.8670	502	397	1205	1090	185	941	301	70	102	182
Tb927.10.8680	551	318	368	312	162	73	457	200	1381	1298			Tb927.10.8680	559	620	540	525	432	2409	656	225	262	425
Tb927.10.8690	691	365	785	694	189	95	480	247	1243	1136			Tb927.10.8690	853	914	1243	1111	408	2341	857	315	387	601
Tb927.10.870	707	289	244	226	321	232	1267	673	6491	6229			Tb927.10.870	539	616	267	211	1053	6307	1552	520	1830	2698
Tb927.10.8710	373	216	360	307	72	29	227	100	524	476			Tb927.10.8710	565	552	649	563	141	777	438	156	209	343
Tb927.10.8720	819	331	335	267	105	58	887	387	4531	4063			Tb927.10.8720	1400	1636	361	458	451	2354	1852	554	3608	4760
Tb927.10.8730	481	193	219	145	72	44	399	174	2265	1993			Tb927.10.8730	539	596	376	424	394	1991	597	237	555	804
Tb927.10.8750	565	262	838	772	196	73	285	137	696	628			Tb927.10.8750	611	644	1611	1528	457	2390	339	104	127	259
Tb927.10.8760	439	247	709	622	145	74	234	119	640	643			Tb927.10.8760	494	513	1186	1230	498	2203	340	105	136	229
Tb927.10.8770	661	324	753	696	103	41	602	287	1876	1859			Tb927.10.8770	550	622	1775	1509	331	1582	551	181	374	545
Tb927.10.8780	1221	536	297	219	364	190	1705	905	13302	12991			Tb927.10.8780	1215	1396	300	261	817	4272	2955	810	4168	5640
Tb927.10.8790	912	572	679	591	115	48	533	249	1552	1490			Tb927.10.8790	1207	1273	1396	1157	328	1894	1109	432	582	838
Tb927.10.8800	776	287	638	481	139	77	849	439	3274	3217			Tb927.10.8800	1027	1068	1381	1431	546	3050	1339	435	752	1062
Tb927.10.8810	515	243	581	471	275	160	567	289	2117	2106			Tb927.10.8810	452	459	703	643	559	2582	632	184	421	621
Tb927.10.8820	1079	498	286	218	173	104	1276	573	9270	9087			Tb927.10.8820	874	1084	306	308	689	3557	1558	467	2384	3245
Tb927.10.8830	702	333	144	138	113	57	534	215	3467	3485			Tb927.10.8830	925	1080	98	106	422	2220	1139	430	869	1262
Tb927.10.8840	829	392	1019	786	114	60	502	259	1448	1379			Tb927.10.8840	652	649	2261	1857	397	1941	626	198	193	328
Tb927.10.8850	935	532	635	477	131	43	615	249	2878	2743			Tb927.10.8850	977	1118	1237	1232	479	2225	894	293	787	1113
Tb927.10.8860	368	160	504	464	137	53	275	131	882	858			Tb927.10.8860	151	201	558	517	211	1126	146	55	71	127
Tb927.10.8870	2272	1199	1067	1098	317	109	956	427	2055	1993			Tb927.10.8870	2422	2064	1972	1749	488	2955	1158	370	622	1185
Tb927.10.8880	1726	965	1316	1367	187	93	691	356	1893	1785			Tb927.10.8880	1804	1740	3089	2484	447	2639	1039	315	492	764
Tb927.10.8890	306	131	114	96	61	33	253	121	783	696			Tb927.10.8890	377	449	149	191	187	978	479	171	342	518
Tb927.10.8900	518	177	124	99	75	34	356	156	1877	1747			Tb927.10.8900	807	785	118	99	234	1307	669	229	683	1057
Tb927.10.8910	1249	690	286	207	297	181	1343	660	7510	6838			Tb927.10.8910	2117	2318	348	346	1064	5792	2527	843	3921	5529
Tb927.10.8920	1156	500	940	952	120	60	787	388	2430	2445			Tb927.10.8920	893	1032	2732	2339	381	1990	824	282	323	635
Tb927.10.8930	990	432	650	499	184	98	1093	505	8535	8168			Tb927.10.8930	1138	1508	846	915	683	3421	1311	476	3207	5108
Tb927.10.8940	3153	1337	319	260	145	88	3774	1654	41090	38180			Tb927.10.8940	2723	3665	250	339	522	3031	1956	629	22003	28620
Tb927.10.8950	1711	1084	641	621	142	60	687	268	1748	1632			Tb927.10.8950	1525	1264	965	816	194	1023	935	262	410	677
Tb927.10.8960	212	89	505	545	43	21	131	72	580	546			Tb927.10.8960	287	325	822	744	91	729	261	118	192	280
Tb927.10.8980	2586	1497	918	954	77	28	906	332	2833	2409			Tb927.10.8980	4444	3996	1427	1220	314	1771	2066	638	1976	2678
Tb927.10.8990	820	514	1443	1406	150	66	569	277	1582	1498			Tb927.10.8990	696	656	2434	1915	391	1857	662	212	251	382
Tb927.10.900	511	393	700	604	78	45	285	110	649	615			Tb927.10.900	694	579	1009	816	223	1057	512	132	133	192
Tb927.10.9000	1013	466	311	269	460	244	1464	697	4495	4071			Tb927.10.9000	1002	1289	380	324	1325	6718	1900	655	1335	1857
Tb927.10.9010	1050	786	1025	894	152	46	449	184	897	838			Tb927.10.9010	898	842	2077	1687	256	1453	544	140	121	205
Tb927.10.9020	1048	519	867	810	188	61	656	267	2035	1841			Tb927.10.9020	1243	1284	1506	1370	456	2416	1226	412	768	960
Tb927.10.9030	606	519	573	516	93	30	203	85	529	455			Tb927.10.9030	606	646	870	681	134	913	333	106	129	218
Tb927.10.9040	1602	819	301	258	357	148	1404	691	4472	4328			Tb927.10.9040	904	1033	366	344	788	3909	1099	413	635	1008
Tb927.10.9050	1525	721	1357	1110	283	165	1027	499	2663	2480			Tb927.10.9050	1506	1698	2398	2240	690	3568	1211	378	1187	1546
Tb927.10.9060	683	332	564	476	229	103	517	218	1545	1417			Tb927.10.9060	735	753	1321	1047	493	2527	734	203	570	795
Tb927.10.9070	638	307	774	588	166	80	564	247	1815	1730			Tb927.10.9070	722	778	1811	1576	521	2736	799	245	445	652
Tb927.10.9080	2919	1382	26594	22254	2969	1183	1368	536	5256	4176			Tb927.10.9080	10609	12242	52778	60179	16575	76036	6607	2301	3883	6367
Tb927.10.9090	610	340	377	397	95	41	294	162	721	645			Tb927.10.9090	490	563	606	574	222	1270	470	127	129	265
Tb927.10.910	525	274	590	550	220	111	728	390	2584	2592			Tb927.10.910	594	711	812	836	634	3343	1167	382	714	1053
Tb927.10.9100	463	204	638	500	263	139	552	321	1883	1790			Tb927.10.9100	708	834	1512	1334	631	3440	938	323	591	914
Tb927.10.9110	333	134	578	392	93	53	262	127	820	721			Tb927.10.9110	589	639	2576	1911	304	1672	438	161	228	330
Tb927.10.9120	375	183	450	386	108	41	270	98	658	643			Tb927.10.9120	803	722	1300	1059	256	1381	615	213	187	337
Tb927.10.9130	1088	464	1161	1088	217	86	805	384	2202	2059			Tb927.10.9130	1502	1626	1828	1797	638	3540	1694	598	825	1313
Tb927.10.9140	1090	500	1491	1326	170	105	816	349	2361	2264			Tb927.10.9140	1123	1226	2817	2435	588	3069	1084	392	728	1040
Tb927.10.9150	622	268	701	674	91	33	359	156	1229	1003			Tb927.10.9150	651	741	1677	1437	364	1965	671	229	209	363
Tb927.10.9160	1411	796	854	647	152	74	1067	438	4065	3872			Tb927.10.9160	1355	1307	1858	1669	614	2988	1315	389	909	1208
Tb927.10.9170	796	442	622	462	74	31	401	169	1291	1335			Tb927.10.9170	910	810	1510	1335	263	1510	553	141	171	274
Tb927.10.9180	740	336	678	593	241	109	489	277	1853	1621			Tb927.10.9180	800	854	944	994	524	2743	949	325	502	647
Tb927.10.9190	1510	573	494	426	340	190	1497	660	9725	8194			Tb927.10.9190	2652	3245	503	543	1101	5881	2473	858	7386	10535
Tb927.10.920	1632	1094	947	913	72	28	733	265	1494	1343			Tb927.10.920	1765	1540	1354	1131	251	1459	1059	308	566	762
Tb927.10.9200	716	290	582	547	183	58	389	161	856	733			Tb927.10.9200	1180	1050	1196	1011	424	2340	873	262	279	443
Tb927.10.9210	444	175	592	516	104	49	464	232	1457	1336			Tb927.10.9210	461	533	1518	1265	410	2017	687	208	305	410
Tb927.10.9220	184	65	130	112	50	26	142	77	645	727			Tb927.10.9220	70	68	121	144	133	539	61	20	42	80
Tb927.10.9230	574	274	695	586	241	105	919	416	2641	2408			Tb927.10.9230	806	675	1285	1222	537	3163	1019	321	679	1067
Tb927.10.9240	475	222	507	509	94	41	526	241	1614	1576			Tb927.10.9240	419	519	850	774	299	1554	720	223	420	590
Tb927.10.9250	1658	1082	641	545	79	47	883	440	2889	2668			Tb927.10.9250	1447	1549	1129	948	237	1358	1283	430	1454	1961
Tb927.10.9260	1335	879	439	375	76	32	594	277	2365	2246			Tb927.10.9260	1290	1334	963	821	246	1397	1045	343	533	868
Tb927.10.9270	523	244	322	290	51	20	313	145	951	794			Tb927.10.9270	348	362	530	473	161	745	291	109	124	222
Tb927.10.9280	1061	431	988	832	340	154	974	431	2840	2543			Tb927.10.9280	1129	1082	1353	1433	840	4385	1194	424	770	1176
Tb927.10.9290	1343	811	1907	1758	425	190	697	369	1616	1575			Tb927.10.9290	920	1005	3011	2346	571	2854	743	227	322	516
Tb927.10.930	1208	664	225	181	134	60	894	337	5279	5180			Tb927.10.930	1191	1215	244	267	447	2207	1139	396	1487	1800
Tb927.10.9300	868	319	792	820	218	84	429	171	844	774			Tb927.10.9300	894	788	1834	1676	320	1833	465	124	157	328
Tb927.10.9310	796	353	834	784	121	58	471	182	1145	1066			Tb927.10.9310	578	591	1433	1311	245	1393	481	138	184	310
Tb927.10.9320	531	317	845	774	93	49	188	80	375	385			Tb927.10.9320	126	115	665	556	77	329	40	8	16	28
Tb927.10.9330	457	166	114	59	125	54	597	241	8535	8137			Tb927.10.9330	462	606	101	99	473	2759	1198	406	1601	2274
Tb927.10.9350	918	355	326	238	270	140	944	458	2916	2965			Tb927.10.9350	773	759	506	506	699	3938	1076	336	544	782
Tb927.10.9360	433	172	297	264	132	69	430	203	1600	1643			Tb927.10.9360	319	393	319	291	228	1633	417	137	287	457
Tb927.10.9370	843	576	2008	1727	184	100	407	184	1325	1147			Tb927.10.9370	934	983	4727	3955	398	1945	611	204	271	457
Tb927.10.9380	1828	893	1290	1210	311	165	946	422	2152	2095			Tb927.10.9380	1226	1363	2401	2150	650	3442	907	330	460	752
Tb927.10.9390	893	513	2339	2169	164	87	555	263	1692	1660			Tb927.10.9390	696	674	3343	2783	369	2093	603	175	291	459
Tb927.10.940	283	144	463	331	102	48	270	127	670	601			Tb927.10.940	370	379	847	747	317	1302	390	108	195	249
Tb927.10.9400	1525	776	913	890	300	135	699	307	1534	1399			Tb927.10.9400	1454	1331	1505	1235	339	1899	928	317	488	721
Tb927.10.9410	1141	696	926	902	248	110	798	404	2237	2170			Tb927.10.9410	874	889	1425	1137	350	1926	869	288	513	764
Tb927.10.9420	1464	1018	1528	1392	242	100	729	402	1549	1396			Tb927.10.9420	898	908	2228	1919	417	2148	656	187	198	341
Tb927.10.9430	2164	1200	635	525	101	50	1119	418	4234	3656			Tb927.10.9430	3074	3031	728	679	372	1852	1803	657	3262	4305
Tb927.10.9440	1091	493	399	308	230	121	823	347	3561	3378			Tb927.10.9440	1168	1211	459	508	676	3493	1269	430	1267	1710
Tb927.10.9450	113	69	307	357	36	29	46	23	145	125			Tb927.10.9450	133	125	325	306	104	462	86	39	29	62
Tb927.10.950	398	179	869	672	166	107	365	187	1170	1035			Tb927.10.950	395	460	1299	1306	460	2353	514	173	258	384
Tb927.10.9500	13	3	23	23	22	22	15	13	53	77			Tb927.10.9500	7	8	15	10	15	125	9	6	10	21
Tb927.10.9510	60	71	59	57	7	7	19	12	55	51			Tb927.10.9510	19	26	33	25	5	48	15	6	4	5
Tb927.10.9530	0	0	5	2	0	0	1	1	2	3			Tb927.10.9530	0	0	1	2	0	3	0	0	1	0
Tb927.10.9550	2	3	11	5	0	1	2	0	5	5			Tb927.10.9550	9	4	23	15	6	19	3	2	0	1
Tb927.10.9560	446	224	804	749	82	33	127	41	321	205			Tb927.10.9560	1153	1088	1733	1399	256	1576	599	182	224	423
Tb927.10.9570	1710	746	634	508	296	127	1120	446	7526	6434			Tb927.10.9570	3553	3240	763	853	968	6242	2077	636	4586	7852
Tb927.10.9580	439	309	368	317	145	52	180	69	329	325			Tb927.10.9580	474	407	792	709	211	1070	246	68	64	115
Tb927.10.9590	902	759	1382	1158	178	70	555	241	1186	1249			Tb927.10.9590	1110	1069	2140	1855	517	2530	871	263	279	460
Tb927.10.960	1058	623	1724	1628	214	107	931	435	2684	2365			Tb927.10.960	806	726	1644	1395	542	2510	979	272	592	831
Tb927.10.9600	735	335	131	134	142	71	598	244	4753	3989			Tb927.10.9600	1551	1538	178	146	519	2360	1341	477	3054	3729
Tb927.10.9610	94	36	11	14	23	4	88	36	718	647			Tb927.10.9610	169	227	24	21	69	376	230	76	409	657
Tb927.10.9620	113	67	29	11	8	2	59	13	375	345			Tb927.10.9620	253	210	49	28	54	158	97	25	202	284
Tb927.10.9630	158	110	33	30	11	6	64	42	556	491			Tb927.10.9630	318	355	77	58	54	269	176	45	256	474
Tb927.10.9640	641	223	797	686	86	47	593	211	2058	1918			Tb927.10.9640	933	1038	1366	1256	436	2061	1227	392	813	1119
Tb927.10.9650	1308	570	240	206	219	128	1354	587	9962	8778			Tb927.10.9650	2057	2569	332	260	1049	5006	2961	973	5605	7637
Tb927.10.9660	1859	1021	685	578	263	146	979	432	3510	3176			Tb927.10.9660	2040	1922	1355	1397	761	3534	1707	509	1026	1514
Tb927.10.9670	579	227	578	470	269	135	886	458	2887	2583			Tb927.10.9670	794	1007	926	1128	1166	5995	1771	606	1061	1587
Tb927.10.9680	930	448	1011	795	233	94	530	216	968	848			Tb927.10.9680	1303	1220	2723	2272	416	2145	956	306	374	524
Tb927.10.9690	639	261	171	137	201	111	924	460	5042	4920			Tb927.10.9690	523	654	194	184	775	3605	1263	429	1138	1623
Tb927.10.970	1681	863	266	247	434	242	2122	1069	10009	9344			Tb927.10.970	1532	1646	319	305	1422	7435	2691	859	2821	3475
Tb927.10.9700	621	296	185	130	152	71	920	419	6427	6283			Tb927.10.9700	712	890	217	174	701	3738	1809	599	2167	2913
Tb927.10.9730	719	438	1018	915	114	53	403	206	842	771			Tb927.10.9730	846	931	3978	3504	356	1701	597	209	257	451
Tb927.10.9740	470	188	466	459	52	21	580	254	2640	2408			Tb927.10.9740	742	846	1166	952	328	1820	906	285	1441	2218
Tb927.10.9750	827	341	177	134	307	124	1271	610	5913	5351			Tb927.10.9750	1060	1249	174	143	1140	5884	2549	875	2081	2875
Tb927.10.9760	513	279	426	327	76	33	338	160	1138	1106			Tb927.10.9760	554	554	1072	809	216	1303	452	157	246	314
Tb927.10.9770	1214	589	1144	957	225	116	862	375	3095	2877			Tb927.10.9770	1913	1956	2674	2538	928	4425	1538	524	985	1368
Tb927.10.9780	543	251	1177	953	318	170	625	312	2159	1820			Tb927.10.9780	1046	1289	1710	1796	896	4620	1388	462	2001	2714
Tb927.10.9790	911	712	1135	1145	104	53	314	122	764	674			Tb927.10.9790	1045	877	1269	1117	243	1365	537	161	180	240
Tb927.10.980	1325	904	1624	1386	430	196	785	438	1796	1708			Tb927.10.980	942	1001	2452	2366	698	3473	1008	337	454	648
Tb927.10.9810	915	507	596	510	99	44	448	177	1041	1004			Tb927.10.9810	1409	1327	1179	993	290	1637	888	333	524	764
Tb927.10.9820	828	283	632	566	147	66	622	309	2572	2357			Tb927.10.9820	1178	1233	1255	1168	501	3031	909	280	1087	1652
Tb927.10.9830	1252	664	421	455	79	26	411	148	1436	1068			Tb927.10.9830	3898	3832	617	550	220	1502	2373	746	1354	2101
Tb927.10.9840	585	266	665	584	68	30	360	146	1524	1437			Tb927.10.9840	1005	925	1086	919	239	1570	936	286	842	1226
Tb927.10.9850	669	327	602	533	142	45	422	220	1182	1152			Tb927.10.9850	566	551	1273	1178	371	2045	474	143	227	377
Tb927.10.9860	492	241	839	769	93	44	433	233	1087	1080			Tb927.10.9860	492	513	1963	1759	336	1936	618	215	277	368
Tb927.10.9870	2072	1144	675	635	141	53	766	316	1975	1773			Tb927.10.9870	1913	1736	1112	927	249	1397	866	275	904	1324
Tb927.10.9890	648	286	355	287	256	137	792	341	3086	2791			Tb927.10.9890	1084	1185	468	426	798	4082	1414	410	1540	2247
Tb927.10.990	185	70	493	446	96	67	287	131	688	688			Tb927.10.990	193	190	555	540	230	1277	243	71	93	136
Tb927.10.9900	877	403	852	712	171	82	613	242	2186	1995			Tb927.10.9900	807	876	1939	1602	485	2834	854	275	625	926
Tb927.10.9910	459	174	139	87	77	32	517	204	4187	3900			Tb927.10.9910	900	1065	108	151	348	1865	1191	431	1962	2611
Tb927.10.9920	466	172	493	525	81	31	509	185	1471	1380			Tb927.10.9920	675	739	865	785	258	1471	748	219	831	1161
Tb927.10.9930	762	387	1274	1267	299	149	639	279	1650	1536			Tb927.10.9930	1071	1153	1788	1750	831	4304	1276	453	551	854
Tb927.10.9940	266	161	354	262	57	23	140	57	298	271			Tb927.10.9940	289	306	567	481	147	825	189	61	54	109
Tb927.10.9950	539	239	754	603	105	57	264	123	843	738			Tb927.10.9950	781	778	1706	1471	370	2062	613	188	273	403
Tb927.10.9960	561	313	645	524	57	35	378	151	1086	1025			Tb927.10.9960	540	559	1574	1247	278	1255	600	182	245	321
Tb927.10.9970	701	327	457	370	234	113	953	476	3240	2786			Tb927.10.9970	954	1177	704	850	1005	4638	1498	461	1763	2365
Tb927.10.9980	1063	640	1393	1094	156	56	481	225	1114	1018			Tb927.10.9980	880	783	2329	1872	349	1991	567	176	166	298
Tb927.10.9990	1120	600	474	329	61	22	473	178	1143	1042			Tb927.10.9990	1418	1332	926	712	240	1183	996	314	385	549
Tb927.11.1000	1086	629	1047	992	96	42	373	163	1022	961			Tb927.11.1000	1030	829	1821	1482	285	1501	461	135	183	260
Tb927.11.10000	641	312	855	737	105	54	344	154	999	960			Tb927.11.10000	804	725	1549	1230	465	2119	647	209	300	404
Tb927.11.10010	575	326	639	605	112	50	369	176	1079	1011			Tb927.11.10010	722	739	1463	1273	363	1934	616	230	417	633
Tb927.11.10020	1100	742	1200	1009	186	85	385	164	933	850			Tb927.11.10020	1128	1139	1749	1428	432	2316	702	184	332	440
Tb927.11.10040	446	269	249	231	38	18	232	75	552	493			Tb927.11.10040	698	678	379	358	111	534	596	185	235	311
Tb927.11.10050	1169	1039	627	514	90	33	496	222	832	759			Tb927.11.10050	1586	1352	1104	921	255	1427	1109	308	255	343
Tb927.11.10060	1790	1059	693	641	96	40	636	226	2439	1751			Tb927.11.10060	6060	6014	1099	1047	396	2273	2940	1027	4071	5516
Tb927.11.10070	534	317	613	499	62	38	431	208	1406	1267			Tb927.11.10070	803	803	1055	945	228	1325	1064	322	719	1091
Tb927.11.10080	927	741	926	805	122	53	309	132	629	508			Tb927.11.10080	977	839	2165	1790	192	1174	501	151	157	273
Tb927.11.10090	1197	1103	781	663	76	40	700	306	3419	3169			Tb927.11.10090	1473	1226	1127	1034	381	1875	1185	349	1372	1800
Tb927.11.1010	960	556	1185	1000	160	56	583	282	1631	1595			Tb927.11.1010	1047	1050	2470	1913	301	1596	724	263	597	873
Tb927.11.10100	514	353	315	278	35	13	244	89	707	612			Tb927.11.10100	715	647	690	586	156	931	555	177	269	340
Tb927.11.10110	1988	1339	1047	904	177	75	830	348	3034	2747			Tb927.11.10110	1776	1738	1842	1549	460	2264	1217	393	795	1083
Tb927.11.10120	909	394	660	497	224	114	1371	692	6378	6049			Tb927.11.10120	748	939	1197	1316	1118	6045	1789	473	1268	1611
Tb927.11.10130	724	727	711	565	80	41	326	129	838	731			Tb927.11.10130	698	570	1560	1247	201	1073	414	132	245	354
Tb927.11.10140	1747	1373	789	706	121	51	672	251	1650	1517			Tb927.11.10140	1852	1680	1729	1440	295	1517	1114	333	511	730
Tb927.11.10150	1142	536	382	295	382	216	1397	674	6230	5971			Tb927.11.10150	1572	1659	498	509	1560	8113	2911	927	2049	2615
Tb927.11.10170	1150	858	424	292	52	20	426	168	1099	941			Tb927.11.10170	1645	1373	1126	952	215	1244	1042	275	455	573
Tb927.11.10180	387	187	618	470	142	82	387	166	1266	1256			Tb927.11.10180	577	675	1410	1127	507	2494	762	255	401	576
Tb927.11.10190	1005	551	388	259	349	168	776	367	2684	2576			Tb927.11.10190	1298	1276	648	722	1127	5752	1479	452	776	1123
Tb927.11.1020	1384	483	427	286	124	40	942	341	7266	5559			Tb927.11.1020	3437	4284	512	529	318	1629	2060	721	9544	13059
Tb927.11.10200	882	393	844	768	84	50	692	353	2787	2678			Tb927.11.10200	1018	1178	1328	1259	406	2359	1141	330	1344	2006
Tb927.11.10210	1102	538	574	483	297	201	1058	484	4175	3930			Tb927.11.10210	1195	1323	684	823	1147	5817	1596	515	1128	1620
Tb927.11.10220	482	376	381	321	39	13	197	103	671	537			Tb927.11.10220	853	822	777	589	204	999	707	206	218	316
Tb927.11.10230	1129	783	629	573	135	55	514	237	1771	1605			Tb927.11.10230	1530	1590	1430	1149	318	1635	1188	390	677	946
Tb927.11.10240	845	347	822	786	49	32	426	163	1955	1692			Tb927.11.10240	2601	2588	1283	1097	276	1382	1539	483	1947	2493
Tb927.11.10250	898	578	659	601	150	73	385	175	701	771			Tb927.11.10250	607	531	1154	874	217	1178	360	104	104	195
Tb927.11.10260	1137	631	883	787	171	69	612	278	1830	1747			Tb927.11.10260	1424	1416	1477	1331	475	2596	1149	406	784	1162
Tb927.11.10270	909	601	293	267	91	38	331	108	1088	1047			Tb927.11.10270	831	757	597	531	216	1171	505	179	235	371
Tb927.11.10280	693	297	139	97	194	124	820	381	6321	5958			Tb927.11.10280	1049	1287	122	148	874	4476	1884	559	2114	2583
Tb927.11.10290	97	59	30	33	11	6	74	43	413	361			Tb927.11.10290	114	151	65	93	58	283	124	37	114	220
Tb927.11.1030	533	188	211	125	156	73	828	378	5854	5580			Tb927.11.1030	565	814	176	178	602	2964	1169	454	2759	3642
Tb927.11.10300	878	427	497	414	111	59	728	303	2525	2409			Tb927.11.10300	1091	1127	948	851	353	1842	1201	427	933	1178
Tb927.11.10320	1215	867	784	628	132	55	719	302	1705	1682			Tb927.11.10320	1041	1046	1574	1507	407	2262	897	264	428	674
Tb927.11.10330	1536	842	536	539	143	55	869	376	4047	3848			Tb927.11.10330	1341	1395	873	753	455	2554	1032	294	1262	1885
Tb927.11.10340	634	318	2342	2029	179	105	310	112	1502	1248			Tb927.11.10340	1711	1536	3750	3228	618	2902	1065	328	909	1328
Tb927.11.10350	1707	1025	1062	1034	169	71	611	257	1703	1667			Tb927.11.10350	1174	1047	1805	1555	378	2028	667	203	255	403
Tb927.11.10360	889	584	673	541	116	48	524	225	1786	1693			Tb927.11.10360	668	715	945	875	372	1651	606	211	401	510
Tb927.11.10370	637	243	177	114	200	92	890	379	4568	3919			Tb927.11.10370	882	1152	149	134	700	3654	1795	644	1778	2415
Tb927.11.10380	599	277	519	460	95	46	522	285	2055	1992			Tb927.11.10380	703	696	1178	983	373	1928	1126	349	647	946
Tb927.11.10390	816	472	1126	1251	190	94	673	347	2029	1938			Tb927.11.10390	482	516	1581	1359	448	2312	602	206	296	434
Tb927.11.1040	1565	961	1275	1083	188	116	784	366	2352	2222			Tb927.11.1040	1648	1629	2783	2489	788	3629	1223	389	726	913
Tb927.11.10400	1050	696	524	448	63	18	371	137	1042	968			Tb927.11.10400	1244	1121	1073	801	168	983	697	197	321	441
Tb927.11.10410	320	120	396	426	59	29	193	73	443	446			Tb927.11.10410	358	274	812	648	152	950	227	65	77	117
Tb927.11.10420	1205	916	916	827	106	38	483	188	995	907			Tb927.11.10420	1533	1342	1562	1348	291	1638	1039	322	325	484
Tb927.11.10430	759	306	736	617	137	76	781	338	3110	2868			Tb927.11.10430	812	976	1327	1224	492	2648	1095	333	966	1400
Tb927.11.10440	1035	1013	1336	1314	183	93	479	226	945	877			Tb927.11.10440	1087	1017	1750	1606	369	2111	766	238	288	396
Tb927.11.10450	302	153	458	403	65	29	313	152	947	872			Tb927.11.10450	425	493	1221	1035	275	1554	635	188	294	436
Tb927.11.10460	340	115	739	655	76	36	240	110	869	748			Tb927.11.10460	384	442	1494	1116	278	1390	468	167	210	307
Tb927.11.10470	1101	609	371	244	177	72	672	333	2802	2679			Tb927.11.10470	938	925	475	486	593	2780	724	244	689	903
Tb927.11.10480	1296	715	448	373	272	139	1023	514	4924	3925			Tb927.11.10480	2202	2183	406	470	928	4518	2361	779	4465	5937
Tb927.11.10490	1462	1067	747	761	171	91	660	295	1830	1829			Tb927.11.10490	1358	1438	1357	1287	493	2596	1099	328	453	620
Tb927.11.1050	620	303	688	580	97	38	502	242	1661	1502			Tb927.11.1050	909	1016	1539	1395	383	2099	1154	363	655	937
Tb927.11.10500	686	403	962	882	149	75	356	138	851	795			Tb927.11.10500	396	423	1383	1108	250	1236	304	83	114	162
Tb927.11.10510	1448	985	932	948	136	64	752	359	2297	2181			Tb927.11.10510	1286	1297	1513	1205	366	2147	871	243	919	1241
Tb927.11.10520	738	367	192	153	316	177	987	474	5965	5554			Tb927.11.10520	858	1077	183	188	941	4885	1849	571	2185	2958
Tb927.11.10530	567	390	644	531	63	23	256	90	405	353			Tb927.11.10530	249	209	611	480	105	516	137	39	45	68
Tb927.11.10540	1112	424	432	320	193	106	1496	671	9270	8500			Tb927.11.10540	1289	1542	387	447	803	4540	2279	750	5365	7564
Tb927.11.10550	828	414	1187	1033	302	157	758	411	2013	2089			Tb927.11.10550	781	897	1395	1528	824	4103	958	313	446	735
Tb927.11.10560	526	199	159	136	104	54	640	265	7070	6142			Tb927.11.10560	1024	1302	173	171	478	2421	1408	508	5114	7168
Tb927.11.10570	1094	640	1054	1025	81	42	623	226	1878	1925			Tb927.11.10570	870	913	1779	1553	343	1862	817	246	491	694
Tb927.11.10580	406	151	325	249	157	82	684	358	2633	2616			Tb927.11.10580	506	642	785	780	590	3323	1243	414	886	1261
Tb927.11.10590	328	138	336	209	112	64	488	227	2097	1936			Tb927.11.10590	610	671	1191	1018	446	2437	982	331	702	984
Tb927.11.1060	910	520	457	409	135	60	430	215	1689	1543			Tb927.11.1060	775	850	956	962	365	1634	643	192	331	535
Tb927.11.10600	373	197	599	469	76	40	308	158	1175	1138			Tb927.11.10600	556	607	1636	1291	266	1645	666	187	316	466
Tb927.11.10610	587	224	355	262	296	161	695	348	2380	2326			Tb927.11.10610	667	835	504	569	1076	5245	1151	370	588	970
Tb927.11.10620	964	486	517	551	31	9	375	125	1208	1226			Tb927.11.10620	744	676	1018	936	119	834	463	132	267	419
Tb927.11.10630	766	366	794	723	223	133	750	386	2716	2583			Tb927.11.10630	684	802	1029	1083	695	3219	881	308	600	822
Tb927.11.10640	645	347	718	683	117	56	434	244	1592	1567			Tb927.11.10640	377	350	942	931	268	1311	301	86	164	280
Tb927.11.10650	1290	624	656	512	331	161	926	412	3356	3230			Tb927.11.10650	1329	1478	863	1040	856	4398	1406	485	1274	1621
Tb927.11.10670	946	401	174	125	177	106	960	461	6406	6222			Tb927.11.10670	953	1057	174	166	674	3346	1579	562	1668	2360
Tb927.11.10680	86	76	66	80	21	7	62	35	336	294			Tb927.11.10680	88	131	128	86	41	245	65	21	80	186
Tb927.11.10690	1339	789	1066	936	115	61	666	244	1985	1691			Tb927.11.10690	996	925	1556	1347	366	1948	791	223	445	638
Tb927.11.1070	1650	724	745	712	280	133	1221	539	3634	3331			Tb927.11.1070	1674	1847	1073	1186	765	4116	1613	571	1068	1688
Tb927.11.10700	529	244	630	504	78	43	311	125	780	641			Tb927.11.10700	636	530	1615	1284	218	1275	628	165	201	299
Tb927.11.10710	1664	1182	585	432	429	193	1076	515	3848	3336			Tb927.11.10710	2416	2241	635	729	1166	5451	2360	826	1511	1873
Tb927.11.10720	846	394	909	679	365	188	821	426	2633	2498			Tb927.11.10720	1210	1380	1626	1807	1155	5753	1801	571	863	1255
Tb927.11.10730	1092	577	306	244	385	199	1215	609	4137	3909			Tb927.11.10730	1241	1418	349	395	1173	5875	2244	703	1323	1723
Tb927.11.10740	491	195	643	588	78	39	322	130	671	653			Tb927.11.10740	595	406	1178	967	163	1125	469	131	183	317
Tb927.11.10750	858	496	1202	1191	314	187	967	495	3089	2856			Tb927.11.10750	811	889	2233	1935	553	2993	1207	361	942	1297
Tb927.11.10760	584	241	491	409	106	75	849	405	9373	8887			Tb927.11.10760	657	754	522	554	426	2737	1208	394	2950	3987
Tb927.11.10770	1875	837	882	789	231	135	1176	523	4204	3992			Tb927.11.10770	1333	1537	1147	1079	449	2273	1073	368	1610	2273
Tb927.11.10780	1025	528	746	621	72	44	418	169	1262	1126			Tb927.11.10780	1401	1269	1153	1055	246	1631	800	226	732	1023
Tb927.11.1080	1921	1713	2081	1841	283	110	809	357	2494	2401			Tb927.11.1080	1836	1796	3779	3274	605	2966	1239	434	717	1061
Tb927.11.10800	617	266	892	787	70	35	486	204	1722	1415			Tb927.11.10800	961	1083	2122	1792	320	1618	1228	432	718	1083
Tb927.11.10820	503	262	282	218	90	36	313	122	1531	1242			Tb927.11.10820	1312	1323	371	395	333	1821	1434	483	1390	1861
Tb927.11.10830	128	105	84	93	18	10	74	47	424	355			Tb927.11.10830	386	456	164	183	98	501	359	142	361	648
Tb927.11.10840	683	262	622	554	156	73	630	288	2001	1740			Tb927.11.10840	722	850	1304	1111	460	2384	801	278	645	888
Tb927.11.10850	1443	855	1860	1555	110	60	835	340	2628	2655			Tb927.11.10850	899	975	2736	2289	301	1790	848	253	514	727
Tb927.11.10860	1227	469	989	830	218	108	958	450	2790	2675			Tb927.11.10860	1464	1256	1376	1198	455	2269	991	277	1308	1692
Tb927.11.10870	480	235	387	328	107	48	308	153	745	751			Tb927.11.10870	481	493	870	741	197	1058	515	157	189	260
Tb927.11.10880	741	360	696	657	156	94	739	361	2825	2584			Tb927.11.10880	762	888	1681	1419	375	2150	916	340	1358	1872
Tb927.11.10890	1143	733	907	804	191	98	554	277	1022	901			Tb927.11.10890	853	761	1331	1080	312	1716	616	203	189	310
Tb927.11.10900	1164	448	732	675	250	150	1082	496	4553	4451			Tb927.11.10900	1383	1097	1014	1148	809	5382	1576	364	1435	2205
Tb927.11.10910	10178	5963	51680	45414	1397	789	7107	3378	15551	12321			Tb927.11.10910	17231	17097	63537	51419	3722	19573	17880	5928	14149	18238
Tb927.11.10920	392	140	490	514	92	29	322	131	1451	1357			Tb927.11.10920	390	466	789	686	249	1338	513	173	269	407
Tb927.11.10930	1836	1387	1042	872	186	86	937	406	3083	3006			Tb927.11.10930	1658	1451	1431	1296	536	2664	1470	436	670	838
Tb927.11.10940	306	126	84	52	58	38	330	190	2092	1922			Tb927.11.10940	243	315	60	55	219	1054	540	185	571	809
Tb927.11.10950	862	562	1434	1287	136	81	500	245	1904	1776			Tb927.11.10950	876	778	1797	1521	312	1577	909	304	625	783
Tb927.11.10960	800	355	480	375	176	87	823	389	3278	2978			Tb927.11.10960	804	927	953	851	590	3090	1158	353	1143	1514
Tb927.11.10970	811	531	1120	829	153	87	371	159	1118	1000			Tb927.11.10970	803	675	1827	1498	363	1697	465	125	163	252
Tb927.11.10980	337	242	350	349	69	27	180	82	392	386			Tb927.11.10980	294	260	756	636	143	783	196	49	54	89
Tb927.11.10990	996	642	947	756	143	91	514	220	1919	1530			Tb927.11.10990	1912	1942	1900	1555	335	1924	1379	460	1671	2201
Tb927.11.11000	663	316	525	385	119	50	860	425	3593	3242			Tb927.11.11000	703	866	871	818	437	2261	1399	457	1690	2291
Tb927.11.11010	2351	1382	800	691	128	82	1574	726	5980	5017			Tb927.11.11010	2540	2603	1266	993	534	2736	1764	540	4915	5987
Tb927.11.11020	757	347	155	147	328	174	1236	622	5675	5454			Tb927.11.11020	735	797	164	148	709	3700	1931	597	1449	1908
Tb927.11.11030	1462	1085	1177	1060	155	73	661	276	1360	1161			Tb927.11.11030	1229	1017	1550	1240	213	1271	815	203	367	450
Tb927.11.11040	341	161	511	431	132	44	256	99	507	440			Tb927.11.11040	566	510	790	616	295	1498	490	169	179	305
Tb927.11.11050	358	205	490	378	126	52	243	102	610	496			Tb927.11.11050	711	776	833	708	316	1508	646	202	445	621
Tb927.11.11100	632	576	821	749	134	44	275	127	482	450			Tb927.11.11100	866	806	1797	1349	251	1532	537	145	116	186
Tb927.11.11110	934	464	860	853	142	61	360	169	834	843			Tb927.11.11110	319	295	1009	845	147	737	144	31	64	117
Tb927.11.11120	764	430	945	836	153	69	327	130	799	677			Tb927.11.11120	986	987	1775	1404	318	1807	709	257	217	356
Tb927.11.11130	412	213	620	597	81	34	247	85	509	492			Tb927.11.11130	770	725	1276	1022	193	1014	540	155	166	254
Tb927.11.11140	779	327	438	328	373	191	836	407	3497	3223			Tb927.11.11140	1006	1278	438	438	902	5205	1735	574	1593	2210
Tb927.11.11150	1222	898	1073	901	137	64	461	189	1303	1166			Tb927.11.11150	1057	982	2016	1565	247	1374	657	212	255	379
Tb927.11.11160	433	232	603	488	233	96	602	266	2407	2270			Tb927.11.11160	525	681	1115	1205	713	3642	932	326	651	1060
Tb927.11.11170	574	365	456	304	45	17	237	73	728	714			Tb927.11.11170	1182	1080	1415	1166	218	1274	860	276	287	444
Tb927.11.11180	348	302	249	197	43	21	159	81	634	553			Tb927.11.11180	269	228	615	497	142	604	181	51	116	129
Tb927.11.11200	1411	896	1182	1076	215	103	653	296	1958	1921			Tb927.11.11200	1235	1228	2368	1955	538	2691	982	320	511	696
Tb927.11.11210	1137	442	793	850	87	40	607	246	2479	2280			Tb927.11.11210	1510	1564	1830	1537	303	1946	1000	362	1314	2033
Tb927.11.11220	1736	713	282	236	192	138	2480	1240	20217	18346			Tb927.11.11220	2501	2557	268	228	653	3649	5582	1512	7902	9837
Tb927.11.11240	811	594	792	635	82	31	389	132	1136	1135			Tb927.11.11240	564	523	1469	1284	192	992	389	112	197	250
Tb927.11.11250	2233	1523	615	517	132	52	782	299	2516	2018			Tb927.11.11250	3831	3683	1307	1021	412	2323	1752	588	2289	3112
Tb927.11.11260	1428	983	1160	1047	178	76	712	325	1684	1571			Tb927.11.11260	1265	1123	1971	1580	518	2833	919	256	427	586
Tb927.11.11270	961	468	840	692	131	65	696	317	1927	1837			Tb927.11.11270	941	951	1750	1571	527	2725	920	266	544	790
Tb927.11.11280	1401	697	368	281	393	182	1327	657	4786	4572			Tb927.11.11280	1400	1673	378	413	1039	5522	1723	509	1447	1981
Tb927.11.11300	390	182	220	172	84	41	245	94	675	620			Tb927.11.11300	895	738	566	422	201	1160	672	177	277	352
Tb927.11.11310	820	393	469	328	139	81	497	213	1657	1525			Tb927.11.11310	1273	1279	1191	1167	578	2848	1082	303	681	919
Tb927.11.11320	216	79	720	634	84	39	125	54	499	511			Tb927.11.11320	629	452	1460	1276	217	1671	439	100	257	411
Tb927.11.11330	78134	42581	10611	8366	1661	894	19986	7118	441121	405512			Tb927.11.11330	58014	55150	18295	17227	6030	30589	18377	5516	78937	94891
Tb927.11.11340	815	347	740	717	253	114	786	387	2601	2516			Tb927.11.11340	1165	1216	896	933	713	3485	1476	524	928	1380
Tb927.11.11350	1423	740	921	740	208	60	632	262	1483	1308			Tb927.11.11350	1916	1836	1784	1466	611	3348	1412	376	509	826
Tb927.11.11360	37481	32637	133360	124309	3889	1729	11140	4298	22075	17358			Tb927.11.11360	55212	48111	66170	55284	4937	26565	26265	8290	23425	28633
Tb927.11.11380	955	634	611	491	205	79	495	195	1313	1093			Tb927.11.11380	1559	1403	1348	1133	583	3058	1037	302	670	975
Tb927.11.11390	305	169	499	367	74	28	189	75	492	364			Tb927.11.11390	932	852	1254	1168	368	1889	979	322	474	509
Tb927.11.11410	38	11	139	83	33	24	32	18	123	93			Tb927.11.11410	84	124	207	214	176	1025	172	62	85	142
Tb927.11.11420	0	4	7	3	0	0	2	1	0	1			Tb927.11.11420	0	2	6	6	4	2	0	1	1	1
Tb927.11.11430	525	262	320	329	176	74	724	344	2271	2085			Tb927.11.11430	709	960	452	492	664	3800	1287	474	1144	1917
Tb927.11.11440	995	755	699	586	219	116	375	215	938	877			Tb927.11.11440	999	979	1910	1586	451	2350	736	205	289	342
Tb927.11.11450	869	608	1115	831	220	102	555	224	1464	1451			Tb927.11.11450	1202	1157	2849	2434	749	3596	1006	338	415	602
Tb927.11.11460	1326	624	776	632	255	179	1263	563	6437	4692			Tb927.11.11460	2323	2709	1238	1329	777	4130	1820	623	7473	10049
Tb927.11.11470	1030	599	981	874	147	67	484	217	1271	1139			Tb927.11.11470	1300	1332	2082	1716	318	1768	899	299	599	876
Tb927.11.11490	1485	1143	1451	1162	301	144	836	369	2137	1968			Tb927.11.11490	1626	1577	2870	2613	790	4010	1470	480	626	855
Tb927.11.1150	1138	465	313	290	101	45	632	268	3310	3025			Tb927.11.1150	1522	1592	355	400	277	1714	1178	361	1820	2503
Tb927.11.11500	725	370	345	197	167	88	657	267	2685	2398			Tb927.11.11500	1243	1429	542	680	826	4163	2189	660	1044	1329
Tb927.11.11510	600	285	785	642	153	101	378	145	1115	1060			Tb927.11.11510	871	774	1522	1180	443	2269	697	197	401	515
Tb927.11.11520	1921	945	484	399	82	38	790	279	3843	2802			Tb927.11.11520	6622	6458	751	662	301	1491	3315	1161	5720	7447
Tb927.11.11530	910	597	1748	1560	256	156	617	304	1448	1356			Tb927.11.11530	1164	1173	3526	3120	660	3473	1117	391	516	713
Tb927.11.11570	976	476	540	427	160	82	1007	404	4988	4670			Tb927.11.11570	1261	1454	816	804	745	3955	1804	569	2210	3008
Tb927.11.11580	306	110	525	405	84	50	274	151	888	886			Tb927.11.11580	478	387	956	917	310	1494	531	166	258	317
Tb927.11.11590	767	294	439	348	101	40	648	263	4652	3366			Tb927.11.11590	1924	2176	652	605	335	1945	1473	507	6287	8183
Tb927.11.1160	784	407	298	250	220	123	1002	516	3979	3538			Tb927.11.1160	666	864	480	432	803	4237	1449	419	1103	1523
Tb927.11.11610	848	472	1647	1537	214	125	614	271	2107	2009			Tb927.11.11610	954	1013	3208	2760	538	2848	1106	387	748	1125
Tb927.11.11620	1229	661	548	442	83	23	457	220	1276	1195			Tb927.11.11620	1593	1545	1354	1025	314	1688	1126	391	461	649
Tb927.11.11630	569	385	371	332	122	48	350	167	1068	871			Tb927.11.11630	856	873	708	580	263	1441	792	281	520	708
Tb927.11.11640	437	197	927	719	218	153	780	340	2657	2522			Tb927.11.11640	449	600	1454	1425	808	3932	1022	322	628	844
Tb927.11.11650	490	177	386	280	243	132	821	402	3457	3286			Tb927.11.11650	635	853	690	776	1012	4921	1757	568	1063	1517
Tb927.11.11660	1223	897	1304	1067	131	76	531	193	1497	1184			Tb927.11.11660	2063	1846	1953	1686	396	1866	1199	352	890	1073
Tb927.11.11670	770	491	1133	905	172	77	439	197	1571	1305			Tb927.11.11670	1051	962	2380	2074	493	2585	924	303	463	618
Tb927.11.11680	1308	531	243	220	71	29	993	417	7758	6855			Tb927.11.11680	1800	1795	308	268	312	1639	1214	368	4263	5199
Tb927.11.11690	2432	1205	875	733	307	155	1435	661	6048	5308			Tb927.11.11690	3383	3574	1437	1412	686	3469	2247	706	4936	6828
Tb927.11.1170	302	159	201	234	132	69	534	246	3809	3582			Tb927.11.1170	308	375	218	251	333	1824	647	213	833	1256
Tb927.11.11700	837	298	460	360	118	63	667	273	2883	2606			Tb927.11.11700	930	1113	722	670	398	2010	1140	386	1311	2045
Tb927.11.11710	430	212	878	804	73	37	329	158	941	871			Tb927.11.11710	330	438	1969	1659	209	1127	319	103	118	182
Tb927.11.11720	918	469	794	678	182	84	445	177	1356	1145			Tb927.11.11720	1500	1428	2075	1777	623	3170	1194	384	533	776
Tb927.11.11730	806	556	1375	1207	126	50	410	218	858	772			Tb927.11.11730	1002	1098	3729	2998	350	2003	761	286	243	469
Tb927.11.11740	2539	1331	1157	1073	213	95	1372	593	8122	7262			Tb927.11.11740	1213	1321	2386	2249	803	3802	876	282	703	1080
Tb927.11.11760	997	651	1678	1582	122	73	634	305	2122	1673			Tb927.11.11760	1376	1200	2509	2219	560	2994	1416	516	692	896
Tb927.11.11770	763	321	133	116	128	60	728	321	3762	3358			Tb927.11.11770	1201	1385	113	141	384	2167	1433	529	3293	3937
Tb927.11.11780	697	305	280	214	92	44	554	230	2983	2824			Tb927.11.11780	705	716	327	350	376	1861	885	293	778	979
Tb927.11.11790	1560	621	964	843	120	58	999	438	3252	3147			Tb927.11.11790	1239	1401	2138	1878	484	2760	1213	411	1214	1639
Tb927.11.1180	512	202	619	598	102	54	388	188	951	937			Tb927.11.1180	230	264	860	802	192	953	259	84	96	205
Tb927.11.11800	441	189	1010	892	173	92	310	182	1140	1180			Tb927.11.11800	220	236	728	769	402	1630	170	62	127	177
Tb927.11.11810	698	329	232	241	213	119	791	407	3539	3284			Tb927.11.11810	585	689	269	242	612	3048	993	322	907	1131
Tb927.11.11820	13780	11754	52757	48665	1697	674	5049	1704	7457	5828			Tb927.11.11820	22758	18309	21329	17572	2130	13089	16626	4249	4401	5950
Tb927.11.11840	459	382	339	297	55	25	150	89	355	321			Tb927.11.11840	375	387	538	474	94	683	231	80	77	153
Tb927.11.11850	1363	648	298	260	300	144	1265	628	4256	3564			Tb927.11.11850	1780	2041	359	351	1016	5433	2212	749	3010	4024
Tb927.11.11860	1007	481	1375	1119	245	99	878	435	2899	2780			Tb927.11.11860	1080	1076	2939	2808	848	3884	1238	376	724	987
Tb927.11.11870	1003	700	1070	989	125	43	524	203	1445	1302			Tb927.11.11870	1070	995	2374	1961	277	1347	727	250	320	461
Tb927.11.11880	1367	535	271	214	441	254	1679	806	6344	5602			Tb927.11.11880	1656	1819	280	312	1571	7734	2738	810	2972	3451
Tb927.11.1190	547	287	618	581	161	89	460	236	1114	1087			Tb927.11.1190	316	343	704	563	252	1243	337	105	193	252
Tb927.11.11900	1221	599	230	199	138	71	1403	566	6845	6194			Tb927.11.11900	1680	1940	239	237	635	3441	2443	814	4072	5341
Tb927.11.11910	771	350	426	282	46	16	320	133	853	796			Tb927.11.11910	806	641	829	644	203	976	541	164	207	271
Tb927.11.11920	574	300	386	270	189	103	495	235	2216	2045			Tb927.11.11920	769	738	475	533	761	3607	1006	277	614	806
Tb927.11.11940	1215	832	1015	755	112	48	476	252	1614	1484			Tb927.11.11940	1389	1450	2287	1897	344	1926	1004	366	502	740
Tb927.11.11950	966	993	794	670	104	52	454	185	1566	1502			Tb927.11.11950	1280	1107	1041	883	316	1611	895	256	719	771
Tb927.11.11960	199	102	337	283	106	55	130	55	342	300			Tb927.11.11960	346	393	593	502	233	1263	357	103	130	253
Tb927.11.11970	101	47	171	121	48	28	72	29	189	179			Tb927.11.11970	123	179	270	243	156	890	116	43	31	76
Tb927.11.11990	44	18	136	140	40	34	19	3	60	62			Tb927.11.11990	33	47	145	137	87	440	31	5	6	17
Tb927.11.1200	2230	1374	905	844	276	104	1303	648	3040	2740			Tb927.11.1200	2109	2163	1503	1313	519	3083	2120	807	930	1366
Tb927.11.12000	38	16	93	80	35	15	25	18	82	70			Tb927.11.12000	22	24	94	85	46	232	29	5	15	18
Tb927.11.12010	16	17	79	64	9	4	10	3	19	24			Tb927.11.12010	17	12	126	118	14	72	7	0	5	5
Tb927.11.12020	158	74	387	382	34	11	64	23	143	130			Tb927.11.12020	469	420	481	466	91	596	293	87	108	167
Tb927.11.12030	393	192	897	912	123	51	279	122	572	465			Tb927.11.12030	869	759	1211	1082	282	1688	697	210	391	644
Tb927.11.12040	2596	2403	738	794	222	81	1035	504	2061	1722			Tb927.11.12040	3527	3801	975	797	162	1219	2392	776	985	1799
Tb927.11.12050	774	420	1310	1399	241	118	587	310	1873	1686			Tb927.11.12050	870	1102	2820	2401	422	2547	1004	368	701	1068
Tb927.11.12060	621	436	887	803	117	51	315	131	634	680			Tb927.11.12060	586	559	1481	1298	213	1084	339	100	149	220
Tb927.11.12070	757	483	902	890	128	53	398	208	958	817			Tb927.11.12070	804	885	1415	1342	313	1814	655	213	277	470
Tb927.11.12080	406	272	653	625	66	34	191	75	411	408			Tb927.11.12080	354	381	1264	975	169	880	174	52	51	111
Tb927.11.12090	953	669	936	832	119	42	348	111	696	610			Tb927.11.12090	744	687	1591	1325	180	1069	362	106	130	214
Tb927.11.1210	1284	650	1074	1094	283	147	855	411	2448	2400			Tb927.11.1210	1436	1545	2127	1868	499	2769	1241	359	844	1404
Tb927.11.12100	832	446	636	530	95	34	447	194	1224	1062			Tb927.11.12100	1036	821	1260	1111	207	1156	722	194	281	395
Tb927.11.12110	1139	603	538	435	488	260	1078	549	3451	3209			Tb927.11.12110	1477	1590	699	799	1352	6788	1916	630	1525	2007
Tb927.11.12120	103	45	117	91	69	27	124	56	397	370			Tb927.11.12120	79	72	110	72	127	636	110	19	43	58
Tb927.11.12130	38	37	16	15	17	5	22	12	47	57			Tb927.11.12130	29	32	15	25	16	115	16	2	9	23
Tb927.11.12140	28	23	25	33	11	2	16	11	38	31			Tb927.11.12140	27	23	28	34	9	80	7	5	4	9
Tb927.11.12150	1076	536	602	461	141	83	973	445	5347	4894			Tb927.11.12150	1134	1237	893	916	563	2773	1124	375	2667	3317
Tb927.11.12160	395	195	646	528	85	38	195	91	523	463			Tb927.11.12160	660	528	1113	952	165	877	396	113	165	276
Tb927.11.12170	676	308	1076	1095	181	92	383	189	907	870			Tb927.11.12170	637	678	1965	1725	446	2087	536	129	227	355
Tb927.11.12180	481	163	142	120	247	106	630	312	3039	3020			Tb927.11.12180	428	590	162	182	864	4195	786	264	527	809
Tb927.11.12190	1350	799	820	649	157	88	767	311	2470	2316			Tb927.11.12190	1664	1573	1938	1707	650	3340	1457	452	909	1206
Tb927.11.1220	340	149	477	423	204	120	423	228	1533	1371			Tb927.11.1220	331	434	395	400	509	2489	539	183	498	705
Tb927.11.12200	322	158	191	150	32	15	134	68	335	328			Tb927.11.12200	453	521	467	400	89	632	333	125	118	166
Tb927.11.12210	618	272	464	412	76	40	752	341	3755	3566			Tb927.11.12210	747	925	729	780	334	1661	1129	361	2020	2406
Tb927.11.12220	737	310	590	523	156	102	894	382	2780	2521			Tb927.11.12220	901	1157	1029	1052	704	3681	1271	399	1599	2322
Tb927.11.12230	733	328	821	696	86	48	518	245	2593	2467			Tb927.11.12230	847	916	1816	1610	345	1970	839	290	923	1254
Tb927.11.12240	525	254	355	285	163	79	604	310	2906	2469			Tb927.11.12240	761	1035	569	643	718	3758	1548	579	1434	2129
Tb927.11.12250	1018	662	1209	965	230	136	680	310	2017	1759			Tb927.11.12250	1035	1065	1675	1654	760	3278	922	286	637	855
Tb927.11.12260	767	364	1058	859	221	107	575	255	1660	1402			Tb927.11.12260	808	855	1993	1699	581	3004	929	319	457	650
Tb927.11.12270	785	514	803	629	149	76	489	182	1646	1522			Tb927.11.12270	1155	1154	1300	1368	610	2871	994	330	554	698
Tb927.11.12280	1098	609	673	564	106	49	629	278	2678	2586			Tb927.11.12280	798	912	1041	981	391	1970	865	253	491	712
Tb927.11.12290	857	454	1166	982	185	81	436	149	1688	1613			Tb927.11.12290	1240	1157	2782	2365	803	3452	1145	363	470	631
Tb927.11.1230	172	82	270	198	169	77	347	189	1346	1324			Tb927.11.1230	106	123	244	213	289	1408	196	66	108	206
Tb927.11.12300	575	481	764	694	109	42	249	98	762	665			Tb927.11.12300	975	843	1765	1538	309	1381	652	199	275	364
Tb927.11.12310	612	326	241	197	223	120	748	377	3556	3159			Tb927.11.12310	887	1165	278	319	912	4710	1680	630	1534	2060
Tb927.11.12320	979	456	610	542	220	108	856	310	4758	4390			Tb927.11.12320	972	1291	975	1039	825	3900	1458	464	1051	1425
Tb927.11.12330	664	653	952	821	63	15	246	121	452	398			Tb927.11.12330	613	538	1588	1295	169	796	362	98	85	123
Tb927.11.12340	403	190	638	568	53	29	377	151	1206	1170			Tb927.11.12340	338	357	1444	1196	229	1192	440	141	174	271
Tb927.11.12350	683	494	632	521	172	112	498	260	1940	1806			Tb927.11.12350	799	663	801	852	741	3357	876	287	512	645
Tb927.11.12360	576	358	418	399	32	6	241	110	586	560			Tb927.11.12360	577	506	896	782	118	745	356	89	133	176
Tb927.11.12370	1361	1191	1211	947	153	52	575	253	1193	1098			Tb927.11.12370	1239	1228	2106	1551	321	1616	816	250	259	400
Tb927.11.12380	1724	710	1551	1293	147	84	907	434	2884	2732			Tb927.11.12380	1623	1444	3322	2728	467	2527	1178	370	553	791
Tb927.11.12390	723	353	427	322	359	163	923	397	3797	3337			Tb927.11.12390	987	1080	527	545	1225	5585	1702	568	1029	1359
Tb927.11.1240	681	357	534	601	128	45	298	162	801	736			Tb927.11.1240	637	693	1149	939	241	1331	432	165	177	275
Tb927.11.12400	390	167	259	224	203	115	356	154	1688	1545			Tb927.11.12400	597	712	377	419	758	4070	851	260	511	775
Tb927.11.12430	964	582	469	343	287	132	924	424	4423	4220			Tb927.11.12430	1027	1079	614	665	974	5085	1334	436	1184	1708
Tb927.11.12440	559	224	711	603	132	83	741	366	2136	2085			Tb927.11.12440	584	747	922	966	383	2319	1033	398	635	969
Tb927.11.12460	373	157	541	468	213	155	431	193	1801	1604			Tb927.11.12460	428	502	432	505	683	3239	772	193	742	886
Tb927.11.12470	752	337	227	184	247	142	974	472	6124	5845			Tb927.11.12470	831	935	259	197	682	3521	1771	548	1933	2625
Tb927.11.12480	1323	792	686	571	144	80	877	326	3973	3594			Tb927.11.12480	1150	1259	635	703	576	2682	1258	413	1164	1643
Tb927.11.12490	542	262	868	625	183	85	481	251	1788	1586			Tb927.11.12490	798	939	1881	1950	770	3721	1055	335	482	754
Tb927.11.1250	873	356	377	302	262	117	957	464	4489	4153			Tb927.11.1250	1337	1501	792	761	718	3629	1530	451	2186	3068
Tb927.11.12500	775	632	421	364	83	33	383	136	1117	1025			Tb927.11.12500	724	802	798	658	303	1422	576	190	342	478
Tb927.11.12510	1010	529	455	331	385	194	1263	633	3008	2848			Tb927.11.12510	787	940	561	666	905	4826	1302	475	735	1095
Tb927.11.12520	707	394	1105	935	124	58	357	173	1010	917			Tb927.11.12520	727	705	2272	1917	278	1634	564	198	293	389
Tb927.11.12530	1086	518	307	245	133	86	1123	503	9314	8603			Tb927.11.12530	1124	1424	321	392	617	3245	1696	550	3310	4485
Tb927.11.12540	1031	459	220	175	167	107	1265	607	8910	8310			Tb927.11.12540	946	1197	196	151	619	3519	1738	557	2658	3847
Tb927.11.12570	770	511	941	764	197	105	477	269	1356	1365			Tb927.11.12570	686	699	1832	1549	367	1803	523	151	215	284
Tb927.11.12580	854	542	1204	1042	263	154	610	364	2130	2170			Tb927.11.12580	645	589	1796	1774	586	2777	687	203	373	526
Tb927.11.12590	1050	999	1401	1304	193	65	421	181	848	760			Tb927.11.12590	1157	1271	2325	1864	306	1875	802	245	306	448
Tb927.11.1260	563	201	158	110	195	97	967	471	6321	5979			Tb927.11.1260	737	975	180	152	640	3571	1718	566	1880	2582
Tb927.11.12600	1315	566	741	562	243	115	1156	519	3878	3613			Tb927.11.12600	1195	1343	1058	1180	871	4620	1412	428	1034	1443
Tb927.11.12610	1128	633	1006	794	163	80	683	301	2341	2217			Tb927.11.12610	920	999	1920	1580	326	1758	1004	285	654	894
Tb927.11.12620	574	217	300	272	163	86	526	231	2169	2032			Tb927.11.12620	295	296	277	353	487	2438	376	92	206	292
Tb927.11.12630	1757	1158	857	794	76	37	708	333	2654	2573			Tb927.11.12630	1324	1135	1434	1195	320	1733	946	286	524	655
Tb927.11.12640	787	383	306	192	176	98	846	433	5364	5115			Tb927.11.12640	905	1027	377	448	709	3674	1557	457	1685	2322
Tb927.11.12650	401	187	1118	947	101	53	322	191	1072	991			Tb927.11.12650	408	471	2118	1930	372	1828	461	154	215	370
Tb927.11.12660	1646	913	704	617	301	132	1061	530	3649	3522			Tb927.11.12660	1120	1261	856	991	591	2988	1135	367	726	1040
Tb927.11.12670	1423	1053	1581	1523	265	155	633	327	1266	1177			Tb927.11.12670	805	901	2351	1938	335	1895	584	183	287	474
Tb927.11.12680	1558	1423	688	618	131	56	551	242	1418	1197			Tb927.11.12680	2352	2116	915	792	281	1476	1562	489	814	1008
Tb927.11.12690	583	393	551	431	127	70	369	176	930	848			Tb927.11.12690	675	650	1158	992	412	1965	689	216	276	414
Tb927.11.1270	2394	1532	684	603	73	38	778	299	3078	2714			Tb927.11.1270	4617	4009	958	863	212	1213	2155	632	1930	2670
Tb927.11.12700	249	171	468	428	65	23	100	36	263	219			Tb927.11.12700	500	480	811	668	147	821	317	94	86	146
Tb927.11.12720	1054	817	970	836	335	190	471	209	1819	1647			Tb927.11.12720	1608	1473	759	762	670	3241	1305	400	825	1086
Tb927.11.12730	420	254	512	387	85	35	137	58	386	347			Tb927.11.12730	391	366	722	628	122	753	155	47	82	106
Tb927.11.12750	1861	1699	1892	1626	141	45	707	307	1426	1195			Tb927.11.12750	1940	1723	2355	1902	256	1477	977	359	428	618
Tb927.11.12760	622	464	525	454	72	28	334	131	739	714			Tb927.11.12760	1165	1093	1198	1054	259	1446	1010	294	270	438
Tb927.11.12770	829	396	361	279	379	191	1056	487	4815	4292			Tb927.11.12770	1287	1466	382	342	1011	5209	2305	783	2551	3502
Tb927.11.1280	560	264	373	335	833	410	282	138	678	671			Tb927.11.1280	198	204	155	137	350	1777	115	25	41	97
Tb927.11.12830	1134	522	811	607	166	52	677	297	1946	1708			Tb927.11.12830	1644	1532	1433	1462	661	3298	1485	471	951	1365
Tb927.11.12840	958	373	309	277	275	166	2055	965	12566	9983			Tb927.11.12840	2001	2103	232	221	725	3635	5164	1530	8713	9471
Tb927.11.12850	1586	790	337	215	157	70	1050	482	5769	4715			Tb927.11.12850	2513	2540	437	524	665	3602	1763	584	4303	5621
Tb927.11.1290	558	228	963	934	120	63	494	233	1671	1561			Tb927.11.1290	573	611	1632	1398	412	1980	753	256	398	631
Tb927.11.12910	500	350	451	352	47	21	257	123	863	845			Tb927.11.12910	610	637	890	767	216	1232	503	176	179	249
Tb927.11.12920	552	422	371	306	118	43	356	149	1140	1007			Tb927.11.12920	850	754	871	813	445	2219	802	237	315	440
Tb927.11.12940	1700	860	1649	1467	174	81	787	283	2643	2332			Tb927.11.12940	2938	2854	2506	2282	545	2673	1901	676	1920	2514
Tb927.11.12950	655	495	507	456	71	26	289	129	920	853			Tb927.11.12950	1012	1059	1266	1051	365	1911	856	253	314	457
Tb927.11.12960	438	345	540	430	64	22	177	51	258	257			Tb927.11.12960	868	897	1575	1272	231	1338	542	180	102	225
Tb927.11.12970	676	333	747	594	109	54	536	221	1828	1651			Tb927.11.12970	789	876	1037	940	410	2085	979	265	519	776
Tb927.11.12980	662	490	1149	1041	135	65	360	182	1257	1173			Tb927.11.12980	648	627	1902	1816	451	2054	457	145	205	259
Tb927.11.12990	87	65	150	128	17	10	55	26	183	171			Tb927.11.12990	91	109	300	298	52	315	67	18	46	60
Tb927.11.1300	441	226	709	685	106	63	543	261	1764	1544			Tb927.11.1300	531	625	1234	1111	286	1648	794	253	572	839
Tb927.11.13000	554	245	329	275	435	263	955	510	4693	4542			Tb927.11.13000	558	730	393	369	1148	6098	1861	524	1160	1593
Tb927.11.13020	4591	2747	2136	2087	314	123	1917	702	4675	3508			Tb927.11.13020	14932	12091	3093	2485	677	4669	9041	2418	4461	6978
Tb927.11.13060	1444	812	430	331	271	159	1195	603	4674	4158			Tb927.11.13060	2263	2291	484	586	898	4910	2430	851	2841	3749
Tb927.11.13070	774	570	486	436	140	73	527	244	1691	1572			Tb927.11.13070	974	958	984	801	467	2302	1035	334	567	771
Tb927.11.13080	1289	1084	670	487	165	86	729	264	2146	1974			Tb927.11.13080	1747	1540	1080	914	590	2897	1218	375	1281	1467
Tb927.11.1310	503	229	615	680	139	66	372	178	1022	1007			Tb927.11.1310	665	677	1049	912	222	1437	555	164	366	639
Tb927.11.13100	1210	981	1073	943	138	71	520	241	1665	1504			Tb927.11.13100	1486	1344	1701	1565	511	2353	1114	367	463	589
Tb927.11.13110	804	453	330	254	289	166	674	340	3245	2974			Tb927.11.13110	967	990	254	272	803	3979	1004	392	1402	1770
Tb927.11.13120	294	136	766	826	74	29	98	47	203	168			Tb927.11.13120	606	619	1485	1189	196	1081	339	102	78	170
Tb927.11.13130	694	299	1265	1129	251	142	557	227	1815	1572			Tb927.11.13130	1184	1303	2758	2320	890	4510	1178	418	614	921
Tb927.11.13150	564	323	768	687	101	28	213	76	571	460			Tb927.11.13150	956	936	1324	1087	209	1187	621	203	290	501
Tb927.11.13160	0	1	11	11	2	1	0	0	4	6			Tb927.11.13160	1	3	5	7	2	12	1	0	0	2
Tb927.11.13170	175	96	527	393	86	37	73	37	162	109			Tb927.11.13170	524	480	1112	934	321	1471	383	103	111	167
Tb927.11.13180	824	411	368	301	175	111	656	318	2929	2559			Tb927.11.13180	1059	1048	368	432	561	2954	1181	340	1709	2188
Tb927.11.13190	3110	1108	3104	2788	494	256	1875	774	11157	7575			Tb927.11.13190	9593	9033	4938	4139	1228	6656	3999	1268	20076	24554
Tb927.11.1320	1034	626	348	404	62	30	564	200	1374	1264			Tb927.11.1320	1140	1178	582	483	188	1108	785	236	482	848
Tb927.11.13200	561	211	424	349	125	67	449	191	2108	1991			Tb927.11.13200	730	846	604	676	412	2320	1015	339	669	968
Tb927.11.13210	495	262	475	432	111	42	397	190	1268	1122			Tb927.11.13210	536	603	839	748	388	1964	671	210	353	497
Tb927.11.13220	1280	850	410	410	137	76	783	386	3064	2837			Tb927.11.13220	1603	1568	804	765	520	2455	1369	429	1026	1493
Tb927.11.13230	732	319	124	85	35	19	598	286	2838	2491			Tb927.11.13230	1016	1016	154	156	199	1125	1194	381	1384	1841
Tb927.11.13240	1373	936	858	702	206	66	606	260	1118	1055			Tb927.11.13240	1618	1429	1494	1262	462	2605	1233	334	318	474
Tb927.11.13250	1668	764	783	732	206	110	1777	831	7259	5737			Tb927.11.13250	2330	2702	752	804	532	3141	2031	659	6702	9168
Tb927.11.13270	701	253	127	104	98	53	452	172	4577	4345			Tb927.11.13270	868	954	117	123	389	2085	894	249	1392	1905
Tb927.11.13280	994	395	503	428	59	32	673	231	3898	3238			Tb927.11.13280	2311	2409	1030	858	249	1324	1955	684	3297	4618
Tb927.11.13290	566	329	357	254	59	18	320	137	1044	993			Tb927.11.13290	1103	1099	635	540	162	980	992	330	496	761
Tb927.11.1330	1179	866	476	525	52	16	453	210	820	797			Tb927.11.1330	868	761	943	826	106	612	458	131	153	321
Tb927.11.13300	438	321	227	203	27	11	201	80	808	746			Tb927.11.13300	500	540	333	333	97	569	462	158	268	439
Tb927.11.13310	840	634	644	505	144	59	375	186	1115	1050			Tb927.11.13310	934	896	1295	1137	329	1631	708	223	438	642
Tb927.11.13320	442	256	1162	1061	179	108	366	164	1099	1108			Tb927.11.13320	344	384	1138	1112	380	1605	333	99	192	273
Tb927.11.13330	365	176	601	582	103	43	202	98	387	348			Tb927.11.13330	891	758	1361	1137	221	1472	582	136	117	245
Tb927.11.13340	710	332	239	151	291	140	934	472	3782	3526			Tb927.11.13340	1001	1087	261	242	859	4535	1922	615	1253	1610
Tb927.11.13350	1352	1068	1315	1059	320	167	589	288	1345	1221			Tb927.11.13350	1115	1202	2992	2555	588	3191	852	307	396	540
Tb927.11.13360	857	342	214	155	359	242	1329	659	8264	6820			Tb927.11.13360	1460	1831	175	187	1336	7718	3022	1048	5551	7281
Tb927.11.13370	369	198	520	461	76	40	206	100	816	804			Tb927.11.13370	462	445	1199	964	210	1173	454	148	200	277
Tb927.11.13390	768	510	586	490	108	38	312	137	651	601			Tb927.11.13390	559	523	1444	1138	162	912	349	107	127	216
Tb927.11.1340	786	314	156	110	148	89	991	398	13740	13112			Tb927.11.1340	582	791	97	104	462	2303	1093	369	2366	3140
Tb927.11.13400	609	283	1957	1754	302	201	892	478	3445	3332			Tb927.11.13400	583	830	3284	2962	753	3847	1320	481	1402	1971
Tb927.11.13410	458	293	760	659	94	41	218	108	562	556			Tb927.11.13410	389	422	1509	1296	255	1253	298	84	125	182
Tb927.11.13420	548	333	476	363	79	39	269	111	778	778			Tb927.11.13420	557	559	1050	949	308	1312	467	138	195	281
Tb927.11.13430	167	112	174	138	26	8	78	40	215	206			Tb927.11.13430	139	142	391	327	85	461	87	26	23	50
Tb927.11.13440	959	691	1037	821	145	64	448	159	837	777			Tb927.11.13440	895	892	2697	2269	394	2004	536	127	206	252
Tb927.11.13450	618	382	823	685	61	38	295	137	1199	1124			Tb927.11.13450	757	753	1619	1371	249	1355	511	156	392	539
Tb927.11.13460	627	318	558	485	149	72	607	345	1866	1782			Tb927.11.13460	697	764	1105	1116	545	3002	968	286	589	818
Tb927.11.13470	1132	610	939	771	169	68	592	243	1331	1198			Tb927.11.13470	1387	1354	2139	1825	359	1936	1105	357	457	654
Tb927.11.13480	972	725	1009	828	108	52	552	296	1282	1167			Tb927.11.13480	655	593	1745	1477	313	1617	544	174	155	229
Tb927.11.13490	530	238	747	611	46	38	509	224	1597	1481			Tb927.11.13490	549	564	1626	1432	243	1339	604	197	358	473
Tb927.11.1350	1312	936	462	461	252	110	514	236	1097	1045			Tb927.11.1350	476	454	804	626	148	920	249	90	104	191
Tb927.11.13500	2123	830	437	390	178	95	1179	526	11465	9934			Tb927.11.13500	3407	3599	335	400	597	3146	1767	548	6997	8945
Tb927.11.13510	445	381	245	187	69	16	218	84	509	420			Tb927.11.13510	804	782	669	539	162	780	513	171	273	412
Tb927.11.13520	491	181	204	172	162	74	515	224	2665	2215			Tb927.11.13520	994	1207	277	290	657	3773	1649	511	1490	2095
Tb927.11.13530	413	192	556	389	80	34	257	119	789	751			Tb927.11.13530	531	604	1538	1256	293	1514	442	139	166	266
Tb927.11.13540	726	449	465	311	136	62	429	206	1390	1323			Tb927.11.13540	1139	975	1306	1083	451	2049	823	252	336	482
Tb927.11.13550	456	205	434	354	200	107	508	244	1871	1853			Tb927.11.13550	396	443	881	1004	592	2841	635	239	329	489
Tb927.11.13560	1028	1085	1110	759	148	66	574	265	1354	1263			Tb927.11.13560	894	881	2492	2276	469	2208	635	214	271	363
Tb927.11.13570	1150	779	512	342	119	59	537	285	1438	1208			Tb927.11.13570	1728	1548	863	736	306	1494	1772	594	628	852
Tb927.11.13580	1119	572	851	761	117	55	406	174	1322	1198			Tb927.11.13580	1172	1069	1591	1255	304	1627	839	292	459	601
Tb927.11.13590	407	293	437	358	49	30	201	115	530	517			Tb927.11.13590	364	394	1099	946	199	929	284	69	102	173
Tb927.11.1360	448	177	277	203	131	64	631	258	4469	4437			Tb927.11.1360	333	449	259	307	384	2307	803	235	655	935
Tb927.11.13600	986	782	796	703	153	85	451	245	1429	1282			Tb927.11.13600	1157	1066	1646	1363	389	2059	804	283	405	591
Tb927.11.13610	288	192	338	320	19	10	164	97	597	533			Tb927.11.13610	525	510	616	510	92	546	341	105	146	254
Tb927.11.13620	332	217	314	308	40	10	216	95	648	625			Tb927.11.13620	566	508	760	582	157	740	365	102	127	218
Tb927.11.13630	43	24	17	25	11	3	42	21	272	271			Tb927.11.13630	25	37	30	31	35	228	45	22	20	90
Tb927.11.13640	371	155	114	111	170	64	472	217	2627	2530			Tb927.11.13640	224	252	129	88	410	1934	451	132	332	440
Tb927.11.13650	363	211	434	421	28	23	143	71	514	394			Tb927.11.13650	794	922	1154	976	126	840	634	222	323	579
Tb927.11.13660	626	423	937	691	77	48	299	105	542	495			Tb927.11.13660	891	796	1383	1157	194	1007	653	187	206	290
Tb927.11.13670	1354	624	379	332	520	290	1948	1064	8127	7150			Tb927.11.13670	1688	2073	397	372	1353	7576	3273	992	4294	6038
Tb927.11.13680	711	392	944	898	159	80	439	198	930	909			Tb927.11.13680	541	715	1829	1452	285	1787	557	201	228	365
Tb927.11.1370	554	354	196	234	22	7	221	96	764	653			Tb927.11.1370	1529	1710	370	340	81	642	1036	356	395	736
Tb927.11.13700	356	190	1386	1269	248	122	418	184	1377	1360			Tb927.11.13700	617	468	2208	2045	621	3617	771	180	550	872
Tb927.11.13710	1145	1004	1232	1108	137	38	447	191	731	580			Tb927.11.13710	1928	1884	2161	1793	236	1587	1169	378	316	521
Tb927.11.13720	3	2	34	19	1	1	2	1	5	3			Tb927.11.13720	7	10	58	58	9	21	1	1	3	2
Tb927.11.13730	1260	516	771	666	235	88	607	252	1841	1426			Tb927.11.13730	3170	3276	1549	1358	595	3595	2160	806	1689	2640
Tb927.11.13740	730	256	289	203	213	123	895	371	5727	4715			Tb927.11.13740	1178	1379	352	357	1042	5220	1979	680	2489	3176
Tb927.11.13750	546	290	678	700	139	36	222	84	466	422			Tb927.11.13750	834	817	1132	857	156	1005	518	174	183	319
Tb927.11.13760	742	370	1103	1127	123	45	290	129	667	628			Tb927.11.13760	1141	1028	1697	1315	247	1557	551	178	192	347
Tb927.11.13770	832	463	789	757	133	60	336	130	765	749			Tb927.11.13770	788	699	1915	1442	253	1523	449	133	212	369
Tb927.11.13780	1517	1448	668	627	53	18	521	185	1411	1149			Tb927.11.13780	2551	2436	1059	840	159	1101	1445	385	662	1151
Tb927.11.13790	809	344	747	629	176	78	405	151	959	815			Tb927.11.13790	1731	1735	1554	1381	378	2049	1377	429	482	696
Tb927.11.1380	1337	539	227	211	191	110	1930	934	22009	22313			Tb927.11.1380	834	988	167	140	572	3486	3021	798	3734	5013
Tb927.11.13800	331	210	526	503	81	23	137	63	271	229			Tb927.11.13800	793	742	1340	1114	192	1280	435	121	94	156
Tb927.11.13810	1267	587	1316	1207	341	142	835	405	2436	2310			Tb927.11.13810	1619	1826	2419	2126	722	4468	1429	437	1169	1682
Tb927.11.13820	530	240	806	720	260	125	355	188	1049	913			Tb927.11.13820	824	942	1354	1253	496	2769	823	316	464	785
Tb927.11.13830	567	351	1170	924	207	107	313	168	966	923			Tb927.11.13830	1053	1065	2133	1930	436	2323	915	326	487	761
Tb927.11.13840	1137	542	1845	1781	319	128	812	358	2100	1916			Tb927.11.13840	1309	1335	3930	3599	692	3583	1127	362	525	897
Tb927.11.13850	1341	1164	1694	1443	270	79	494	246	703	664			Tb927.11.13850	1117	1131	3753	3083	409	2045	531	150	134	213
Tb927.11.13860	383	184	879	727	110	50	277	104	753	730			Tb927.11.13860	480	436	1730	1419	290	1477	461	163	169	266
Tb927.11.13870	498	269	540	476	88	40	283	117	667	582			Tb927.11.13870	1280	1101	1179	934	243	1243	776	195	393	567
Tb927.11.13880	653	341	763	672	164	81	387	181	1053	1035			Tb927.11.13880	563	691	1416	1307	430	2093	483	161	211	349
Tb927.11.13890	898	663	610	486	126	40	335	155	586	469			Tb927.11.13890	1198	1118	1392	1021	257	1462	673	212	176	293
Tb927.11.1390	1102	490	835	918	185	79	815	360	1820	1765			Tb927.11.1390	986	927	1274	1074	283	1812	770	269	594	872
Tb927.11.13900	495	329	600	612	72	25	209	104	626	544			Tb927.11.13900	704	696	1079	890	153	968	480	148	205	359
Tb927.11.13910	825	679	1056	867	125	42	326	173	949	840			Tb927.11.13910	995	906	2033	1778	351	1904	612	225	212	315
Tb927.11.13920	739	346	335	279	332	167	941	410	5305	5057			Tb927.11.13920	680	961	364	355	950	5750	1616	440	1586	2238
Tb927.11.13930	685	387	456	447	105	46	332	140	687	587			Tb927.11.13930	1343	1174	1186	1059	193	1371	835	260	359	644
Tb927.11.13940	691	298	259	226	39	11	350	182	1203	1165			Tb927.11.13940	564	549	849	773	211	1036	391	123	188	349
Tb927.11.13950	991	585	920	876	208	90	391	176	633	600			Tb927.11.13950	970	979	1754	1417	320	2014	547	183	151	286
Tb927.11.13960	536	314	697	670	99	42	351	138	673	618			Tb927.11.13960	452	443	1282	997	214	1119	441	116	106	158
Tb927.11.13970	1636	893	1758	1666	197	76	1128	514	2875	2639			Tb927.11.13970	1575	1656	3482	2961	483	2527	1372	409	1062	1512
Tb927.11.13980	1046	603	1156	1155	125	49	618	341	2382	2162			Tb927.11.13980	1373	1385	2366	2143	554	2675	1262	443	869	1351
Tb927.11.13990	561	255	1921	1623	126	52	300	172	747	674			Tb927.11.13990	753	687	4423	3595	332	1704	436	137	208	277
Tb927.11.1400	697	306	487	389	225	107	808	381	3247	3155			Tb927.11.1400	708	861	640	705	728	3665	1187	337	694	1111
Tb927.11.14010	668	535	1130	954	138	52	269	107	308	330			Tb927.11.14010	593	553	2593	2082	184	1039	278	66	69	92
Tb927.11.14020	11511	5240	105929	91534	3290	1619	6662	2583	15366	12505			Tb927.11.14020	21390	21250	132859	111549	6620	36061	15655	4671	15282	18993
Tb927.11.14030	1498	968	748	725	175	69	611	221	935	801			Tb927.11.14030	1611	1322	1684	1308	387	2172	807	225	267	413
Tb927.11.14040	1081	528	553	393	394	187	897	377	2864	2767			Tb927.11.14040	1576	1691	1008	1119	1364	7074	1538	608	904	1242
Tb927.11.14050	640	739	732	569	149	67	241	129	466	401			Tb927.11.14050	787	776	1147	1026	283	1553	394	111	121	211
Tb927.11.14060	1221	747	1098	1019	152	96	485	179	1118	1156			Tb927.11.14060	399	417	1495	1242	198	902	181	35	75	115
Tb927.11.14070	592	280	165	132	221	150	787	403	3105	3019			Tb927.11.14070	276	307	153	127	551	2753	550	196	333	492
Tb927.11.14080	301	127	51	43	51	22	140	49	1074	923			Tb927.11.14080	1062	780	61	54	147	671	535	123	577	858
Tb927.11.14090	710	252	231	200	197	132	630	230	6940	5070			Tb927.11.14090	1870	2304	196	217	625	3249	1434	435	8291	11432
Tb927.11.1410	769	381	775	756	106	59	501	261	1794	1655			Tb927.11.1410	1163	1283	1350	1168	343	2087	1128	412	804	1218
Tb927.11.14100	335	140	270	247	142	97	229	85	2578	1716			Tb927.11.14100	1139	1299	271	291	497	2557	1073	287	3183	4348
Tb927.11.14110	1035	476	949	855	199	73	493	220	1176	1211			Tb927.11.14110	955	842	1625	1426	301	1623	663	198	357	479
Tb927.11.14120	688	254	1156	1087	143	91	763	365	4178	3623			Tb927.11.14120	1148	1446	1628	1377	468	2681	1366	513	3548	5303
Tb927.11.14140	988	438	945	868	102	48	615	240	2780	2713			Tb927.11.14140	1662	1734	1429	1384	425	2287	1685	585	1197	1724
Tb927.11.14150	983	872	919	869	196	70	389	174	750	674			Tb927.11.14150	762	700	1485	1201	263	1591	431	146	111	203
Tb927.11.14160	621	237	511	445	94	38	584	266	1999	1893			Tb927.11.14160	492	549	1048	829	357	1680	651	183	420	552
Tb927.11.14170	1904	1319	1098	920	194	95	579	263	2025	1631			Tb927.11.14170	2291	2245	2373	2048	525	2684	1317	390	720	1008
Tb927.11.14180	532	306	548	449	198	92	524	247	1631	1589			Tb927.11.14180	485	522	574	581	514	2430	659	222	400	612
Tb927.11.14190	2372	1023	823	637	281	141	2189	1094	11160	10251			Tb927.11.14190	2170	2580	892	1094	1004	5482	2346	815	4618	6325
Tb927.11.1420	1405	522	163	129	203	106	1511	749	7124	7125			Tb927.11.1420	731	966	168	184	579	3204	1064	402	1044	1731
Tb927.11.14200	799	304	314	273	73	30	570	204	1834	1650			Tb927.11.14200	887	943	556	474	241	1465	824	300	654	960
Tb927.11.14210	1100	554	236	212	339	169	1391	727	7190	6814			Tb927.11.14210	1154	1371	269	227	895	4833	2135	671	2598	3649
Tb927.11.14220	562	211	114	81	71	31	519	217	7006	6664			Tb927.11.14220	848	954	121	83	189	890	1010	264	2798	3373
[truncated: 8,393 more rows]

## Sheet: 4. 27 uniqueRPM
	CDS length	27In-1 RPM	27In-2 RPM	27F-1RPM	27F-2 RPM	27S-1 RPM	27S-2 RPM	27L-1RPM	27L-2 RPM	27H-1RPM	27H-2 RPM	27F 1 RPM norm	27F 2 RPM norm	27S 1 RPM norm	27S 2 RPM norm	27L 1 RPM norm	27L 2 RPM norm	27H 1 RPM norm	27H 2 RPM norm	Fraction in polysomes
Tb927.1.10	333	0	0	0	0	0	0	0	0	0	0	0	0	0	0	0	0	0	0	#N/A
Tb927.1.1000	1263	118.989	117.096	199.273	183.167	111.682	128.569	121.245	134.748	55.904	71.9661	28.9907	26.6475	23.6375	27.2116	60.2855	66.9996	9.9665	12.83	0.59
Tb927.1.1010	2160	118.794	132.391	210.61	206.588	177.259	183.577	101.38	110.215	49.5212	55.7677	30.64	30.0548	37.5169	38.854	50.4082	54.8013	8.8286	9.94221	0.47
Tb927.1.1020	1281	54.0328	59.1936	134.569	149.978	119.414	108.231	58.1108	69.9372	26.1912	27.1585	19.5774	21.8191	25.2739	22.9072	28.8939	34.7742	4.66935	4.8418	0.45
Tb927.1.1030	1374	125.036	143.713	363.153	360.557	172.391	172.651	110.057	125.228	66.6886	73.9808	52.8322	52.4546	36.4865	36.5416	54.7225	62.2659	11.8892	13.1892	0.45
Tb927.1.1040	510	38.1351	34.4634	230.611	212.679	35.5091	38.1866	11.0742	9.88641	4.07174	6.93066	33.5498	30.941	7.5155	8.08219	5.50631	4.91573	0.725907	1.23559	0.14
Tb927.1.1050	3357	79.8788	102.099	43.9654	47.5772	179.55	192.448	140.767	148.296	92.1095	101.623	6.39618	6.92162	38.0018	40.7315	69.9925	73.7359	16.4212	18.1172	0.66
Tb927.1.1060	918	55.0081	60.5841	162.497	160.481	81.041	84.3784	59.4808	60.7831	26.3013	32.1551	23.6404	23.3471	17.1523	17.8587	29.5751	30.2226	4.68897	5.73257	0.47
Tb927.1.1080	1458	97.9222	89.4856	205.909	202.492	114.832	114.776	79.2316	90.0761	31.5835	33.5251	29.9561	29.4589	24.3041	24.2924	39.3956	44.7878	5.63068	5.97682	0.47
Tb927.1.1100	2913	51.9846	61.5772	28.4808	32.8734	197.591	177.681	111.997	109.483	93.6501	90.9851	4.14344	4.78249	41.8201	37.6062	55.6875	54.4372	16.6959	16.2207	0.62
Tb927.1.1120	1110	155.661	151.857	167.29	164.367	76.4591	80.7003	96.9274	98.8641	54.9135	66.9695	24.3377	23.9124	16.1826	17.0802	48.1944	49.1573	9.78993	11.9393	0.6
Tb927.1.1130	1854	125.524	120.969	279.093	269.184	248.564	213.218	106.746	114.243	42.1481	49.0788	40.603	39.1614	52.6085	45.1275	53.0762	56.804	7.51412	8.74972	0.42
Tb927.1.1140	1074	93.3382	100.013	157.612	162.056	134.591	134.627	80.9441	83.8514	36.5357	37.2322	22.9297	23.5763	28.4862	28.4937	40.2471	41.6927	6.51354	6.63772	0.48
Tb927.1.1150	1443	95.3864	88.8897	182.222	169.723	118.841	110.449	86.5383	89.3438	33.0141	39.8916	26.51	24.6917	25.1527	23.3765	43.0287	44.4236	5.88573	7.11184	0.51
Tb927.1.1160	1596	77.6356	81.2422	261.12	246.078	140.318	140.901	89.9633	87.8792	34.3347	39.811	37.9882	35.7999	29.6983	29.8217	44.7316	43.6954	6.12116	7.09747	0.44
Tb927.1.1170	249	61.1526	46.4809	50.0487	43.3761	37.8	39.1061	43.4975	34.0532	12.2152	13.3778	7.28119	6.31044	8.00037	8.2768	21.6279	16.932	2.17772	2.38498	0.59
Tb927.1.1200	1290	97.9222	78.4613	175.217	172.349	119.127	127.217	102.065	89.3438	43.9088	49.0788	25.4909	25.0737	25.2133	26.9254	50.7488	44.4236	7.82802	8.74972	0.53
Tb927.1.1210	435	100.263	94.7495	95.9497	89.3778	57.5591	71.7757	80.8299	83.4852	21.2391	28.8509	13.959	13.0029	12.1824	15.1913	40.1904	41.5106	3.78649	5.14351	0.63
Tb927.1.1220	684	91.3876	77.1702	125.444	132.859	69.8728	83.7834	95.3291	96.3009	51.5021	55.4453	18.2499	19.3286	14.7886	17.7327	47.3996	47.8828	9.18174	9.88474	0.62
Tb927.1.1230	1443	66.1268	66.7418	191.07	181.906	115.691	93.898	52.5166	58.2199	17.9377	23.6932	27.7972	26.4641	24.486	19.8735	26.1124	28.9482	3.19791	4.224	0.39
Tb927.1.1240	1770	216.326	295.273	19.5402	23.316	170.386	199.317	317.269	357.741	492.681	536.965	2.84275	3.39205	36.0623	42.1854	157.753	177.877	87.8347	95.7297	0.86
Tb927.1.1270	1302	36.8671	39.6279	36.684	46.0017	63.2864	66.7995	27.1716	29.2931	17.7176	26.3526	5.33686	6.69243	13.3946	14.1381	13.5103	14.5651	3.15868	4.69812	0.48
Tb927.1.1300	924	55.0081	61.7759	110.881	111.854	67.2955	70.9644	43.7258	42.4749	14.3061	17.8102	16.1312	16.2727	14.2431	15.0196	21.7414	21.1194	2.55048	3.17518	0.44
Tb927.1.1310	1293	104.945	108.356	203.882	187.578	154.636	170.055	102.75	111.314	39.9471	45.0493	29.6611	27.2892	32.7288	35.9921	51.0894	55.3475	7.12173	8.03135	0.49
Tb927.1.1330	1221	106.7	122.36	218.906	219.191	169.527	193.746	137.685	142.437	56.4542	68.5007	31.8468	31.8883	35.8804	41.0062	68.4598	70.8229	10.0646	12.2122	0.54
Tb927.1.1340	2229	134.497	121.665	143.786	148.718	158.646	157.669	153.212	154.887	55.7939	63.5042	20.9183	21.6358	33.5773	33.3705	76.18	77.0131	9.94689	11.3215	0.62
Tb927.1.1350	2661	61.4452	70.0193	19.5402	18.6948	172.105	176.221	130.15	143.902	104.105	107.586	2.84275	2.71975	36.4259	37.2971	64.7133	71.5512	18.5597	19.1804	0.69
Tb927.1.1370	2040	139.861	155.036	84.6127	95.1543	211.337	210.513	170.222	167.337	220.645	227.584	12.3096	13.8432	44.7293	44.5551	84.6382	83.2033	39.3363	40.5734	0.68
Tb927.1.1380	1722	99.7753	106.469	11.2448	15.754	140.318	117.643	124.327	124.495	110.377	111.938	1.63592	2.29193	29.6983	24.8991	61.8182	61.9018	19.678	19.9562	0.74
Tb927.1.1390	738	75.9775	74.29	77.9765	79.8204	44.3864	58.0913	54.5716	60.7831	30.263	39.4887	11.3442	11.6124	9.39437	12.295	27.1342	30.2226	5.39525	7.04	0.61
Tb927.1.1400	582	43.987	53.4332	63.2291	58.2899	38.3728	45.8672	33.6791	39.1795	12.7655	17.5684	9.1987	8.48013	8.12159	9.70779	16.746	19.4809	2.27582	3.13208	0.54
Tb927.1.1420	1992	152.93	165.166	13.2726	16.8043	197.305	181.684	169.88	162.21	305.601	292.7	1.93092	2.44472	41.7595	38.4534	84.4679	80.6544	54.4822	52.1822	0.76
Tb927.1.1470	1758	70.5157	88.2938	4.33203	4.3061	128.005	125.594	125.583	131.819	186.97	186.644	0.630232	0.62646	27.0922	26.5819	62.4426	65.5431	33.3329	33.2748	0.78
Tb927.1.1500	1995	18.8237	21.7507	5.3459	6.51166	78.4637	63.2297	50.5758	35.884	41.0476	38.1992	0.777733	0.94733	16.6068	13.3826	25.1474	17.8423	7.31793	6.81012	0.64
Tb927.1.1530	5229	126.597	137.158	10.0466	12.6032	203.605	227.335	260.871	264.736	286.013	302.773	1.4616	1.83354	43.0929	48.1154	129.71	131.632	50.99	53.9781	0.8
Tb927.1.1540	1956	135.375	135.271	128.025	135.17	140.605	140.468	124.327	133.283	113.018	116.935	18.6254	19.6647	29.7589	29.7301	61.8182	66.2713	20.1488	20.847	0.64
Tb927.1.1550	2073	59.4946	76.0777	171.345	163.422	119.7	125.161	88.7074	104.356	44.239	56.6541	24.9277	23.7749	25.3345	26.4904	44.1072	51.8883	7.88688	10.1002	0.53
Tb927.1.1560	2178	107.773	114.712	70.695	83.6014	155.782	185.416	111.198	111.314	107.406	118.95	10.2848	12.1625	32.9712	39.2433	55.2901	55.3475	19.1482	21.2062	0.62
Tb927.1.1580	906	110.211	106.568	82.2163	82.4461	68.1546	76.5896	67.0158	79.8236	33.6744	38.6828	11.961	11.9944	14.4249	16.2102	33.3217	39.69	6.00345	6.89633	0.61
Tb927.1.1600	4572	54.0328	62.0738	15.9455	14.0736	225.655	242.155	169.537	171.364	106.856	108.392	2.31979	2.04745	47.7598	51.2521	84.2976	85.206	19.0501	19.3241	0.67
Tb927.1.1610	813	54.9106	48.3679	157.796	152.079	53.8364	46.949	38.8166	30.7577	14.5262	18.6161	22.9565	22.1247	11.3945	9.93674	19.3005	15.2934	2.58972	3.31886	0.38
Tb927.1.1620	2220	122.89	153.744	81.2946	96.4146	218.496	224.252	216.003	232.147	207.659	211.869	11.8269	14.0266	46.2446	47.4628	107.401	115.429	37.0212	37.7718	0.71
Tb927.1.1630	483	61.2502	60.0875	39.9099	40.6454	37.2273	40.242	50.8041	49.0659	18.2678	27.4003	5.80618	5.91317	7.87915	8.51721	25.2609	24.3966	3.25677	4.8849	0.68
Tb927.1.1640	1053	38.8178	43.0048	144.616	128.658	63.2864	77.7255	46.8083	39.1795	19.4783	21.4367	21.039	18.7174	13.3946	16.4506	23.2741	19.4809	3.47258	3.82172	0.42
Tb927.1.1660	888	41.7437	50.6522	182.314	169.828	88.2001	87.5696	42.1275	33.687	12.4353	14.5866	26.5234	24.707	18.6675	18.5341	20.9467	16.7499	2.21696	2.60049	0.33
Tb927.1.1670	3246	121.72	150.864	18.342	22.5808	202.173	205.699	188.946	208.347	351.711	340.247	2.66843	3.2851	42.7898	43.5362	93.9478	103.594	62.7027	60.659	0.78
Tb927.1.1680	714	90.1197	94.9481	131.067	124.247	43.8137	58.524	74.4366	73.2326	29.6027	29.6568	19.0679	18.0757	9.27315	12.3866	37.0115	36.4128	5.27754	5.28718	0.59
Tb927.1.1690	2454	74.6121	87.3006	210.979	256.476	275.482	253.676	105.262	123.031	46.66	53.5918	30.6936	37.3126	58.3057	53.6905	52.3383	61.1735	8.3185	9.55429	0.43
Tb927.1.1700	1482	66.5169	88.6911	75.7644	72.9936	119.414	110.774	119.19	137.311	148.123	146.35	11.0223	10.6193	25.2739	23.4452	59.2637	68.274	26.4073	26.0911	0.72
Tb927.1.1710	5361	201.891	233.795	22.2132	25.6265	330.464	329.671	343.756	349.686	430.725	416.323	3.23161	3.7282	69.9426	69.7747	170.923	173.871	76.7892	74.2217	0.77
Tb927.1.1720	1227	85.9258	89.287	125.905	119.941	90.2046	81.728	94.6441	105.089	52.4925	58.4271	18.3169	17.4492	19.0918	17.2977	47.059	52.2524	9.35831	10.4163	0.62
Tb927.1.1730	2082	63.3959	79.5538	150.515	160.796	157.5	152.206	135.287	134.016	96.7314	91.0657	21.8972	23.3929	33.3349	32.2143	67.2678	66.6354	17.2452	16.2351	0.6
Tb927.1.1750	1413	53.0575	58.7963	40.3708	49.4676	105.955	106.501	98.4116	88.9776	57.2245	52.7053	5.87322	7.19665	22.4253	22.5408	48.9323	44.2416	10.2019	9.39625	0.66
Tb927.1.1760	441	5.1692	10.5277	4.79288	5.77648	12.8864	13.1436	9.36166	7.68943	5.50236	9.26775	0.697278	0.840373	2.7274	2.78183	4.65482	3.82335	0.980955	1.65225	0.61
Tb927.1.1770	324	58.2267	65.0534	50.3252	54.929	20.3318	21.6896	36.99	39.1795	18.4879	23.0485	7.32141	7.99118	4.30323	4.59059	18.3922	19.4809	3.29601	4.10906	0.65
Tb927.1.1790	684	44.3771	48.7652	44.4263	49.0475	36.0818	39.9715	42.2416	42.1088	20.7989	31.5909	6.46323	7.13553	7.63672	8.45997	21.0034	20.9374	3.70801	5.632	0.64
Tb927.1.1820	1146	69.3453	69.7213	118.808	133.279	145.759	139.278	80.2591	88.9776	31.0333	35.3786	17.2844	19.3897	30.8499	29.4782	39.9065	44.2416	5.53259	6.30727	0.5
Tb927.1.1840	1647	24.8707	34.8607	9.86227	9.55744	109.964	104.986	73.295	67.0079	99.8128	107.506	1.43478	1.39044	23.2738	22.2203	36.4438	33.3177	17.7945	19.166	0.69
Tb927.1.1850	1884	16.8731	21.552	16.4064	19.0099	101.946	94.1684	46.4658	42.8411	26.7415	31.8327	2.38683	2.76559	21.5768	19.9307	23.1038	21.3015	4.76744	5.6751	0.54
Tb927.1.1880	4332	80.0739	96.5372	25.9922	24.6813	264.027	259.572	235.982	249.357	151.205	167.787	3.78139	3.59069	55.8814	54.9383	117.335	123.986	26.9566	29.9128	0.72
Tb927.1.1890	3525	40.0857	59.1936	26.3608	29.6176	282.355	301.599	169.309	150.127	129.525	124.349	3.83503	4.30882	59.7603	63.8333	84.184	74.6463	23.0917	22.1688	0.61
Tb927.1.1910	3777	123.573	127.624	42.4907	44.8465	256.296	256.434	198.65	204.319	155.166	146.511	6.18163	6.52435	54.2449	54.2743	98.7729	101.592	27.6629	26.1198	0.68
Tb927.1.1920	1326	27.6016	31.3845	48.7583	56.5044	64.7182	62.5265	28.5416	39.5456	16.0669	17.649	7.09346	8.22038	13.6976	13.2337	14.1915	19.6629	2.86439	3.14645	0.49
Tb927.1.1930	8712	187.944	212.441	11.89	12.7082	128.291	125.864	465.686	402.413	746.89	681.864	1.72978	1.84882	27.1528	26.6392	231.549	200.088	133.155	121.562	0.93
Tb927.1.1960	1977	84.2677	98.9209	59.358	71.8383	134.877	159.021	169.537	153.422	281.831	288.751	8.63551	10.4512	28.5468	33.6567	84.2976	76.2848	50.2445	51.4782	0.76
Tb927.1.1980	903	92.4604	88.7904	95.028	83.7064	56.9864	60.7957	73.4091	65.177	27.952	30.785	13.8249	12.1778	12.0612	12.8674	36.5006	32.4074	4.98325	5.48833	0.61
Tb927.1.1990	597	61.6403	53.7311	97.701	85.4918	51.2591	56.1982	43.155	37.3486	14.086	15.2313	14.2137	12.4375	10.849	11.8943	21.4576	18.5705	2.51125	2.71543	0.48
Tb927.1.2110	2049	22.1398	22.5452	15.116	16.2792	98.2228	87.786	21.92	20.139	10.6746	16.3596	2.19911	2.36832	20.7888	18.5799	10.8991	10.0135	1.90305	2.91657	0.37
Tb927.1.2120	2199	85.1455	108.853	18.9872	17.0143	186.423	198.235	189.631	209.811	289.204	312.122	2.76229	2.47528	39.4564	41.9564	94.2884	104.323	51.559	55.6447	0.78
Tb927.1.2150	423	6.53465	4.76727	20.9228	21.4255	13.1727	10.98	3.19666	3.29547	0.550236	1.77296	3.04388	3.11702	2.78801	2.32392	1.58945	1.63858	0.0980955	0.316082	0.24
Tb927.1.2160	393	19.3114	18.7711	19.3559	20.9003	24.9137	28.1261	12.4442	8.05559	5.6124	9.10657	2.81593	3.04062	5.27297	5.95289	6.1875	4.00541	1.00057	1.62351	0.43
Tb927.1.2190	5244	218.667	247.302	9.67793	8.08707	307.555	262.006	381.316	364.332	436.997	394.725	1.40796	1.17652	65.0939	55.4534	189.599	181.154	77.9075	70.3713	0.81
Tb927.1.2200	258	11.9964	18.0759	3.59466	3.99102	7.73182	6.38247	8.90499	14.2804	11.1148	18.1325	0.522958	0.580621	1.63644	1.35085	4.42775	7.1005	1.98153	3.23265	0.8
Tb927.1.2210	957	302.642	324.174	103.692	120.676	99.941	116.237	188.489	215.304	262.683	298.986	15.0853	17.5562	21.1525	24.6015	93.7207	107.054	46.8308	53.3029	0.8
Tb927.1.2310	270	110.114	189.896	43.5046	48.6274	27.7773	41.8106	117.249	154.887	99.8128	188.579	6.32914	7.07441	5.87906	8.8492	58.2987	77.0131	17.7945	33.6196	0.87
Tb927.1.2320	858	54.7155	57.9025	125.076	132.544	62.7137	63.3919	44.2966	38.081	17.2774	19.422	18.1963	19.2827	13.2733	13.4169	22.0252	18.9347	3.0802	3.46253	0.43
Tb927.1.2330	1329	20963.5	19704	5273.92	5046.22	3416.32	3348.63	7027.18	7086.36	33308.9	30057.9	767.26	734.135	723.064	708.737	3494.06	3523.49	5938.27	5358.69	0.86
Tb927.1.2340	1356	19259.8	17473	6386.51	6127.05	4298.03	4478.54	6838.01	6356.96	25272.1	22477.4	929.122	891.376	909.678	947.883	3400	3160.81	4505.49	4007.26	0.81
Tb927.1.2420	531	1.36545	2.185	4.51637	4.72621	16.6091	18.4983	6.73583	4.02779	4.51193	3.94887	0.65705	0.687578	3.51531	3.91517	3.3492	2.0027	0.804383	0.704	#N/A
Tb927.1.2430	402	5716.36	5130.08	5356.69	5117.01	2698.12	2824.94	5180.42	5145.69	2120.28	1946.07	779.302	744.433	571.057	597.899	2575.82	2558.55	378.001	346.943	0.69
Tb927.1.2570	2949	160.44	219.692	47.0071	61.2306	335.618	365.585	269.091	283.044	447.012	464.354	6.83868	8.90796	71.0336	77.3761	133.798	140.736	79.6928	82.7847	0.73
Tb927.1.2580	1194	237.003	218.996	223.698	224.337	193.868	172.813	199.563	178.688	130.296	118.224	32.5441	32.637	41.0322	36.5759	99.227	88.8473	23.229	21.0769	0.62
Tb927.1.2600	2004	57.2513	72.8002	15.0238	11.868	177.546	149.501	155.609	139.508	333.223	276.904	2.1857	1.72658	37.5775	31.6419	77.3721	69.3664	59.4066	49.3662	0.78
Tb927.1.2640	957	45.9376	52.7379	143.233	156.175	58.7046	65.7719	35.7341	33.687	14.7463	22.6455	20.8379	22.7206	12.4248	13.9206	17.7678	16.7499	2.62896	4.03723	0.37
Tb927.1.2670	1542	233.882	279.68	23.8722	31.8231	136.882	133.275	173.419	184.546	452.954	457.907	3.47298	4.62969	28.971	28.2075	86.2276	91.7603	80.7522	81.6353	0.84
Tb927.1.2700	1233	115.771	111.534	154.57	151.974	129.723	139.819	92.5891	91.5408	42.3682	48.0311	22.4872	22.1095	27.4558	29.5927	46.0373	45.516	7.55335	8.56294	0.52
Tb927.1.2710	2142	80.6591	89.6843	18.5263	21.3204	187.282	177.032	113.367	125.228	77.6933	83.168	2.69525	3.10174	39.6382	37.4689	56.3687	62.2659	13.8511	14.8271	0.64
Tb927.1.2730	1065	68.7601	80.845	69.3124	77.5098	79.8955	78.1041	51.2608	55.6568	44.0189	52.2217	10.0837	11.2763	16.9099	16.5307	25.488	27.6737	7.84764	9.31004	0.56
Tb927.1.2740	1620	135.57	130.603	216.693	217.721	176.973	166.972	152.983	149.028	44.1289	47.3864	31.525	31.6744	37.4563	35.3395	76.0665	74.1001	7.86726	8.448	0.55
Tb927.1.2750	507	177.996	161.988	103.784	106.602	125.714	112.342	200.134	196.63	99.5927	96.4652	15.0987	15.5087	26.6073	23.7772	99.5109	97.7684	17.7553	17.1977	0.75
Tb927.1.2760	114	31.1127	27.3125	21.4758	20.6903	18.6136	22.1223	30.7108	35.884	16.287	17.4072	3.12434	3.01006	3.93958	4.68218	15.2701	17.8423	2.90363	3.10335	0.73
Tb927.1.2770	1212	79.8788	77.7661	160.285	148.718	155.782	153.991	74.4366	77.2604	22.7798	24.4991	23.3186	21.6358	32.9712	32.5921	37.0115	38.4155	4.06115	4.36767	0.43
Tb927.1.2820	1959	379.692	373.337	1067.89	1274.4	890.019	703.423	143.393	120.834	74.612	77.285	155.359	185.402	188.372	148.879	71.2981	60.0811	13.3018	13.7783	0.19
Tb927.1.2970	741	74.7096	62.1732	138.348	130.023	69.5864	68.314	57.3116	55.6568	21.7893	26.0303	20.1272	18.916	14.728	14.4586	28.4966	27.6737	3.88458	4.64065	0.49
Tb927.1.2980	3417	73.3441	99.914	27.2825	38.2298	237.396	248.213	190.316	199.925	136.238	139.822	3.96912	5.56174	50.2447	52.5342	94.629	99.407	24.2884	24.9274	0.69
Tb927.1.2985	297	62.6156	59.9882	85.811	76.6696	47.25	49.8698	45.21	32.5885	13.4258	17.0043	12.484	11.154	10.0005	10.5549	22.4794	16.2037	2.39353	3.03151	0.5
Tb927.1.2990	3075	108.748	128.617	77.0547	108.388	335.332	324.262	201.618	201.39	150.104	144.98	11.2101	15.7685	70.973	68.6299	100.249	100.135	26.7605	25.8469	0.61
Tb927.1.30	708	0	0	0	0	0	0	0	0	0	0	0	0	0	0	0	0	0	0	#N/A
Tb927.1.3000	1209	97.7272	93.1604	157.335	143.992	98.5092	97.4137	80.1449	86.7807	70.2101	76.3985	22.8895	20.9482	20.8494	20.6176	39.8498	43.1492	12.517	13.6202	0.56
Tb927.1.3010	1119	93.0456	94.6502	140.1	140.736	106.241	112.504	84.4833	76.1619	43.6887	44.2434	20.382	20.4745	22.4859	23.8116	42.0069	37.8693	7.78878	7.88768	0.53
Tb927.1.3030	1251	182.97	195.855	500.856	468.105	154.35	170.92	197.737	178.688	90.2387	105.169	72.8655	68.1008	32.6682	36.1752	98.3188	88.8473	16.0877	18.7494	0.52
Tb927.1.3040	813	97.142	88.8897	311.814	282.102	129.15	126.676	78.6608	58.2199	24.4305	24.0961	45.3633	41.0408	27.3346	26.8109	39.1118	28.9482	4.35544	4.29584	0.35
Tb927.1.3050	1680	161.611	165.563	264.714	272.44	219.641	226.578	183.694	172.097	115.329	116.612	38.5112	39.6351	46.487	47.9551	91.3366	85.5701	20.5608	20.7896	0.56
Tb927.1.3070	1242	105.432	107.264	79.8199	85.2818	158.646	145.174	164.628	155.986	243.424	205.825	11.6124	12.407	33.5773	30.7261	81.8566	77.5593	43.3975	36.6942	0.73
Tb927.1.3110	846	139.373	123.552	139.639	138.215	87.341	106.014	119.989	109.483	73.0713	74.9479	20.3149	20.1078	18.4857	22.4378	59.6611	54.4372	13.0271	13.3616	0.63
Tb927.1.3120	3480	117.526	109.747	55.4868	62.806	261.164	229.012	117.82	121.566	70.2101	68.0978	8.07233	9.13715	55.2753	48.4702	58.5826	60.4453	12.517	12.1404	0.55
Tb927.1.3130	1500	46.4253	46.5802	106.089	118.995	76.7455	71.4512	51.0325	49.7982	26.8515	27.4003	15.434	17.3117	16.2432	15.1226	25.3744	24.7607	4.78706	4.8849	0.49
Tb927.1.3150	918	90.4123	89.0884	126.274	110.488	79.3228	88.7055	76.6058	74.6973	37.9663	41.7452	18.3706	16.074	16.7887	18.7745	38.09	37.1411	6.76859	7.44229	0.56
Tb927.1.3170	918	160.635	165.067	111.803	106.707	80.1819	86.7583	103.207	109.483	151.645	146.753	16.2653	15.524	16.9705	18.3624	51.3165	54.4372	27.0351	26.1629	0.7
Tb927.1.3200	666	88.6567	98.1263	82.4006	75.3042	54.1228	48.5716	116.222	111.68	125.234	119.675	11.9878	10.9554	11.4551	10.2802	57.7878	55.5295	22.3265	21.3355	0.78
Tb927.1.3220	1602	70.0281	73.992	165.907	191.044	161.796	155.451	99.4391	100.695	50.9518	53.6723	24.1365	27.7934	34.244	32.9012	49.4432	50.0676	9.08364	9.56866	0.5
Tb927.1.3230	2148	157.124	141.926	298.265	331.99	280.637	237.287	157.55	150.127	58.435	55.0424	43.3921	48.2985	59.3967	50.2218	78.3371	74.6463	10.4177	9.8129	0.46
Tb927.1.3250	5307	80.3665	94.6502	24.7018	25.9416	327.6	334.214	265.323	257.413	185.76	173.025	3.59366	3.77404	69.3365	70.7363	131.924	127.991	33.117	30.8467	0.69
Tb927.1.3260	5661	193.114	218.798	25.0704	23.631	273.764	268.659	323.548	323.322	438.648	413.422	3.6473	3.43789	57.9421	56.8615	160.875	160.763	78.2017	73.7045	0.8
Tb927.1.3270	2736	163.366	160.597	33.9188	44.4263	198.164	192.664	184.379	174.66	157.477	147.881	4.93458	6.46323	41.9413	40.7773	91.6772	86.8446	28.0749	26.3641	0.72
Tb927.1.3280	756	67.8823	64.5568	137.98	121.936	74.741	77.2927	58.91	52.3613	25.2008	25.7885	20.0735	17.7395	15.8189	16.359	29.2913	26.0352	4.49277	4.59755	0.48
Tb927.1.3290	2967	71.1009	86.804	48.7583	64.1714	295.241	276.501	162.916	157.816	106.085	110.085	7.09346	9.33578	62.4877	58.5215	81.0051	78.4696	18.9128	19.6258	0.59
Tb927.1.3300	2619	95.679	116.202	26.6373	28.2522	163.8	162.969	121.359	129.988	123.253	136.437	3.87525	4.11019	34.6683	34.4924	60.3423	64.6327	21.9734	24.3239	0.69
Tb927.1.3310	759	203.94	192.975	59.8188	68.2674	50.9728	57.0636	112.682	95.5686	172.334	180.6	8.70256	9.93168	10.7884	12.0775	56.0281	47.5187	30.7235	32.1972	0.8
Tb927.1.3320	1050	12.1915	12.3154	64.3352	79.8204	45.2455	43.7037	3.99583	6.22477	1.65071	2.33708	9.35961	11.6124	9.5762	9.24987	1.98681	3.09509	0.294287	0.416653	0.13
Tb927.1.3350	471	1.26792	0.794545	4.33203	5.04129	10.3091	10.5473	1.14167	1.83082	0.440189	0.644713	0.630232	0.733417	2.18192	2.23233	0.56766	0.91032	0.0784764	0.114939	#N/A
Tb927.1.3390	489	128.352	115.706	91.0647	83.9164	37.2273	39.2684	64.6183	58.5861	52.3824	59.3136	13.2483	12.2083	7.87915	8.31115	32.1296	29.1302	9.33869	10.5744	0.66
Tb927.1.3400	1050	158.88	150.268	245.174	233.265	140.032	154.964	131.292	143.902	42.1481	49.5623	35.6684	33.9358	29.6377	32.7981	65.2809	71.5512	7.51412	8.83592	0.54
Tb927.1.3410	1314	126.987	127.822	222.408	231.374	116.55	139.603	76.0349	76.1619	36.0955	43.1958	32.3564	33.6608	24.6678	29.5469	37.8062	37.8693	6.43507	7.7009	0.43
Tb927.1.3450	2376	137.325	166.954	88.9448	106.287	325.023	307.116	193.855	214.572	233.96	252.163	12.9399	15.4629	68.791	65.001	96.3887	106.69	41.7102	44.9554	0.64
Tb927.1.3550	1092	14.8249	16.5861	30.3242	26.1517	78.4637	68.5304	12.9008	10.2526	5.6124	5.39947	4.41162	3.8046	16.6068	14.5044	6.41456	5.09779	1.00057	0.962612	0.26
Tb927.1.3560	2598	47.2055	52.7379	64.9804	75.0942	141.177	160.914	93.9591	87.1468	97.942	125.88	9.45348	10.9249	29.8802	34.0574	46.7185	43.3312	17.461	22.4418	0.61
Tb927.1.3670	2142	36.2819	45.3884	106.549	119.521	118.268	134.302	76.4916	77.2604	58.325	68.3396	15.501	17.3881	25.0315	28.425	38.0332	38.4155	10.3981	12.1835	0.53
Tb927.1.3800	546	77.7331	74.1906	83.138	82.341	49.2546	53.4396	60.28	53.4598	23.33	25.3856	12.0951	11.9791	10.4247	11.3105	29.9725	26.5814	4.15925	4.52572	0.59
Tb927.1.3810	363	89.1443	84.7184	112.54	98.3051	46.3909	61.9856	65.8741	60.4169	15.1865	20.0667	16.3726	14.3016	9.81863	13.1192	32.754	30.0406	2.70744	3.57747	0.57
Tb927.1.3820	402	99.9704	82.6327	118.624	96.8347	45.2455	54.305	72.9525	72.1341	20.2487	27.9644	17.2576	14.0877	9.5762	11.4937	36.2735	35.8666	3.60991	4.98547	0.61
Tb927.1.3830	1824	133.619	159.306	159.732	162.897	118.841	109.854	100.01	104.356	233.19	288.831	23.2381	23.6985	25.1527	23.2506	49.7271	51.8883	41.5729	51.4926	0.67
Tb927.1.3840	1971	115.868	122.36	163.234	166.257	217.064	217.004	123.186	114.243	40.2773	46.0164	23.7477	24.1875	45.9415	45.9288	61.2506	56.804	7.18059	8.20376	0.49
Tb927.1.3850	162	140.836	128.319	51.8	47.9973	101.086	116.399	123.757	116.806	29.4926	32.1551	7.53596	6.98274	21.3949	24.6358	61.5344	58.0784	5.25792	5.73257	0.69
Tb927.1.3860	3549	172.047	176.488	29.5868	28.5673	235.677	213.109	217.487	222.261	143.722	136.034	4.30435	4.15603	49.8811	45.1046	108.139	110.513	25.6225	24.2521	0.72
Tb927.1.3880	5214	86.8036	112.031	11.1527	11.3429	215.346	189.851	237.809	218.966	265.214	232.258	1.62251	1.65019	45.5779	40.182	118.244	108.874	47.282	41.4067	0.78
Tb927.1.3890	486	13.752	12.3154	2.58078	2.7307	15.4636	13.8467	22.9475	24.8991	20.6889	19.0996	0.375457	0.397267	3.27288	2.93065	11.41	12.3804	3.68839	3.40506	0.82
Tb927.1.3910	2724	185.799	176.19	56.4085	66.0619	302.973	259.626	229.703	223.36	206.889	189.868	8.20642	9.61081	64.1242	54.9497	114.213	111.059	36.8839	33.8495	0.69
Tb927.1.3940	2739	162.879	145.501	107.195	147.773	404.918	337.622	222.282	205.784	102.234	96.7875	15.5949	21.4983	85.7009	71.4576	110.523	102.32	18.2261	17.2552	0.56
Tb927.1.3950	1515	105.14	102.695	32.4441	41.0655	139.459	119.428	108.572	128.523	253.989	221.62	4.72003	5.97429	29.5165	25.2769	53.9845	63.9045	45.2809	39.5102	0.76
Tb927.1.40	327	0	0	0	0	0	0.0540887	0	0	0	0	0	0	0	0.0114479	0	0	0	0	#N/A
Tb927.1.4010	3750	134.009	128.22	5.3459	5.25134	285.791	255.353	259.615	232.88	147.903	119.352	0.777733	0.763976	60.4876	54.0454	129.086	115.793	26.3681	21.278	0.72
Tb927.1.4020	537	10.9236	14.8977	1.38256	1.78546	20.3318	16.7134	13.3575	15.0127	6.16264	11.8466	0.201138	0.259752	4.30323	3.53739	6.64163	7.46463	1.09867	2.112	0.68
Tb927.1.4040	1620	41.8413	41.9123	6.17544	7.87701	112.541	106.338	70.4408	68.4725	55.7939	51.3353	0.898415	1.14596	23.8193	22.5065	35.0246	34.046	9.94689	9.152	0.65
Tb927.1.4050	2778	120.647	136.364	16.4064	15.544	197.018	184.226	200.248	215.67	230.769	224.924	2.38683	2.26137	41.6989	38.9914	99.5676	107.236	41.1413	40.0993	0.77
Tb927.1.4100	1062	260.118	272.231	21.7523	28.4623	95.6455	89.3004	153.897	151.592	521.954	460.567	3.16457	4.14075	20.2434	18.9004	76.5206	75.3745	93.0534	82.1094	0.88
Tb927.1.4140	1110	87.974	81.2422	124.799	140.001	96.791	94.1684	73.8658	73.2326	29.1625	32.0745	18.156	20.3676	20.4858	19.9307	36.7276	36.4128	5.19906	5.71821	0.52
Tb927.1.4160	501	92.6555	87.2013	207.2	198.291	85.9092	87.8941	59.3666	63.3462	20.5788	20.9532	30.1438	28.8477	18.1827	18.6028	29.5183	31.4971	3.66877	3.73551	0.42
Tb927.1.4180	2235	104.164	124.843	82.8615	107.968	275.196	242.155	196.709	212.008	162.87	161.259	12.0549	15.7073	58.2451	51.2521	97.8079	105.415	29.0363	28.7491	0.66
Tb927.1.4220	1200	174.582	170.331	168.488	171.509	130.582	115.101	119.304	126.692	58.7652	64.6325	24.512	24.9514	27.6376	24.361	59.3205	62.9942	10.4766	11.5226	0.59
Tb927.1.4230	1281	80.0739	91.8693	97.5167	107.652	136.309	136.953	100.581	98.1317	76.5928	84.2962	14.1869	15.6615	28.8498	28.986	50.0109	48.7932	13.6549	15.0282	0.6
Tb927.1.4250	2370	93.1432	100.113	82.4928	96.3096	195.873	178.006	136.543	147.564	72.1909	73.0943	12.0012	14.0113	41.4565	37.6749	67.8922	73.3718	12.8701	13.0312	0.62
Tb927.1.4280	2097	55.7884	70.1186	4.88505	6.72172	128.005	119.428	112.34	110.581	95.4109	99.5275	0.710687	0.977889	27.0922	25.2769	55.8578	54.9833	17.0098	17.7437	0.73
Tb927.1.4300	1476	48.2784	62.4711	10.3231	12.7082	81.9001	79.7267	84.5974	95.9347	76.923	73.739	1.50183	1.84882	17.3341	16.8741	42.0636	47.7008	13.7138	13.1461	0.76
Tb927.1.4310	4917	162.976	176.488	11.4292	10.1876	175.255	162.266	327.886	275.721	678.771	582.176	1.66274	1.48211	37.0926	34.3436	163.032	137.094	121.011	103.79	0.88
Tb927.1.4340	2151	133.229	163.478	45.4402	62.9111	192.15	186.498	159.377	175.026	130.626	134.02	6.61073	9.15243	40.6685	39.4722	79.2454	87.0266	23.2879	23.8929	0.69
Tb927.1.4370	1803	97.4346	104.88	170.516	204.067	221.646	212.947	94.7583	91.5408	38.9567	43.9211	24.807	29.6881	46.9113	45.0702	47.1158	45.516	6.94516	7.83021	0.43
Tb927.1.4380	1593	51.2044	64.4575	250.797	246.078	158.073	142.253	88.3649	70.3033	34.7749	40.1334	36.4864	35.7999	33.4561	30.1079	43.9369	34.9563	6.19964	7.15494	0.41
Tb927.1.4400	867	53.3501	47.4741	131.251	131.809	77.3182	73.5606	46.6941	45.4042	22.2295	21.5979	19.0947	19.1758	16.3644	15.5691	23.2173	22.5759	3.96306	3.85045	0.43
Tb927.1.4410	2337	84.8529	93.955	71.9854	88.1175	215.059	200.939	175.474	172.097	162.43	161.42	10.4726	12.8195	45.5172	42.5288	87.2494	85.5701	28.9578	28.7778	0.67
Tb927.1.4420	2838	135.57	135.768	21.2914	23.526	180.696	167.837	150.814	157.45	143.612	131.038	3.09752	3.42261	38.2442	35.5227	74.9879	78.2875	25.6029	23.3613	0.72
Tb927.1.4440	636	15.8977	13.6066	9.86227	7.4569	13.7455	15.3612	10.6175	10.9849	9.5741	11.1213	1.43478	1.08485	2.90922	3.25119	5.27924	5.46192	1.70686	1.98269	0.63
Tb927.1.4450	3504	79.7813	97.729	28.9416	28.4623	218.782	202.454	149.901	164.041	120.502	117.338	4.21048	4.14075	46.3052	42.8493	74.5338	81.5647	21.4829	20.9189	0.68
Tb927.1.4470	1332	133.814	123.75	235.312	242.297	146.332	143.984	124.898	128.523	42.8083	43.5987	34.2336	35.2498	30.9711	30.4742	62.102	63.9045	7.63183	7.77274	0.52
Tb927.1.4480	4455	96.8494	106.568	19.9089	21.9506	235.677	203.644	187.918	201.024	285.572	274.567	2.89638	3.19342	49.8811	43.1012	93.4369	99.9532	50.9116	48.9496	0.75
Tb927.1.4490	519	41.2561	41.0184	36.684	42.0107	52.6909	57.3881	32.195	32.9547	10.6746	13.7807	5.33686	6.1118	11.152	12.1462	16.008	16.3858	1.90305	2.45682	0.52
Tb927.1.4500	888	74.9047	79.4545	108.024	110.068	77.0319	79.4563	76.4916	76.8943	38.6265	48.9176	15.7156	16.0129	16.3038	16.8169	38.0332	38.2335	6.88631	8.72098	0.59
Tb927.1.4520	2196	28.2843	33.3709	22.4897	22.2657	184.132	160.157	64.2758	60.7831	36.9758	33.6057	3.27184	3.23926	38.9715	33.8971	31.9593	30.2226	6.59202	5.99119	0.49
Tb927.1.4680	996	122.988	123.254	177.06	178.861	93.0682	82.7557	111.312	117.905	71.7507	75.4314	25.759	26.021	19.6979	17.5152	55.3469	58.6246	12.7917	13.4478	0.61
Tb927.1.4690	1038	187.359	206.184	78.6216	80.6606	63.8591	70.153	116.564	131.819	214.372	253.614	11.438	11.7347	13.5158	14.8479	57.9581	65.5431	38.218	45.2141	0.8
Tb927.1.4700	960	80.3665	73.5947	185.448	165.732	112.541	99.5232	69.6416	71.4018	29.3826	33.5251	26.9793	24.1111	23.8193	21.0641	34.6273	35.5025	5.2383	5.97682	0.46
Tb927.1.4710	537	20.7743	17.7779	64.243	72.8886	33.5046	28.2343	11.0742	8.42175	4.62198	4.59358	9.3462	10.604	7.09124	5.97578	5.50631	4.18747	0.824002	0.818939	0.26
Tb927.1.4720	1896	94.8987	122.161	196.6	197.555	157.214	151.611	150.472	175.026	136.238	153.683	28.6018	28.7408	33.2743	32.0884	74.8176	87.0266	24.2884	27.3985	0.64
Tb927.1.4730	477	84.2677	81.0436	88.4839	85.5969	44.6728	48.3553	61.7641	61.1492	14.4162	21.6785	12.8728	12.4528	9.45498	10.2344	30.7104	30.4047	2.5701	3.86482	0.6
Tb927.1.4740	3180	81.1467	101.404	55.1181	63.1211	229.091	241.019	148.074	164.407	107.516	116.532	8.01869	9.18299	48.4871	51.0117	73.6256	81.7468	19.1679	20.7752	0.63
Tb927.1.4760	3087	83.39	107.859	45.0715	57.7648	247.418	226.199	159.377	174.294	132.277	135.712	6.55709	8.40373	52.366	47.875	79.2454	86.6625	23.5822	24.1946	0.65
Tb927.1.4780	2013	90.2172	105.774	140.007	159.641	236.823	236.963	156.979	182.715	70.6503	73.4973	20.3686	23.2249	50.1235	50.1531	78.0533	90.85	12.5955	13.103	0.58
Tb927.1.4800	1404	69.3453	59.1936	98.807	98.2001	80.1819	63.5001	52.5166	53.4598	35.3251	37.5545	14.3746	14.2863	16.9705	13.4398	26.1124	26.5814	6.29773	6.69519	0.53
Tb927.1.4830	903	99.7753	102	98.807	97.1498	48.3955	50.7893	51.375	61.5154	38.2964	50.207	14.3746	14.1335	10.2429	10.7495	25.5447	30.5868	6.82745	8.95086	0.59
Tb927.1.4970	477	5.94946	6.555	18.1576	19.64	12.3136	9.95232	7.30666	6.22477	2.75118	2.9818	2.64161	2.85727	2.60618	2.10641	3.63303	3.09509	0.490478	0.531592	0.43
Tb927.1.5000	816	161.123	142.72	134.938	126.137	107.386	113.586	127.067	111.68	102.564	107.184	19.631	18.3507	22.7283	24.0405	63.1806	55.5295	18.285	19.1086	0.65
Tb927.1.5030	2208	102.701	124.048	83.7832	107.022	147.764	149.501	108.23	132.185	84.8464	96.4652	12.1889	15.5698	31.2742	31.6419	53.8142	65.7251	15.1263	17.1977	0.63
Tb927.1.5080	780	2.34077	2.38364	12.0744	11.0278	16.0364	13.3599	3.31083	2.19698	0.77033	0.725302	1.7566	1.60435	3.3941	2.82762	1.64622	1.09238	0.137334	0.129306	#N/A
Tb927.1.5180	144	0	0	0.0921707	0.420107	0.286364	0.108177	0.114167	0	0	0	0.0134092	0.061118	0.0606089	0.0228957	0.056766	0	0	0	#N/A
Tb927.1.5220	894	0	0	0	0	0	0	0	0	0	0	0	0	0	0	0	0	0	0	#N/A
Tb927.1.5250	177	0	0	0	0	0	0	0	0	0	0	0	0	0	0	0	0	0	0	#N/A
Tb927.1.5260	540	0.0975321	0	0	0	0.286364	0.108177	0	0	0	0	0	0	0.0606089	0.0228957	0	0	0	0	#N/A
Tb927.1.560	1329	211.84	210.952	348.129	341.337	163.514	162.158	172.277	183.814	71.4206	73.9002	50.6465	49.6584	34.6077	34.3207	85.66	91.3962	12.7328	13.1749	0.55
Tb927.1.570	828	206.475	185.725	228.676	226.543	97.3637	99.5232	133.461	133.65	71.0905	84.2962	33.2682	32.9579	20.607	21.0641	66.3595	66.4534	12.6739	15.0282	0.6
Tb927.1.580	1551	239.441	255.347	646.854	671.331	431.837	376.674	192.827	201.024	158.028	183.34	94.1057	97.6666	91.3981	79.7229	95.8778	99.9532	28.173	32.6857	0.42
Tb927.1.610	909	51.1068	49.8577	151.99	148.928	39.2318	45.9213	32.9941	32.2224	23.8802	27.4003	22.1117	21.6663	8.30341	9.71923	16.4054	16.0216	4.25735	4.8849	0.4
Tb927.1.630	516	36.2819	39.2307	70.3263	64.6965	30.6409	36.3476	42.2416	46.1366	17.3874	20.2279	10.2312	9.41218	6.48515	7.69296	21.0034	22.9401	3.09982	3.6062	0.6
Tb927.1.650	600	67.8823	65.3513	88.6683	79.2953	67.8682	68.8549	46.1233	45.7704	11.9951	16.1178	12.8996	11.536	14.3643	14.5731	22.9335	22.758	2.13848	2.87347	0.49
Tb927.1.670	1845	177.996	169.238	30.5085	36.1292	178.405	151.448	198.992	226.289	143.832	135.148	4.43844	5.25615	37.7593	32.054	98.9432	112.516	25.6422	24.094	0.77
Tb927.1.690	732	106.212	96.3386	116.873	112.694	67.5819	71.2889	86.3099	82.7529	36.5357	41.3422	17.0028	16.3949	14.3037	15.0883	42.9151	41.1465	6.51354	7.37045	0.61
Tb927.1.710	1263	378.034	414.455	182.406	181.066	128.864	146.851	219.086	228.852	720.369	789.129	26.5368	26.3419	27.274	31.0809	108.934	113.79	128.427	140.685	0.82
Tb927.1.730	1710	169.803	176.19	525.281	529.65	288.082	244.265	153.097	160.746	62.3967	66.7278	76.4189	77.0546	60.9725	51.6985	76.1233	79.9261	11.124	11.8962	0.41
Tb927.1.740	1308	112.162	109.647	158.534	154.705	152.632	150.583	111.655	112.778	74.5019	74.4643	23.0638	22.5067	32.3045	31.8708	55.5172	56.0757	13.2821	13.2754	0.56
Tb927.1.760	2286	46.3278	48.4672	55.4868	69.1077	154.064	136.953	79.8024	90.8085	56.4542	58.4271	8.07233	10.0539	32.6076	28.986	39.6795	45.1519	10.0646	10.4163	0.57
Tb927.1.780	1143	68.37	66.9404	171.991	169.303	65.0046	71.4512	57.0833	56.3891	21.4592	27.8838	25.0215	24.6306	13.7582	15.1226	28.383	28.0379	3.82573	4.9711	0.45
Tb927.1.790	2406	116.356	127.723	92.3551	100.301	193.009	187.958	140.996	152.324	71.6407	76.7208	13.436	14.5919	40.8504	39.7813	70.1061	75.7386	12.772	13.6777	0.61
Tb927.1.820	1281	83.39	91.472	100.374	114.059	119.127	125.81	93.0458	106.187	46.3299	54.8812	14.6026	16.5936	25.2133	26.6277	46.2643	52.7986	8.25964	9.78417	0.59
Tb927.1.830	2847	108.651	120.771	172.451	183.377	299.537	250.377	125.812	118.271	47.1002	53.5918	25.0886	26.678	63.3969	52.9922	62.5562	58.8067	8.39698	9.55429	0.46
Tb927.1.840	720	81.0492	78.4613	120.375	112.379	78.7501	78.7531	64.7325	83.119	23.5501	27.6421	17.5124	16.3491	16.6674	16.6681	32.1863	41.3285	4.19849	4.928	0.55
Tb927.1.860	807	154.881	142.919	168.58	151.764	94.5001	94.8716	135.516	134.382	67.3489	65.5189	24.5254	22.0789	20.0009	20.0795	67.3813	66.8175	12.0069	11.6807	0.65
Tb927.1.870	1029	119.379	132.093	209.688	199.971	114.259	126.189	123.642	136.579	50.0715	53.9947	30.5059	29.0922	24.1829	26.7079	61.4776	67.9099	8.92669	9.62612	0.57
Tb927.1.880	13779	351.701	377.409	40.8316	43.3761	229.091	246.699	905.798	806.291	1765.38	1681.41	5.94027	6.31044	48.4871	52.2137	450.382	400.905	314.73	299.76	0.93
Tb927.1.890	771	66.712	63.1663	325.271	290.609	59.85	67.3945	26.1441	24.8991	8.14349	11.2825	47.321	42.2784	12.6673	14.264	12.9994	12.3804	1.45181	2.01143	0.2
Tb927.1.990	1125	95.3864	109.051	116.504	107.337	93.3546	114.019	83.6841	97.0332	87.0473	96.4652	16.9492	15.6157	19.7585	24.1321	41.6095	48.247	15.5187	17.1977	0.62
Tb927.10.1000	483	28.6744	41.9123	26.6373	25.2064	27.2046	32.9941	48.2925	61.8816	32.9041	47.5476	3.87525	3.66708	5.75784	6.9832	24.012	30.7688	5.86611	8.47674	0.78
Tb927.10.10000	1224	89.5345	133.186	65.7177	72.9936	99.3683	106.392	153.782	154.887	300.099	313.089	9.56075	10.6193	21.0313	22.5179	76.4639	77.0131	53.5013	55.8172	0.81
Tb927.10.10010	681	156.441	140.932	79.2668	77.0897	62.141	67.719	121.587	128.889	96.8415	107.667	11.5319	11.2152	13.1521	14.3327	60.4558	64.0865	17.2648	19.1948	0.77
Tb927.10.10020	1806	23.4077	33.5695	63.5056	67.2172	91.3501	86.8664	75.6924	85.316	59.8657	63.6654	9.23893	9.77889	19.3342	18.3853	37.6359	42.4209	10.6728	11.3502	0.65
Tb927.10.10030	303	73.0515	67.0397	50.1409	42.8509	22.05	25.584	67.3583	55.2906	26.7415	28.3674	7.2946	6.23404	4.66688	5.41484	33.492	27.4917	4.76744	5.05731	0.75
Tb927.10.10050	3666	116.453	143.117	15.116	12.7082	213.055	210.567	283.704	280.481	298.448	289.476	2.19911	1.84882	45.093	44.5665	141.064	139.461	53.207	51.6075	0.8
Tb927.10.10070	1668	123.768	140.833	130.79	138.74	151.486	146.039	144.192	149.761	90.0186	99.7693	19.0276	20.1842	32.0621	30.9092	71.6955	74.4642	16.0484	17.7868	0.64
Tb927.10.10080	441	61.5428	59.3922	64.5195	55.2441	38.3728	42.6219	65.5316	65.177	28.6123	29.0121	9.38643	8.03702	8.12159	9.02092	32.5837	32.4074	5.10097	5.17225	0.69
Tb927.10.10090	3261	120.94	147.388	70.0498	91.0583	353.087	315.662	224.908	226.289	172.334	169.721	10.191	13.2473	74.7307	66.8097	111.829	112.516	30.7235	30.2576	0.64
Tb927.10.1010	495	0.682725	0.893863	8.2032	6.82674	7.1591	5.2466	1.25583	1.09849	0.110047	0.161178	1.19342	0.993168	1.51522	1.11044	0.624426	0.546192	0.0196191	0.0287347	#N/A
Tb927.10.10100	2469	50.8142	60.7827	64.3352	77.9299	208.187	196.883	95.5574	106.187	46.77	49.9652	9.35961	11.3374	44.0626	41.6702	47.5132	52.7986	8.33812	8.90776	0.53
Tb927.10.10110	447	37.7449	37.2443	63.5978	60.4955	46.3909	47.9226	27.8566	22.336	6.82292	9.42893	9.25234	8.801	9.81863	10.1428	13.8509	11.1059	1.21638	1.68098	0.42
Tb927.10.10120	1725	107.285	111.534	266.834	262.252	144.327	139.549	106.061	97.0332	55.1336	60.3612	38.8196	38.1529	30.5469	29.5355	52.7357	48.247	9.82917	10.7611	0.47
Tb927.10.10130	1638	147.273	146.892	270.337	260.151	130.868	139.765	120.674	119.369	90.6789	93.3222	39.3291	37.8474	27.6982	29.5813	60.0017	59.3529	16.1661	16.6374	0.53
Tb927.10.10140	996	250.56	244.521	148.395	146.092	89.9182	94.547	151.727	160.013	357.323	361.764	21.5888	21.2538	19.0312	20.0109	75.4421	79.562	63.7032	64.495	0.78
Tb927.10.10150	1986	76.9528	80.547	173.465	195.455	186.423	171.569	101.608	106.92	50.4016	54.3171	25.2361	28.4352	39.4564	36.3126	50.5218	53.1627	8.98555	9.68359	0.49
Tb927.10.10170	1335	144.738	121.764	188.674	182.327	140.891	127.379	133.917	125.594	62.8369	58.7495	27.4486	26.5252	29.8196	26.9597	66.5866	62.448	11.2025	10.4738	0.58
Tb927.10.10180	903	74.8071	69.0261	73.2757	70.2629	53.55	60.4171	62.9058	71.4018	29.3826	32.3162	10.6603	10.222	11.3339	12.7873	31.2781	35.5025	5.2383	5.76131	0.63
Tb927.10.10190	2541	61.4452	76.0777	110.052	137.9	198.164	187.58	106.175	120.834	85.6167	95.0951	16.0106	20.062	41.9413	39.7012	52.7924	60.0811	15.2637	16.9535	0.55
Tb927.10.1020	474	0.682725	0.794545	8.2032	6.51166	5.44091	5.2466	0.570833	0.732326	0.220094	0.0805891	1.19342	0.94733	1.15157	1.11044	0.28383	0.364128	0.0392382	0.0143674	#N/A
Tb927.10.10200	1410	87.1937	95.2461	97.148	102.611	105.096	105.311	92.2466	85.316	58.9853	61.2477	14.1333	14.9281	22.2434	22.289	45.867	42.4209	10.5158	10.9192	0.6
Tb927.10.10210	1122	25.6509	24.035	46.7306	52.1983	103.377	120.131	35.0491	34.4193	16.7272	21.1143	6.79846	7.59392	21.8798	25.4257	17.4272	17.114	2.9821	3.76425	0.41
Tb927.10.10220	1257	26.1386	27.3125	70.4185	75.9344	143.755	141.226	40.8716	34.0532	15.8468	20.9532	10.2446	11.0471	30.4256	29.8904	20.3222	16.932	2.82515	3.73551	0.35
Tb927.10.10250	390	2023.3	1559.69	1687	1655.54	606.232	633.595	1355.5	1110.21	631.561	607.078	245.428	240.851	128.309	134.1	673.983	552.018	112.594	108.229	0.66
Tb927.10.10270	342	4.77907	4.46932	17.6046	20.0601	15.75	12.0618	2.74	5.49245	0.880377	0.805891	2.56115	2.91839	3.33349	2.55287	1.36238	2.73096	0.156953	0.143674	0.27
Tb927.10.10300	1782	108.261	107.76	161.852	152.184	160.077	150.042	104.462	114.243	41.5978	40.6169	23.5465	22.14	33.8803	31.7564	51.9409	56.804	7.41602	7.24114	0.53
Tb927.10.10310	1446	165.122	162.882	227.201	215.515	146.332	140.793	135.858	147.198	65.258	68.5007	33.0536	31.3536	30.9711	29.7988	67.5516	73.1897	11.6341	12.2122	0.57
Tb927.10.10320	330	70.8083	70.7145	77.4234	74.569	45.2455	55.4409	62.7916	56.023	15.4066	18.8579	11.2637	10.8485	9.5762	11.7341	31.2213	27.8558	2.74667	3.36196	0.6
Tb927.10.10330	1674	139.959	131.696	130.422	130.128	205.037	190.987	125.012	115.341	62.1766	62.7789	18.974	18.9313	43.3959	40.4224	62.1588	57.3502	11.0848	11.1922	0.54
Tb927.10.10340	3528	73.8318	90.6775	32.7206	48.7324	333.041	339.19	244.773	248.259	241.884	235.965	4.76026	7.08969	70.4881	71.7895	121.706	123.439	43.1228	42.0676	0.69
Tb927.10.10350	1821	69.3453	80.0504	17.2359	18.0646	139.173	139.873	180.155	187.842	156.817	167.545	2.50752	2.62808	29.4559	29.6042	89.5768	93.3989	27.9572	29.8697	0.79
Tb927.10.10370	549	235.93	193.472	366.84	316.026	130.009	133.329	214.405	168.801	73.5115	75.1896	53.3686	45.9761	27.5164	28.219	106.607	83.9315	13.1056	13.4047	0.59
Tb927.10.10380	1563	97.7272	118.288	193.559	187.998	130.009	152.53	132.319	137.311	119.181	128.298	28.1593	27.3503	27.5164	32.283	65.7918	68.274	21.2475	22.8728	0.61
Tb927.10.10390	1479	338.729	345.528	270.337	263.827	154.064	158.48	149.901	167.703	453.394	454.603	39.3291	38.3821	32.6076	33.5422	74.5338	83.3853	80.8307	81.0462	0.69
Tb927.10.10400	981	87.0962	88.2938	190.978	181.591	102.518	124.891	81.8574	97.0332	48.5308	54.1559	27.7838	26.4183	21.698	26.4331	40.7013	48.247	8.65202	9.65486	0.51
Tb927.10.10410	2136	182.19	156.625	166.46	179.386	180.409	172.976	190.658	202.488	94.5305	95.6593	24.217	26.0974	38.1836	36.6103	94.7993	100.681	16.8528	17.054	0.65
Tb927.10.10420	396	131.083	118.983	138.348	126.662	51.2591	54.5755	97.1558	108.018	24.6506	27.4003	20.1272	18.4271	10.849	11.5509	48.3079	53.7089	4.39468	4.8849	0.65
Tb927.10.10430	1035	72.954	66.7418	193.098	183.797	94.7864	91.9508	55.9416	50.1644	21.3491	23.532	28.0922	26.7391	20.0615	19.4614	27.8154	24.9428	3.80611	4.19527	0.4
Tb927.10.10440	1143	66.907	73.0981	165.262	170.774	122.564	107.691	55.5991	53.4598	26.3013	34.331	24.0427	24.8445	25.9406	22.7927	27.6451	26.5814	4.68897	6.12049	0.4
Tb927.10.1060	1611	316.102	346.918	28.2964	40.8554	151.486	164.971	203.217	197.362	1204.47	1201.83	4.11662	5.94373	32.0621	34.916	101.044	98.1325	214.731	214.26	0.89
Tb927.10.10600	336	37.5499	36.9463	79.8199	69.2127	21.7637	24.6644	19.9792	12.4495	5.72245	8.38127	11.6124	10.0692	4.60627	5.22022	9.93406	6.19018	1.02019	1.4942	0.37
Tb927.10.10610	690	171.364	145.501	30.4163	34.7639	66.7228	57.7126	78.3183	82.0205	104.105	101.945	4.42503	5.05752	14.1219	12.2149	38.9415	40.7823	18.5597	18.1747	0.77
Tb927.10.10620	891	182.873	140.634	148.579	137.27	141.75	139.711	146.59	120.102	50.0715	50.61	21.6156	19.9703	30.0014	29.5698	72.8876	59.717	8.92669	9.0227	0.6
Tb927.10.10630	783	119.087	105.377	115.398	110.383	112.541	124.62	102.636	105.821	38.1864	43.1152	16.7883	16.0588	23.8193	26.3759	51.0327	52.6165	6.80783	7.68653	0.59
Tb927.10.10640	291	58.0316	52.0427	87.1014	80.2405	35.7955	43.6496	41.5566	33.3208	10.4545	11.9272	12.6717	11.6735	7.57611	9.23842	20.6628	16.5678	1.86381	2.12637	0.5
Tb927.10.10650	1428	121.037	122.559	236.787	238.411	154.064	144.579	118.505	127.059	54.8035	57.7018	34.4482	34.6845	32.6076	30.6001	58.9231	63.1762	9.77031	10.287	0.52
Tb927.10.10670	600	51.3019	51.7447	34.8405	36.7594	56.7	52.3579	56.17	69.9372	27.0716	28.8509	5.06867	5.34783	12.0006	11.0815	27.9289	34.7742	4.8263	5.14351	0.69
Tb927.10.10680	2982	75.3923	59.9882	48.1131	56.7145	285.218	230.634	73.0666	62.2477	33.1242	31.6715	6.99959	8.25094	60.3664	48.8137	36.3303	30.9509	5.90535	5.64637	0.39
Tb927.10.10690	1152	46.3278	58.0018	108.485	105.867	113.686	107.853	90.8766	108.384	45.2294	55.1229	15.7826	15.4017	24.0617	22.827	45.1858	53.891	8.06345	9.82727	0.6
Tb927.10.1070	906	82.8048	101.304	47.8366	47.4721	64.4319	67.665	127.981	154.521	128.865	132.569	6.95937	6.90634	13.637	14.3213	63.6347	76.831	22.974	23.6343	0.82
Tb927.10.10700	1068	88.9493	90.8761	194.48	183.167	108.246	110.774	117.592	109.483	53.593	57.2183	28.2934	26.6475	22.9101	23.4452	58.469	54.4372	9.5545	10.2008	0.57
Tb927.10.10710	1074	125.231	128.617	286.19	268.764	157.5	145.228	115.08	105.455	40.1672	42.0675	41.6355	39.1003	33.3349	30.7375	57.2202	52.4344	7.16097	7.49976	0.46
Tb927.10.10720	906	122.013	113.819	181.669	175.08	109.391	110.72	108.344	91.907	47.6504	45.2911	26.4295	25.4709	23.1526	23.4338	53.871	45.6981	8.49507	8.07445	0.54
Tb927.10.10730	4530	222.276	225.551	101.664	102.506	437.278	417.889	315.328	295.86	293.496	269.006	14.7903	14.9128	92.5497	88.4462	156.788	147.108	52.3241	47.9582	0.66
Tb927.10.10740	1935	99.9704	85.1156	71.0636	76.4595	175.827	143.714	121.93	124.129	67.8991	69.7096	10.3385	11.1235	37.2138	30.417	60.6261	61.7197	12.105	12.4278	0.62
Tb927.10.10750	4713	182.092	191.187	34.8405	35.289	361.964	332.7	292.038	279.382	180.918	174.959	5.06867	5.13392	76.6096	70.4158	145.208	138.915	32.2538	31.1915	0.69
Tb927.10.10770	1857	123.378	134.377	533.484	584.054	348.218	292.62	81.1724	84.5837	48.7509	51.4964	77.6124	84.9694	73.7004	61.9329	40.3607	42.0568	8.69126	9.18074	0.25
Tb927.10.10780	645	157.709	136.86	224.436	204.277	95.9319	107.961	100.352	97.3994	42.038	47.6282	32.6514	29.7187	20.304	22.8499	49.8973	48.429	7.4945	8.4911	0.52
Tb927.10.10800	1359	103.482	99.6161	74.7505	80.8707	117.982	109.584	110.399	114.609	53.2628	49.2399	10.8748	11.7652	24.9708	23.1934	54.8928	56.986	9.49565	8.77845	0.65
Tb927.10.10810	1857	72.6614	59.0943	22.7662	26.4668	170.1	145.769	86.4241	75.0634	43.2485	39.7304	3.31207	3.85044	36.0017	30.852	42.9719	37.3231	7.71031	7.0831	0.56
Tb927.10.10820	1002	147.469	132.888	146.92	144.097	135.736	124.837	108.572	94.1039	89.2482	80.5085	21.3742	20.9635	28.7286	26.4217	53.9845	46.7905	15.9111	14.353	0.57
Tb927.10.10830	963	195.357	169.834	70.9715	84.5466	167.236	151.178	169.766	170.632	331.462	266.347	10.3251	12.3	35.3956	31.9968	84.4111	84.8418	59.0927	47.4841	0.76
Tb927.10.10840	1710	80.464	74.0913	59.0815	69.8428	208.187	185.741	101.037	102.526	57.3346	51.8188	8.59529	10.1609	44.0626	39.312	50.2379	50.9779	10.2216	9.23821	0.54
Tb927.10.10850	2712	191.26	209.76	25.1626	32.3483	227.946	240.695	206.642	218.233	273.577	261.512	3.66071	4.70609	48.2446	50.943	102.747	108.51	48.7731	46.6221	0.74
Tb927.10.10870	1713	105.627	104.284	95.7654	100.406	145.473	155.992	88.4791	99.2302	50.6217	57.2183	13.9321	14.6072	30.7893	33.0156	43.9937	49.3394	9.02479	10.2008	0.55
Tb927.10.10880	2055	102.701	117.394	104.061	111.854	180.409	210.351	162.117	143.536	338.725	363.618	15.139	16.2727	38.1836	44.5207	80.6078	71.3691	60.3876	64.8255	0.71
Tb927.10.1090	432	3249.57	2459.02	3513.09	3253.21	683.837	803.488	2570.46	2382.62	911.08	1001.96	511.091	473.283	144.734	170.058	1278.09	1184.69	162.427	178.629	0.69
Tb927.10.10980	2115	3470.39	4108	2136.15	2357.22	2350.76	2318.78	2290.75	2244.21	8696.81	8405.77	310.771	342.933	497.538	490.77	1139.01	1115.87	1550.46	1498.57	0.77
Tb927.10.10990	1743	92.558	104.88	149.87	159.746	163.227	160.535	139.854	131.819	137.009	137.566	21.8033	23.2401	34.547	33.9773	69.5384	65.5431	24.4258	24.5251	0.62
Tb927.10.11000	1017	103.384	107.164	390.067	365.808	124.568	109.962	61.3075	56.7553	20.2487	22.8873	56.7477	53.2185	26.3649	23.2735	30.4834	28.2199	3.60991	4.08033	0.3
Tb927.10.11010	897	26.7238	35.4566	179.088	173.609	61.2819	69.6662	34.4783	35.5178	15.5166	18.4549	26.054	25.257	12.9703	14.7448	17.1433	17.6602	2.76629	3.29012	0.34
Tb927.10.11020	2856	137.033	152.553	57.1459	70.6831	264.314	254.487	174.903	182.715	199.515	187.289	8.31369	10.2831	55.942	53.8622	86.9656	90.85	35.5694	33.3897	0.66
Tb927.10.11030	303	199.453	188.009	107.932	106.182	60.1364	62.4184	173.99	177.223	61.2963	60.0389	15.7022	15.4476	12.7279	13.2108	86.5114	88.119	10.9278	10.7037	0.78
Tb927.10.11040	2313	73.0515	73.7934	122.587	145.252	207.327	172.056	83.3416	77.6266	35.105	40.2946	17.8342	21.1316	43.8808	36.4156	41.4392	38.5976	6.25849	7.18368	0.44
Tb927.10.11050	939	120.647	119.877	120.283	111.644	106.527	100.335	90.6483	93.7378	45.8897	39.3275	17.499	16.2421	22.5465	21.2358	45.0722	46.6084	8.18117	7.01127	0.58
Tb927.10.11060	222	63.1033	51.9434	84.2441	75.7243	36.3682	41.9187	44.6391	42.1088	15.1865	14.909	12.256	11.0165	7.69732	8.87209	22.1955	20.9374	2.70744	2.65796	0.55
Tb927.10.11070	1254	80.464	76.5743	130.329	121.201	103.664	99.0905	73.1808	67.0079	28.6123	30.785	18.9606	17.6326	21.9404	20.9725	36.387	33.3177	5.10097	5.48833	0.5
Tb927.10.11080	3495	231.444	120.175	42.4907	35.4991	183.846	229.607	289.07	199.193	462.968	467.82	6.18163	5.16448	38.9109	48.5962	143.732	99.0428	82.5376	83.4025	0.8
Tb927.10.11090	2055	58.9094	74.9852	131.251	129.288	180.982	187.255	128.666	136.579	90.8989	87.8421	19.0947	18.8091	38.3048	39.6325	63.9753	67.9099	16.2054	15.6604	0.59
Tb927.10.1110	5397	19.3114	27.4118	11.7979	10.7127	177.546	185.957	91.6758	72.8665	43.6887	47.6282	1.71638	1.55851	37.5775	39.3577	45.5831	36.2307	7.78878	8.4911	#N/A
Tb927.10.11100	1707	70.6132	72.2043	96.7793	90.5331	147.191	141.496	125.812	115.341	68.2292	75.3508	14.0796	13.1709	31.153	29.9476	62.5562	57.3502	12.1638	13.4335	0.62
Tb927.10.11110	2322	99.8729	111.038	101.757	129.603	299.25	278.611	170.793	175.392	84.7363	83.8127	14.8037	18.8549	63.3363	58.9679	84.922	87.2087	15.1067	14.942	0.57
Tb927.10.11120	657	68.2725	55.9161	141.298	130.233	56.4137	52.6283	49.8908	42.1088	15.9568	16.4402	20.5563	18.9466	11.9399	11.1388	24.8068	20.9374	2.84477	2.93094	0.45
Tb927.10.11130	2934	140.349	143.415	98.4384	117.84	287.796	252.324	191.457	191.137	121.712	110.81	14.321	17.1436	60.9119	53.4043	95.1966	95.0374	21.6987	19.7551	0.62
Tb927.10.11140	4626	76.7578	89.6843	20.5541	19.745	262.309	262.601	177.986	203.221	116.54	120.481	2.99025	2.87255	55.5177	55.5794	88.4983	101.046	20.7766	21.4792	0.67
Tb927.10.11150	681	104.749	110.044	190.24	193.669	113.114	112.396	131.063	134.748	54.9135	59.3136	27.6766	28.1754	23.9405	23.7887	65.1674	66.9996	9.78993	10.5744	0.6
Tb927.10.11160	732	89.8271	82.8313	187.291	170.143	88.4864	91.8426	71.0116	59.3184	34.0046	32.6386	27.2475	24.7528	18.7281	19.4385	35.3085	29.4944	6.0623	5.81878	0.46
Tb927.10.11170	5424	174.778	190.095	31.2459	35.079	307.555	272.445	336.791	352.615	335.204	319.536	4.54571	5.10336	65.0939	57.6629	167.46	175.328	59.7598	56.9665	0.78
Tb927.10.11180	2265	135.96	159.406	154.386	168.463	177.259	180.169	146.133	158.182	98.1621	99.9305	22.4604	24.5083	37.5169	38.1328	72.6605	78.6517	17.5002	17.8155	0.61
Tb927.10.11190	1461	79.2936	88.2938	167.29	167.308	176.973	160.157	117.592	114.243	54.5834	57.1377	24.3377	24.3403	37.4563	33.8971	58.469	56.804	9.73108	10.1865	0.53
Tb927.10.1120	1842	100.068	100.51	46.8227	63.4362	193.009	169.568	174.218	175.392	150.765	143.368	6.81187	9.22883	40.8504	35.889	86.625	87.2087	26.8782	25.5595	0.71
Tb927.10.11200	357	52.9599	47.8713	89.7743	83.7064	36.9409	41.2156	53.3158	43.2073	17.2774	21.0338	13.0605	12.1778	7.81854	8.72327	26.5097	21.4836	3.0802	3.74988	0.57
Tb927.10.11210	1416	148.249	137.754	137.334	138.11	146.618	125.864	151.385	143.536	113.349	95.4981	19.9797	20.0926	31.0317	26.6392	75.2718	71.3691	20.2077	17.0253	0.65
Tb927.10.11220	1278	145.713	148.878	130.237	126.977	149.482	137.818	181.068	178.688	180.147	172.058	18.9472	18.4729	31.6378	29.1692	90.0309	88.8473	32.1165	30.6743	0.71
Tb927.10.11230	972	108.553	97.0338	96.2263	97.885	132.014	124.296	102.864	92.6393	29.3826	30.3821	13.9992	14.2405	27.9407	26.3072	51.1462	46.0622	5.2383	5.41649	0.57
Tb927.10.11240	1194	39.8906	54.2277	158.165	165.732	111.682	133.978	93.9591	76.5281	56.124	57.6212	23.0102	24.1111	23.6375	28.3564	46.7185	38.0514	10.0057	10.2727	0.52
Tb927.10.11250	2619	170.096	124.048	182.867	197.555	236.25	313.714	174.789	145.733	288.213	358.622	26.6038	28.7408	50.0023	66.3976	86.9088	72.4615	51.3824	63.9347	0.62
Tb927.10.11260	564	143.47	149.772	177.89	158.275	67.0091	74.2638	99.5533	84.9499	29.6027	41.0199	25.8797	23.0262	14.1825	15.7179	49.5	42.2389	5.27754	7.31298	0.57
Tb927.10.11270	729	119.769	116.103	172.267	158.275	53.2637	58.0913	80.7158	86.0483	41.5978	48.837	25.0618	23.0262	11.2732	12.295	40.1336	42.7851	7.41602	8.70661	0.58
Tb927.10.11280	444	3.31609	2.185	16.3142	16.3842	5.72728	3.19123	0.913333	0.732326	0.77033	0.564124	2.37343	2.3836	1.21218	0.675424	0.454128	0.364128	0.137334	0.100571	#N/A
Tb927.10.11290	1044	79.7813	77.2695	138.625	132.334	82.1864	97.1433	68.1575	72.8665	24.5405	31.3492	20.1674	19.2522	17.3947	20.5604	33.8893	36.2307	4.37506	5.5889	0.51
Tb927.10.1130	825	139.276	119.976	125.721	122.461	100.514	107.312	116.678	122.298	75.2723	69.226	18.2901	17.8159	21.2737	22.7126	58.0149	60.8094	13.4195	12.3416	0.64
Tb927.10.11300	381	906.073	847.382	106.734	106.392	66.15	92.708	593.438	587.692	301.199	380.945	15.5278	15.4781	14.0006	19.6216	295.07	292.213	53.6975	67.9145	0.92
Tb927.10.11310	1242	90.7049	110.342	103.784	103.977	170.386	220.79	97.1558	101.427	127.545	152.797	15.0987	15.1267	36.0623	46.7302	48.3079	50.4317	22.7385	27.2405	0.57
Tb927.10.11330	687	192.236	161.591	225.357	218.351	99.3683	107.096	133.803	121.932	47.4303	57.9436	32.7855	31.7661	21.0313	22.6668	66.5298	60.6273	8.45583	10.3301	0.58
Tb927.10.11340	4161	89.1443	116.997	26.8217	30.2477	302.114	316.689	297.176	290.734	457.136	453.717	3.90207	4.4005	63.9423	67.0272	147.762	144.559	81.4978	80.8882	0.77
Tb927.10.11350	402	76.075	64.2588	51.0626	42.4308	40.0909	39.9715	49.32	46.8689	23.8802	23.532	7.42869	6.17292	8.48524	8.45997	24.5229	23.3042	4.25735	4.19527	0.65
Tb927.10.11360	1698	95.4839	96.6365	161.022	167.098	180.696	166.215	95.2149	111.314	50.8418	53.1888	23.4258	24.3097	38.2442	35.1793	47.3429	55.3475	9.06403	9.48245	0.5
Tb927.10.11370	441	77.343	75.4818	179.272	157.645	62.4273	73.4524	83.5699	96.6671	29.7127	30.3821	26.0809	22.9345	13.2127	15.5462	41.5527	48.0649	5.29716	5.41649	0.56
Tb927.10.11380	1173	100.165	107.065	107.84	103.767	101.086	112.883	104.348	113.144	95.5209	93.4028	15.6887	15.0962	21.3949	23.8917	51.8842	56.2578	17.0294	16.6518	0.65
Tb927.10.11390	579	4952.78	4055.66	4482.36	4322.59	983.373	1061	2912.73	2544.1	1431.6	1332.94	652.102	628.859	208.131	224.561	1448.27	1264.98	255.225	237.636	0.65
Tb927.10.1140	1464	88.3641	86.6054	176.415	168.043	130.009	109.313	86.6524	76.5281	59.2054	62.8595	25.6652	24.4472	27.5164	23.1361	43.0854	38.0514	10.5551	11.2065	0.51
Tb927.10.11400	1239	120.94	112.527	157.335	156.07	117.409	114.235	98.8683	93.0054	39.617	39.4887	22.8895	22.7054	24.8496	24.1779	49.1594	46.2443	7.06288	7.04	0.54
Tb927.10.11410	1116	100.361	102.894	181.208	166.047	143.755	133.653	104.234	111.68	46.3299	48.7564	26.3625	24.1569	30.4256	28.2877	51.8274	55.5295	8.25964	8.69225	0.53
Tb927.10.11420	2181	136.545	138.747	177.06	189.258	353.659	340.597	172.962	186.377	67.3489	71.8855	25.759	27.5337	74.8519	72.0872	86.0005	92.6706	12.0069	12.8157	0.5
Tb927.10.11430	921	49.0586	50.9502	169.133	172.034	106.814	100.984	55.8275	55.2906	20.1386	22.0814	24.6059	25.0278	22.6071	21.3732	27.7586	27.4917	3.5903	3.93665	0.4
Tb927.10.11440	2700	145.323	181.653	15.9455	19.64	307.555	295.216	372.526	389.231	528.006	478.055	2.31979	2.85727	65.0939	62.4824	185.228	193.534	94.1325	85.2271	0.81
Tb927.10.11450	2190	68.4675	75.4818	16.0377	15.9641	281.782	260.275	135.63	160.379	107.626	117.338	2.3332	2.32249	59.6391	55.0871	67.4381	79.7441	19.1875	20.9189	0.61
Tb927.10.11470	4086	113.332	104.781	37.9743	43.4811	303.259	277.367	176.844	148.662	79.1239	80.5891	5.52458	6.32572	64.1848	58.7046	87.9306	73.918	14.1061	14.3674	0.59
Tb927.10.11480	1824	79.1961	83.4272	118.071	121.306	174.396	171.028	101.494	98.8641	43.5787	49.8847	17.1772	17.6478	36.9108	36.1981	50.465	49.1573	7.76916	8.89339	0.52
Tb927.10.1150	3003	135.375	155.433	72.9992	107.442	336.191	321.665	213.377	211.276	127.765	132.086	10.6201	15.6309	71.1548	68.0804	106.096	105.051	22.7778	23.5481	0.61
Tb927.10.11500	648	56.3736	63.1663	122.956	116.79	78.1773	78.5368	56.9691	57.8538	24.3204	25.1438	17.8879	16.9908	16.5462	16.6223	28.3263	28.7661	4.33582	4.48261	0.5
Tb927.10.11510	1071	69.7355	80.2491	57.9754	68.5825	124.282	117.967	105.262	123.763	53.3729	59.5553	8.43438	9.97752	26.3042	24.9678	52.3383	61.5377	9.51526	10.6175	0.66
Tb927.10.11520	354	134.302	109.647	48.8505	50.833	36.9409	43.92	113.482	101.061	36.3156	33.0415	7.10687	7.39528	7.81854	9.29566	56.4254	50.2497	6.4743	5.89061	0.79
Tb927.10.11530	306	107.383	107.562	105.167	97.885	40.95	39.3225	76.3774	78.7251	30.263	29.7374	15.2999	14.2405	8.66707	8.3226	37.9765	39.1438	5.39525	5.30155	0.65
Tb927.10.11550	2229	86.1208	94.8488	60.8327	86.4371	186.136	178.276	116.678	131.086	66.7986	71.8855	8.85006	12.575	39.3958	37.7322	58.0149	65.1789	11.9088	12.8157	0.6
Tb927.10.11560	1200	79.0985	68.6288	186.001	175.185	108.818	94.8716	71.4683	61.8816	38.4065	36.8292	27.0597	25.4862	23.0314	20.0795	35.5355	30.7688	6.84707	6.56588	0.46
Tb927.10.11570	2160	113.235	113.62	175.032	178.651	168.096	162.428	117.706	127.425	78.2435	81.3144	25.464	25.9905	35.5774	34.3779	58.5258	63.3583	13.9492	14.4967	0.55
Tb927.10.11580	4992	170.389	203.999	25.9922	28.1472	384.587	395.875	341.701	374.219	374.49	378.608	3.78139	4.09491	81.3977	83.7869	169.901	186.069	66.7638	67.4978	0.74
Tb927.10.11590	1287	82.4146	78.4613	106.273	109.438	89.0592	94.2225	78.8891	76.5281	74.722	82.5232	15.4608	15.9213	18.8494	19.9422	39.2253	38.0514	13.3214	14.7122	0.6
Tb927.10.1160	447	143.47	128.22	90.8804	82.5511	76.7455	78.5909	115.765	104.723	37.0859	40.6975	13.2215	12.0097	16.2432	16.6337	57.5608	52.0703	6.61164	7.25551	0.68
Tb927.10.11600	1800	81.0492	80.1497	86.6405	98.4101	141.75	134.627	124.213	129.622	112.688	116.532	12.6046	14.3169	30.0014	28.4937	61.7615	64.4507	20.09	20.7752	0.67
Tb927.10.11610	417	68.8577	61.6766	61.1092	51.5682	51.5455	51.5465	48.635	51.9952	19.1482	18.6967	8.89029	7.50224	10.9096	10.9098	24.1823	25.8531	3.41372	3.33323	0.6
Tb927.10.11620	3303	76.8553	83.03	60.5562	66.482	260.877	235.827	97.9549	86.7807	43.1385	48.1117	8.80983	9.67193	55.2147	49.9127	48.7053	43.1492	7.69069	8.57731	0.47
Tb927.10.11630	1905	82.9998	104.582	10.0466	10.1876	140.891	132.355	176.73	171.364	279.08	273.197	1.4616	1.48211	29.8196	28.0129	87.8738	85.206	49.754	48.7053	0.82
Tb927.10.11640	1287	108.943	104.979	119.638	120.676	124.568	138.413	104.12	119.369	68.5594	70.1931	17.4051	17.5562	26.3649	29.2951	51.7706	59.3529	12.2227	12.514	0.6
Tb927.10.11650	486	48.1809	54.327	27.4669	26.5718	51.2591	52.6283	68.8425	64.4447	42.4782	47.8699	3.99594	3.86572	10.849	11.1388	34.2299	32.0433	7.57297	8.53421	0.74
Tb927.10.11660	1203	60.86	66.8411	208.951	193.985	121.991	113.857	87.7941	88.2453	66.7986	68.5007	30.3986	28.2213	25.8194	24.0977	43.6531	43.8774	11.9088	12.2122	0.51
Tb927.10.11670	759	48.571	55.2209	162.681	156.91	73.0228	81.728	45.21	50.1644	17.6075	20.9532	23.6672	22.8276	15.4553	17.2977	22.4794	24.9428	3.13906	3.73551	0.41
Tb927.10.11680	2826	134.107	143.515	39.5413	42.0107	236.823	218.464	175.017	172.463	89.1382	97.5934	5.75254	6.1118	50.1235	46.2379	87.0223	85.7522	15.8915	17.3989	0.66
Tb927.10.11690	1455	108.456	116.401	231.902	226.228	161.796	142.524	102.065	112.046	41.928	42.0675	33.7375	32.9121	34.244	30.1651	50.7488	55.7116	7.47488	7.49976	0.48
Tb927.10.1170	5244	136.252	168.841	16.3142	18.3797	269.755	283.317	362.821	370.923	542.422	541.075	2.37343	2.67391	57.0935	59.9639	180.402	184.431	96.7026	96.4624	0.82
Tb927.10.11700	537	90.9975	98.2256	37.3292	47.5772	43.2409	46.7867	98.9824	119.369	60.3058	70.1125	5.43072	6.92162	9.15194	9.9024	49.2162	59.3529	10.7513	12.4996	0.81
Tb927.10.11710	567	62.6156	77.0709	45.348	51.2531	25.2	28.7752	58.7958	72.8665	33.8945	48.1923	6.59732	7.4564	5.33358	6.09026	29.2345	36.2307	6.04268	8.59168	0.76
Tb927.10.11720	2343	97.8247	110.442	99.5444	121.831	227.373	207.214	158.007	161.844	113.239	108.795	14.4819	17.7242	48.1234	43.8568	78.5642	80.4723	20.1881	19.3959	0.62
Tb927.10.11730	2271	98.605	117.295	36.2231	47.5772	207.9	201.156	147.846	150.493	133.047	132.488	5.26981	6.92162	44.002	42.5746	73.512	74.8283	23.7195	23.6199	0.67
Tb927.10.11750	669	64.5663	65.9472	177.797	166.257	101.946	97.7924	66.1025	62.6139	26.5214	28.5285	25.8663	24.1875	21.5768	20.6977	32.8675	31.133	4.7282	5.08604	0.45
Tb927.10.11760	2532	184.433	201.814	8.2032	9.03231	128.291	120.942	200.134	186.743	500.054	457.827	1.19342	1.31404	27.1528	25.5974	99.5109	92.8527	89.1492	81.6209	0.87
Tb927.10.11770	390	94.9963	99.8147	42.6751	47.4721	30.6409	35.8608	83.1133	68.1063	34.3347	46.4193	6.20845	6.90634	6.48515	7.58993	41.3257	33.8639	6.12116	8.27559	0.77
Tb927.10.11780	3492	105.725	139.939	18.4341	19.2199	255.15	237.287	220.227	229.218	312.644	325.096	2.68184	2.79615	54.0025	50.2218	109.502	113.972	55.7379	57.9579	0.75
Tb927.10.1180	1446	97.6296	94.1536	285.084	276.956	181.268	200.128	87.4516	97.7656	31.6936	36.5069	41.4746	40.2921	38.3654	42.3571	43.4828	48.6111	5.6503	6.50841	0.39
Tb927.10.11800	1122	62.8107	67.437	104.337	104.502	91.6364	91.464	106.403	117.538	56.014	59.9583	15.1792	15.2031	19.3948	19.3583	52.9059	58.4426	9.98612	10.6893	0.66
Tb927.10.11810	1917	67.2972	80.6463	164.248	172.769	147.477	154.423	106.746	103.624	50.2915	58.6689	23.8952	25.1348	31.2136	32.6836	53.0762	51.5241	8.96593	10.4594	0.53
Tb927.10.11820	1005	65.9317	72.8002	157.888	153.654	102.518	96.1156	65.075	78.3589	37.5261	41.5034	22.9699	22.3539	21.698	20.3429	32.3566	38.9617	6.69011	7.39919	0.5
Tb927.10.11830	1047	44.0845	43.1041	118.9	115.004	91.3501	84.3784	40.6433	43.9396	20.5788	21.8396	17.2978	16.7311	19.3342	17.8587	20.2087	21.8477	3.66877	3.89355	0.41
Tb927.10.11870	933	110.796	114.712	145.353	134.644	60.1364	65.7719	110.97	127.425	64.9278	73.9002	21.1463	19.5883	12.7279	13.9206	55.1766	63.3583	11.5753	13.1749	0.68
Tb927.10.11880	2130	125.914	119.281	204.896	264.353	298.391	239.342	120.103	109.483	47.9806	51.4964	29.8086	38.4585	63.1544	50.6568	59.7179	54.4372	8.55393	9.18074	0.42
Tb927.10.11890	951	155.564	155.135	199.55	200.706	99.0819	100.226	140.539	154.521	64.8178	73.1749	29.0309	29.1991	20.9707	21.2129	69.879	76.831	11.5557	13.0456	0.63
Tb927.10.1190	2154	40.2808	48.5666	152.082	168.778	189.859	162.807	39.1591	32.5885	13.0956	17.8908	22.1252	24.5542	40.1837	34.4581	19.4708	16.2037	2.33467	3.18955	0.26
Tb927.10.11900	504	77.2454	77.8654	61.7544	63.5412	53.2637	61.2284	52.4025	54.9245	26.3013	36.3457	8.98415	9.24411	11.2732	12.959	26.0556	27.3096	4.68897	6.47968	0.6
Tb927.10.11910	1302	62.323	70.7145	130.053	127.398	112.255	114.343	64.39	55.6568	26.1912	26.9974	18.9204	18.534	23.7587	24.2008	32.016	27.6737	4.66935	4.81306	0.45
Tb927.10.11920	468	72.4664	77.0709	154.755	155.755	36.0818	41.5942	44.9816	46.5027	12.9856	17.0849	22.514	22.6595	7.63672	8.80341	22.3658	23.1221	2.31505	3.04588	0.45
Tb927.10.11930	783	104.749	120.274	82.032	85.1768	71.3046	71.4512	99.2108	108.384	106.636	106.539	11.9342	12.3917	15.0916	15.1226	49.3297	53.891	19.0109	18.9936	0.73
Tb927.10.11940	1965	16.4829	19.8636	49.9565	57.4497	76.1728	63.2297	16.3258	12.0834	6.16264	9.50951	7.26778	8.35789	16.122	13.3826	8.11754	6.00811	1.09867	1.69535	#N/A
Tb927.10.11950	609	83.4875	82.9306	115.398	118.47	71.0182	73.3443	66.1025	59.3184	26.4113	31.2686	16.7883	17.2353	15.031	15.5233	32.8675	29.4944	4.70858	5.57453	0.53
Tb927.10.11960	978	59.4946	58.8957	151.344	148.718	73.5955	75.021	54.5716	65.5432	19.3683	25.7079	22.0179	21.6358	15.5765	15.8782	27.1342	32.5895	3.45296	4.58318	0.48
Tb927.10.11970	1290	48.3759	64.1595	128.67	137.27	115.691	108.394	63.5908	74.3311	97.3917	103.235	18.7192	19.9703	24.486	22.9415	31.6187	36.959	17.3629	18.4046	0.55
Tb927.10.11980	858	56.9587	53.5325	128.67	117.63	56.9864	69.3417	43.155	36.6163	10.5645	13.7001	18.7192	17.1131	12.0612	14.6762	21.4576	18.2064	1.88343	2.44245	0.41
Tb927.10.11990	648	149.322	119.976	99.1757	92.4236	53.8364	53.9805	93.6166	76.8943	57.7748	65.5189	14.4283	13.446	11.3945	11.425	46.5482	38.2335	10.3	11.6807	0.68
Tb927.10.1200	1038	123.768	117.195	236.879	219.821	96.2183	123.701	90.1916	101.427	56.6743	63.9878	34.4616	31.98	20.3646	26.1813	44.8452	50.4317	10.1038	11.4077	0.51
Tb927.10.12000	300	80.9516	80.6463	61.2935	58.3949	37.5137	40.0797	69.185	75.4296	25.8611	33.4445	8.91711	8.49541	7.93976	8.48287	34.4002	37.5052	4.61049	5.96245	0.71
Tb927.10.12010	396	52.4723	46.2822	155.031	146.407	34.3637	44.1905	28.085	22.7021	10.1243	13.2166	22.5542	21.2996	7.27306	9.3529	13.9644	11.288	1.80496	2.35625	0.33
Tb927.10.12020	1140	144.445	142.522	106.273	96.6247	99.3683	109.367	130.607	129.256	45.3394	38.8439	15.4608	14.0572	21.0313	23.1476	64.9403	64.2686	8.08307	6.92506	0.67
Tb927.10.12030	753	51.3019	66.4438	8.47971	8.6122	49.8273	60.5252	72.0391	68.1063	83.5258	97.5934	1.23364	1.25292	10.5459	12.8102	35.8194	33.8639	14.8909	17.3989	0.8
Tb927.10.12040	1242	46.9129	74.7866	12.7196	15.9641	90.2046	94.8175	85.7391	92.2731	126.444	148.929	1.85047	2.32249	19.0918	20.0681	42.6313	45.8801	22.5423	26.5509	0.76
Tb927.10.12050	870	81.8294	68.1322	197.891	198.921	105.668	99.0905	67.5866	75.4296	31.5835	26.1915	28.7895	28.9394	22.3647	20.9725	33.6055	37.5052	5.63068	4.66939	0.45
Tb927.10.12060	4482	108.943	136.761	8.57188	11.4479	191.005	201.859	227.648	254.85	303.18	305.03	1.24705	1.66547	40.4261	42.7234	113.191	126.717	54.0506	54.3804	0.8
Tb927.10.12080	783	23.3102	19.367	96.2263	101.246	27.7773	28.4507	14.7275	16.8435	6.27269	5.72183	13.9992	14.7294	5.87906	6.02158	7.32282	8.37495	1.11829	1.02008	0.31
Tb927.10.12090	351	49.4488	55.9161	86.364	83.6014	24.3409	29.3702	42.2416	58.2199	22.2295	26.5138	12.5644	12.1625	5.15175	6.21619	21.0034	28.9482	3.96306	4.72686	0.62
Tb927.10.1210	2043	80.2689	107.661	113.554	121.516	180.982	181.576	142.48	155.986	171.013	198.894	16.5201	17.6784	38.3048	38.4305	70.844	77.5593	30.4881	35.4586	0.66
Tb927.10.12100	351	3.70622	7.6475	49.3114	42.5359	10.5955	10.6014	3.53916	3.66163	1.54066	2.49826	7.17391	6.1882	2.24253	2.24378	1.75975	1.82064	0.274667	0.445388	0.2
Tb927.10.12110	354	45.9376	49.6591	53.1825	46.3168	32.0728	42.5137	41.8991	53.0937	12.1052	14.506	7.7371	6.73826	6.78819	8.99802	20.8331	26.3993	2.1581	2.58612	0.63
Tb927.10.12120	6579	85.2431	114.117	16.0377	14.2836	288.082	307.656	370.014	370.191	342.907	336.46	2.3332	2.07801	60.9725	65.1154	183.979	184.067	61.1331	59.9837	0.79
Tb927.10.12130	2352	76.8553	81.1429	72.0775	82.4461	129.436	131.922	74.4366	70.3033	75.2723	76.0761	10.486	11.9944	27.3952	27.9213	37.0115	34.9563	13.4195	13.5628	0.56
Tb927.10.12140	2376	44.2796	49.1625	99.0836	114.269	143.182	122.727	53.7725	53.0937	28.8324	32.8804	14.4149	16.6241	30.3044	25.9752	26.7368	26.3993	5.1402	5.86188	0.43
Tb927.10.12150	1356	39.9882	38.4361	72.4462	76.1444	63	59.4435	30.2541	24.5329	7.92339	8.78421	10.5396	11.0776	13.3339	12.5812	15.043	12.1983	1.41258	1.56604	0.39
Tb927.10.12160	1113	27.2115	23.737	80.2807	82.026	47.8228	42.2974	13.5858	13.548	6.05259	7.73655	11.6794	11.9333	10.1217	8.95223	6.75516	6.73637	1.07905	1.37927	0.27
Tb927.10.12170	684	39.9882	34.662	88.2074	86.122	41.2364	40.5665	20.0933	24.8991	9.13391	10.4766	12.8326	12.5292	8.72767	8.5859	9.99082	12.3804	1.62839	1.86776	0.38
Tb927.10.12180	2109	41.2561	50.5529	45.348	54.719	105.096	106.068	82.5424	83.119	61.0762	60.9254	6.59732	7.96063	22.2434	22.4493	41.0418	41.3285	10.8886	10.8617	0.64
Tb927.10.12190	639	31.893	28.5043	54.1042	57.7648	51.8319	54.1969	41.8991	31.8562	13.5358	17.649	7.87119	8.40373	10.9702	11.4708	20.8331	15.8396	2.41315	3.14645	0.52
Tb927.10.12200	678	39.403	38.6348	103.969	92.4236	56.4137	57.2799	43.4975	45.4042	19.4783	21.5979	15.1256	13.446	11.9399	12.1233	21.6279	22.5759	3.47258	3.85045	0.5
Tb927.10.12210	741	140.641	120.771	104.061	97.99	78.1773	88.3809	101.266	104.356	77.1431	80.7503	15.139	14.2558	16.5462	18.7058	50.3515	51.8883	13.753	14.3961	0.67
Tb927.10.12220	1110	64.9564	55.7175	127.749	116.895	80.4682	81.7821	66.3308	60.4169	30.5931	33.6057	18.5851	17.0061	17.0311	17.3092	32.9811	30.0406	5.45411	5.99119	0.52
Tb927.10.12230	1302	102.994	104.085	179.272	160.901	122.277	131.76	90.8766	98.1317	27.2917	26.9974	26.0809	23.4082	25.88	27.887	45.1858	48.7932	4.86554	4.81306	0.5
Tb927.10.12240	984	154.588	146.991	87.6544	85.8069	100.514	106.338	111.198	110.581	73.6215	72.9331	12.7521	12.4834	21.2737	22.5065	55.2901	54.9833	13.1252	13.0025	0.67
Tb927.10.12250	2379	109.821	105.972	184.987	202.177	207.9	171.137	106.974	99.9625	43.0284	47.064	26.9122	29.4131	44.002	36.221	53.1898	49.7035	7.67107	8.39053	0.47
Tb927.10.12260	1428	671.021	631.365	112.172	117.63	116.836	122.619	180.954	173.927	1068.23	1007.28	16.319	17.1131	24.7284	25.9523	89.9742	86.4804	190.443	179.578	0.87
Tb927.10.12270	807	37.6474	33.6688	117.979	111.538	98.5092	76.9682	31.1675	28.9269	14.6363	14.5866	17.1638	16.2268	20.8494	16.2903	15.4971	14.3831	2.60934	2.60049	0.33
Tb927.10.12280	396	6.33959	5.66113	32.6284	30.9829	28.6364	22.555	4.4525	3.66163	1.76075	1.4506	4.74685	4.50746	6.06089	4.77376	2.21388	1.82064	0.313906	0.258612	0.19
Tb927.10.12290	1116	98.8976	90.8761	198.812	180.856	118.268	125.54	116.564	108.384	80.1143	81.9591	28.9236	26.3113	25.0315	26.5705	57.9581	53.891	14.2827	14.6116	0.57
Tb927.10.1230	1029	54.0328	60.4847	191.992	176.235	88.4864	86.9205	74.3224	69.571	45.0093	51.2547	27.9313	25.639	18.7281	18.3967	36.9547	34.5922	8.02421	9.13763	0.5
Tb927.10.12300	402	47.9858	46.3816	46.5462	44.2163	24.3409	31.1551	35.3916	34.7855	14.3061	14.8284	6.77164	6.43267	5.15175	6.59397	17.5975	17.2961	2.55048	2.64359	0.62
Tb927.10.12310	2769	91.4851	96.9345	378.637	419.897	367.405	315.878	85.8533	82.0205	32.9041	35.8622	55.0849	61.0875	77.7612	66.8555	42.6881	40.7823	5.86611	6.39347	0.27
Tb927.10.12320	1212	66.0292	66.4438	209.688	189.468	112.827	102.877	50.69	64.0786	22.6697	23.935	30.5059	27.5642	23.8799	21.7738	25.2041	31.8612	4.04154	4.2671	0.39
Tb927.10.12330	609	270.944	260.809	142.772	137.375	68.441	63.6083	172.506	189.306	164.741	171.332	20.7708	19.9856	14.4855	13.4627	85.7735	94.1271	29.3698	30.545	0.78
Tb927.10.12340	2679	36.1844	39.33	62.6761	69.4227	135.736	104.662	42.47	38.081	16.0669	17.2461	9.11825	10.0998	28.7286	22.1516	21.117	18.9347	2.86439	3.07461	0.4
Tb927.10.12350	372	55.7884	50.5529	92.8159	85.3868	44.3864	44.3527	41.1	37.7148	12.3253	12.5719	13.503	12.4222	9.39437	9.38725	20.4358	18.7526	2.19734	2.24131	0.5
Tb927.10.12360	513	42.0363	46.3816	66.7316	65.9568	51.8319	46.949	71.24	80.5559	44.7892	52.8665	9.70825	9.59553	10.9702	9.93674	35.422	40.0541	7.98497	9.42498	0.7
Tb927.10.12370	2040	150.199	191.287	118.347	143.677	200.455	205.591	202.874	238.738	353.031	383.685	17.2174	20.9024	42.4262	43.5133	100.873	118.706	62.9381	68.403	0.74
Tb927.10.12380	1743	154.003	169.735	257.249	246.288	192.437	190.879	190.43	191.137	68.1192	75.3508	37.425	35.8305	40.7291	40.3995	94.6858	95.0374	12.1442	13.4335	0.59
Tb927.10.12390	777	115.771	111.435	120.006	111.749	99.3683	109.854	101.951	100.329	38.4065	37.071	17.4588	16.2574	21.0313	23.2506	50.6921	49.8856	6.84707	6.60898	0.6
Tb927.10.1240	759	56.1785	51.2482	267.94	232.529	61.8546	69.2876	31.7383	29.2931	9.46405	11.8466	38.9805	33.8288	13.0915	14.6647	15.781	14.5651	1.68724	2.112	0.26
Tb927.10.12400	1449	57.8365	70.8138	125.26	137.9	124.282	124.512	74.7791	78.7251	38.4065	42.7122	18.2231	20.062	26.3042	26.353	37.1818	39.1438	6.84707	7.6147	0.5
Tb927.10.12410	687	213.303	174.999	121.389	117.21	92.4955	89.7872	146.362	147.198	63.9374	64.4713	17.6599	17.0519	19.5767	19.0035	72.7741	73.1897	11.3987	11.4939	0.7
Tb927.10.12420	429	46.0352	40.3232	74.1053	70.1579	35.5091	41.2697	33.6791	23.4344	6.82292	7.97832	10.781	10.2067	7.5155	8.73472	16.746	11.6521	1.21638	1.42237	0.46
Tb927.10.12430	1950	201.404	227.339	126.827	133.489	193.296	183.307	188.261	207.981	338.725	367.728	18.451	19.4203	40.911	38.7968	93.6072	103.412	60.3876	65.5582	0.73
Tb927.10.12440	2499	40.866	53.8304	97.4245	115.635	153.205	144.904	81.6291	80.9221	70.1	76.7208	14.1735	16.8227	32.4257	30.6688	40.5877	40.2362	12.4974	13.6777	0.53
Tb927.10.12450	618	86.4134	100.013	110.144	101.036	59.2773	71.4512	60.965	62.9801	13.976	23.532	16.024	14.6989	12.546	15.1226	30.3131	31.315	2.49163	4.19527	0.54
Tb927.10.12460	444	40.2808	42.2102	91.6177	77.4048	51.5455	47.3817	26.1441	28.9269	14.086	15.9566	13.3287	11.261	10.9096	10.0283	12.9994	14.3831	2.51125	2.84474	0.42
Tb927.10.12470	1584	109.041	117.295	127.196	153.864	203.032	183.631	102.293	112.046	57.8848	57.3794	18.5047	22.3845	42.9717	38.8655	50.8624	55.7116	10.3196	10.2296	0.51
Tb927.10.12480	1053	46.7179	55.7175	160.469	171.824	122.277	120.401	64.0475	59.6846	23.44	24.1767	23.3454	24.9973	25.88	25.4829	31.8457	29.6764	4.17887	4.31021	0.41
Tb927.10.12490	3399	101.336	105.377	32.7206	40.8554	321.3	333.835	254.934	253.019	186.64	186.161	4.76026	5.94373	68.0031	70.6562	126.759	125.806	33.274	33.1886	0.68
Tb927.10.1250	786	138.593	140.039	160.838	150.608	100.8	100.497	111.084	120.102	110.928	110.004	23.399	21.9108	21.3343	21.2701	55.2334	59.717	19.7761	19.6114	0.64
Tb927.10.12520	2553	76.8553	97.2325	60.464	80.3455	209.618	226.848	158.806	141.339	73.4014	82.6038	8.79643	11.6888	44.3657	48.0123	78.9616	70.2767	13.0859	14.7265	0.61
Tb927.10.12530	501	39.3054	43.7993	53.459	50.5179	60.7091	62.4724	51.0325	46.5027	15.4066	21.8396	7.77733	7.34945	12.8491	13.2223	25.3744	23.1221	2.74667	3.89355	0.58
Tb927.10.12540	912	156.246	163.279	231.994	231.899	89.0592	106.933	101.951	132.185	76.1526	87.6004	33.7509	33.7372	18.8494	22.6324	50.6921	65.7251	13.5764	15.6173	0.57
Tb927.10.12550	891	65.6391	64.2588	92.9081	95.9945	49.8273	52.4119	41.1	38.8133	15.0765	18.052	13.5165	13.9655	10.5459	11.093	20.4358	19.2988	2.68782	3.21829	0.48
Tb927.10.12560	363	0.0975321	0.198636	0.921707	2.20556	1.43182	0.486798	0.228333	0	0.110047	0.0805891	0.134092	0.32087	0.303044	0.103031	0.113532	0	0.0196191	0.0143674	#N/A
Tb927.10.12570	339	1.07285	0.695227	4.97722	4.93626	5.72728	5.35478	0.685	1.09849	0.440189	0.483535	0.724096	0.718137	1.21218	1.13334	0.340596	0.546192	0.0784764	0.0862041	#N/A
Tb927.10.12580	375	1.36545	0.993181	6.35978	5.77648	6.87273	6.00385	0.913333	1.46465	0.440189	0.644713	0.925234	0.840373	1.45461	1.27071	0.454128	0.728256	0.0784764	0.114939	#N/A
Tb927.10.1260	1626	132.058	128.816	132.634	141.891	188.714	167.405	133.689	128.523	49.1911	51.4158	19.2958	20.6426	39.9412	35.4311	66.473	63.9045	8.76974	9.16637	0.57
Tb927.10.12600	1788	149.224	143.713	221.671	207.533	156.927	140.306	143.393	138.41	69.3297	66.8084	32.2491	30.1923	33.2137	29.6958	71.2981	68.8202	12.36	11.9105	0.57
Tb927.10.12610	336	14.5323	17.7779	3.779	4.09605	14.8909	13.5763	15.755	20.8713	19.8085	25.5467	0.549777	0.595901	3.15166	2.87341	7.83371	10.3777	3.53144	4.55445	0.78
Tb927.10.12620	3363	94.8987	112.031	15.5769	12.3932	187.855	175.951	189.745	180.152	212.281	216.785	2.26615	1.80298	39.7594	37.2399	94.3452	89.5755	37.8452	38.6482	0.77
Tb927.10.12630	657	79.0985	74.4886	101.48	89.5879	52.6909	66.3127	61.4216	66.2755	26.5214	33.8474	14.7635	13.0334	11.152	14.0351	30.5401	32.9536	4.7282	6.03429	0.59
Tb927.10.12640	1893	48.7661	62.3718	80.8337	106.287	215.346	216.301	132.319	141.339	70.6503	75.9955	11.7599	15.4629	45.5779	45.78	65.7918	70.2767	12.5955	13.5484	0.58
Tb927.10.12650	594	9.65568	15.1957	0.737366	0.630161	10.8818	7.95104	13.015	6.22477	22.0094	35.0563	0.107273	0.0916771	2.30314	1.68284	6.47133	3.09509	3.92382	6.2498	0.83
Tb927.10.12660	2544	82.3171	91.8693	8.38754	7.24685	133.159	118.508	178.328	144.268	329.041	311.396	1.22024	1.05429	28.1831	25.0823	88.6686	71.7332	58.6611	55.5154	0.83
Tb927.10.12670	1611	21.6521	34.0661	24.9783	24.4713	118.555	115.642	66.5591	79.8236	69.99	72.8526	3.63389	3.56013	25.0921	24.4755	33.0946	39.69	12.4777	12.9881	0.63
Tb927.10.12690	1047	52.3747	59.0943	198.167	197.66	113.686	104.932	60.1658	61.1492	28.062	33.6862	28.8297	28.756	24.0617	22.2089	29.9157	30.4047	5.00287	6.00555	0.41
Tb927.10.1270	3498	120.745	117.394	48.2975	58.0798	272.332	231.5	153.097	145.733	85.6167	81.0726	7.02641	8.44957	57.639	48.9968	76.1233	72.4615	15.2637	14.4536	0.6
Tb927.10.12700	1137	124.061	151.262	69.3124	69.6328	108.818	108.881	142.708	145.733	401.892	384.571	10.0837	10.1303	23.0314	23.0445	70.9575	72.4615	71.649	68.561	0.81
Tb927.10.12710	2436	271.92	370.755	92.4473	117.945	240.259	277.475	339.189	338.701	1475.84	1498.15	13.4494	17.1589	50.8508	58.7275	168.652	168.409	263.112	267.089	0.86
Tb927.10.12720	2709	75.5874	82.434	77.0547	94.3141	227.946	248.646	187.347	145.367	122.262	122.657	11.2101	13.721	48.2446	52.6258	93.1531	72.2794	21.7968	21.8671	0.63
Tb927.10.12740	1425	94.5086	101.503	20.9228	24.5763	160.364	161.347	133.232	135.48	125.894	130.554	3.04388	3.57541	33.941	34.149	66.246	67.3637	22.4443	23.2751	0.71
Tb927.10.12760	951	8.38776	11.2229	16.4986	17.4345	64.1455	64.3655	13.7	8.42175	4.95212	7.57538	2.40024	2.5364	13.5764	13.623	6.81192	4.18747	0.88286	1.35053	0.3
Tb927.10.12780	861	247.341	211.349	37.79	35.8141	81.041	103.147	139.968	148.296	276.659	323.162	5.49777	5.21031	17.1523	21.8311	69.5952	73.7359	49.3224	57.6131	0.84
Tb927.10.12790	507	0.975321	0.993181	1.75124	1.78546	8.30455	4.16483	0.3425	0.366163	0.110047	0.483535	0.254775	0.259752	1.75766	0.881485	0.170298	0.182064	0.0196191	0.0862041	#N/A
Tb927.10.1280	522	117.916	115.11	120.375	115.95	80.4682	79.1318	91.4474	84.2175	25.751	29.0121	17.5124	16.8686	17.0311	16.7482	45.4696	41.8747	4.59087	5.17225	0.59
Tb927.10.12800	843	100.458	85.3143	20.6462	17.2244	59.85	67.665	64.5041	59.6846	110.157	129.99	3.00366	2.50584	12.6673	14.3213	32.0728	29.6764	19.6387	23.1745	0.77
Tb927.10.12810	1521	173.997	181.454	176.046	195.35	185.85	200.399	153.44	145.367	56.8944	60.8448	25.6115	28.4199	39.3351	42.4143	76.2936	72.2794	10.1431	10.8473	0.56
Tb927.10.12820	3042	57.2513	78.7593	22.2132	23.9461	203.891	202.238	111.655	112.046	153.296	159.002	3.23161	3.48373	43.1535	42.8036	55.5172	55.7116	27.3294	28.3468	0.64
Tb927.10.12830	921	63.5909	64.3581	162.681	155.02	79.6091	86.596	46.0091	38.4471	12.8755	13.9419	23.6672	22.5526	16.8493	18.328	22.8767	19.1167	2.29544	2.48555	0.37
Tb927.10.12840	915	583.144	574.158	82.1241	86.7522	93.641	105.581	286.672	282.678	919.444	879.147	11.9476	12.6209	19.8191	22.3462	142.54	140.553	163.918	156.733	0.9
Tb927.10.12850	1149	500.437	600.875	8397.03	7960.19	1502.26	1311.27	420.932	411.934	217.673	249.665	1221.62	1158.06	317.954	277.531	209.296	204.822	38.8066	44.5101	0.15
Tb927.10.12860	2085	80.9516	89.9822	74.6583	85.8069	154.064	156.316	120.446	120.468	132.167	129.104	10.8614	12.4834	32.6076	33.0843	59.8882	59.8991	23.5625	23.0165	0.66
Tb927.10.12870	3264	79.2936	99.8147	33.9188	40.1202	301.827	287.59	190.43	190.771	192.583	188.901	4.93458	5.83677	63.8817	60.8683	94.6858	94.8554	34.3334	33.6771	0.66
Tb927.10.12880	1323	109.626	121.665	481.408	449.41	151.2	155.343	58.7958	47.9674	20.5788	26.8362	70.0362	65.381	32.0015	32.8783	29.2345	23.8504	3.66877	4.78433	0.24
Tb927.10.12890	2427	178.874	262.696	121.573	151.764	306.696	297.866	247.627	265.102	869.262	906.466	17.6867	22.0789	64.9121	63.0434	123.126	131.814	154.971	161.604	0.78
Tb927.10.1290	252	33.7461	27.7098	37.8822	39.28	35.2228	31.7501	27.4	25.2653	6.60283	8.05891	5.51117	5.71454	7.45489	6.71989	13.6238	12.5624	1.17715	1.43674	0.53
Tb927.10.12900	471	55.9834	49.2618	82.2163	74.7791	53.2637	63.0674	48.5208	45.0381	13.5358	17.7296	11.961	10.879	11.2732	13.3482	24.1256	22.3939	2.41315	3.16082	0.52
Tb927.10.12910	2817	90.8024	88.989	80.6494	102.506	276.914	252.973	141.567	142.804	62.7269	65.9219	11.733	14.9128	58.6088	53.5416	70.3899	71.005	11.1829	11.7525	0.55
Tb927.10.12920	2916	104.847	132.093	21.9366	26.9919	199.023	178.222	182.096	207.615	283.922	271.908	3.19139	3.92683	42.1232	37.7207	90.5418	103.23	50.6173	48.4754	0.77
Tb927.10.12930	624	134.107	121.565	64.6117	59.4452	68.441	63.2838	102.75	98.1317	58.6551	56.0094	9.39984	8.6482	14.4855	13.394	51.0894	48.7932	10.457	9.98531	0.73
Tb927.10.12940	975	53.4476	69.622	32.2598	34.3438	104.236	92.113	126.725	145.367	142.071	138.533	4.69321	4.9964	22.0616	19.4957	63.0103	72.2794	25.3283	24.6975	0.79
Tb927.10.12950	2880	79.4887	97.0338	124.984	163.107	329.891	287.752	185.749	182.349	99.7027	97.5128	18.1829	23.7291	69.8214	60.9026	92.3583	90.6679	17.7749	17.3845	0.56
Tb927.10.12960	693	147.761	151.857	150.238	143.782	83.3319	92.8703	123.528	118.271	82.2052	85.2633	21.857	20.9177	17.6372	19.656	61.4209	58.8067	14.6555	15.2007	0.66
Tb927.10.12970	912	87.6814	86.2081	133.832	119.836	83.3319	91.6803	80.2591	80.5559	31.1433	36.9904	19.4701	17.4339	17.6372	19.4041	39.9065	40.0541	5.55221	6.59461	0.56
Tb927.10.12980	2421	150.59	167.252	132.081	155.44	254.005	236.368	182.096	189.673	141.631	148.365	19.2154	22.6137	53.7601	50.0272	90.5418	94.3092	25.2498	26.4503	0.62
Tb927.10.12990	891	145.518	145.203	237.708	230.114	122.277	129.921	115.194	131.086	51.7222	57.5406	34.5823	33.4774	25.88	27.4978	57.2769	65.1789	9.22098	10.2583	0.54
Tb927.10.1300	1269	34.4288	37.0457	65.9943	69.6328	42.3818	47.0572	23.29	27.8284	12.5454	15.7955	9.60098	10.1303	8.97011	9.95964	11.5803	13.8369	2.23658	2.816	0.44
Tb927.10.13000	1863	197.307	217.705	313.749	330.94	227.087	229.931	226.735	271.693	191.042	229.195	45.6449	48.1457	48.0628	48.6649	112.737	135.092	34.0588	40.8607	0.63
Tb927.10.13010	1014	69.7355	78.66	65.5334	79.4003	93.0682	102.552	77.9758	98.4979	48.5308	56.0094	9.53393	11.5513	19.6979	21.7051	38.7712	48.9752	8.65202	9.98531	0.63
Tb927.10.13020	2748	127.767	140.039	164.248	188.208	178.405	180.278	142.937	158.915	89.4683	109.682	23.8952	27.3809	37.7593	38.1557	71.0711	79.0158	15.9503	19.554	0.6
Tb927.10.13030	2037	121.135	94.1536	237.985	243.347	156.355	177.357	101.037	109.483	46.66	68.0978	34.6225	35.4026	33.0924	37.5375	50.2379	54.4372	8.3185	12.1404	0.47
Tb927.10.13040	3630	86.0233	106.072	40.8316	48.6274	357.096	338.108	163.258	169.534	126.884	121.448	5.94027	7.07441	75.5792	71.5606	81.1754	84.2957	22.6208	21.6516	0.57
Tb927.10.13060	426	2.7309	3.77409	17.6968	13.4434	26.9182	20.6619	3.0825	1.46465	0.77033	1.69237	2.57456	1.95578	5.69723	4.37308	1.53268	0.728256	0.137334	0.301714	#N/A
Tb927.10.13070	3756	32.3807	40.6211	35.6701	42.4308	222.218	201.372	64.1616	69.9372	36.5357	32.0745	5.18935	6.17292	47.0325	42.6204	31.9025	34.7742	6.51354	5.71821	0.44
Tb927.10.13090	1764	29.8448	34.3641	107.563	138.215	182.7	145.282	55.8275	50.8967	25.4209	26.3526	15.6485	20.1078	38.6684	30.749	27.7586	25.3069	4.53201	4.69812	0.37
Tb927.10.1310	2835	163.366	159.108	85.811	105.447	279.205	236.963	184.607	166.238	101.684	90.7433	12.484	15.3406	59.0936	50.1531	91.7907	82.6571	18.1281	16.1776	0.61
Tb927.10.13100	1317	23.6028	25.2268	81.8476	83.3913	78.4637	80.8085	49.4341	50.5305	27.6218	30.0597	11.9074	12.1319	16.6068	17.1031	24.5797	25.1248	4.92439	5.35902	0.51
Tb927.10.13110	357	134.399	129.511	71.248	70.0529	48.6819	53.1692	108.572	108.75	36.0955	45.9358	10.3653	10.1914	10.3035	11.2532	53.9845	54.073	6.43507	8.18939	0.75
Tb927.10.13120	1035	68.8577	67.437	86.0875	90.3231	73.3091	80.0513	61.5358	65.177	34.6649	31.9133	12.5242	13.1404	15.5159	16.9428	30.5969	32.4074	6.18002	5.68947	0.57
Tb927.10.13130	1458	76.7578	103.688	81.7555	90.9532	86.4819	101.957	99.0966	113.144	139.21	159.969	11.8939	13.2321	18.3039	21.5792	49.2729	56.2578	24.8182	28.5192	0.71
Tb927.10.13140	546	123.963	108.654	101.296	95.0493	69.8728	70.4235	102.636	104.356	37.1959	38.0381	14.7367	13.828	14.7886	14.9051	51.0327	51.8883	6.63126	6.78139	0.67
Tb927.10.13150	2559	68.0774	69.92	110.236	143.047	199.023	183.902	91.4474	95.5686	47.9806	56.8153	16.0374	20.8107	42.1232	38.9227	45.4696	47.5187	8.55393	10.129	0.49
Tb927.10.13160	1593	86.9011	87.102	194.48	186.423	138.6	133.437	85.9674	82.7529	31.5835	38.1992	28.2934	27.1211	29.3347	28.2419	42.7448	41.1465	5.63068	6.81012	0.46
Tb927.10.13170	1032	37.5499	39.6279	99.4522	100.196	93.9273	88.2727	53.6583	51.9952	16.7272	19.5832	14.4685	14.5767	19.8797	18.6829	26.68	25.8531	2.9821	3.49127	0.47
Tb927.10.13180	3711	201.794	231.709	29.3103	34.8689	279.491	267.36	214.062	222.627	414.878	415.679	4.26412	5.0728	59.1542	56.5868	106.436	110.695	73.964	74.1068	0.75
Tb927.10.13190	1158	72.5639	80.7456	219.735	202.597	104.809	101.254	88.1366	79.4574	30.1529	34.7339	31.9675	29.4742	22.1828	21.4304	43.8234	39.5079	5.37563	6.19233	0.48
Tb927.10.1320	2148	61.0551	71.1118	67.8377	76.2495	124.855	122.727	118.505	117.905	75.3823	83.4097	9.86916	11.0929	26.4255	25.9752	58.9231	58.6246	13.4391	14.8702	0.67
Tb927.10.13200	2787	105.725	112.031	137.887	164.577	185.564	171.678	105.947	113.511	71.2005	78.7356	20.0601	23.943	39.2745	36.3355	52.6789	56.4399	12.6936	14.0369	0.53
Tb927.10.13210	1833	56.5686	74.9852	122.403	121.201	138.314	149.826	116.45	119.003	54.5834	59.6359	17.8074	17.6326	29.2741	31.7106	57.9014	59.1708	9.73108	10.6318	0.59
Tb927.10.13220	2742	111.869	128.418	113.554	135.59	231.096	226.848	172.62	205.784	88.4779	93.161	16.5201	19.7259	48.9113	48.0123	85.8303	102.32	15.7738	16.6087	0.63
Tb927.10.13230	1371	65.249	63.2656	107.471	113.009	107.673	100.497	72.0391	64.4447	35.9854	40.2946	15.6351	16.4408	22.7889	21.2701	35.8194	32.0433	6.41545	7.18368	0.52
Tb927.10.13240	1788	59.2995	77.4681	98.254	100.406	123.709	118.779	93.3883	119.735	85.0664	91.4686	14.2942	14.6072	26.183	25.1395	46.4346	59.5349	15.1656	16.3069	0.63
Tb927.10.13250	5733	160.148	184.235	18.7107	22.2657	264.027	251.458	298.546	323.322	441.289	446.705	2.72206	3.23926	55.8814	53.2211	148.443	160.763	78.6726	79.6382	0.8
Tb927.10.13260	3474	81.0492	109.647	45.7167	52.6184	290.659	285.913	207.441	233.246	116.98	119.997	6.65096	7.65504	61.518	60.5134	103.144	115.975	20.8551	21.393	0.66
Tb927.10.13270	2820	106.212	138.648	68.7594	90.4281	207.614	203.914	173.99	191.503	229.999	226.617	10.0033	13.1557	43.9414	43.1584	86.5114	95.2195	41.0039	40.401	0.71
Tb927.10.13280	7821	231.931	288.122	20.6462	26.2567	263.741	285.264	387.025	405.343	620.996	623.437	3.00366	3.81988	55.8208	60.376	192.437	201.545	110.711	111.146	0.84
Tb927.10.13290	1239	58.2267	71.6084	118.071	109.648	82.4728	88.3268	87.2233	88.9776	45.9997	50.207	17.1772	15.9518	17.4553	18.6944	43.3693	44.2416	8.20079	8.95086	0.61
Tb927.10.1330	1809	59.3971	71.9063	153.28	158.591	131.727	123.917	81.9716	84.5837	49.5212	52.6247	22.2995	23.0721	27.8801	26.2271	40.758	42.0568	8.8286	9.38188	0.51
Tb927.10.13300	849	137.13	125.935	132.726	120.991	83.0455	93.9521	104.691	98.8641	41.7079	42.0675	19.3092	17.602	17.5766	19.8849	52.0545	49.1573	7.43564	7.49976	0.61
Tb927.10.13310	900	122.11	122.857	166.829	163.947	80.4682	90.5445	95.4433	104.723	88.2578	88.4868	24.2706	23.8513	17.0311	19.1637	47.4564	52.0703	15.7345	15.7754	0.61
Tb927.10.13320	660	96.5568	82.732	133.095	119.205	57.5591	69.3958	90.1916	90.8085	48.971	49.9652	19.3629	17.3422	12.1824	14.6876	44.8452	45.1519	8.7305	8.90776	0.63
Tb927.10.13330	4047	80.7566	89.8829	17.8811	20.9003	285.791	286.237	188.717	194.066	182.458	176.248	2.60138	3.04062	60.4876	60.5821	93.8343	96.4939	32.5285	31.4214	0.67
Tb927.10.13340	432	41.5487	44.9911	68.6672	64.0664	19.7591	20.8782	27.5141	25.9976	7.26311	8.54245	9.98984	9.3205	4.18201	4.41887	13.6806	12.9265	1.29486	1.52294	0.51
Tb927.10.13350	3354	93.9234	116.103	75.6722	89.7979	287.796	276.285	171.935	186.377	80.6646	86.7945	11.0089	13.064	60.9119	58.4757	85.4897	92.6706	14.3808	15.4736	0.59
Tb927.10.13360	1413	103.091	101.304	27.0982	42.1158	102.232	123.106	150.586	152.324	299.768	285.285	3.9423	6.12708	21.6374	26.0553	74.8744	75.7386	53.4424	50.8604	0.82
Tb927.10.13370	600	144.64	139.443	107.102	103.451	92.4955	93.4112	113.367	115.341	43.2485	40.7781	15.5815	15.0503	19.5767	19.7705	56.3687	57.3502	7.71031	7.26988	0.65
Tb927.10.13380	2142	100.361	97.2325	106.365	113.324	141.464	156.965	107.887	88.2453	49.1911	57.5406	15.4742	16.4866	29.9408	33.2217	53.6439	43.8774	8.76974	10.2583	0.55
Tb927.10.1340	1626	75.9775	77.7661	231.164	223.812	156.355	145.174	87.4516	94.8363	42.6983	43.0346	33.6302	32.5606	33.0924	30.7261	43.4828	47.1546	7.61221	7.67217	0.45
Tb927.10.13410	387	2.24324	3.77409	5.80676	6.82674	8.59092	8.6001	2.055	3.29547	1.65071	3.06239	0.844779	0.993168	1.81827	1.82021	1.02179	1.63858	0.294287	0.545959	#N/A
Tb927.10.13430	1455	12.094	18.7711	17.789	21.4255	84.7637	71.7757	18.495	21.9698	16.7272	22.4038	2.58797	3.11702	17.9402	15.1913	9.1961	10.9238	2.9821	3.99412	0.41
Tb927.10.13440	1569	90.8999	93.1604	149.501	153.234	108.246	103.039	77.2908	95.5686	39.727	40.6975	21.7497	22.2928	22.9101	21.8082	38.4306	47.5187	7.0825	7.25551	0.53
Tb927.10.13450	1803	53.3501	62.7691	6.72846	8.6122	110.823	110.287	163.372	172.829	226.587	206.953	0.97887	1.25292	23.4556	23.3422	81.2322	85.9342	40.3957	36.8954	0.83
Tb927.10.13460	396	4.48648	7.6475	1.93559	2.7307	12.0273	11.3045	11.3025	15.745	9.46405	13.8613	0.281593	0.397267	2.54557	2.3926	5.61984	7.82875	1.68724	2.47118	0.76
Tb927.10.13470	2649	96.1667	113.521	56.7772	71.7333	207.327	196.126	150.243	159.281	111.148	111.535	8.26006	10.4359	43.8808	41.5099	74.7041	79.1979	19.8153	19.8844	0.65
Tb927.10.1350	1953	47.6932	61.3786	53.6434	69.1077	174.109	151.989	80.3733	73.965	139.54	123.14	7.80415	10.0539	36.8502	32.1685	39.9633	36.7769	24.877	21.9533	0.59
Tb927.10.13500	645	1426.6	1396.41	5900.68	5547.52	1264.3	1418.21	1783.4	1729.75	1012.87	1068.61	858.443	807.064	267.588	300.163	886.742	860.071	180.574	190.511	0.49
Tb927.10.13510	1710	171.071	169.735	204.158	209.423	160.364	176.329	121.017	127.791	77.8033	80.9115	29.7013	30.4673	33.941	37.32	60.172	63.5404	13.8707	14.4248	0.54
Tb927.10.13520	1608	128.45	121.764	118.071	124.037	163.227	144.2	122.044	142.437	167.052	163.515	17.1772	18.0451	34.547	30.52	60.6829	70.8229	29.7818	29.1514	0.66
Tb927.10.13530	345	104.749	97.729	558.278	469.575	96.791	103.363	34.935	24.5329	7.92339	10.7184	81.2194	68.3147	20.4858	21.8769	17.3704	12.1983	1.41258	1.91086	0.15
Tb927.10.13540	1104	28.772	36.1518	48.2053	57.5547	81.3273	75.3996	42.5841	46.1366	19.5884	19.9861	7.013	8.37317	17.2129	15.9583	21.1737	22.9401	3.4922	3.5631	0.51
Tb927.10.13550	3141	55.6908	70.7145	45.2558	53.2486	226.227	251.675	177.986	188.94	179.927	192.689	6.58391	7.74671	47.881	53.2669	88.4983	93.9451	32.0772	34.3523	0.69
Tb927.10.13560	1149	448.94	449.712	443.065	443.738	258.587	267.306	316.013	347.123	224.386	226.939	64.458	64.5559	54.7298	56.5753	157.128	172.597	40.0034	40.4585	0.63
Tb927.10.13570	1026	218.179	196.153	479.38	464.429	216.205	204.509	167.597	166.238	55.5738	54.1559	69.7412	67.566	45.7597	43.2844	83.3325	82.6571	9.90765	9.65486	0.45
Tb927.10.13590	2832	80.3665	102.794	290.891	343.018	303.546	289.591	142.252	161.478	78.4636	93.7251	42.3194	49.9029	64.2454	61.2919	70.7305	80.2902	13.9884	16.7092	0.46
Tb927.10.13600	477	96.0691	78.8586	69.4046	71.6283	50.4	62.1479	72.7241	72.1341	38.1864	41.181	10.0971	10.4206	10.6672	13.1536	36.16	35.8666	6.80783	7.34172	0.66
Tb927.10.13610	2199	91.8752	98.325	269.784	320.962	283.787	253.46	127.067	137.677	61.1862	53.5112	39.2487	46.6942	60.0634	53.6447	63.1806	68.4561	10.9082	9.53992	0.44
Tb927.10.13620	1458	105.335	114.017	153.188	145.357	112.255	118.454	126.725	143.17	137.339	128.62	22.2861	21.1468	23.7587	25.0708	63.0103	71.187	24.4846	22.9303	0.67
Tb927.10.13630	2424	118.111	145.898	113.739	134.014	222.791	240.424	191.686	208.713	166.831	186.483	16.5469	19.4967	47.1537	50.8857	95.3102	103.777	29.7426	33.246	0.66
Tb927.10.13640	1371	63.3959	73.6941	276.881	273.91	155.496	155.559	117.363	106.187	47.3203	44.1628	40.2812	39.849	32.9106	32.9241	58.3555	52.7986	8.43621	7.87331	0.47
Tb927.10.13660	2220	99.4827	107.959	49.4035	70.8931	176.973	189.581	140.539	146.099	78.1335	73.1749	7.18732	10.3137	37.4563	40.1248	69.879	72.6436	13.9296	13.0456	0.64
Tb927.10.13670	1419	330.049	355.162	115.121	134.014	190.146	202.941	295.92	347.855	297.788	296.407	16.7481	19.4967	40.2443	42.9524	147.138	172.961	53.0893	52.8431	0.78
Tb927.10.13680	2091	110.114	101.702	143.51	169.303	184.132	159.453	120.56	112.412	57.5547	57.0571	20.8781	24.6306	38.9715	33.7483	59.9449	55.8937	10.2608	10.1721	0.54
Tb927.10.13690	2055	51.9846	76.9716	181.3	204.277	494.837	518.981	76.6058	75.0634	25.2008	37.4739	26.3759	29.7187	104.732	109.842	38.09	37.3231	4.49277	6.68082	0.25
Tb927.10.1370	852	72.8565	73.8927	192.176	190.309	103.664	90.0036	47.6075	52.3613	17.6075	18.9384	27.9582	27.6865	21.9404	19.0492	23.6714	26.0352	3.13906	3.37633	0.37
Tb927.10.13710	996	128.84	160.895	152.358	165.207	101.659	119.157	181.753	192.602	264.333	273.519	22.1654	24.0347	21.5161	25.2196	90.3715	95.7657	47.1251	48.7628	0.76
Tb927.10.13720	1134	432.262	414.455	118.163	123.722	156.355	147.175	356.542	339.067	395.95	351.449	17.1906	17.9993	33.0924	31.1496	177.28	168.591	70.5895	62.656	0.83
Tb927.10.13730	897	115.771	140.833	153.28	149.138	77.0319	83.567	96.5849	113.877	151.645	166.9	22.2995	21.6969	16.3038	17.6869	48.0241	56.6219	27.0351	29.7548	0.68
Tb927.10.13740	1785	162.488	184.235	76.5939	91.0583	164.373	182.603	199.792	204.319	197.204	211.627	11.143	13.2473	34.7895	38.648	99.3406	101.592	35.1574	37.7287	0.74
Tb927.10.13750	888	69.9305	66.2452	182.222	178.651	118.555	110.72	64.7325	60.7831	23.6601	25.305	26.51	25.9905	25.0921	23.4338	32.1863	30.2226	4.21811	4.51135	0.41
Tb927.10.13760	513	36.2819	35.0593	119.73	114.584	66.4364	68.6926	51.2608	49.432	16.8372	17.7296	17.4185	16.6699	14.0613	14.5388	25.488	24.5786	3.00172	3.16082	0.48
Tb927.10.13770	342	114.6	100.907	91.1569	85.9119	39.2318	54.5214	77.0624	79.4574	26.5214	23.8544	13.2617	12.4986	8.30341	11.5394	38.3171	39.5079	4.7282	4.25274	0.66
Tb927.10.13780	1059	122.5	130.802	8.47971	8.71723	90.491	84.6488	138.941	147.93	250.247	263.204	1.23364	1.2682	19.1524	17.9159	69.0843	73.5539	44.6138	46.9238	0.86
Tb927.10.13790	2043	152.54	159.108	38.7117	50.3078	229.377	215.652	166.683	173.195	165.841	169.801	5.63186	7.31889	48.5477	45.6426	82.8784	86.1163	29.566	30.272	0.68
Tb927.10.1380	2964	93.6308	95.544	74.2896	104.502	320.441	278.773	126.611	128.157	53.593	51.4964	10.8078	15.2031	67.8213	59.0023	62.9535	63.7224	9.5545	9.18074	0.49
Tb927.10.13800	972	140.056	144.806	20.0932	24.5763	145.759	136.628	215.432	244.963	222.075	192.286	2.9232	3.57541	30.8499	28.9173	107.118	121.801	39.5913	34.2805	0.82
Tb927.10.13810	342	79.6837	66.3445	93.0003	78.8751	49.2546	51.3843	54.3433	55.6568	13.8659	16.279	13.5299	11.4749	10.4247	10.8755	27.0206	27.6737	2.47201	2.9022	0.57
Tb927.10.13820	786	143.275	128.518	133.555	121.831	89.3455	88.2187	103.549	106.553	52.2724	49.0788	19.4299	17.7242	18.91	18.6715	51.4868	52.9806	9.31907	8.74972	0.62
Tb927.10.13830	723	148.249	146.296	116.412	106.917	102.232	97.6842	164.628	173.561	130.736	112.341	16.9358	15.5545	21.6374	20.6748	81.8566	86.2984	23.3075	20.0281	0.74
Tb927.10.13840	1029	92.2654	92.3659	150.33	152.604	111.396	96.8729	79.9166	76.8943	47.1002	42.8734	21.8704	22.2011	23.5768	20.5031	39.7362	38.2335	8.39698	7.64343	0.52
Tb927.10.13850	1143	97.142	106.37	214.297	210.159	123.709	125.702	105.604	110.215	50.6217	51.1741	31.1764	30.5743	26.183	26.6048	52.5086	54.8013	9.02479	9.12327	0.53
Tb927.10.13860	960	42.9141	48.2686	57.5145	64.5915	69.5864	74.4801	74.8933	72.1341	49.4112	52.2217	8.36733	9.3969	14.728	15.7637	37.2385	35.8666	8.80898	9.31004	0.66
Tb927.10.13870	1305	156.344	165.265	244.99	239.566	172.391	172.705	188.375	220.43	92.3296	109.843	35.6416	34.8526	36.4865	36.553	93.664	109.603	16.4604	19.5827	0.62
Tb927.10.13880	3261	134.692	160.2	42.9516	55.1391	237.968	245.995	231.073	235.077	144.932	156.585	6.24868	8.02174	50.366	52.0649	114.894	116.885	25.8384	27.9158	0.71
Tb927.10.13890	1812	51.3019	56.1147	60.5562	69.3177	117.696	105.689	74.4366	65.9094	34.0046	41.7452	8.80983	10.0845	24.9102	22.3691	37.0115	32.7715	6.0623	7.44229	0.56
Tb927.10.1390	705	185.311	193.472	76.5017	71.7333	49.5409	49.6534	178.785	201.024	176.846	195.026	11.1296	10.4359	10.4853	10.5091	88.8956	99.9532	31.5279	34.769	0.86
Tb927.10.13900	1080	50.8142	51.1488	148.026	143.047	66.7228	77.3468	43.7258	43.9396	14.4162	19.6637	21.5352	20.8107	14.1219	16.3704	21.7414	21.8477	2.5701	3.50563	0.41
Tb927.10.13910	603	122.793	136.165	65.6256	69.9479	85.0501	90.8149	103.435	127.791	45.7796	57.2989	9.54734	10.1762	18.0008	19.221	51.43	63.5404	8.16155	10.2152	0.7
Tb927.10.13920	372	101.531	87.4	136.874	121.726	70.1591	78.2663	74.2083	64.0786	19.0382	20.5502	19.9126	17.709	14.8492	16.5651	36.8979	31.8612	3.3941	3.66367	0.53
Tb927.10.13930	999	78.2207	78.362	128.578	126.452	66.4364	66.9618	44.0683	49.7982	14.3061	18.4549	18.7058	18.3965	14.0613	14.1725	21.9117	24.7607	2.55048	3.29012	0.45
Tb927.10.13950	699	107.48	118.586	128.302	122.566	83.3319	86.2715	96.8133	101.793	66.4685	77.3655	18.6656	17.8312	17.6372	18.2593	48.1376	50.6138	11.8499	13.7927	0.63
Tb927.10.13960	1770	131.863	139.542	184.895	189.678	203.032	216.571	140.082	132.917	94.9707	102.671	26.8988	27.5948	42.9717	45.8372	69.6519	66.0893	16.9313	18.304	0.54
Tb927.10.13970	894	122.793	127.326	188.581	162.266	63.5728	65.1228	73.4091	76.1619	44.1289	45.3717	27.4352	23.6068	13.4552	13.7832	36.5006	37.8693	7.86726	8.08882	0.54
Tb927.10.13980	621	115.868	116.997	118.347	114.584	78.4637	73.3984	96.2424	98.8641	31.8036	34.5727	17.2174	16.6699	16.6068	15.5347	47.8538	49.1573	5.66992	6.16359	0.62
Tb927.10.13990	1086	93.6308	96.8352	207.108	200.811	113.973	107.799	75.4641	64.0786	27.4017	31.2686	30.1304	29.2144	24.1223	22.8156	37.5224	31.8612	4.88516	5.57453	0.43
Tb927.10.14000	2694	50.1315	65.4506	19.6324	22.8958	169.814	168.594	78.0899	92.6393	92.1095	100.817	2.85616	3.33093	35.941	35.683	38.828	46.0622	16.4212	17.9736	0.61
Tb927.10.14010	1392	103.287	119.778	137.98	154.284	141.177	142.199	132.89	135.114	202.047	201.553	20.0735	22.4456	29.8802	30.0964	66.0757	67.1816	36.0207	35.9327	0.67
Tb927.10.14020	1290	124.353	120.572	258.723	241.982	106.241	129.272	89.5066	93.0054	36.9758	44.6464	37.6396	35.204	22.4859	27.3604	44.5046	46.2443	6.59202	7.95951	0.46
Tb927.10.14030	1350	190.675	178.077	232.362	217.406	112.827	119.59	126.953	124.129	68.4493	83.0874	33.8046	31.6286	23.8799	25.3112	63.1238	61.7197	12.2031	14.8127	0.57
Tb927.10.14040	1143	201.014	163.279	215.587	219.296	82.7591	107.474	140.082	137.311	113.569	142.965	31.3641	31.9036	17.516	22.7469	69.6519	68.274	20.2469	25.4877	0.64
Tb927.10.14050	393	4.19388	4.46932	31.3381	28.1472	4.29546	3.40759	0.570833	0.732326	0.440189	0.725302	4.55912	4.09491	0.909133	0.721215	0.28383	0.364128	0.0784764	0.129306	0.08
Tb927.10.14060	225	0.195064	0.198636	0.0921707	0.525134	0.859092	0.43271	0.114167	0	0	0.241767	0.0134092	0.0763976	0.181827	0.0915829	0.056766	0	0	0.0431021	#N/A
Tb927.10.1410	735	117.429	117.692	204.343	196.715	86.4819	102.931	102.407	112.046	35.8754	40.214	29.7282	28.6185	18.3039	21.7853	50.9191	55.7116	6.39583	7.16931	0.55
Tb927.10.14110	360	68.8577	64.9541	131.067	127.818	49.5409	61.607	54.2291	48.3335	17.1674	18.5355	19.0679	18.5952	10.4853	13.0391	26.9639	24.0325	3.06058	3.30449	0.48
Tb927.10.14130	459	62.0304	66.4438	97.7932	88.6426	52.6909	53.8723	65.8741	69.571	24.3204	30.5433	14.2271	12.8959	11.152	11.4021	32.754	34.5922	4.33582	5.44523	0.61
Tb927.10.14140	1500	237.491	271.436	122.864	134.539	178.691	190.068	193.398	184.912	489.05	490.062	17.8744	19.5731	37.8199	40.2278	96.1617	91.9423	87.1873	87.3679	0.76
Tb927.10.14150	1440	85.7307	95.544	55.6711	78.245	156.355	158.913	138.941	131.819	242.984	232.5	8.09915	11.3832	33.0924	33.6338	69.0843	65.5431	43.319	41.4498	0.72
Tb927.10.14180	1125	217.106	217.109	138.901	129.813	109.391	119.698	146.133	143.536	295.917	283.029	20.2076	18.8855	23.1526	25.3341	72.6605	71.3691	52.7558	50.4581	0.74
Tb927.10.14190	1383	85.3406	84.0231	192.268	182.432	132.3	122.403	96.2424	110.215	65.258	67.4531	27.9716	26.5405	28.0013	25.9065	47.8538	54.8013	11.6341	12.0255	0.54
Tb927.10.1420	1392	183.555	211.846	158.442	201.336	217.637	235.556	268.177	277.552	402.883	390.454	23.0504	29.2908	46.0627	49.8554	133.343	138.005	71.8255	69.6098	0.74
Tb927.10.14200	984	85.7307	90.8761	241.303	236.625	114.546	121.429	69.185	72.5003	28.2821	39.0051	35.1052	34.4247	24.2435	25.7004	34.4002	36.0487	5.04211	6.9538	0.41
Tb927.10.14210	480	121.135	105.476	355.963	322.537	115.405	132.193	75.0074	54.5583	22.1195	25.305	51.7863	46.9234	24.4254	27.9786	37.2953	27.1275	3.94344	4.51135	0.33
Tb927.10.14220	1026	75.1973	74.4886	189.687	180.226	113.686	119.644	100.01	85.6822	53.8131	58.5077	27.5961	26.2196	24.0617	25.3227	49.7271	42.603	9.59374	10.4307	0.52
Tb927.10.14230	4116	58.1291	72.5022	20.2776	22.4757	269.182	269.686	209.039	218.233	131.176	144.819	2.95002	3.26982	56.9723	57.079	103.939	108.51	23.386	25.8181	0.69
Tb927.10.14240	1341	98.3124	115.507	79.6355	82.026	90.491	95.3584	113.139	131.819	259.491	283.996	11.5855	11.9333	19.1524	20.1826	56.2551	65.5431	46.2618	50.6305	0.78
Tb927.10.14250	870	133.229	129.511	172.544	167.413	134.591	137.548	126.497	126.326	40.9375	47.8699	25.102	24.3555	28.4862	29.1119	62.8968	62.8121	7.29831	8.53421	0.57
Tb927.10.14260	534	83.4875	71.5091	217.062	195.035	66.15	75.1833	60.5083	64.0786	17.2774	25.3856	31.5786	28.3741	14.0006	15.9125	30.086	31.8612	3.0802	4.52572	0.44
Tb927.10.14270	2034	16.3854	19.4664	15.2082	14.7038	106.241	97.8464	40.415	39.1795	24.2104	22.7261	2.21252	2.13913	22.4859	20.7092	20.0952	19.4809	4.3162	4.05159	#N/A
Tb927.10.14280	570	56.8612	60.0875	135.768	128.763	57.2728	57.334	63.02	60.7831	21.019	21.5979	19.7517	18.7327	12.1218	12.1347	31.3349	30.2226	3.74725	3.85045	0.52
Tb927.10.14290	345	9.46061	15.8909	3.779	3.46589	26.0591	27.8016	17.81	19.4066	15.1865	19.9861	0.549777	0.504224	5.51541	5.8842	8.8555	9.64939	2.70744	3.5631	0.67
Tb927.10.1430	738	89.4369	89.6843	105.167	105.552	86.4819	84.3784	77.5191	81.6544	44.6791	52.1412	15.2999	15.3559	18.3039	17.8587	38.5441	40.6003	7.96536	9.29568	0.59
Tb927.10.14300	3252	65.6391	91.472	12.9039	14.3887	286.364	278.34	188.375	203.221	165.401	172.219	1.87729	2.09329	60.6089	58.9107	93.664	101.046	29.4875	30.703	0.67
Tb927.10.14310	1014	116.551	113.024	197.153	178.02	72.1637	82.4853	143.393	145.733	69.3297	70.1125	28.6822	25.8988	15.2734	17.458	71.2981	72.4615	12.36	12.4996	0.66
Tb927.10.14320	3402	113.82	131.894	25.7156	25.3115	197.305	194.233	215.889	225.923	238.582	232.338	3.74116	3.68236	41.7595	41.1093	107.345	112.334	42.5342	41.4211	0.77
Tb927.10.14330	3123	134.887	165.961	51.9843	69.7378	392.891	432.223	274.685	259.244	352.921	365.875	7.56278	10.1456	83.1553	91.4799	136.579	128.901	62.9185	65.2278	0.68
Tb927.10.14340	3522	114.308	135.867	28.3886	26.0467	267.75	258.49	264.181	267.665	188.731	176.41	4.13003	3.78932	56.6693	54.7093	131.357	133.089	33.6468	31.4501	0.74
Tb927.10.14350	294	52.3747	52.0427	72.354	71.8383	30.3546	38.8357	34.935	40.6441	11.0047	12.7331	10.5262	10.4512	6.42454	8.21956	17.3704	20.2091	1.96191	2.27004	0.54
Tb927.10.14360	978	66.5169	75.2831	273.839	270.864	105.382	115.317	101.722	84.5837	35.5452	36.9098	39.8387	39.4059	22.3041	24.4068	50.5785	42.0568	6.33697	6.58025	0.46
Tb927.10.14370	363	48.3759	45.885	67.7455	64.4865	31.5	41.486	44.9816	41.0103	13.2057	15.7149	9.85575	9.38162	6.66697	8.78051	22.3658	20.3912	2.35429	2.80163	0.58
Tb927.10.14380	2586	121.525	143.316	70.695	80.0304	233.1	224.36	214.177	215.304	244.305	242.493	10.2848	11.643	49.3356	47.4857	106.493	107.054	43.5544	43.2314	0.72
Tb927.10.14390	1668	150.882	166.358	84.2441	84.6516	122.277	118.4	161.888	196.63	244.745	251.357	12.256	12.3153	25.88	25.0594	80.4942	97.7684	43.6329	44.8118	0.78
Tb927.10.1440	648	119.769	112.13	118.347	114.794	86.1955	94.3307	151.385	166.97	63.4972	59.8777	17.2174	16.7005	18.2433	19.9651	75.2718	83.0212	11.3202	10.6749	0.72
Tb927.10.14400	3342	93.7284	114.514	33.7345	36.0242	292.377	280.991	197.052	213.473	116.54	126.364	4.90776	5.24087	61.8816	59.4716	97.9782	106.143	20.7766	22.528	0.66
Tb927.10.14410	3876	75.88	92.7631	30.4163	26.7818	236.537	237.125	172.848	172.463	142.511	156.665	4.42503	3.89628	50.0629	50.1874	85.9438	85.7522	25.4067	27.9301	0.68
Tb927.10.14420	4521	65.444	87.0027	12.2587	13.7585	365.687	354.335	274.114	257.779	258.721	245.233	1.78342	2.00162	77.3975	74.9949	136.295	128.173	46.1245	43.7198	0.7
Tb927.10.14430	2763	97.2395	116.798	14.1021	12.9183	187.282	190.987	182.667	199.559	135.908	142.723	2.05161	1.87938	39.6382	40.4224	90.8257	99.2249	24.2296	25.4446	0.74
Tb927.10.14440	861	119.574	94.8488	167.843	165.207	93.3546	86.1633	71.1258	73.965	25.9711	27.7227	24.4181	24.0347	19.7585	18.2364	35.3652	36.7769	4.63011	4.94237	0.49
Tb927.10.14450	1227	14.8249	14.4011	79.5434	79.6103	41.5228	33.5891	8.10583	7.68943	4.84207	5.1577	11.5721	11.5819	8.78828	7.10912	4.03039	3.82335	0.863241	0.91951	0.2
Tb927.10.14460	3039	111.284	136.562	80.4651	107.652	316.718	343.03	226.735	253.751	130.516	166.175	11.7062	15.6615	67.0334	72.6023	112.737	126.17	23.2683	29.6255	0.64
Tb927.10.14470	5091	170.876	191.088	11.7057	15.9641	286.937	293.81	338.504	322.224	446.901	434.617	1.70297	2.32249	60.7301	62.1848	168.311	160.216	79.6732	77.4831	0.8
Tb927.10.14480	2598	60.9576	75.4818	17.5124	18.9048	188.141	170.596	126.611	141.339	149.334	141.756	2.54775	2.75031	39.82	36.1066	62.9535	70.2767	26.6231	25.2722	0.7
Tb927.10.14490	1263	166	194.664	45.2558	56.0843	120.846	131.706	186.662	172.463	509.628	484.018	6.58391	8.15926	25.5769	27.8755	92.8125	85.7522	90.8561	86.2903	0.84
Tb927.10.14500	1014	102.311	124.346	49.4035	51.9883	77.3182	84.9192	150.928	172.829	313.084	300.033	7.18732	7.56336	16.3644	17.9731	75.0447	85.9342	55.8163	53.4896	0.85
Tb927.10.14510	2565	126.207	143.217	48.7583	61.3357	260.305	251.296	210.181	225.923	225.927	248.779	7.09346	8.92324	55.0934	53.1868	104.506	112.334	40.278	44.352	0.71
Tb927.10.14520	1401	168.243	173.211	107.102	106.917	134.877	129.759	151.042	164.041	123.363	119.03	15.5815	15.5545	28.5468	27.4634	75.1015	81.5647	21.993	21.2206	0.7
Tb927.10.14530	1146	175.363	183.937	176.783	172.979	122.85	132.085	190.087	198.094	214.372	213.642	25.7188	25.1654	26.0012	27.9557	94.5155	98.4967	38.218	38.0878	0.72
Tb927.10.14550	1983	250.56	239.456	11.2448	10.1876	69.0137	64.1492	186.662	173.561	885.88	837.885	1.63592	1.48211	14.6067	13.5772	92.8125	86.2984	157.934	149.377	0.94
Tb927.10.14560	2010	127.084	151.559	192.084	199.761	206.755	193.529	169.88	196.63	156.157	174.798	27.9447	29.0616	43.7596	40.9604	84.4679	97.7684	27.8395	31.1628	0.63
Tb927.10.14570	2157	137.033	145.402	173.004	187.998	193.868	190.554	152.298	146.465	129.305	132.891	25.169	27.3503	41.0322	40.3308	75.7259	72.8256	23.0524	23.6918	0.6
Tb927.10.14590	936	63.9811	72.3036	142.035	134.329	71.591	83.8916	62.5633	52.3613	29.8228	30.7044	20.6636	19.5425	15.1522	17.7556	31.1078	26.0352	5.31678	5.47396	0.48
Tb927.10.1460	2541	77.343	91.9686	49.127	62.1759	245.127	216.517	126.268	125.228	66.0283	66.0025	7.1471	9.04547	51.8812	45.8258	62.7832	62.2659	11.7715	11.7669	0.57
Tb927.10.14610	3312	142.104	170.331	44.8872	58.815	362.25	359.257	264.638	274.256	314.075	328.884	6.53027	8.55653	76.6702	76.0367	131.584	136.366	55.9929	58.6332	0.7
Tb927.10.14640	663	111.284	104.483	130.237	127.293	91.9228	103.093	77.6333	66.6417	15.8468	21.3561	18.9472	18.5188	19.4554	21.8196	38.6009	33.1357	2.82515	3.80735	0.5
Tb927.10.14650	375	109.333	108.555	237.34	217.301	53.8364	67.8813	65.4175	57.4876	18.708	24.5797	34.5287	31.6133	11.3945	14.3671	32.5269	28.5841	3.33525	4.38204	0.43
Tb927.10.14660	1176	114.795	121.069	370.987	344.803	148.623	143.876	79.0033	83.8514	35.4352	35.0563	53.972	50.1626	31.456	30.4513	39.2821	41.6927	6.31735	6.2498	0.36
Tb927.10.14680	924	134.107	145.402	125.629	123.301	75.6001	82.7557	110.171	123.031	122.482	135.793	18.2767	17.9381	16.0007	17.5152	54.7792	61.1735	21.8361	24.209	0.7
Tb927.10.14690	972	119.672	121.565	251.903	237.781	111.968	129.002	75.0074	82.3867	25.9711	32.7998	36.6473	34.5928	23.6981	27.3032	37.2953	40.9644	4.63011	5.84751	0.42
Tb927.10.1470	633	315.614	269.251	183.696	178.546	134.877	135.114	245.801	227.387	156.927	171.091	26.7245	25.9752	28.5468	28.5968	122.217	113.062	27.9768	30.5019	0.73
Tb927.10.14700	1029	239.246	233.298	113.554	115.845	107.1	115.479	154.582	176.491	374.49	352.739	16.5201	16.8533	22.6677	24.4412	76.8612	87.7549	66.7638	62.8859	0.79
Tb927.10.14710	801	4455.66	3998.05	3490.23	3200.38	1097.06	1135.75	3826.86	3683.6	1893.58	1665.13	507.766	465.597	232.193	240.382	1902.8	1831.56	337.586	296.858	0.75
Tb927.10.14720	1176	140.251	155.234	144.8	137.375	130.009	131.598	118.048	106.187	71.6407	81.1532	21.0658	19.9856	27.5164	27.8526	58.6961	52.7986	12.772	14.4679	0.59
Tb927.10.14730	1332	88.5592	124.148	370.987	352.785	168.096	177.14	126.953	114.243	177.286	186.725	53.972	51.3239	35.5774	37.4917	63.1238	56.804	31.6064	33.2892	0.51
Tb927.10.14740	1158	276.113	279.779	410.068	418.427	286.364	305.114	221.597	207.248	108.947	113.872	59.6575	60.8736	60.6089	64.5774	110.183	103.048	19.4229	20.3011	0.51
Tb927.10.14750	915	486.1	466.895	388.776	397.737	205.037	208.133	310.419	279.382	492.241	439.694	56.5599	57.8635	43.3959	44.0514	154.347	138.915	87.7562	78.3883	0.7
Tb927.10.14760	570	165.219	146.892	178.35	168.463	91.9228	97.1433	151.385	144.634	112.028	119.111	25.9468	24.5083	19.4554	20.5604	75.2718	71.9153	19.9722	21.2349	0.68
Tb927.10.14770	1923	146.786	152.851	88.7604	102.191	176.114	192.393	199.792	199.925	254.539	254.5	12.913	14.867	37.2744	40.72	99.3406	99.407	45.379	45.3721	0.73
Tb927.10.14780	855	135.57	144.409	57.3302	64.1714	83.9046	93.5734	147.96	163.675	160.229	163.112	8.34051	9.33578	17.7584	19.8048	73.5688	81.3826	28.5654	29.0795	0.8
Tb927.10.14790	1149	356.772	399.16	161.944	157.54	128.577	154.045	360.196	365.431	914.162	906.225	23.5599	22.9193	27.2134	32.6035	179.097	181.7	162.976	161.561	0.87
Tb927.10.14800	1164	65.9317	73.6941	21.3836	26.9919	81.6137	75.9946	70.2125	76.5281	53.2628	52.947	3.11093	3.92683	17.2735	16.0842	34.9111	38.0514	9.49565	9.43935	0.7
Tb927.10.14810	483	450.208	399.06	156.875	142.836	142.609	145.066	404.15	361.037	157.037	156.665	22.8224	20.7801	30.1832	30.7032	200.952	179.515	27.9965	27.9301	0.81
Tb927.10.14840	924	1931.62	2010.5	679.298	653.162	382.868	402.582	910.136	988.641	2910.97	2960.28	98.8257	95.0233	81.034	85.2064	452.539	491.573	518.965	527.756	0.85
Tb927.10.14860	2142	58.4217	77.9647	186.093	201.126	157.5	165.241	100.01	103.258	89.7985	101.462	27.0731	29.2603	33.3349	34.9732	49.7271	51.3421	16.0092	18.0885	0.52
Tb927.10.14870	2046	248.707	246.11	141.39	146.617	168.955	178.06	163.487	158.915	292.065	317.199	20.5697	21.3302	35.7592	37.6864	81.289	79.0158	52.0691	56.5499	0.7
Tb927.10.14880	2553	77.6356	86.1088	110.697	149.243	244.841	237.99	121.017	141.705	53.8131	63.2624	16.1044	21.7122	51.8206	50.3706	60.172	70.4588	9.59374	11.2784	0.52
Tb927.10.14890	2463	82.4146	94.8488	30.785	44.7414	255.723	270.768	140.082	129.256	185.98	186	4.47867	6.50907	54.1237	57.308	69.6519	64.2686	33.1563	33.1598	0.62
Tb927.10.1490	3663	265.092	300.735	16.4064	15.8591	239.4	235.394	362.593	367.994	724.991	720.467	2.38683	2.30721	50.669	49.8211	180.289	182.974	129.251	128.444	0.86
Tb927.10.14900	1722	22.6274	23.5384	17.9733	13.1284	97.3637	79.4022	36.99	28.5607	22.9999	23.6932	2.61479	1.90994	20.607	16.8055	18.3922	14.201	4.10039	4.224	0.5
Tb927.10.14910	1554	64.9564	73.6941	219.827	222.657	125.427	123.701	63.9333	64.4447	36.9758	40.3751	31.9809	32.3926	26.5467	26.1813	31.789	32.0433	6.59202	7.19804	0.4
Tb927.10.14920	3723	54.5204	59.6902	44.3341	53.2486	289.514	254.487	77.7474	68.8387	41.2677	44.4046	6.44982	7.74671	61.2755	53.8622	38.6577	34.228	7.35716	7.91641	0.41
Tb927.10.14930	858	126.694	143.415	5.53024	4.41113	49.8273	49.4912	120.902	127.425	223.946	214.045	0.804551	0.64174	10.5459	10.4748	60.1152	63.3583	39.9249	38.1597	0.9
Tb927.10.14940	366	37.3548	29.7954	8.94056	8.71723	11.1682	15.7398	25.1166	24.1668	24.9807	27.0779	1.30069	1.2682	2.36375	3.33133	12.4885	12.0162	4.45354	4.82743	0.81
Tb927.10.14950	1299	159.27	166.358	14.9317	17.2244	151.773	141.983	150.357	155.619	333.223	288.509	2.17229	2.50584	32.1227	30.0506	74.7609	77.3772	59.4066	51.4351	0.8
Tb927.10.14980	1968	88.2666	108.753	20.8306	19.1149	158.359	156.37	152.869	178.321	288.213	307.609	3.03048	2.78087	33.5167	33.0958	76.0097	88.6652	51.3824	54.8402	0.79
Tb927.10.14990	2349	121.72	144.111	24.5174	26.9919	166.95	160.373	180.612	183.448	238.362	233.628	3.56684	3.92683	35.335	33.9429	89.8039	91.2141	42.495	41.6509	0.78
Tb927.10.150	603	48.571	41.217	156.598	139.056	62.141	59.6598	30.5966	35.884	8.69372	12.3301	22.7822	20.2301	13.1521	12.627	15.2133	17.8423	1.54991	2.1982	0.35
Tb927.10.1500	2322	154.198	186.718	52.9982	75.5143	207.327	209.594	164.857	157.084	386.045	379.333	7.71028	10.986	43.8808	44.3605	81.9702	78.1055	68.8238	67.6271	0.74
Tb927.10.15000	1269	70.7108	87.9959	141.574	135.38	141.177	141.388	138.142	128.889	147.353	142.723	20.5965	19.6953	29.8802	29.9247	68.6869	64.0865	26.27	25.4446	0.65
Tb927.10.15010	1230	100.848	104.383	120.283	112.589	98.5092	93.2489	86.6524	86.7807	65.258	64.3101	17.499	16.3796	20.8494	19.7361	43.0854	43.1492	11.6341	11.4651	0.6
Tb927.10.15020	3288	67.6873	79.1566	16.5907	20.5853	200.168	176.275	130.264	128.889	104.875	100.817	2.41365	2.99478	42.3656	37.3086	64.7701	64.0865	18.697	17.9736	0.66
Tb927.10.15040	1569	21.1645	21.6514	6.91281	5.8815	87.341	75.8323	43.155	41.3764	34.2247	33.928	1.00569	0.855653	18.4857	16.0499	21.4576	20.5732	6.10154	6.04865	0.6
Tb927.10.15070	405	2.82843	3.37682	2.39644	2.52064	7.1591	6.49064	1.7125	2.56314	2.64113	3.94887	0.348639	0.366708	1.51522	1.37374	0.851491	1.27445	0.470858	0.704	#N/A
Tb927.10.15080	4905	119.184	134.775	15.8534	17.5395	305.264	310.09	267.15	239.837	247.496	230.807	2.30638	2.55168	64.609	65.6306	132.833	119.252	44.1234	41.1481	0.72
Tb927.10.1510	6981	229.883	276.998	16.1299	16.9093	237.968	255.19	437.943	427.312	871.904	809.921	2.34661	2.46	50.366	54.011	217.755	212.469	155.442	144.392	0.87
Tb927.10.15130	768	57.8365	54.5257	125.444	128.238	64.1455	77.2927	64.6183	71.768	25.641	33.4445	18.2499	18.6563	13.5764	16.359	32.1296	35.6846	4.57125	5.96245	0.54
Tb927.10.15140	375	132.449	131.994	113.186	94.8392	67.2955	64.2033	156.18	146.099	55.904	53.7529	16.4665	13.7974	14.2431	13.5886	77.6559	72.6436	9.9665	9.58302	0.75
Tb927.10.15150	381	106.408	91.3727	282.227	256.791	71.8773	80.2135	59.1383	49.0659	13.2057	16.9237	41.0589	37.3584	15.2128	16.9772	29.4048	24.3966	2.35429	3.01714	0.35
Tb927.10.15160	2634	73.5392	78.66	48.6662	63.9613	163.8	155.992	127.41	132.551	70.6503	67.1307	7.08005	9.30522	34.6683	33.0156	63.3509	65.9072	12.5955	11.968	0.65
Tb927.10.15170	2088	99.1902	130.405	115.674	131.284	194.441	203.698	162.573	174.66	247.166	250.793	16.8285	19.0994	41.1534	43.1126	80.8348	86.8446	44.0645	44.7112	0.68
Tb927.10.15180	1101	393.054	424.088	124.984	138.74	129.436	122.078	428.353	486.265	723.67	695.887	18.1829	20.1842	27.3952	25.8378	212.986	241.781	129.015	124.062	0.89
Tb927.10.15190	1983	69.0527	77.8654	161.667	165.627	144.9	135.492	109.029	128.889	60.4159	70.6766	23.5197	24.0958	30.6681	28.6769	54.2116	64.0865	10.7709	12.6002	0.57
Tb927.10.1520	810	76.2701	70.3172	160.285	157.12	100.514	91.8967	81.6291	84.2175	30.8132	30.6239	23.3186	22.8582	21.2737	19.4499	40.5877	41.8747	5.49335	5.45959	0.52
Tb927.10.15200	720	41.3536	36.0525	96.9636	104.817	69.0137	52.5201	38.0175	39.1795	18.598	16.7625	14.1065	15.249	14.6067	11.1159	18.9031	19.4809	3.31563	2.98841	0.45
Tb927.10.15210	813	62.6156	67.5363	108.301	103.451	67.2955	73.2361	67.7008	68.1063	29.4926	35.9427	15.7558	15.0503	14.2431	15.5004	33.6623	33.8639	5.25792	6.40784	0.57
Tb927.10.15220	585	225.104	222.87	135.122	128.658	65.291	75.3456	138.598	144.634	98.6022	104.685	19.6579	18.7174	13.8188	15.9469	68.914	71.9153	17.5787	18.6632	0.72
Tb927.10.15230	813	188.822	191.585	112.54	117.945	101.373	102.282	128.666	133.283	78.9038	78.3326	16.3726	17.1589	21.4555	21.6479	63.9753	66.2713	14.0669	13.9651	0.67
Tb927.10.15240	3645	66.6144	87.8965	58.7128	84.7566	346.5	332.591	152.527	152.69	84.8464	90.8239	8.54165	12.3306	73.3367	70.3929	75.8394	75.9207	15.1263	16.192	0.53
Tb927.10.15250	1458	126.304	177.482	72.7227	84.1265	117.982	138.088	174.218	188.208	423.351	450.896	10.5798	12.2389	24.9708	29.2264	86.625	93.5809	75.4747	80.3853	0.82
Tb927.10.15260	2256	35.9893	46.3816	24.0566	30.1427	213.627	206.457	103.549	102.526	55.904	55.2841	3.4998	4.38522	45.2142	43.6965	51.4868	50.9779	9.9665	9.856	0.56
Tb927.10.15270	1188	109.724	116.401	112.356	115.53	106.814	118.4	89.5066	90.8085	166.171	185.516	16.3458	16.8075	22.6071	25.0594	44.5046	45.1519	29.6248	33.0736	0.66
Tb927.10.15280	3594	111.967	128.319	24.4252	28.7774	231.096	216.355	200.02	225.19	159.568	158.196	3.55343	4.18659	48.9113	45.7914	99.4541	111.969	28.4477	28.2031	0.73
Tb927.10.15290	4938	122.695	150.566	11.2448	11.658	259.159	259.031	329.599	361.037	398.151	390.132	1.63592	1.69603	54.851	54.8238	163.884	179.515	70.9819	69.5523	0.82
Tb927.10.1530	2448	69.7355	67.6356	67.2846	73.0987	132.586	115.75	68.1575	76.8943	44.7892	52.6247	9.7887	10.6345	28.0619	24.4984	33.8893	38.2335	7.98497	9.38188	0.56
Tb927.10.15300	3465	71.5886	88.0952	10.9683	10.1876	202.459	216.679	222.282	237.64	187.52	184.066	1.59569	1.48211	42.8505	45.8601	110.523	118.16	33.431	32.815	0.76
Tb927.10.15310	1356	45.9376	57.1079	3.68683	4.3061	54.4091	47.3817	103.435	93.7378	183.559	182.293	0.536367	0.62646	11.5157	10.0283	51.43	46.6084	32.7247	32.4989	0.88
Tb927.10.15320	315	99.3852	84.0231	33.7345	29.4075	24.6273	29.262	72.8383	52.3613	32.2438	35.0563	4.90776	4.27826	5.21236	6.19329	36.2167	26.0352	5.7484	6.2498	0.79
Tb927.10.15330	1818	94.8987	109.945	18.9872	23.631	92.4955	91.464	99.3249	112.778	161.219	181.728	2.76229	3.43789	19.5767	19.3583	49.3865	56.0757	28.742	32.3984	0.79
Tb927.10.15350	420	104.067	87.6979	2.67295	2.62567	23.1955	23.5286	61.5358	63.7124	50.9518	56.8959	0.388866	0.381988	4.90932	4.97982	30.5969	31.6791	9.08364	10.1433	0.89
Tb927.10.15370	1014	76.3676	84.3211	110.421	104.082	55.2682	61.3366	81.5149	90.0761	79.5641	83.0068	16.0642	15.142	11.6975	12.9819	40.531	44.7878	14.1846	14.7984	0.67
Tb927.10.15380	1041	92.0703	94.7495	124.338	121.411	94.5001	104.121	106.061	104.723	103.774	110.488	18.089	17.6631	20.0009	22.0371	52.7357	52.0703	18.5008	19.6976	0.65
Tb927.10.15390	3288	68.7601	87.4993	8.29537	9.66247	149.196	158.209	173.533	189.306	193.903	196.476	1.20683	1.40572	31.5772	33.485	86.2844	94.1271	34.5689	35.0276	0.79
Tb927.10.1540	1695	67.0046	79.5538	12.9961	11.2379	174.109	153.341	154.125	149.761	234.841	224.038	1.8907	1.63491	36.8502	32.4547	76.6342	74.4642	41.8672	39.9412	0.76
Tb927.10.15400	5049	78.7084	83.5265	16.2221	14.5987	194.155	218.735	227.534	210.91	241.774	246.603	2.36002	2.12385	41.0928	46.2952	113.135	104.869	43.1032	43.9641	0.77
Tb927.10.15410	972	540.523	644.972	70.7871	78.245	115.691	107.366	267.15	297.691	2540.88	2288.41	10.2983	11.3832	24.486	22.724	132.833	148.018	452.985	407.975	0.94
Tb927.10.15420	1173	99.0926	107.959	138.072	130.758	90.491	90.4363	109.372	108.75	50.8418	52.5441	20.087	19.023	19.1524	19.1408	54.3819	54.073	9.06403	9.36751	0.62
Tb927.10.15430	1665	108.456	119.678	157.704	167.833	126.573	123.16	127.752	114.243	121.382	121.77	22.9431	24.4167	26.7891	26.0668	63.5212	56.804	21.6399	21.7091	0.62
Tb927.10.15440	858	33.356	39.5286	88.3917	82.8662	55.8409	66.0964	43.6116	46.1366	20.2487	23.1291	12.8594	12.0555	11.8187	13.9893	21.6846	22.9401	3.60991	4.12343	0.51
Tb927.10.15450	1449	54.618	60.7827	93.1846	95.7845	126.286	116.453	68.3858	76.8943	29.8228	32.7998	13.5567	13.9349	26.7285	24.6472	34.0029	38.2335	5.31678	5.84751	0.51
Tb927.10.15460	1350	33.2584	37.2443	138.901	128.028	90.2046	82.7016	39.73	42.8411	17.4975	19.9055	20.2076	18.6257	19.0918	17.5038	19.7546	21.3015	3.11944	3.54874	0.39
Tb927.10.15470	1446	85.7307	89.1877	200.471	195.35	122.564	113.911	101.152	109.483	61.0762	69.0649	29.165	28.4199	25.9406	24.1092	50.2947	54.4372	10.8886	12.3128	0.55
Tb927.10.15480	1416	77.2454	79.3552	182.775	178.756	132.014	126.459	74.6649	78.3589	34.5548	41.4228	26.5904	26.0057	27.9407	26.7651	37.125	38.9617	6.1604	7.38482	0.46
Tb927.10.15490	1089	79.5862	82.434	313.288	291.134	146.905	127.379	84.9399	91.907	38.9567	41.1004	45.5778	42.3548	31.0923	26.9597	42.2339	45.6981	6.94516	7.32735	0.41
Tb927.10.1550	1449	135.472	137.258	62.6761	70.368	114.259	115.588	141.224	149.395	231.319	221.459	9.11825	10.2373	24.1829	24.4641	70.2196	74.2821	41.2394	39.4815	0.77
Tb927.10.15500	714	50.7167	49.2618	141.943	130.968	67.8682	74.1015	46.8083	50.8967	13.5358	15.7149	20.6501	19.0536	14.3643	15.6836	23.2741	25.3069	2.41315	2.80163	0.44
Tb927.10.15510	606	68.1749	73.1975	63.9665	58.605	52.1182	54.9541	59.7091	59.3184	18.8181	21.2755	9.30597	8.52597	11.0308	11.631	29.6886	29.4944	3.35487	3.79298	0.62
Tb927.10.15520	2031	141.909	165.563	82.4928	90.4281	169.527	166.647	157.322	160.013	245.075	239.833	12.0012	13.1557	35.8804	35.2709	78.2236	79.562	43.6917	42.7572	0.72
Tb927.10.15530	1809	94.4111	118.387	53.7355	68.1624	132.3	137.872	150.7	151.958	392.318	422.77	7.81755	9.9164	28.0013	29.1806	74.9312	75.5566	69.9421	75.3711	0.8
Tb927.10.15540	2508	61.2502	80.9443	157.151	197.766	204.177	186.606	122.387	127.059	83.8559	90.9045	22.8627	28.7713	43.2141	39.4951	60.8532	63.1762	14.9498	16.2064	0.54
Tb927.10.15550	3522	54.0328	77.6668	41.4768	51.8833	413.223	390.358	188.832	194.433	98.052	102.59	6.03413	7.54808	87.4586	82.6192	93.891	96.676	17.4806	18.2896	0.55
Tb927.10.15570	1692	47.8883	63.9609	139.915	127.187	142.323	139.819	100.352	103.624	60.9661	63.5042	20.3551	18.5035	30.1226	29.5927	49.8973	51.5241	10.869	11.3215	0.56
Tb927.10.15580	393	36.3795	27.6104	43.1359	39.28	46.3909	52.0333	33.4508	36.9825	8.58368	11.6048	6.2755	5.71454	9.81863	11.0128	16.6324	18.3885	1.53029	2.0689	0.54
Tb927.10.15590	591	65.444	56.3134	62.2153	57.6597	68.1546	65.9882	59.3666	57.8538	25.0908	26.5138	9.0512	8.38845	14.4249	13.9664	29.5183	28.7661	4.47316	4.72686	0.6
Tb927.10.1560	2484	338.436	312.356	43.4124	55.1391	250.282	234.096	340.445	354.08	620.556	540.995	6.31573	8.02174	52.9721	49.5463	169.276	176.056	110.632	96.448	0.83
Tb927.10.15600	1002	32.4782	29.9941	66.6395	66.0619	44.3864	39.7552	26.6008	25.9976	8.25354	12.8943	9.69484	9.61081	9.39437	8.41418	13.2265	12.9265	1.47143	2.29878	0.45
Tb927.10.15610	2115	31.7955	36.7477	8.47971	8.6122	102.805	91.7344	60.8508	55.6568	58.8752	56.493	1.23364	1.25292	21.7586	19.4156	30.2563	27.6737	10.4962	10.0715	0.65
Tb927.10.15640	2115	87.4863	109.747	57.1459	71.6283	164.086	147.662	129.579	136.579	138.659	141.595	8.31369	10.4206	34.7289	31.2527	64.4295	67.9099	24.7201	25.2434	0.68
Tb927.10.15650	1740	82.122	77.4681	127.841	127.818	155.209	155.992	112.911	108.018	59.7556	55.7677	18.5985	18.5952	32.85	33.0156	56.1416	53.7089	10.6532	9.94221	0.56
Tb927.10.15660	2340	30.5275	41.515	21.3836	30.7729	154.636	143.335	76.8341	85.316	78.9038	83.2485	3.11093	4.4769	32.7288	30.3368	38.2035	42.4209	14.0669	14.8415	0.61
Tb927.10.15670	2055	113.43	123.254	184.71	202.072	217.064	195.639	112.112	116.806	64.3776	68.259	26.872	29.3978	45.9415	41.4069	55.7443	58.0784	11.4772	12.1691	0.49
Tb927.10.15690	708	86.8036	78.2627	94.1063	86.9622	63.5728	62.797	62.7916	53.4598	21.4592	23.2903	13.6908	12.6514	13.4552	13.291	31.2213	26.5814	3.82573	4.15216	0.55
Tb927.10.15710	972	92.2654	103.092	124.615	124.772	104.809	104.77	111.084	122.298	81.8751	87.9227	18.1292	18.1521	22.1828	22.1745	55.2334	60.8094	14.5966	15.6748	0.64
Tb927.10.15720	1218	68.1749	91.8693	95.2124	94.6292	77.6046	85.8928	111.769	123.031	239.683	238.06	13.8517	13.7668	16.425	18.1792	55.574	61.1735	42.7304	42.4412	0.76
Tb927.10.15730	10383	101.921	126.233	23.227	24.6813	175.827	223.549	524.938	453.31	622.867	590.154	3.37911	3.59069	37.2138	47.314	261.01	225.395	111.044	105.212	0.89
Tb927.10.15740	1554	125.524	126.333	146.551	139.056	90.7773	88.3809	97.7266	90.8085	60.5259	72.6108	21.3206	20.2301	19.213	18.7058	48.5917	45.1519	10.7905	12.945	0.6
Tb927.10.15760	948	723.981	720.255	57.5145	60.4955	91.3501	88.0023	316.127	336.87	1320.9	1189.58	8.36733	8.801	19.3342	18.6257	157.185	167.499	235.488	212.076	0.93
Tb927.10.15770	1395	49.6438	46.7788	198.812	192.409	106.241	100.118	74.8933	67.374	37.306	37.2322	28.9236	27.9921	22.4859	21.19	37.2385	33.4998	6.65088	6.63772	0.46
Tb927.10.15780	2343	85.8283	83.8245	140.929	167.938	252.573	203.536	99.6674	89.71	42.4782	49.9652	20.5026	24.4319	53.457	43.0783	49.5568	44.6057	7.57297	8.90776	0.44
Tb927.10.15790	438	112.845	82.2354	96.0419	95.7845	64.7182	73.8852	79.4599	67.374	31.8036	35.0563	13.9724	13.9349	13.6976	15.6378	39.5092	33.4998	5.66992	6.2498	0.6
Tb927.10.1580	345	109.821	95.544	65.9943	62.2809	41.2364	42.9464	87.5658	80.5559	28.7223	24.4991	9.60098	9.06075	8.72767	9.0896	43.5396	40.0541	5.12059	4.36767	0.72
Tb927.10.15800	1203	99.3852	99.8147	166.829	158.065	79.0364	84.5406	81.1724	75.4296	29.7127	31.9133	24.2706	22.9957	16.728	17.893	40.3607	37.5052	5.29716	5.68947	0.52
Tb927.10.15810	624	110.601	99.2188	65.9943	69.0026	44.1	49.7075	81.7433	82.7529	37.9663	41.5034	9.60098	10.0386	9.33376	10.5206	40.6445	41.1465	6.76859	7.39919	0.71
Tb927.10.15820	795	79.001	72.4029	150.607	145.252	90.491	86.7042	70.0983	60.7831	24.7606	23.2903	21.9106	21.1316	19.1524	18.3509	34.8543	30.2226	4.4143	4.15216	0.48
Tb927.10.15830	801	104.262	97.3318	125.721	119.521	76.1728	72.0461	101.152	103.258	60.636	57.46	18.2901	17.3881	16.122	15.2486	50.2947	51.3421	10.8101	10.2439	0.65
Tb927.10.15840	2595	94.8012	110.243	40.9238	53.0385	243.123	220.898	144.877	158.182	101.243	100.978	5.95368	7.71615	51.4569	46.7531	72.0361	78.6517	18.0496	18.0023	0.63
Tb927.10.15850	1188	63.2008	60.2861	63.3213	54.1938	89.9182	91.0854	75.6924	74.3311	86.9372	77.5267	9.21211	7.88423	19.0312	19.2782	37.6359	36.959	15.4991	13.8214	0.65
Tb927.10.15860	471	38.3301	38.6348	68.6672	67.1121	40.3773	46.0295	42.9266	39.9118	17.2774	17.649	9.98984	9.76361	8.54585	9.74213	21.344	19.845	3.0802	3.14645	0.56
Tb927.10.15870	726	112.357	100.51	162.313	156.7	67.2955	68.8008	71.6966	69.2048	25.3108	26.5944	23.6136	22.797	14.2431	14.5617	35.6491	34.4101	4.51239	4.74123	0.51
Tb927.10.15880	2439	42.8166	46.0836	51.8921	71.6283	110.25	98.0087	44.7533	46.1366	26.0812	26.7556	7.54937	10.4206	23.3344	20.7435	22.2523	22.9401	4.64973	4.76996	0.47
Tb927.10.15890	1254	62.5181	59.4916	182.129	178.441	73.5955	72.4789	48.8633	49.432	18.2678	19.6637	26.4965	25.9599	15.5765	15.3401	24.2959	24.5786	3.25677	3.50563	0.4
Tb927.10.1590	330	502.68	489.042	751.192	709.666	360.246	425.732	692.306	700.104	159.458	164.805	109.285	103.244	76.2459	90.1061	344.229	348.106	28.4281	29.3812	0.67
Tb927.10.15910	1830	29.0646	31.8811	81.6633	99.3554	112.541	100.93	14.2708	13.548	6.60283	8.70362	11.8805	14.4544	23.8193	21.3617	7.09575	6.73637	1.17715	1.55167	0.19
Tb927.10.15930	1458	70.9058	75.5811	84.8893	84.1265	106.241	102.065	77.8616	81.6544	37.306	37.5545	12.3499	12.2389	22.4859	21.6021	38.7144	40.6003	6.65088	6.69519	0.58
Tb927.10.15940	1101	71.5886	70.5159	177.521	165.207	96.2183	91.1394	64.5041	61.1492	31.6936	32.6386	25.8261	24.0347	20.3646	19.2896	32.0728	30.4047	5.6503	5.81878	0.46
Tb927.10.15950	789	71.296	65.55	76.5017	77.5098	73.5955	83.0802	76.7199	60.7831	24.7606	23.8544	11.1296	11.2763	15.5765	17.5839	38.1468	30.2226	4.4143	4.25274	0.58
Tb927.10.15960	693	75.0997	66.9404	97.2401	90.3231	53.2637	61.2825	50.5758	45.7704	37.6361	33.5251	14.1467	13.1404	11.2732	12.9704	25.1474	22.758	6.70973	5.97682	0.54
Tb927.10.15970	1695	32.3807	40.5218	18.9872	19.2199	142.036	126.946	90.9908	92.6393	58.2149	51.2547	2.76229	2.79615	30.062	26.8681	45.2425	46.0622	10.3785	9.13763	0.64
Tb927.10.15980	393	6.53465	7.94545	3.96334	4.20107	30.6409	29.7488	19.9792	17.2097	12.5454	14.9896	0.576595	0.61118	6.48515	6.29632	9.93406	8.55701	2.23658	2.67233	0.63
Tb927.10.160	1128	90.4123	88.0952	132.542	124.982	86.4819	96.6565	65.075	57.8538	27.5118	34.7339	19.2824	18.1826	18.3039	20.4573	32.3566	28.7661	4.90478	6.19233	0.49
Tb927.10.1600	1074	113.527	94.8488	125.997	118.05	79.3228	96.4942	79.6883	68.8387	23.7702	24.0156	18.3304	17.1742	16.7887	20.423	39.6227	34.228	4.23773	4.28147	0.54
Tb927.10.16010	576	1.36545	1.0925	3.96334	3.25583	2.86364	2.21764	0.456666	0.366163	0	0.402946	0.576595	0.473665	0.606089	0.469362	0.227064	0.182064	0	0.0718368	#N/A
Tb927.10.16020	942	84.0727	75.0845	138.164	121.306	86.7682	107.474	65.8741	67.374	22.9999	31.4298	20.1004	17.6478	18.3645	22.7469	32.754	33.4998	4.10039	5.60327	0.49
Tb927.10.16030	1098	71.8812	73.1975	69.4967	69.8428	76.4591	80.2676	70.555	79.0912	21.7893	26.9974	10.1105	10.1609	16.1826	16.9886	35.0814	39.3258	3.88458	4.81306	0.61
Tb927.10.16040	1866	111.967	115.11	111.527	111.223	171.246	160.806	126.839	118.637	54.8035	56.2512	16.2251	16.181	36.2441	34.0345	63.0671	58.9888	9.77031	10.0284	0.58
Tb927.10.16050	540	64.1761	70.9131	153.28	139.791	71.591	70.6939	48.635	53.4598	11.665	14.506	22.2995	20.337	15.1522	14.9624	24.1823	26.5814	2.07962	2.58612	0.43
Tb927.10.16060	348	74.7096	78.4613	161.76	143.572	52.6909	61.0661	54.9141	49.0659	14.6363	16.4402	23.5331	20.8871	11.152	12.9246	27.3045	24.3966	2.60934	2.93094	0.46
Tb927.10.16070	756	67.8823	63.5636	80.7416	83.1812	34.0773	40.6747	41.4425	39.9118	48.3107	38.2798	11.7464	12.1014	7.21245	8.60879	20.6061	19.845	8.61279	6.82449	0.59
Tb927.10.16080	378	194.577	181.851	96.0419	87.9075	49.2546	60.4712	143.736	146.099	70.3201	73.6584	13.9724	12.789	10.4247	12.7987	71.4684	72.6436	12.5366	13.1318	0.77
Tb927.10.16090	2412	129.035	125.042	205.08	247.443	326.168	289.104	160.518	160.013	62.2867	62.5371	29.8354	35.9985	69.0335	61.1888	79.8131	79.562	11.1044	11.1491	0.48
Tb927.10.1610	444	92.1678	90.0815	76.0409	74.7791	82.4728	94.547	109.372	109.483	38.2964	31.8327	11.0626	10.879	17.4553	20.0109	54.3819	54.4372	6.82745	5.6751	0.67
Tb927.10.16100	1278	451.964	410.085	297.066	319.807	179.55	172.327	330.17	314.168	423.682	393.517	43.2178	46.5261	38.0018	36.4729	164.167	156.211	75.5335	70.1558	0.74
Tb927.10.16110	1161	141.129	133.682	158.626	155.335	153.205	151.881	145.677	144.268	116.1	107.264	23.0772	22.5984	32.4257	32.1456	72.4335	71.7332	20.6982	19.1229	0.63
Tb927.10.16120	1344	241.685	246.21	24.3331	30.8779	110.25	96.6024	159.262	154.887	670.077	653.497	3.54002	4.49218	23.3344	20.4459	79.1886	77.0131	119.461	116.505	0.89
Tb927.10.16140	801	31.6979	35.9532	173.65	158.696	73.3091	68.7467	23.4042	25.9976	11.665	12.7331	25.2629	23.0873	15.5159	14.5502	11.637	12.9265	2.07962	2.27004	0.27
Tb927.10.16150	1734	186.384	182.149	238.722	244.397	183.559	175.842	152.412	144.268	79.1239	76.5597	34.7298	35.5554	38.8503	37.217	75.7827	71.7332	14.1061	13.649	0.55
Tb927.10.16160	903	82.0245	74.29	311.445	291.449	68.441	62.7429	33.4508	32.2224	13.4258	14.506	45.3096	42.4006	14.4855	13.2795	16.6324	16.0216	2.39353	2.58612	0.25
Tb927.10.16170	924	66.907	67.437	100.097	98.0951	111.396	92.8703	80.0308	78.7251	40.9375	43.6793	14.5624	14.2711	23.5768	19.656	39.793	39.1438	7.29831	7.7871	0.57
Tb927.10.16180	831	55.7884	55.6182	94.0142	87.0672	101.086	91.5181	64.0475	57.4876	34.6649	24.902	13.6774	12.6667	21.3949	19.3698	31.8457	28.5841	6.18002	4.43951	0.52
Tb927.10.1620	1668	85.6332	98.325	41.6612	52.3034	152.632	162.645	139.74	136.213	176.846	172.138	6.06095	7.6092	32.3045	34.4237	69.4816	67.7278	31.5279	30.6887	0.71
Tb927.10.1630	1896	219.935	221.678	171.991	163.212	175.255	198.506	134.717	155.619	337.405	424.382	25.0215	23.7444	37.0926	42.0137	66.9839	77.3772	60.1522	75.6585	0.69
Tb927.10.1650	519	12.5816	14.8977	18.5263	15.9641	20.0455	19.3097	14.7275	17.5758	6.38273	7.57538	2.69525	2.32249	4.24262	4.08689	7.32282	8.73907	1.13791	1.35053	0.58
Tb927.10.1660	888	106.408	90.9754	115.766	120.361	55.2682	77.8336	79.8024	70.6695	37.9663	38.1186	16.8419	17.5103	11.6975	16.4735	39.6795	35.1384	6.76859	6.79576	0.59
Tb927.10.1670	378	1.95064	1.39045	13.7334	11.1328	3.15	0.919508	0.456666	0.366163	0.110047	0.161178	1.99797	1.61963	0.666697	0.194614	0.227064	0.182064	0.0196191	0.0287347	#N/A
Tb927.10.1680	1167	74.417	75.2831	114.384	113.849	92.7819	93.898	61.3075	59.6846	19.0382	28.1256	16.6408	16.563	19.6373	19.8735	30.4834	29.6764	3.3941	5.01421	0.49
Tb927.10.1690	939	112.064	118.685	78.9903	71.4182	76.4591	83.1343	85.1683	105.821	39.617	47.2252	11.4917	10.3901	16.1826	17.5954	42.3475	52.6165	7.06288	8.41927	0.67
Tb927.10.170	1284	265.385	286.433	171.069	171.194	115.118	127.92	150.472	160.379	335.424	392.55	24.8874	24.9056	24.3648	27.0742	74.8176	79.7441	59.799	69.9834	0.74
Tb927.10.1700	1596	61.3477	72.7009	174.018	175.815	168.382	174.274	68.6141	74.3311	21.019	26.9974	25.3165	25.5779	35.638	36.885	34.1164	36.959	3.74725	4.81306	0.39
Tb927.10.1710	1578	68.9552	76.177	130.79	136.535	157.5	169.352	85.6249	83.119	41.4878	44.727	19.0276	19.8634	33.3349	35.8433	42.5745	41.3285	7.3964	7.97388	0.48
Tb927.10.1720	1791	142.299	162.484	169.225	175.08	163.514	156.425	116.107	132.917	171.564	200.022	24.6193	25.4709	34.6077	33.1072	57.7311	66.0893	30.5862	35.6598	0.62
Tb927.10.1730	1074	157.514	151.361	159.179	154.179	99.0819	98.82	109.486	116.806	53.4829	60.3612	23.1577	22.4303	20.9707	20.9152	54.4386	58.0784	9.53488	10.7611	0.6
Tb927.10.1740	1149	127.767	120.473	175.585	171.824	128.577	117.318	90.1916	91.1746	52.2724	46.7417	25.5445	24.9973	27.2134	24.8304	44.8452	45.3339	9.31907	8.33306	0.52
Tb927.10.1750	729	69.0527	69.92	186.461	169.618	95.3592	85.1897	62.5633	57.4876	24.2104	20.1473	27.1268	24.6764	20.1827	18.0304	31.1078	28.5841	4.3162	3.59184	0.43
Tb927.10.1760	495	27.2115	24.8295	91.3412	91.5834	64.7182	54.6837	10.3892	6.59094	3.52151	3.30415	13.2885	13.3237	13.6976	11.5738	5.16571	3.27715	0.627811	0.589061	0.16
Tb927.10.1770	795	12.5816	14.4011	55.0259	49.2576	42.3818	36.7803	10.5033	7.32326	6.05259	6.36654	8.00528	7.16609	8.97011	7.78455	5.22248	3.64128	1.07905	1.13502	0.26
Tb927.10.1780	222	1.65805	2.08568	4.23985	5.8815	8.30455	9.30326	0.913333	0.732326	0.330141	0.805891	0.616822	0.855653	1.75766	1.96903	0.454128	0.364128	0.0588573	0.143674	#N/A
Tb927.10.180	918	593.678	527.975	129.684	130.023	86.4819	97.1433	223.31	220.064	448.772	474.992	18.8667	18.916	18.3039	20.5604	111.034	109.42	80.0067	84.6812	0.84
Tb927.10.1800	1026	58.2267	57.6045	142.588	128.973	63.8591	70.6398	46.3516	47.9674	21.8994	29.5762	20.744	18.7632	13.5158	14.9509	23.047	23.8504	3.9042	5.27282	0.45
Tb927.10.1810	321	81.2442	73.1975	51.4313	42.8509	30.9273	40.9451	62.7916	61.1492	16.1769	16.8431	7.48233	6.23404	6.54576	8.66603	31.2213	30.4047	2.88401	3.00278	0.7
Tb927.10.1820	795	39.5005	37.145	65.7177	60.7055	73.0228	75.6701	56.17	56.023	20.3587	24.902	9.56075	8.83156	15.4553	16.0156	27.9289	27.8558	3.62953	4.43951	0.57
Tb927.10.1830	693	82.122	74.29	111.066	101.981	80.7546	89.3545	63.705	71.4018	17.3874	22.8067	16.1581	14.8364	17.0917	18.9119	31.6755	35.5025	3.09982	4.06596	0.53
Tb927.10.1840	1551	62.8107	72.8002	146.459	148.508	156.927	149.014	77.0624	80.5559	33.2342	40.4557	21.3072	21.6052	33.2137	31.5389	38.3171	40.0541	5.92497	7.21241	0.46
Tb927.10.1850	1302	81.8294	77.3688	146.551	143.257	134.305	135.546	86.8808	88.2453	39.617	41.0199	21.3206	20.8413	28.4256	28.6883	43.199	43.8774	7.06288	7.31298	0.51
Tb927.10.1860	1083	169.218	169.834	211.901	200.391	119.7	110.72	109.029	116.44	70.4302	75.109	30.8277	29.1533	25.3345	23.4338	54.2116	57.8964	12.5562	13.3904	0.56
Tb927.10.1870	546	100.361	93.1604	128.21	133.279	58.7046	63.6624	69.87	61.8816	18.8181	22.8873	18.6522	19.3897	12.4248	13.4741	34.7408	30.7688	3.35487	4.08033	0.53
Tb927.10.1880	576	81.927	77.8654	120.652	110.593	73.8819	73.1279	62.2208	64.4447	17.7176	22.8067	17.5526	16.0893	15.6371	15.4775	30.9375	32.0433	3.15868	4.06596	0.52
Tb927.10.1890	4785	149.224	187.413	18.2498	19.64	293.523	252.865	317.383	355.178	501.375	495.301	2.65502	2.85727	62.1241	53.5188	157.81	176.602	89.3846	88.3017	0.81
Tb927.10.1900	2421	46.4253	51.5461	22.674	24.0511	148.909	140.468	79.5741	88.6115	59.9757	61.4895	3.29866	3.49901	31.5166	29.7301	39.5659	44.0595	10.6924	10.9623	0.61
Tb927.10.1910	4605	118.892	143.018	21.568	26.9919	246.846	260.167	283.361	311.971	233.08	223.715	3.13775	3.92683	52.2448	55.0642	140.893	155.119	41.5533	39.8838	0.77
Tb927.10.1930	1944	132.254	145.7	163.88	181.801	227.373	210.459	196.709	213.473	102.014	102.509	23.8415	26.4488	48.1234	44.5436	97.8079	106.143	18.1869	18.2753	0.63
Tb927.10.1940	1038	79.0985	75.3825	52.0765	52.4084	75.0273	77.3468	65.6458	56.7553	27.5118	31.5103	7.57619	7.62448	15.8795	16.3704	32.6405	28.2199	4.90478	5.61763	0.61
Tb927.10.1950	2136	75.7824	85.6122	158.902	166.468	153.777	145.499	93.2741	87.1468	54.6934	58.4271	23.1174	24.218	32.547	30.7947	46.3779	43.3312	9.75069	10.4163	0.5
Tb927.10.1960	2247	162.293	187.91	144.985	161.741	189.859	182.171	200.819	203.953	205.898	192.527	21.0926	23.5304	40.1837	38.5564	99.8515	101.41	36.7073	34.3236	0.69
Tb927.10.1970	4218	136.252	171.224	23.227	25.8366	272.905	290.619	259.957	270.961	393.309	379.816	3.37911	3.75876	57.7602	61.5094	129.256	134.727	70.1187	67.7133	0.77
Tb927.10.1980	2121	120.647	135.569	112.08	119.941	192.723	179.088	154.239	145.367	128.095	134.906	16.3056	17.4492	40.7898	37.9039	76.6909	72.2794	22.8366	24.0509	0.64
Tb927.10.1990	2592	348.19	335.099	148.487	177.495	643.746	586.376	548	555.836	375.261	333.558	21.6022	25.8224	136.249	124.106	272.477	276.373	66.9011	59.4665	0.69
Tb927.10.200	576	240.612	243.031	98.254	95.2593	66.15	67.3945	159.719	155.253	77.033	87.6004	14.2942	13.8585	14.0006	14.264	79.4157	77.1952	13.7334	15.6173	0.77
Tb927.10.2000	1677	117.234	121.963	273.931	247.338	157.214	159.67	129.465	147.198	61.9565	66.9695	39.8521	35.9833	33.2743	33.7941	64.3727	73.1897	11.0456	11.9393	0.53
Tb927.10.2020	1416	681.457	872.907	111.434	128.553	165.518	174.706	362.479	362.868	2870.14	2895.49	16.2117	18.7021	35.0319	36.9766	180.232	180.425	511.686	516.205	0.93
Tb927.10.2030	1842	139.178	137.556	127.749	129.393	142.896	135.654	114.966	124.129	51.5021	51.1741	18.5851	18.8244	30.2438	28.7112	57.1634	61.7197	9.18174	9.12327	0.59
Tb927.10.2040	2622	88.7542	111.137	35.1171	44.3213	180.982	169.027	155.837	184.546	195.114	188.74	5.1089	6.44795	38.3048	35.7746	77.4856	91.7603	34.7847	33.6483	0.74
Tb927.10.2050	1239	113.137	113.223	265.452	246.708	125.141	116.345	83.9124	86.4145	34.0046	30.7044	38.6185	35.8916	26.4861	24.6244	41.723	42.9671	6.0623	5.47396	0.43
Tb927.10.2060	2901	104.554	113.719	59.6345	88.1175	256.009	254.163	182.552	181.251	176.626	168.512	8.67574	12.8195	54.1843	53.7935	90.7689	90.1217	31.4887	30.0421	0.65
Tb927.10.2070	600	80.8541	75.8791	108.485	102.821	46.3909	56.7931	54.115	54.9245	20.909	25.305	15.7826	14.9586	9.81863	12.0203	26.9071	27.3096	3.72763	4.51135	0.54
Tb927.10.2080	750	82.3171	83.1293	117.794	105.552	51.2591	66.6914	49.8908	38.8133	20.909	32.7998	17.1369	15.3559	10.849	14.1152	24.8068	19.2988	3.72763	5.84751	0.48
Tb927.10.210	1386	114.795	118.189	190.609	189.153	138.6	140.144	82.8849	92.6393	44.1289	53.9141	27.7302	27.5184	29.3347	29.6614	41.2121	46.0622	7.86726	9.61176	0.48
Tb927.10.2110	1350	6615.21	6622.83	768.52	878.549	1721.91	1831.66	2657.8	2593.9	19668.6	17533.6	111.806	127.813	364.441	387.67	1321.51	1289.74	3506.5	3125.88	0.91
Tb927.10.2120	585	56.5686	62.2725	81.7555	76.8796	53.8364	63.8787	44.7533	42.8411	11.2248	16.6014	11.8939	11.1846	11.3945	13.5199	22.2523	21.3015	2.00115	2.95967	0.51
Tb927.10.2130	2730	80.3665	104.284	92.8159	110.698	200.168	177.195	124.442	131.819	83.3057	85.1827	13.503	16.1046	42.3656	37.5032	61.875	65.5431	14.8517	15.1863	0.59
Tb927.10.2150	645	51.9846	49.6591	151.99	142.731	56.4137	57.7126	27.5141	23.4344	8.58368	10.6378	22.1117	20.7649	11.9399	12.2149	13.6806	11.6521	1.53029	1.89649	0.3
Tb927.10.2160	516	133.814	128.021	62.4918	67.8473	65.291	83.6752	158.692	163.309	71.0905	71.4019	9.09143	9.87057	13.8188	17.7098	78.9048	81.2006	12.6739	12.7295	0.79
Tb927.10.2170	192	11.4113	16.0895	13.8256	15.544	6.3	7.46424	13.9283	19.0405	6.71288	9.50951	2.01138	2.26137	1.33339	1.5798	6.92546	9.46733	1.19677	1.69535	0.73
Tb927.10.2180	1425	85.6332	94.9481	116.412	118.05	125.427	120.618	92.9316	101.427	41.1576	49.4817	16.9358	17.1742	26.5467	25.5287	46.2076	50.4317	7.33754	8.82155	0.57
Tb927.10.2190	885	168.243	197.941	33.9188	45.2666	76.7455	86.001	173.191	201.024	330.251	325.096	4.93458	6.58547	16.2432	18.2021	86.1141	99.9532	58.8769	57.9579	0.87
Tb927.10.2200	1017	55.9834	67.5363	122.956	117.945	71.8773	64.4737	43.7258	42.4749	29.2725	38.6828	17.8879	17.1589	15.2128	13.6459	21.7414	21.1194	5.21868	6.89633	0.47
Tb927.10.2210	1989	77.8306	90.7768	11.5213	12.6032	116.55	111.098	111.198	114.609	151.645	163.918	1.67615	1.83354	24.6678	23.5139	55.2901	56.986	27.0351	29.2232	0.77
Tb927.10.2220	3309	11.6063	16.0895	18.6185	22.7908	137.455	111.91	20.0933	22.336	9.7942	12.2495	2.70866	3.31565	29.0922	23.6856	9.99082	11.1059	1.7461	2.18384	#N/A
Tb927.10.2230	1803	95.3864	101.007	255.497	253.43	162.655	154.531	91.9041	87.8792	45.0093	45.0493	37.1703	36.8695	34.4258	32.7065	45.6967	43.6954	8.02421	8.03135	0.43
Tb927.10.2240	1767	118.599	143.217	45.7167	62.491	169.527	168.27	148.531	142.071	395.509	388.681	6.65096	9.09131	35.8804	35.6143	73.8526	70.6409	70.5111	69.2937	0.77
Tb927.10.2250	900	31.0152	33.0729	11.5213	16.4892	41.2364	49.8157	40.9858	37.7148	30.4831	38.441	1.67615	2.39888	8.72767	10.5435	20.379	18.7526	5.43449	6.85323	0.69
Tb927.10.2260	2355	61.5428	82.3347	61.4779	73.5188	128.291	132.842	144.877	146.831	177.506	190.754	8.94393	10.6957	27.1528	28.1159	72.0361	73.0077	31.6456	34.0075	0.74
Tb927.10.2270	2802	94.6061	115.11	57.0537	77.6148	202.459	223.332	175.017	179.786	206.779	213.481	8.30029	11.2916	42.8505	47.2682	87.0223	89.3935	36.8643	38.0591	0.7
Tb927.10.2280	1524	23.9929	24.4323	108.301	111.013	57.5591	55.3868	15.1842	13.1819	7.7033	8.70362	15.7558	16.1504	12.1824	11.7226	7.54988	6.55431	1.37334	1.55167	0.24
Tb927.10.2290	1251	114.99	110.839	89.0369	91.6884	126.573	123.809	139.968	147.564	249.477	228.712	12.9533	13.339	26.7891	26.2042	69.5952	73.3718	44.4765	40.7745	0.74
Tb927.10.230	741	305.666	256.539	229.874	219.506	83.9046	87.5696	127.638	132.551	192.803	191.56	33.4425	31.9342	17.7584	18.5341	63.4644	65.9072	34.3727	34.1512	0.66
Tb927.10.2300	579	35.2091	32.1791	93.4611	80.1355	41.8091	37.808	30.3683	29.6592	15.0765	16.6819	13.5969	11.6583	8.84889	8.00206	15.0998	14.7472	2.68782	2.97404	0.46
Tb927.10.2310	1446	211.742	208.171	215.311	206.168	147.477	139.819	156.865	144.634	83.966	82.8456	31.3239	29.9937	31.2136	29.5927	77.9965	71.9153	14.9694	14.7696	0.6
Tb927.10.2320	1146	112.65	122.956	121.112	117.105	87.0546	87.6237	99.5533	111.68	75.2723	84.7797	17.6197	17.0367	18.4251	18.5455	49.5	55.5295	13.4195	15.1145	0.66
Tb927.10.2330	831	35.2091	41.217	90.7882	84.8617	69.3	62.2561	49.4341	44.6719	25.8611	30.7044	13.208	12.3458	14.6673	13.1765	24.5797	22.2118	4.61049	5.47396	0.52
Tb927.10.2340	294	28.967	28.0077	17.4203	18.9048	22.9091	28.072	26.1441	27.8284	9.24396	11.1213	2.53434	2.75031	4.84871	5.94144	12.9994	13.8369	1.648	1.98269	0.66
Tb927.10.2350	783	154.881	163.676	24.6096	31.9282	61.2819	71.2348	143.85	159.281	198.305	206.469	3.58025	4.64497	12.9703	15.0768	71.5252	79.1979	35.3536	36.8092	0.86
Tb927.10.2360	570	52.0821	69.622	22.4897	24.3662	23.4818	27.4771	47.8358	60.7831	57.7748	80.025	3.27184	3.54485	4.96993	5.81551	23.785	30.2226	10.3	14.2668	0.82
Tb927.10.2370	1008	207.646	243.131	125.076	129.393	121.991	134.086	185.635	201.024	551.886	578.63	18.1963	18.8244	25.8194	28.3792	92.3016	99.9532	98.3898	103.158	0.81
Tb927.10.2380	2751	111.772	131.597	47.2836	56.7145	253.432	264.277	156.751	176.491	236.271	246.844	6.87891	8.25094	53.6388	55.9343	77.9398	87.7549	42.1222	44.0072	0.67
Tb927.10.2390	1140	8.48529	14.997	62.1231	76.5646	50.6864	49.8698	6.85	4.76012	4.07174	6.93066	9.03779	11.1388	10.7278	10.5549	3.40596	2.36683	0.725907	1.23559	0.16
Tb927.10.240	1101	123.281	136.463	168.396	164.472	133.159	149.934	101.152	94.1039	109.277	116.532	24.4986	23.9277	28.1831	31.7335	50.2947	46.7905	19.4818	20.7752	0.56
Tb927.10.2400	423	1.95064	4.27068	7.46583	6.19658	12.3136	15.3071	2.85416	3.29547	1.8708	1.93414	1.08614	0.901491	2.60618	3.23974	1.41915	1.63858	0.333525	0.344816	#N/A
Tb927.10.2410	1776	22.2373	26.1207	40.5551	46.6319	127.432	133.275	55.485	49.0659	20.5788	26.675	5.90004	6.7841	26.9709	28.2075	27.5883	24.3966	3.66877	4.75559	0.47
Tb927.10.2430	3729	31.6979	35.2579	40.9238	38.3348	263.168	243.453	51.6033	59.3184	26.4113	30.785	5.95368	5.57702	55.6995	51.5268	25.6582	29.4944	4.70858	5.48833	#N/A
Tb927.10.2440	1062	49.7414	55.1216	79.359	75.3042	45.8182	39.7552	26.715	28.1946	22.2295	26.675	11.5453	10.9554	9.69742	8.41418	13.2833	14.0189	3.96306	4.75559	0.47
Tb927.10.2450	369	1.07285	0.893863	7.37366	9.55744	4.58182	3.19123	0.3425	0.732326	0.220094	0.644713	1.07273	1.39044	0.969742	0.675424	0.170298	0.364128	0.0392382	0.114939	#N/A
Tb927.10.2460	2154	87.4863	94.0543	152.911	154.284	151.486	152.151	79.8024	79.4574	32.2438	38.6022	22.2458	22.4456	32.0621	32.2028	39.6795	39.5079	5.7484	6.88196	0.46
Tb927.10.2470	1653	78.6109	82.1361	138.072	149.138	117.123	130.949	78.3183	81.6544	40.0572	47.064	20.087	21.6969	24.789	27.7153	38.9415	40.6003	7.14135	8.39053	0.51
Tb927.10.2480	2859	50.1315	58.2004	63.9665	71.9434	203.605	194.557	120.217	124.862	71.6407	81.3144	9.30597	10.4665	43.0929	41.178	59.7746	62.0838	12.772	14.4967	0.59
Tb927.10.2490	1677	126.889	150.964	139.178	168.253	166.091	167.296	115.537	135.847	210.74	242.17	20.2479	24.4778	35.1531	35.4082	57.4472	67.5458	37.5706	43.1739	0.64
Tb927.10.250	2172	51.5945	62.1732	150.146	172.454	208.759	195.098	76.0349	70.6695	54.1432	54.9618	21.8436	25.089	44.1839	41.2924	37.8062	35.1384	9.6526	9.79853	0.41
Tb927.10.2500	1065	34.1362	31.7818	71.5245	70.0529	49.5409	51.3302	25.1166	24.1668	11.0047	12.4913	10.4055	10.1914	10.4853	10.864	12.4885	12.0162	1.96191	2.22694	0.41
Tb927.10.2510	1578	138.203	137.456	377.624	384.818	135.45	156.803	117.82	128.157	52.1623	59.7165	54.9374	55.9841	28.668	33.1874	58.5826	63.7224	9.29945	10.6462	0.45
Tb927.10.2520	2199	67.6873	90.0815	177.06	184.637	197.877	187.417	133.004	160.013	80.0043	93.0804	25.759	26.8614	41.8807	39.6668	66.1324	79.562	14.2631	16.5943	0.57
Tb927.10.2530	669	247.732	240.449	38.6195	46.3168	77.3182	83.4589	181.982	204.685	171.233	167.625	5.61845	6.73826	16.3644	17.6641	90.4851	101.774	30.5273	29.8841	0.85
Tb927.10.2540	690	82.0245	71.807	164.064	147.038	60.1364	66.8536	49.0916	54.9245	15.7367	14.6672	23.8683	21.3913	12.7279	14.1496	24.4094	27.3096	2.80553	2.61486	0.45
Tb927.10.2550	1074	77.8306	69.92	119.361	117.525	95.3592	93.2489	66.7875	76.5281	29.6027	32.9609	17.3649	17.0978	20.1827	19.7361	33.2081	38.0514	5.27754	5.87625	0.53
Tb927.10.2560	957	692.771	629.28	132.91	133.279	106.241	125.594	251.052	241.668	556.618	602.242	19.336	19.3897	22.4859	26.5819	124.829	120.162	99.2334	107.367	0.84
Tb927.10.2570	2994	87.3888	108.058	59.8188	72.5735	358.528	354.119	186.777	201.024	100.143	111.697	8.70256	10.5581	75.8823	74.9492	92.8692	99.9532	17.8534	19.9131	0.58
Tb927.10.2580	885	172.339	142.621	222.869	217.511	158.359	171.191	157.207	155.986	57.7748	65.9219	32.4234	31.6439	33.5167	36.2325	78.1668	77.5593	10.3	11.7525	0.57
Tb927.10.2590	2436	39.3054	46.5802	63.5056	64.5915	147.764	130.732	69.6416	64.0786	35.4352	38.6828	9.23893	9.3969	31.2742	27.6695	34.6273	31.8612	6.31735	6.89633	0.51
Tb927.10.260	234	43.987	31.8811	77.3313	70.9981	31.2137	43.2169	28.085	27.0961	7.92339	8.62303	11.2503	10.329	6.60636	9.14684	13.9644	13.4727	1.41258	1.53731	0.45
Tb927.10.2600	1755	27.6991	29.6961	61.3857	62.806	96.2183	88.7055	37.4466	34.4193	17.3874	17.8102	8.93052	9.13715	20.3646	18.7745	18.6193	17.114	3.09982	3.17518	0.43
Tb927.10.2610	1455	25.4559	31.7818	90.696	103.767	89.0592	75.021	21.6917	16.8435	12.2152	14.5866	13.1946	15.0962	18.8494	15.8782	10.7855	8.37495	2.17772	2.60049	0.28
Tb927.10.2620	579	298.448	288.618	122.218	114.059	76.4591	84.5947	197.965	197.362	115.55	131.844	17.7806	16.5936	16.1826	17.9045	98.4323	98.1325	20.6001	23.505	0.78
Tb927.10.2630	834	93.1432	91.3727	132.91	124.142	62.4273	63.7706	70.2125	70.3033	27.0716	27.5615	19.336	18.0604	13.2127	13.497	34.9111	34.9563	4.8263	4.91363	0.56
Tb927.10.2640	2223	66.2243	87.0027	42.7672	55.7692	150.914	168.649	172.392	164.773	326.84	331.463	6.22186	8.11342	31.9409	35.6944	85.7167	81.9288	58.2687	59.0929	0.78
Tb927.10.2650	3528	101.336	113.123	27.006	28.6723	303.546	310.253	193.969	192.968	170.573	164.644	3.92889	4.17131	64.2454	65.6649	96.4455	95.9478	30.4096	29.3525	0.65
Tb927.10.2660	567	45.7426	41.7136	112.817	103.661	44.6728	39.9175	40.0725	42.8411	22.1195	23.6126	16.4128	15.0809	9.45498	8.44852	19.9249	21.3015	3.94344	4.20963	0.5
Tb927.10.2670	366	86.1208	70.9131	107.932	101.876	73.3091	86.6501	78.6608	67.374	19.8085	23.532	15.7022	14.8211	15.5159	18.3395	39.1118	33.4998	3.53144	4.19527	0.56
Tb927.10.2680	1728	160.538	165.563	263.793	252.379	205.609	199.533	192.713	177.589	65.0379	70.2737	38.3771	36.7167	43.5172	42.2312	95.8211	88.3011	11.5949	12.5283	0.57
Tb927.10.2690	2013	77.343	89.6843	112.725	126.977	148.05	154.64	115.194	109.849	48.2007	58.83	16.3994	18.4729	31.3348	32.7294	57.2769	54.6192	8.59317	10.4882	0.57
Tb927.10.2700	2091	156.441	156.525	86.1797	99.0403	219.068	209.377	198.65	211.276	292.615	269.006	12.5376	14.4086	46.3658	44.3147	98.7729	105.051	52.1672	47.9582	0.72
Tb927.10.2710	195	10.8261	13.4079	6.82064	8.50717	12.0273	14.6039	9.70416	12.0834	20.4688	22.5649	0.99228	1.23764	2.54557	3.09092	4.82511	6.00811	3.64915	4.02286	0.71
Tb927.10.2720	1206	78.8059	86.9034	189.227	189.468	113.686	116.128	94.1874	115.341	64.2675	75.4314	27.5291	27.5642	24.0617	24.5786	46.832	57.3502	11.4576	13.4478	0.56
Tb927.10.2730	885	196.332	215.222	45.0715	49.6777	77.0319	78.4286	167.825	197.362	244.745	240.075	6.55709	7.22721	16.3038	16.5994	83.4461	98.1325	43.6329	42.8003	0.86
Tb927.10.2750	1386	101.921	109.449	210.149	209.634	166.95	158.372	114.281	118.271	53.703	62.5371	30.5729	30.4979	35.335	33.5193	56.8228	58.8067	9.57412	11.1491	0.51
Tb927.10.2760	2169	94.216	115.408	404.63	394.901	203.605	193.908	122.957	133.283	47.8705	56.8959	58.8663	57.451	43.0929	41.0406	61.137	66.2713	8.53431	10.1433	0.43
Tb927.10.2770	1149	108.943	140.138	86.8248	90.7432	102.518	99.1446	152.298	166.97	519.313	491.271	12.6315	13.2015	21.698	20.9839	75.7259	83.0212	92.5825	87.5834	0.83
Tb927.10.2780	4593	138.593	170.231	24.0566	22.5808	292.664	301.22	267.15	295.86	378.342	371.516	3.4998	3.2851	61.9422	63.7531	132.833	147.108	67.4505	66.2335	0.76
Tb927.10.2790	3207	151.467	174.502	64.9804	88.6426	312.996	312.795	184.493	199.559	130.186	137.243	9.45348	12.8959	66.2455	66.203	91.7339	99.2249	23.2094	24.4676	0.61
Tb927.10.280	477	479.76	461.829	116.596	110.803	68.441	88.5432	298.888	296.592	191.042	218.235	16.9626	16.1199	14.4855	18.7401	148.613	147.472	34.0588	38.9068	0.85
Tb927.10.2800	483	107.48	103.39	100.282	89.1678	36.6546	54.5214	78.0899	80.1897	35.3251	43.1152	14.5892	12.9723	7.75793	11.5394	38.828	39.872	6.29773	7.68653	0.67
Tb927.10.2810	1017	147.566	151.162	74.2896	74.0439	101.946	113.37	186.092	185.645	147.023	147.72	10.8078	10.7721	21.5768	23.9947	92.5286	92.3065	26.2111	26.3354	0.78
Tb927.10.2820	1491	25.6509	24.8295	90.143	87.2773	48.9682	36.0231	9.58999	8.42175	5.8325	4.91594	13.1142	12.6973	10.3641	7.62428	4.76835	4.18747	1.03981	0.876408	0.2
Tb927.10.2830	411	49.7414	42.6075	108.946	99.7755	62.141	60.5252	25.9158	22.336	5.06217	7.25302	15.8497	14.5155	13.1521	12.8102	12.8859	11.1059	0.902479	1.29306	0.32
Tb927.10.2850	1137	14.5323	19.665	105.904	113.219	67.8682	54.7918	10.96	14.2804	6.05259	8.78421	15.4072	16.4713	14.3643	11.5967	5.44954	7.1005	1.07905	1.56604	0.21
Tb927.10.2860	2343	167.95	163.974	128.21	151.029	230.237	193.151	159.491	161.844	157.367	149.493	18.6522	21.9719	48.7295	40.8803	79.3022	80.4723	28.0553	26.6514	0.62
Tb927.10.2870	2490	61.0551	84.2218	39.4491	50.938	214.487	210.73	160.861	159.281	92.4396	93.9669	5.73913	7.41056	45.396	44.6009	79.9833	79.1979	16.48	16.7523	0.65
Tb927.10.2880	8082	175.46	201.02	16.9594	17.6445	191.291	221.926	378.006	370.923	611.642	572.424	2.46729	2.56696	40.4867	46.9706	187.952	184.431	109.043	102.051	0.86
Tb927.10.2890	1290	2514.28	2441.04	263.977	270.969	270.614	298.353	531.788	516.29	3142.51	3032.81	38.4039	39.4211	57.2754	63.1464	264.416	256.71	560.243	540.686	0.9
Tb927.10.290	696	153.32	154.738	129.316	118.575	68.7273	83.6752	118.505	132.551	145.262	164.402	18.8131	17.2506	14.5461	17.7098	58.9231	65.9072	25.8972	29.3094	0.73
Tb927.10.2900	2601	103.091	102.794	12.4431	15.3339	246.559	257.841	213.263	229.95	378.342	301.726	1.81024	2.23081	52.1842	54.572	106.039	114.336	67.4505	53.7914	0.76
Tb927.10.2910	1137	112.747	116.202	77.9765	96.7297	198.45	187.201	152.412	149.028	139.54	125.316	11.3442	14.0724	42.0019	39.621	75.7827	74.1001	24.877	22.3412	0.65
Tb927.10.2920	3171	29.8448	45.587	30.4163	39.3851	175.827	170.379	88.1366	82.3867	59.2054	64.9548	4.42503	5.72982	37.2138	36.0608	43.8234	40.9644	10.5551	11.5801	0.57
Tb927.10.2930	2250	63.0057	77.9647	15.669	19.64	197.591	202.833	155.952	142.437	129.415	138.533	2.27956	2.85727	41.8201	42.9295	77.5424	70.8229	23.0721	24.6975	0.69
Tb927.10.2940	1065	116.258	125.935	191.899	185.372	95.0728	98.2792	105.49	104.723	45.3394	55.4453	27.9179	26.9683	20.1221	20.8008	52.4518	52.0703	8.08307	9.88474	0.56
Tb927.10.2950	5604	113.917	147.388	31.2459	31.8231	235.677	285.372	317.497	306.845	395.399	424.14	4.54571	4.62969	49.8811	60.3989	157.866	152.57	70.4914	75.6154	0.8
Tb927.10.2960	2307	105.627	109.548	146.828	175.08	275.768	248.105	137.685	150.127	55.7939	60.2807	21.3608	25.4709	58.3663	52.5113	68.4598	74.6463	9.94689	10.7468	0.51
Tb927.10.2970	348	138.886	124.148	72.6306	74.254	35.7955	43.9741	87.1091	70.3033	61.9565	64.6325	10.5664	10.8026	7.57611	9.30711	43.3125	34.9563	11.0456	11.5226	0.73
Tb927.10.2990	3015	451.476	419.023	195.218	232.214	717.628	641.979	505.872	538.26	345.878	325.661	28.4007	33.783	151.886	135.875	251.53	267.634	61.6628	58.0585	0.65
Tb927.10.300	765	34.7214	27.3125	94.7515	89.5879	35.5091	42.2974	21.0067	22.7021	6.71288	10.7989	13.7846	13.0334	7.5155	8.95223	10.445	11.288	1.19677	1.92522	0.37
Tb927.10.3000	2358	211.742	225.949	107.01	139.266	536.932	493.938	399.126	410.103	301.639	280.692	15.5681	20.2606	113.642	104.542	198.454	203.912	53.776	50.0415	0.67
Tb927.10.3010	3672	248.219	272.926	106.365	129.393	973.637	900.847	580.537	534.964	434.796	383.524	15.4742	18.8244	206.07	190.664	288.655	265.996	77.5151	68.3742	0.62
Tb927.10.3020	2322	191.456	211.548	296.974	355.726	525.478	470.842	284.96	301.718	113.679	122.979	43.2044	51.7517	111.217	99.6536	141.688	150.021	20.2665	21.9246	0.52
Tb927.10.3030	918	628.107	603.258	510.165	466.424	365.4	368.939	388.966	366.163	223.726	220.492	74.2198	67.8563	77.3369	78.0859	193.402	182.064	39.8856	39.3091	0.61
Tb927.10.3040	408	127.182	122.459	60.0032	55.2441	45.5319	43.2169	92.9316	99.9625	48.3107	58.5077	8.72938	8.03702	9.63681	9.14684	46.2076	49.7035	8.61279	10.4307	0.77
Tb927.10.3050	480	1.46298	2.08568	21.0149	20.1652	9.16364	8.38375	1.25583	1.46465	0.550236	0.644713	3.05729	2.93367	1.93948	1.77442	0.624426	0.728256	0.0980955	0.114939	#N/A
Tb927.10.3070	717	64.2737	67.5363	115.766	97.885	76.7455	85.7847	73.7516	83.4852	26.7415	32.2356	16.8419	14.2405	16.2432	18.1563	36.6709	41.5106	4.76744	5.74694	0.58
Tb927.10.3080	1185	129.133	131.994	141.574	139.266	109.105	122.186	92.4749	93.7378	35.105	45.5328	20.5965	20.2606	23.092	25.8607	45.9805	46.6084	6.25849	8.11755	0.54
Tb927.10.3090	2502	47.8883	52.9366	69.7733	78.9802	151.2	171.299	89.5066	103.258	67.2388	75.0285	10.1508	11.4902	32.0015	36.2554	44.5046	51.3421	11.9873	13.376	0.58
Tb927.10.310	1677	44.6697	57.3066	25.347	26.0467	123.136	123.268	105.147	95.2024	181.248	189.062	3.68753	3.78932	26.0618	26.0897	52.2815	47.3367	32.3127	33.7058	0.74
Tb927.10.3100	2097	69.1503	89.8829	68.022	79.0852	157.786	164.484	125.469	136.213	77.4732	87.3586	9.89598	11.5055	33.3955	34.8129	62.3859	67.7278	13.8118	15.5742	0.64
Tb927.10.3110	1734	71.9787	85.4136	114.937	120.466	150.627	139.873	79.9166	86.7807	56.6743	64.9548	16.7213	17.5256	31.8803	29.6042	39.7362	43.1492	10.1038	11.5801	0.53
Tb927.10.3120	699	78.7084	84.7184	119.545	107.968	68.1546	82.6475	78.8891	80.9221	34.1146	48.7564	17.3917	15.7073	14.4249	17.4923	39.2253	40.2362	6.08192	8.69225	0.6
Tb927.10.3130	2355	85.2431	98.027	54.2886	71.8383	141.464	135.384	115.308	116.074	156.487	159.002	7.89801	10.4512	29.9408	28.654	57.3337	57.7143	27.8984	28.3468	0.69
Tb927.10.3140	1893	78.2207	95.1468	270.245	289.874	186.423	187.363	108.801	124.495	49.9614	57.6212	39.3157	42.1715	39.4564	39.6554	54.098	61.9018	8.90707	10.2727	0.46
Tb927.10.3150	618	84.6579	79.2559	143.971	135.8	60.1364	67.1241	75.0074	58.5861	40.1672	37.4739	20.9451	19.7564	12.7279	14.2068	37.2953	29.1302	7.16097	6.68082	0.54
Tb927.10.3160	393	70.8083	66.2452	97.3323	95.6794	67.8682	64.7983	77.8616	80.5559	33.0141	31.5103	14.1601	13.9196	14.3643	13.7145	38.7144	40.0541	5.88573	5.61763	0.62
Tb927.10.3170	2172	109.041	127.723	70.4185	80.9757	132.873	138.197	126.725	134.382	163.42	163.354	10.2446	11.7805	28.1225	29.2493	63.0103	66.8175	29.1344	29.1226	0.71
Tb927.10.3180	1347	52.1797	55.1216	113.186	115.635	123.136	105.365	60.8508	66.6417	26.4113	28.5285	16.4665	16.8227	26.0618	22.3004	30.2563	33.1357	4.70858	5.08604	0.47
Tb927.10.3190	570	20.5793	20.1616	36.7761	38.7549	41.8091	37.9162	14.0425	18.6743	6.60283	7.25302	5.35026	5.63814	8.84889	8.02495	6.98222	9.28527	1.17715	1.29306	0.4
Tb927.10.320	396	23.2126	28.107	83.0458	82.6561	33.5046	35.6444	12.6725	12.8157	3.19137	5.23829	12.0817	12.025	7.09124	7.54414	6.30103	6.37224	0.568954	0.933878	0.27
Tb927.10.3200	744	92.2654	115.606	68.2985	85.3868	93.641	93.5194	87.6799	115.708	248.486	261.673	9.93621	12.4222	19.8191	19.7934	43.5963	57.5322	44.2999	46.6508	0.76
Tb927.10.3210	1686	229.005	263.094	34.2875	42.6409	121.418	129.488	154.125	145.733	428.083	440.903	4.98822	6.20348	25.6982	27.4062	76.6342	72.4615	76.3183	78.6038	0.83
Tb927.10.3230	1122	82.7072	71.1118	181.669	191.254	78.1773	78.5909	52.4025	50.1644	31.1433	38.6828	26.4295	27.824	16.5462	16.6337	26.0556	24.9428	5.55221	6.89633	0.42
Tb927.10.3250	924	71.0034	73.1975	148.395	139.266	89.0592	95.8452	101.837	91.5408	43.7988	48.0311	21.5888	20.2606	18.8494	20.2856	50.6353	45.516	7.8084	8.56294	0.58
Tb927.10.3260	2112	128.645	190.393	21.3836	23.1059	162.368	170.001	162.117	184.546	357.983	413.906	3.11093	3.36149	34.3652	35.9806	80.6078	91.7603	63.8209	73.7907	0.8
Tb927.10.3270	465	49.7414	45.587	82.4928	81.6058	40.3773	45.8131	30.9391	35.1517	10.3444	11.5242	12.0012	11.8722	8.54585	9.69634	15.3836	17.4781	1.8442	2.05453	0.47
Tb927.10.3280	249	1287.62	1044.83	1589.95	1498.21	411.218	529.474	1149.77	959.714	292.835	341.94	231.308	217.962	87.0343	112.063	571.691	477.19	52.2064	60.9607	0.64
Tb927.10.3290	822	61.1526	65.4506	162.866	142.942	77.6046	86.001	56.7408	63.3462	19.1482	24.4991	23.694	20.7954	16.425	18.2021	28.2127	31.4971	3.41372	4.36767	0.46
Tb927.10.330	1308	99.5803	107.164	132.91	116.16	93.0682	93.8439	101.951	102.16	46.4399	47.7088	19.336	16.8991	19.6979	19.862	50.6921	50.7959	8.27926	8.50547	0.61
Tb927.10.3300	1626	72.954	84.0231	142.312	149.033	134.018	130.895	85.3966	76.8943	62.3967	63.343	20.7038	21.6816	28.3649	27.7038	42.461	38.2335	11.124	11.2927	0.51
Tb927.10.3310	2841	57.4464	75.8791	31.9832	38.3348	201.887	211.487	184.836	172.829	183.229	187.934	4.65299	5.57702	42.7292	44.7611	91.9042	85.9342	32.6658	33.5047	0.71
Tb927.10.3320	1671	78.3183	76.0777	172.636	163.737	137.168	129.218	76.0349	88.6115	28.9424	29.818	25.1154	23.8208	29.0316	27.3489	37.8062	44.0595	5.15982	5.31592	0.47
Tb927.10.3330	1050	42.1339	50.4536	122.679	127.923	102.518	95.3043	83.2274	79.4574	39.3969	36.668	17.8476	18.6104	21.698	20.1711	41.3824	39.5079	7.02364	6.53714	0.55
Tb927.10.3340	2676	85.8283	102	14.2865	14.7038	234.818	235.069	151.499	150.493	144.822	158.438	2.07842	2.13913	49.6993	49.7524	75.3285	74.8283	25.8187	28.2462	0.67
Tb927.10.3350	1638	30.9177	43.6007	43.3203	51.2531	105.382	111.693	77.5191	79.0912	49.1911	55.2841	6.30232	7.4564	22.3041	23.6398	38.5441	39.3258	8.76974	9.856	0.62
Tb927.10.3360	2823	11.0211	15.0964	18.9872	23.316	128.577	108.448	20.4358	22.7021	16.1769	14.1837	2.76229	3.39205	27.2134	22.953	10.1611	11.288	2.88401	2.52865	#N/A
Tb927.10.3380	345	1466.79	1150.9	742.067	677.108	549.532	656.637	1277.87	1091.9	231.539	252.969	107.957	98.507	116.308	138.977	635.382	542.915	41.2786	45.0991	0.73
Tb927.10.3390	3819	165.902	196.253	35.6701	35.6041	285.218	270.93	276.511	309.774	251.568	264.493	5.18935	5.17975	60.3664	57.3423	137.487	154.026	44.8493	47.1536	0.75
Tb927.10.340	888	45.1574	49.2618	139.362	136.115	84.4773	83.6752	43.3833	53.826	18.598	22.2426	20.2747	19.8022	17.8796	17.7098	21.5711	26.7634	3.31563	3.96539	0.42
Tb927.10.3400	1362	28.2843	34.2648	6.63629	6.61669	79.8955	82.1066	69.0708	55.6568	72.0809	76.1567	0.965461	0.962609	16.9099	17.3779	34.3435	27.6737	12.8505	13.5771	0.71
Tb927.10.3410	324	6.53465	8.93863	0.737366	1.05027	9.16364	12.17	9.24749	13.1819	7.48321	14.3449	0.107273	0.152795	1.93948	2.57577	4.59805	6.55431	1.3341	2.55739	0.76
Tb927.10.3420	468	3.80375	6.95227	0.184341	0.945241	4.86819	5.08434	3.99583	5.85861	2.75118	6.93066	0.0268184	0.137516	1.03035	1.0761	1.98681	2.91302	0.490478	1.23559	0.74
Tb927.10.3430	1854	103.287	111.634	100.65	114.269	146.618	151.286	114.623	130.72	59.6456	58.7495	14.6428	16.6241	31.0317	32.0197	56.9931	64.9969	10.6336	10.4738	0.61
Tb927.10.3470	2427	103.579	125.339	86.4562	98.9353	143.468	145.174	112.226	123.763	79.5641	85.1021	12.5778	14.3933	30.365	30.7261	55.801	61.5377	14.1846	15.1719	0.63
Tb927.10.3480	2067	83.7801	86.4068	206.462	218.246	159.218	155.83	114.623	115.708	38.8466	43.5987	30.0366	31.7508	33.6985	32.9813	56.9931	57.5322	6.92554	7.77274	0.5
Tb927.10.3490	1884	41.8413	49.8577	106.365	123.196	143.755	141.658	79.9166	80.9221	32.0237	34.8951	15.4742	17.9229	30.4256	29.982	39.7362	40.2362	5.70916	6.22106	0.5
Tb927.10.350	1539	52.3747	61.7759	22.7662	23.1059	97.6501	99.2528	80.8299	93.0054	76.1526	88.4062	3.31207	3.36149	20.6676	21.0068	40.1904	46.2443	13.5764	15.761	0.71
Tb927.10.3500	2637	107.675	138.648	42.122	53.0385	218.209	212.082	168.967	181.251	281.611	276.179	6.128	7.71615	46.1839	44.8871	84.0137	90.1217	50.2053	49.2369	0.73
Tb927.10.3510	5409	97.0444	109.349	24.7939	25.4165	376.855	396.957	242.376	242.034	141.521	140.225	3.60707	3.69764	79.7612	84.0159	120.514	120.344	25.2302	24.9992	0.63
Tb927.10.3520	1200	71.1984	91.77	105.812	123.722	103.091	107.15	128.552	128.523	175.415	170.527	15.3937	17.9993	21.8192	22.6782	63.9186	63.9045	31.2729	30.4013	0.71
Tb927.10.3530	1149	24.7732	27.6104	62.7683	67.0071	47.8228	53.4937	19.7508	18.3082	6.49278	13.7807	9.13165	9.74833	10.1217	11.3219	9.82052	9.1032	1.15753	2.45682	0.36
Tb927.10.3540	681	134.009	155.929	78.7138	79.5053	81.3273	80.3758	136.543	149.395	112.578	109.521	11.4514	11.5666	17.2129	17.0115	67.8922	74.2821	20.0703	19.5252	0.76
Tb927.10.3550	3171	69.2478	80.0504	39.3569	54.5089	247.418	218.897	131.862	151.592	107.956	109.359	5.72572	7.93007	52.366	46.3295	65.5648	75.3745	19.2463	19.4965	0.62
Tb927.10.3560	1170	149.712	149.077	58.3441	59.8653	87.9137	97.7924	123.414	151.225	243.864	274.164	8.48801	8.70932	18.6069	20.6977	61.3641	75.1925	43.4759	48.8777	0.8
Tb927.10.3570	2724	74.7096	90.2802	72.2619	85.9119	168.096	166.755	112.226	107.652	102.674	104.766	10.5128	12.4986	35.5774	35.2938	55.801	53.5268	18.3046	18.6776	0.61
Tb927.10.3580	975	172.729	156.426	269.046	262.252	104.523	107.15	105.604	107.286	65.4781	58.6689	39.1414	38.1529	22.1222	22.6782	52.5086	53.3448	11.6734	10.4594	0.51
Tb927.10.3590	1680	76.6602	86.0095	155.769	158.801	114.259	122.565	95.1008	116.806	57.0044	57.0571	22.6615	23.1026	24.1829	25.9409	47.2861	58.0784	10.1627	10.1721	0.57
Tb927.10.360	912	64.0786	66.0466	93.922	89.3778	64.1455	61.7152	62.2208	75.0634	31.9137	39.9722	13.664	13.0029	13.5764	13.062	30.9375	37.3231	5.68954	7.12621	0.6
Tb927.10.3600	1620	5.1692	5.36318	11.89	15.2289	48.9682	44.7854	5.93666	6.9571	3.7416	4.35181	1.72978	2.21553	10.3641	9.47883	2.95183	3.45922	0.66705	0.775837	#N/A
Tb927.10.3610	1497	54.5204	62.0738	132.173	129.078	94.2137	102.823	71.8108	64.0786	22.8898	28.3674	19.2288	18.7785	19.9403	21.7624	35.7058	31.8612	4.08077	5.05731	0.49
Tb927.10.3620	927	53.4476	58.1011	323.151	302.897	106.527	112.234	47.6075	47.6012	17.2774	19.422	47.0126	44.0661	22.5465	23.7543	23.6714	23.6683	3.0802	3.46253	0.29
Tb927.10.3630	651	46.0352	41.9123	80.7416	75.7243	74.4546	74.2638	50.69	62.6139	30.4831	29.415	11.7464	11.0165	15.7583	15.7179	25.2041	31.133	5.43449	5.24408	0.56
Tb927.10.3640	855	78.6109	80.547	43.0437	47.2621	57.2728	58.0913	81.2866	75.4296	76.923	89.3733	6.26209	6.87578	12.1218	12.295	40.4174	37.5052	13.7138	15.9334	0.75
Tb927.10.3650	3699	98.605	115.209	13.4569	12.6032	169.814	163.672	192.257	222.627	201.386	198.088	1.95774	1.83354	35.941	34.6412	95.594	110.695	35.903	35.3149	0.79
Tb927.10.3660	1212	103.579	132.093	19.6324	24.6813	92.7819	87.191	87.2233	102.892	253.549	260.142	2.85616	3.59069	19.6373	18.454	43.3693	51.16	45.2024	46.3778	0.81
Tb927.10.3670	1467	98.8976	97.5304	78.4373	81.5008	89.6319	98.82	110.513	103.99	65.9182	74.6255	11.4112	11.8569	18.9706	20.9152	54.9495	51.7062	11.7518	13.3042	0.68
Tb927.10.3680	867	58.2267	55.9161	42.2142	48.5224	71.591	72.4789	35.2775	36.9825	18.4879	22.8067	6.14141	7.05913	15.1522	15.3401	17.5407	18.3885	3.29601	4.06596	0.5
Tb927.10.3690	1404	40.3783	41.6143	161.944	150.503	87.6273	76.5896	33.6791	36.9825	11.775	15.1508	23.5599	21.8955	18.5463	16.2102	16.746	18.3885	2.09924	2.70106	0.34
Tb927.10.370	540	48.1809	51.1488	85.9031	77.6148	39.2318	50.4107	33.9075	35.884	9.24396	13.8613	12.4974	11.2916	8.30341	10.6694	16.8595	17.8423	1.648	2.47118	0.48
Tb927.10.3700	1509	79.7813	79.5538	19.448	20.6903	75.0273	75.5619	78.4324	85.316	80.8847	102.509	2.82934	3.01006	15.8795	15.9927	38.9983	42.4209	14.42	18.2753	0.75
Tb927.10.3710	696	356.577	236.675	164.34	162.897	54.1228	65.0687	184.379	167.337	258.831	239.269	23.9086	23.6985	11.4551	13.7718	91.6772	83.2033	46.1441	42.6567	0.79
Tb927.10.3720	1527	62.8107	74.3893	189.964	174.765	107.1	104.121	77.8616	71.4018	41.5978	48.1117	27.6363	25.4251	22.6677	22.0371	38.7144	35.5025	7.41602	8.57731	0.48
Tb927.10.3730	2019	95.1913	99.6161	251.903	272.335	200.455	187.201	100.124	117.538	49.1911	57.46	36.6473	39.6198	42.4262	39.621	49.7838	58.4426	8.76974	10.2439	0.45
[truncated: 5,889 more rows]

## Sheet: 5. 39 unique RPM
	CDS length	39In-1 RPM	39In-2 RPM	39F RPM	39F RPM	39S RPM	39S RPM	39L RPM	39L RPM	39H RPM	39H RPM	39In mean RPKM	39F mean RPKM	39S mean RPKM	39L mean RPKM	39H mean RPKM	39In	39F norm	39S norm	39L norm	39H norm	39F RPM n	39F RPM n	39S RPM n	39S RPM n	39L RPM n	39L RPM n	39H RPM n	39H RPM n
[truncated: 6,879 more rows]

[truncated: 5 more sheets: 6. proportion in Fractions, 7. % in polysome increases, 8. % in polysomes decreases, 9. Statistics, 10. 3_UTRs and groups]
