# Supplementary material for: Translation Regulation and RNA Granule Formation after Heat Shock of Procyclic Form Trypanosoma brucei: Many Heat-Induced mRNAs Are also Increased during Differentiation to Mammalian-Infective Forms
Source: PLoS Negl Trop Dis. 2016 Sep 8;10(9):e0004982. doi: 10.1371/journal.pntd.0004982 (PMC5015846; doi:10.1371/journal.pntd.0004982)
Supplement: S2 Table — For detailed legend see Sheet 1. (XLS) [file pntd.0004982.s002.xls]

## Sheet: 1. KEY
GENERAL	In = input; F = free fraction; S = ribosomal subiunits and monosomes; L = light polysomes; H = heavy polysomes; Annotation= gene functional annotation according to TritrypDB, with manual changes; Class = manually assigned functitonal class. CDS length = coding region length according to TritrypDB. 3_UTR = 3'-UTR length according to TritrypDB. There are four experiments: 27_1, 27-2, 39_1 and 39_2.…
Sheet 2	DESeq output for the raw reads in Supplementary Table S1, Sheets 1 and 2 (unique gene list only). Columns Q-AF contain answers to questions, where 1 = yes and 0 = no. For the DeSeq data, regulated means at least 2x with Padj<0.01. For the salivary gland and BS/PC results, it means regualtion at least 2x. For the highdensity rat infection results, it means 2x regulation and padj<0.01 for both tryp…
Sheet 3	Total counts increased at least 2x in input, with Padj<0.01 or a >2x incease in L with H constant or increasing <2x
Sheet 4	Total counts increased in polysomes. Threshold used was a change of at least 2x in H, with Padj<0.01 or a >2x incease in L with H constant or increasing <2x
Sheet 5	39/27 Ratio for heavy polysomes more than 2x the 39/27 ratio for input.
Sheet 6	Total counts reduced in polysomes. Threshold used was a change of at least 2x in H, with Padj<0.01, or a >2x decrease in L with H constant or slightly decreasing.
Sheet 8	Statistics
Sheet 9	Excluded genes
Sheet 10	Unaffected according to DESeq
Sheet 11	Increased in total RNA at least 2 of 3 experiments. We selected all ORFs with a reproducible (Padj<0.02) increase of 2x in the input fractions at 39°C, and either a 2x increase in the total RNA at 41°C in the heat shock experiment, or a similar increase in the results of Drolle t al (single replicate). The P values for the granule inputs are porr, perhaps because of differing input cell densities…

## Sheet: 2. DESeq Results
id	annotation	class	baseMean 27IN	baseMean 39IN	foldChange IN	padj IN	baseMean 27_F	baseMean 39_F	foldChange F	padj F	baseMean 27_S	baseMean 39_S	foldChange S	padj S	baseMean 27_L	baseMean 39_L	foldChange L	padj L	baseMean 27_H	baseMean 39_H	FoldChange H	padj_H	Ratio H/ Ratio In	Ratio SG/PC	Ratio SG/BS	Ratio BS/PC	Fold-change input adjusted for abundance	Fold change % in polysomes	Fold change 27_41	padj 27_41
Tb927.1.3800	POMP18	Mito.membrane	593	181	0.305	2.45576e-09	643	975	1.515	3.08475e-05	131	82	0.626	0.666109	234	42	0.181	4.56499e-22	412	93	0.23	7.69975e-28	0.74	0.46	0.98	0.47	0.175	0.72	0.054	0.275267
Tb927.6.2160	hypothetical protein, conserved	ZUnknown	1084	583	0.538	0.00049793	3111	2305	0.741	7.35279e-05	306	208	0.68	0.931428	279	96	0.343	1.63839e-07	371	145	0.39	2.80268e-12	0.72	0.71	4.73	0.15	0.308	1.27	0.079	0.375292
Tb927.3.2260	Mitchondrial SSU ribosomal protein	Mito.translation	1170	378	0.323	1.37615e-09	1011	744	0.736	0.00204225	175	123	0.706	0.648996	445	95	0.213	3.85567e-28	896	239	0.27	7.48945e-13	0.83	0.85	0.83	1.03	0.185	0.79	0.082	0.450333
Tb927.2.5080	hypothetical protein, conserved	ZUnknown	696	258	0.371	5.48974e-07	2125	2032	0.956	0.592373	343	188	0.55	0.781961	225	49	0.219	2.65353e-16	292	109	0.37	8.5425e-12	1.01	1.31	1.96	0.67	0.212	0.93	0.089	0.150999
Tb927.11.7190	hypothetical protein	ZUnknown	1066	1253	1.176	0.775971	942	1663	1.766	1.50515e-11	265	257	0.969	1	411	309	0.752	0.0129773	678	556	0.82	0.198935	0.7	#N/A	#N/A	#N/A	0.673	#N/A	0.09	0.390225
Tb927.10.1660	hypothetical protein, conserved	Mito.pathway	771	292	0.379	8.18101e-07	918	769	0.838	0.0877796	170	164	0.961	0.921337	309	152	0.491	3.53845e-07	645	315	0.49	8.99376e-11	1.29	0.64	1.49	0.43	0.217	0.96	0.094	0.258062
Tb927.10.4960	hypothetical protein	ZUnknown	15	13	0.843	0.89457	90	138	1.522	0.0641937	10	15	1.55	0.865012	2	2	0.968	1	5	6	1.13	1	1.35	0.9	1.84	0.49	0.483	#N/A	0.094	0.0922068
Tb927.10.11260	Mitchondrial SSU ribosomal protein	Mito.translation	1143	759	0.665	0.0208175	1308	1133	0.866	0.169715	181	189	1.044	0.866794	379	153	0.404	2.23132e-09	595	239	0.4	7.6284e-06	0.6	1.38	1.03	1.34	0.381	0.94	0.102	0.62011
Tb927.4.5080	hypothetical protein, conserved	ZUnknown	709	193	0.272	9.67959e-12	614	471	0.768	0.0226783	132	100	0.758	0.828634	236	47	0.2	3.35391e-07	345	103	0.3	6.18161e-18	1.1	0.76	2.05	0.37	0.156	0.66	0.107	0.618595
Tb927.10.1690	nucleotide binding protein, putative (NBP 1)	Enzyme	899	729	0.811	0.263536	585	588	1.004	1	204	241	1.182	0.814781	392	212	0.542	0.000383473	734	314	0.43	4.04935e-16	0.53	0.93	2.07	0.45	0.464	0.81	0.11	0.371924
Tb927.10.9830	hypothetical protein, conserved	Mito.pathway	2966	1194	0.403	2.29475e-07	446	574	1.289	0.0852008	184	144	0.779	0.898377	1117	295	0.264	2.16727e-36	2692	777	0.29	3.23222e-50	0.71	0.39	1.44	0.27	0.231	0.85	0.11	0.400854
Tb927.1.3810	hypothetical protein, conserved	ZUnknown	678	473	0.697	0.0670852	821	825	1.006	1	139	140	1.007	0.893276	259	114	0.439	2.03395e-07	297	156	0.53	1.12376e-05	0.75	1.4	2.06	0.68	0.399	0.95	0.115	0.589575
Tb927.7.2740	hypothetical protein, conserved	ZUnknown	726	463	0.638	0.0143909	393	617	1.57	0.00647032	127	97	0.766	0.981845	309	121	0.39	7.59775e-11	400	195	0.49	5.82584e-09	0.76	1.01	1.77	0.57	0.365	0.91	0.122	0.534449
Tb927.3.4890	ubiquinone biosynthesis protein COQ7 homolog, putative	Mito.pathway	582	276	0.474	0.000142078	544	710	1.304	0.0182211	97	72	0.743	0.918878	185	45	0.245	4.35817e-14	282	95	0.34	9.0139e-06	0.71	1.28	1.94	0.66	0.271	0.81	0.126	0.584064
Tb927.3.3460	SDH5 succinate dehydrogenase (complex II) subunit	Mito.e.transport	746	431	0.578	0.111052	664	619	0.932	0.569255	347	356	1.027	1	418	412	0.985	0.986575	3797	1383	0.36	2.33823e-37	0.63	3.49	11.26	0.31	0.331	0.92	0.128	0.0129229
Tb927.5.600	hypothetical protein, conserved	ZUnknown	826	494	0.598	0.00621395	688	856	1.244	0.0404131	117	93	0.795	0.921828	380	169	0.445	4.13496e-10	680	306	0.45	1.36617e-13	0.75	1.27	0.91	1.4	0.342	1.02	0.13	0.390225
Tb927.9.11230	calmodulin-like protein, putative,EF hand containing protein	Calcium	1480	1030	0.696	0.0411998	1014	1142	1.126	0.520928	133	280	2.112	0.0791148	546	236	0.433	2.61798e-11	1109	367	0.33	3.76896e-29	0.48	0.76	0.87	0.87	0.398	0.74	0.131	0.64981
Tb927.7.3420	FKBP12 (TOR complex)	Signalling	1171	519	0.443	1.59743e-05	538	1118	2.079	7.52556e-15	175	159	0.909	0.995742	534	176	0.329	8.08034e-11	811	402	0.5	1.30914e-11	1.12	0.81	0.66	1.22	0.254	0.8	0.131	0.55994
Tb927.8.6900	hypothetical protein, conserved	ZUnknown	701	459	0.655	0.0236773	1131	1551	1.371	0.231887	163	159	0.978	1	233	158	0.678	0.0605364	346	308	0.89	0.393329	1.36	0.86	1.12	0.77	0.375	1.21	0.131	0.610273
Tb927.9.3370	thioredoxin (trx)	Redox	917	769	0.839	0.337753	721	614	0.851	0.140792	147	81	0.548	0.825847	361	207	0.574	1.3968e-05	520	416	0.8	0.0499046	0.95	1.55	2.07	0.75	0.48	1.2	0.132	0.596236
Tb927.7.7460	hypothetical protein, conserved, no domains	ZUnknown	2057	849	0.413	3.64496e-07	892	713	0.799	0.029017	104	83	0.798	1	655	202	0.309	4.0063e-06	2828	655	0.23	5.98964e-15	0.56	1.03	1.32	0.78	0.236	0.97	0.132	0.329217
Tb927.3.1080	POMP23	Mito.membrane	1399	835	0.597	0.0037405	864	628	0.727	0.00199724	228	200	0.877	0.861268	477	269	0.563	2.61807e-06	1191	654	0.55	0.000112877	0.92	0.79	1.16	0.68	0.342	0.98	0.135	0.618113
Tb927.10.14650	hypothetical protein, conserved	ZUnknown	850	1010	1.189	0.819595	1769	854	0.483	3.37744e-12	156	139	0.892	1	253	248	0.981	0.624754	365	442	1.21	0.174469	1.02	1.5	3.33	0.45	0.681	1.64	0.137	0.629888
Tb927.10.11370	hypothetical protein, conserved	ZUnknown	596	403	0.675	0.142631	1312	774	0.59	0.000134881	174	99	0.569	0.465563	370	206	0.557	0.000282563	509	428	0.84	0.156258	1.24	1	2.63	0.38	0.386	1.32	0.137	0.0189638
Tb927.4.4660	hypothetical protein, conserved	ZUnknown	851	618	0.726	0.102262	608	1061	1.745	0.000555153	169	231	1.363	0.704514	366	158	0.431	2.92396e-10	584	277	0.47	4.50554e-11	0.65	0.61	0.65	0.94	0.416	0.72	0.137	0.493299
Tb927.7.840	Mitochondrial ATP synthase subunit, putative	Mito.pathway	2401	939	0.391	2.7054e-08	379	400	1.055	0.734119	111	108	0.975	1	855	240	0.28	2.8513e-29	2158	499	0.23	3.68414e-56	0.59	0.63	3.5	0.18	0.224	0.85	0.138	0.461359
Tb927.9.3280	acidocalcisomal exopolyphosphatase, putative (3C4.175)	Acidocalcisome	1014	821	0.81	0.319104	1182	958	0.811	0.0275898	227	203	0.894	0.915402	399	216	0.541	0.000119471	1006	531	0.53	2.05004e-06	0.65	0.87	0.81	1.07	0.464	1.03	0.142	0.281431
Tb927.9.3340	hypothetical protein, conserved	ZUnknown	524	371	0.708	0.0760165	630	608	0.965	0.771284	139	154	1.114	0.938919	255	134	0.527	2.45078e-05	296	172	0.58	8.6573e-05	0.82	0.93	1.45	0.64	0.405	0.9	0.142	0.38247
Tb927.8.1940	endosomal integral membrane protein, putative	Vesicular.transport	1031	433	0.42	1.15164e-05	892	1070	1.199	0.0730413	240	205	0.855	0.837321	473	214	0.452	8.35989e-10	1592	525	0.33	1.1423e-16	0.79	1.27	1.55	0.82	0.24	0.89	0.147	0.00781989
Tb927.8.7040	hypothetical protein, conserved	Mito.pathway	1425	558	0.392	1.33596e-05	828	674	0.813	0.0530847	191	176	0.923	0.980936	441	207	0.469	0.00551217	1046	417	0.4	8.57739e-21	1.02	1.35	3.75	0.36	0.224	0.92	0.148	0.662112
Tb927.7.7440	hypothetical protein, conserved	Mito.pathway	1027	803	0.782	0.205546	518	561	1.083	0.667194	106	90	0.852	0.974818	416	210	0.505	0.0029285	619	382	0.62	5.93115e-06	0.79	0.64	0.85	0.75	0.448	1.01	0.148	0.668417
Tb927.5.3090	Mitochondrial ATP synthase subunit, putative	Mito.pathway	2666	1738	0.652	0.0602633	411	429	1.046	0.749167	164	98	0.598	0.558523	1029	385	0.374	5.38619e-06	1747	716	0.41	1.06542e-23	0.63	0.75	1.63	0.46	0.373	0.97	0.149	0.613914
Tb927.8.1370	hypothetical protein, conserved	ZUnknown	452	190	0.419	1.29399e-05	557	564	1.012	0.959653	59	56	0.948	1	220	49	0.221	8.47556e-16	274	85	0.31	9.47031e-15	0.74	1.24	2.03	0.61	0.24	0.82	0.15	0.610273
Tb927.7.280	cyclophilin-type peptidyl-prolyl cis-trans isomerase, putative (PPIase)	Chaperone	2337	1446	0.619	0.00439702	1050	858	0.817	0.044723	205	194	0.946	1	881	325	0.369	4.63374e-15	1746	652	0.37	2.72971e-28	0.6	0.47	2.94	0.16	0.354	0.9	0.151	0.596236
Tb927.11.4870	hypothetical protein, conserved, no clear yeast or human matches, domain of unknown funciton	Mito.pathway	1289	1344	1.043	0.964149	1126	979	0.87	0.138653	255	280	1.1	0.834953	449	329	0.732	0.0387376	863	505	0.58	2.87524e-08	0.56	1.08	4.7	0.23	0.597	1.02	0.151	0.627945
Tb927.10.10610	protein tyrosine phosphatase, putative	Protein.phosphatase	1238	539	0.435	2.98002e-05	253	370	1.46	0.00743952	159	155	0.976	1	329	179	0.544	0.000105999	1748	482	0.28	2.11568e-34	0.63	0.53	1.66	0.32	0.249	0.81	0.151	0.297634
Tb927.9.1920	hypothetical protein, conserved	ZUnknown	1014	432	0.427	0.000641027	253	276	1.089	0.600528	83	58	0.704	0.844962	481	170	0.354	6.85867e-17	917	350	0.38	1.26063e-07	0.89	0.69	2.76	0.25	0.244	0.94	0.151	0.348786
Tb927.10.6440	Phosphomannomutase PMM, acts as phosphoglucomutase	Glucose.glycerol	1008	614	0.609	0.00785973	1112	951	0.856	0.0994967	207	234	1.132	0.812721	408	230	0.565	1.50781e-06	854	402	0.47	1.09644e-07	0.77	1.11	1.54	0.72	0.349	0.94	0.153	0.196707
Tb927.8.1490	SDH succinate dehydrogenase (complex II) subunit, putative	Mito.e.transport	570	272	0.478	0.000794777	323	249	0.773	0.0845371	112	50	0.452	0.391988	341	115	0.336	2.06075e-14	639	346	0.54	1.60409e-08	1.13	1.39	3.23	0.43	0.274	1.01	0.153	0.0173295
Tb927.10.8630	hypothetical protein, conserved	Mito.pathway	1573	1005	0.639	0.00763536	931	815	0.876	0.18983	270	305	1.131	0.768309	570	287	0.503	6.90748e-09	1317	595	0.45	2.51311e-18	0.71	1.41	2.17	0.65	0.366	0.84	0.153	0.605575
Tb927.11.7940	calmodulin, putative	Calcium	640	600	0.937	0.701807	1137	1309	1.152	0.244234	219	353	1.614	0.339399	270	224	0.83	0.201232	315	279	0.88	0.468359	0.94	1.81	0.54	3.33	0.536	0.95	0.154	0.533907
Tb927.11.10060	Biotin--acetyl-CoA-carboxylase ligase, putative,biotin--protein ligase, putative	Enzyme	4633	1807	0.39	2.74556e-08	821	870	1.06	0.625591	302	194	0.641	0.42764	1461	454	0.311	1.01894e-23	7568	1299	0.17	3.39382e-72	0.44	0.39	3.25	0.12	0.223	0.9	0.154	0.367582
Tb927.11.2070	hypothetical protein, conserved	ZUnknown	587	784	1.335	0.522488	516	394	0.765	0.0295728	99	77	0.775	0.860315	218	173	0.792	0.20908	345	396	1.15	0.265368	0.86	2.43	2.36	1.03	0.764	1.21	0.154	0.540054
Tb927.11.13760	hypothetical protein, conserved	ZUnknown	833	686	0.824	0.44911	1146	1460	1.273	0.0831194	198	234	1.18	0.717563	263	230	0.875	0.431897	414	403	0.97	0.703753	1.18	1.06	1.03	1.03	0.472	1.17	0.154	0.57411
Tb927.2.2590	hypothetical protein, conserved	ZUnknown	466	553	1.186	0.891382	570	461	0.809	0.0745986	75	67	0.893	1	172	136	0.791	0.249501	189	171	0.9	0.480712	0.76	1.04	1.2	0.87	0.679	1.26	0.155	0.637613
Tb927.11.3200	hypothetical protein, conserved	ZUnknown	679	384	0.565	0.00827927	1190	1012	0.85	0.0875482	291	219	0.753	0.826245	273	188	0.69	0.0128602	420	298	0.71	0.067675	1.25	2.62	3.8	0.69	0.323	1.2	0.156	0.285768
Tb927.10.2450	hypothetical protein	ZUnknown	8	9	1.205	0.904523	66	82	1.242	0.478989	10	17	1.68	0.948716	2	1	0.364	0.940325	7	4	0.56	0.473354	0.46	0.72	1	0.72	0.69	#N/A	0.158	0.183741
Tb927.11.7960	kPAP kinetoplast poly(A) polymerase 1	Mito.RNA	963	1050	1.091	0.728694	1428	1572	1.101	0.328065	392	486	1.239	0.650974	428	436	1.018	0.831522	954	872	0.91	0.327222	0.84	0.94	1.38	0.68	0.625	1.09	0.16	0.0178459
Tb927.10.8370	hypothetical protein, conserved	ZUnknown	565	383	0.679	0.0357475	1266	1271	1.004	0.991266	148	123	0.83	1	170	66	0.386	3.77982e-07	214	125	0.58	0.00148919	0.86	0.63	0.82	0.77	0.389	1.12	0.16	0.646575
Tb927.11.7100	MCT1/TMA20 homologue, similar to N-terminus of eIF2D	Translation	1398	858	0.614	0.00781218	826	862	1.044	0.748999	196	264	1.347	0.610192	482	231	0.479	4.89067e-09	1178	455	0.39	1.86096e-12	0.63	0.58	1.29	0.45	0.352	0.8	0.161	0.539535
Tb927.10.6390	hypothetical protein, conserved	ZUnknown	1048	617	0.588	0.00575324	1822	1909	1.048	0.754957	381	311	0.816	0.859117	389	268	0.69	0.00525508	716	658	0.92	0.442866	1.56	1.61	1.25	1.29	0.337	1.21	0.161	0.414769
Tb927.7.330	hypothetical protein	ZUnknown	858	868	1.012	0.894377	1882	1016	0.54	4.86241e-08	188	165	0.881	1	293	250	0.855	0.168382	407	335	0.82	0.0821293	0.81	1.77	5.06	0.35	0.579	1.51	0.162	0.596236
Tb927.7.4820	hypothetical protein, conserved	ZUnknown	1138	748	0.657	0.0186677	525	453	0.864	0.262908	126	110	0.874	1	439	169	0.384	2.42998e-14	614	290	0.47	4.02646e-07	0.72	0.28	0.64	0.44	0.376	0.92	0.163	0.618113
Tb927.9.3770	hypothetical protein, conserved	ZUnknown	808	742	0.918	0.674506	834	732	0.878	0.27233	115	90	0.786	0.823173	241	168	0.7	0.0225109	631	351	0.56	1.31617e-07	0.61	0.59	0.43	1.37	0.526	1.22	0.164	0.659888
Tb927.10.4310	prohibitin 2, putative (PHB2)	Cell.cycle	1645	689	0.419	5.43179e-06	913	674	0.738	0.00305927	215	181	0.839	0.843857	694	338	0.487	4.65971e-08	4553	1020	0.22	9.82752e-43	0.53	0.23	1.1	0.21	0.24	0.92	0.165	0.0342251
Tb927.11.13650	cytochrome b5, putative (CYB5)	Mito.e.transport	657	363	0.552	0.00232432	812	559	0.688	0.000325229	104	82	0.788	0.71827	315	120	0.38	1.04711e-11	693	282	0.41	7.66494e-08	0.74	1.14	3.08	0.37	0.316	1.03	0.165	0.138663
Tb927.3.2180	Mitochondrial ATP synthase subunit, putative	Mito.pathway	2860	1520	0.531	0.000312878	569	519	0.912	0.495731	181	236	1.298	0.634735	1387	424	0.306	7.9444e-31	2626	1045	0.4	3.3059e-27	0.75	1.08	3.27	0.33	0.304	0.81	0.165	0.0173295
Tb927.3.2240	hypothetical protein, conserved	ZUnknown	696	459	0.66	0.070852	1097	775	0.707	0.00514738	331	333	1.007	1	291	214	0.733	0.0175436	439	439	1	0.996397	1.52	1.65	1.92	0.86	0.378	1.03	0.166	0.0505565
Tb927.10.11290	hypothetical protein, conserved	ZUnknown	613	251	0.409	1.32872e-05	1054	1252	1.187	0.380101	229	168	0.733	0.71743	289	86	0.296	2.36786e-15	472	208	0.44	2.33431e-09	1.08	0.83	0.86	0.97	0.234	0.83	0.166	0.0342251
Tb927.11.11100	N-acetyltransferase, putative	Enzyme	642	822	1.28	0.818162	1197	1024	0.856	0.225769	198	243	1.23	0.694925	235	222	0.946	0.590085	235	290	1.24	0.158909	0.97	1.21	2.09	0.58	0.733	1.25	0.167	0.685208
Tb927.11.1890	hypothetical protein, conserved	ZUnknown	1883	1250	0.663	0.0338807	1027	943	0.918	0.412081	250	173	0.691	0.433539	458	335	0.731	0.0208998	3734	1116	0.3	8.83691e-52	0.45	0.95	0.87	1.09	0.38	1.05	0.167	0.38664
Tb927.4.1190	hypothetical protein, conserved	ZUnknown	582	506	0.871	0.548593	559	760	1.36	0.00479538	182	149	0.82	0.899114	227	181	0.801	0.128945	306	245	0.8	0.332267	0.92	1.87	1.07	1.74	0.499	1.14	0.171	0.150999
Tb927.10.9560	oxidoreductase, putative	Enzyme	860	414	0.481	0.000175866	1193	1014	0.849	0.0813327	203	163	0.803	0.836029	277	87	0.314	4.1948e-13	495	163	0.33	2.42979e-06	0.68	0.55	0.82	0.67	0.275	0.84	0.172	0.588335
Tb927.1.1990	Pre-mRNA-splicing factor 38, putative	RNA.processing	451	434	0.962	0.787531	713	761	1.067	0.601346	137	145	1.058	0.977344	165	126	0.763	0.0993456	248	139	0.56	0.000113172	0.58	1.28	2.13	0.6	0.551	1.1	0.173	0.293303
Tb927.2.5850	small nuclear ribonucleoprotein SmD2	RNA.processing	1216	1236	1.016	0.889745	1051	796	0.757	0.00393749	211	148	0.698	0.901311	512	320	0.626	6.01153e-05	464	340	0.73	0.00594285	0.72	1.05	1.88	0.56	0.582	1.16	0.173	0.662353
Tb927.3.4880	hypothetical protein, conserved	ZUnknown	1520	755	0.497	6.47905e-05	624	735	1.177	0.24747	168	216	1.288	0.597044	555	262	0.472	5.16631e-11	1302	511	0.39	2.47123e-06	0.79	0.8	1.31	0.61	0.285	0.82	0.173	0.662
Tb927.11.4430	ferric reductase, putative,ferric reductase transmembrane component, putative	Enzyme	849	681	0.802	0.344765	528	491	0.93	0.615184	519	480	0.925	1	454	310	0.683	0.00290191	1056	792	0.75	0.00216118	0.94	0.82	0.54	1.51	0.459	0.86	0.175	0.0197375
Tb927.10.4240	hypothetical protein, conserved	Mito.pathway	2832	1627	0.574	0.00126579	792	1058	1.335	0.00296934	142	240	1.691	0.401766	1004	418	0.416	6.88933e-06	2227	665	0.3	1.15694e-32	0.52	0.75	3.41	0.22	0.329	0.82	0.175	0.540054
Tb927.10.11270	RBP23	RNA.binding	920	458	0.498	0.000230401	1286	1043	0.811	0.0236007	142	72	0.508	0.427888	342	133	0.388	4.32705e-12	764	239	0.31	1.18624e-27	0.63	0.41	0.67	0.61	0.285	1.23	0.176	0.367582
Tb927.9.7080	hypothetical protein, conserved	ZUnknown	718	580	0.808	0.374463	555	548	0.988	0.952238	119	72	0.609	0.709817	309	157	0.508	0.00532294	455	303	0.67	0.000903192	0.82	1.42	2.25	0.63	0.463	1.12	0.178	0.527779
Tb927.10.4970	hypothetical protein, conserved	ZUnknown	613	559	0.912	0.633616	746	787	1.055	0.707055	181	198	1.095	0.859117	246	160	0.65	0.0138065	231	172	0.74	0.0388702	0.82	0.64	1.21	0.53	0.522	0.98	0.178	0.46946
Tb927.3.3450	ADP-ribosylation factor-like protein 3A, putative	Vesicular.transport	2109	1199	0.568	0.000873733	738	1010	1.369	0.00168498	151	161	1.071	0.881806	524	227	0.433	0.00157947	2933	703	0.24	6.77394e-66	0.42	1.51	0.71	2.12	0.325	0.87	0.18	0.533907
Tb927.11.7970	hypothetical protein, conserved	ZUnknown	504	465	0.922	0.623814	1044	1099	1.053	0.670875	121	94	0.778	0.742154	227	126	0.555	0.000106395	406	248	0.61	3.45855e-05	0.66	1.06	1.03	1.03	0.528	1.25	0.18	0.20401
Tb927.4.1580	hypothetical protein, conserved	ZUnknown	1133	1031	0.91	0.586004	2324	1379	0.593	3.11667e-09	222	236	1.064	1	485	356	0.733	0.138844	624	518	0.83	0.087599	0.91	1.4	4.52	0.31	0.521	1.28	0.181	0.410457
Tb927.11.16170	hypothetical protein, conserved, signal peptide	ZUnknown	304	174	0.574	0.00556251	300	329	1.1	0.592373	65	59	0.909	1	104	43	0.413	0.00019193	139	50	0.36	2.05179e-05	0.62	1.16	1.32	0.88	0.329	0.89	0.181	0.621115
Tb927.2.2510	voltage-dependent anion-selective channel VDAC	Ions	9499	4443	0.468	1.77214e-05	890	916	1.03	0.821185	397	428	1.078	0.890224	1908	1211	0.635	3.90859e-06	18951	3984	0.21	6.97568e-64	0.45	0.73	2.81	0.26	0.268	0.91	0.182	0.471732
Tb927.3.3660	hypothetical protein, conserved	Mito.pathway	1176	1140	0.97	0.784453	935	632	0.676	9.09489e-05	221	173	0.785	0.900819	496	292	0.589	3.49992e-05	1053	644	0.61	3.15549e-07	0.63	1.17	4.03	0.29	0.555	1.06	0.184	0.0279897
Tb927.10.4140	hypothetical protein, conserved	ZUnknown	397	237	0.597	0.00936356	682	377	0.552	1.32989e-07	106	96	0.91	0.89038	150	68	0.452	1.70248e-05	184	160	0.87	0.370839	1.45	2.75	3.53	0.78	0.342	1.03	0.184	0.621115
Tb927.10.12550	hypothetical protein, conserved	ZUnknown	507	137	0.269	5.83438e-10	734	589	0.803	0.045765	131	145	1.108	1	164	32	0.196	3.13874e-15	280	74	0.26	3.86613e-18	0.99	1.24	1.94	0.64	0.154	0.5	0.184	0.476951
Tb927.8.2890	hypothetical protein, conserved	ZUnknown	532	347	0.652	0.0319372	894	816	0.913	0.406452	237	238	1.004	0.928357	272	113	0.416	7.56493e-09	518	258	0.5	3.97148e-09	0.77	1.12	1.3	0.86	0.373	0.78	0.184	0.0289221
Tb927.7.3430	Mitchondrial LSU ribosome-associated cyclophilin type peptidyl-prolyl cis-trans isomerase, putative (PPIase)	Mito.translation	979	857	0.876	0.56824	994	1334	1.342	0.0012538	301	478	1.588	0.158983	359	245	0.683	0.0109871	711	512	0.72	0.00161754	0.82	0.53	1.29	0.41	0.502	0.77	0.186	0.0416221
Tb927.8.6920	hypothetical protein, conserved	ZUnknown	705	601	0.853	0.591721	980	1174	1.198	0.0689865	174	212	1.221	0.73491	275	233	0.849	0.256865	696	412	0.59	3.2879e-07	0.69	2.73	2.22	1.23	0.488	1.08	0.186	0.396622
Tb927.11.10220	hypothetical protein, conserved	ZUnknown	643	569	0.885	0.538229	520	457	0.879	0.317855	144	71	0.496	0.401104	321	170	0.53	5.65569e-07	419	375	0.9	0.408639	1.01	0.83	1.73	0.48	0.507	1.16	0.186	0.0453526
Tb927.10.4950	U2 small nuclear ribonucleoprotein 16.5K SSm2-2/Sm16.5K	RNA.processing	672	426	0.633	0.0170352	1268	1202	0.948	0.579159	166	74	0.446	0.320781	240	96	0.402	5.32255e-08	321	167	0.52	6.51114e-05	0.82	0.86	0.91	0.94	0.362	1.39	0.187	0.615167
Tb927.11.13020	calmodulin	Calcium	10390	4662	0.449	0.000258696	2125	2760	1.299	0.00740843	571	616	1.078	0.865755	3940	1388	0.352	7.50143e-10	8906	2538	0.28	1.7532e-62	0.63	0.19	0.25	0.76	0.257	0.86	0.189	0.666996
Tb927.10.5050	Mitochondrial ATP synthase epsilon subunit, putative	Mito.pathway	1388	1054	0.76	0.256021	678	748	1.103	0.506391	182	122	0.671	0.563855	557	303	0.543	0.000809945	772	390	0.51	2.97293e-11	0.67	0.6	1.67	0.36	0.435	1.04	0.189	0.61452
Tb927.10.13030	calpain-like cysteine peptidase, putative,cysteine peptidase, Clan CA, family C2, putative	Protease	843	373	0.442	0.00578087	1871	2341	1.251	0.0895367	427	331	0.776	0.66626	432	205	0.474	3.08638e-08	966	515	0.53	0.00511266	1.21	1.18	0.86	1.37	0.253	0.99	0.189	0.078027
Tb927.10.14350	hypothetical protein, conserved	ZUnknown	407	306	0.751	0.163946	561	427	0.762	0.022583	89	58	0.655	0.858538	155	79	0.512	0.00121942	201	124	0.62	0.00229966	0.82	1.23	1.5	0.82	0.43	1.2	0.189	0.629888
Tb927.10.10640	hypothetical protein, conserved	ZUnknown	430	263	0.611	0.0208072	651	375	0.575	1.67827e-06	102	89	0.878	0.943319	154	68	0.443	0.00224815	189	192	1.01	0.990852	1.66	0.85	2.43	0.35	0.35	1.04	0.189	0.674819
Tb927.10.6670	dynein light chain, putative	Cytoskeleton	1823	744	0.408	2.53178e-05	711	1087	1.529	8.63256e-06	319	169	0.531	0.191068	869	249	0.286	5.88608e-17	940	561	0.6	2.61205e-07	1.46	0.36	0.77	0.47	0.234	0.91	0.19	0.534449
Tb927.1.1980	Protein transport protein yif1, putative	Vesicular.transport	707	891	1.259	0.344801	696	632	0.908	0.482575	151	121	0.803	0.860315	285	284	0.998	0.834207	497	589	1.18	0.142624	0.94	3.58	2.73	1.31	0.721	1.25	0.191	0.162686
Tb927.5.1630	hypothetical protein, conserved	ZUnknown	735	827	1.125	0.936419	1106	925	0.836	0.064263	149	112	0.754	0.763116	272	199	0.731	0.0460623	405	374	0.92	0.435644	0.82	1.54	1.5	1.03	0.644	1.34	0.193	0.618113
Tb927.9.3780	hypothetical protein, conserved	Mito.pathway	745	392	0.525	0.00116597	525	429	0.817	0.119355	138	114	0.825	0.844962	395	164	0.415	2.98379e-11	552	272	0.49	3.97895e-09	0.94	1.14	5.7	0.2	0.301	0.92	0.194	0.0843845
Tb927.8.5420	hypothetical protein, conserved	Mito.pathway	668	404	0.605	0.0233496	1441	1235	0.857	0.108674	322	248	0.77	0.643097	364	214	0.587	0.00961373	678	443	0.65	2.51433e-05	1.08	1.03	1.94	0.53	0.346	1.1	0.195	0.0403295
Tb927.7.4620	hypothetical protein, conserved	ZUnknown	797	390	0.489	0.0138367	839	626	0.746	0.00476626	148	128	0.867	0.798637	391	172	0.439	4.05548e-11	908	477	0.53	1.17064e-10	1.07	0.71	1.37	0.52	0.28	0.99	0.195	0.350229
Tb927.7.4680	hypothetical protein, conserved	ZUnknown	617	115	0.187	2.03987e-11	432	296	0.685	0.0072426	97	66	0.674	0.841529	287	41	0.143	1.79112e-08	355	70	0.2	3.77144e-28	1.05	0.55	0.83	0.66	0.107	0.63	0.195	0.627908
Tb927.6.2270	hypothetical protein, conserved	ZUnknown	6602	3824	0.579	0.00195516	12040	6113	0.508	2.31064e-12	1505	1054	0.7	0.338504	2788	1238	0.444	2.74011e-16	3383	2089	0.62	2.92e-09	1.07	0.23	2.56	0.09	0.331	1.19	0.196	0.567282
Tb927.9.9810	hypothetical protein, conserved	ZUnknown	1157	625	0.54	0.00124151	468	518	1.108	0.701394	158	130	0.824	0.87208	442	216	0.488	4.96366e-08	1012	473	0.47	2.353e-15	0.87	0.68	1.36	0.5	0.309	0.93	0.197	0.536072
Tb927.10.12410	hypothetical protein, conserved	ZUnknown	1518	1086	0.715	0.123888	928	1036	1.117	0.301587	233	196	0.842	0.958209	603	296	0.49	2.12402e-05	1088	570	0.52	2.14541e-11	0.73	0.66	1.1	0.6	0.409	0.97	0.197	0.648447
Tb927.11.1910	cation transporter protein, putative	Ions	815	550	0.674	0.0966121	964	932	0.967	0.755713	239	296	1.24	0.637232	271	185	0.683	0.00713413	449	328	0.73	0.0823762	1.08	1.23	0.79	1.55	0.386	0.93	0.198	0.463168
Tb927.4.4990	ubiquinol-cytochrome c reductase, putative	Mito.e.transport	1224	851	0.695	0.0358971	334	298	0.892	0.48653	163	102	0.624	0.785032	602	253	0.42	2.43309e-13	775	407	0.52	1.66635e-10	0.76	0.88	5.87	0.15	0.398	0.96	0.198	0.651616
Tb927.4.4350	hypothetical protein, conserved	ZUnknown	1146	854	0.745	0.118115	622	673	1.082	0.543325	133	96	0.723	0.681017	393	199	0.507	0.00219311	1164	656	0.56	5.28159e-09	0.76	1.97	4.38	0.45	0.427	1.04	0.198	0.414769
Tb927.11.13800	hypothetical protein, conserved	ZUnknown	589	347	0.589	0.00621395	936	672	0.718	0.000876664	159	139	0.875	1	193	110	0.572	0.000371929	194	155	0.8	0.159099	1.36	1	1.23	0.81	0.337	1.16	0.198	0.672279
Tb927.4.4600	Mitchondrial LSU ribosomal protein	Mito.translation	1221	1143	0.936	0.793271	1028	991	0.963	0.759106	226	203	0.9	0.983545	518	324	0.626	0.00608956	1015	686	0.68	0.000598533	0.72	1.13	3.32	0.34	0.536	1.04	0.199	0.389193
Tb927.3.3100	peptidyl-prolyl cis-trans isomerase NIMA-interacting 4, putative	Chaperone	927	701	0.756	0.130132	1155	530	0.459	7.77878e-09	151	141	0.935	1	343	189	0.55	1.64447e-05	554	290	0.52	9.82108e-09	0.69	0.43	0.69	0.62	0.433	1.09	0.2	0.6737
Tb927.3.5770	hypothetical protein	ZUnknown	3	2	0.769	1	32	62	1.937	0.0620118	5	4	0.955	1	0	1	3.73	1	4	5	1.3	1	1.7	8.5	121.43	0.07	0.44	#N/A	0.2	0.40701
Tb927.3.4850	enoyl-CoA hydratase, mitochondrial precursor, putative	Lipids	1498	944	0.63	0.0151371	1073	1079	1.006	0.946756	204	207	1.012	1	576	305	0.529	6.17836e-08	1217	478	0.39	1.22714e-11	0.62	0.94	1.38	0.68	0.361	0.96	0.201	0.601045
Tb927.9.7770	spermidine synthase (SpSyn)	Redox	4116	1790	0.435	1.79834e-06	1291	1075	0.832	0.0487407	302	326	1.078	0.859777	1037	527	0.508	7.80593e-11	7957	1383	0.17	1.13291e-110	0.4	0.5	1.79	0.28	0.249	0.86	0.202	0.473434
Tb927.9.11220	Mitochondrial tRNA import	Mito.biogenesis	1615	856	0.53	0.000938571	1426	1443	1.012	0.932124	257	223	0.866	0.855643	808	325	0.402	9.21278e-07	2761	789	0.29	1.486e-46	0.54	0.48	1.17	0.41	0.303	0.92	0.203	0.0561182
Tb927.9.11370	hypothetical protein, conserved	ZUnknown	477	443	0.929	0.685325	503	668	1.326	0.01988	109	118	1.076	0.915829	167	111	0.667	0.0273087	274	164	0.6	0.00547333	0.64	1.08	2.63	0.41	0.532	1	0.203	0.599393
Tb927.8.7730	Dihydroceramide synthase	Lipids	937	428	0.456	0.00011409	1150	777	0.675	3.4818e-05	215	185	0.864	1	409	221	0.542	3.12015e-06	1097	471	0.43	1.95708e-16	0.94	0.88	2	0.44	0.261	1.04	0.204	0.368012
Tb927.10.6980	caltractin, putative	Vesicular.transport	562	476	0.847	0.435789	540	446	0.826	0.123321	141	167	1.189	0.785032	209	204	0.976	0.771035	301	392	1.3	0.331413	1.54	1.97	2.14	0.92	0.485	1.1	0.204	0.639075
Tb927.3.2350	hypothetical protein, conserved	ZUnknown	932	801	0.86	0.48143	973	865	0.889	0.26971	193	224	1.163	0.729407	370	216	0.584	4.63775e-05	544	374	0.69	0.000793436	0.8	0.52	0.61	0.85	0.492	0.95	0.204	0.6737
Tb927.6.4570	hypothetical protein, conserved, no clear yeast or human matches	ZUnknown	1605	1475	0.919	0.631501	1219	1229	1.008	1	180	184	1.026	0.906868	648	304	0.47	1.52843e-08	1019	586	0.58	2.1909e-07	0.63	1.15	3.03	0.38	0.526	0.99	0.204	0.714971
Tb927.4.4650	diphthine synthase, putative	Enzyme	1435	795	0.554	0.00127661	1393	1641	1.179	0.0721209	227	262	1.155	0.877955	587	255	0.435	1.42443e-13	1250	496	0.4	3.31918e-23	0.71	0.46	0.88	0.52	0.317	0.88	0.205	0.473434
Tb927.8.4810	prohibitin 1 (PHB1)	Cell.cycle	3002	1922	0.64	0.013049	1274	1449	1.138	0.179734	284	429	1.512	0.280604	857	485	0.566	4.62213e-07	4667	1230	0.26	4.5588e-63	0.41	0.32	1.19	0.27	0.366	0.82	0.206	0.627975
Tb927.8.1880	Mitchondrial LSU ribosomal protein	Mito.translation	889	756	0.85	0.419423	1178	982	0.834	0.0600847	243	269	1.105	0.893276	406	260	0.641	0.000751489	486	559	1.15	0.194992	1.36	0.73	1.38	0.53	0.487	1.01	0.206	0.21993
Tb927.10.2800	Mitchondrial SSU ribosomal protein	Mito.translation	823	753	0.916	0.637218	737	608	0.824	0.0732032	117	64	0.548	0.496074	325	187	0.577	0.000169438	662	573	0.86	0.137827	0.94	0.54	0.93	0.58	0.524	1.23	0.207	0.385358
Tb927.7.2750	protein kinase, putative	Protein.kinase	769	447	0.582	0.0143909	1543	1049	0.68	3.0511e-05	270	238	0.884	0.953084	443	275	0.622	0.000657135	633	435	0.69	0.000294627	1.18	1.8	2.02	0.89	0.333	1.12	0.207	0.183741
Tb927.9.6870	RBSR1	RNA.processing	716	410	0.573	0.0311111	750	656	0.874	0.388223	104	141	1.357	0.756004	298	115	0.385	1.12522e-10	678	297	0.44	8.45204e-14	0.77	0.64	1.14	0.56	0.328	0.81	0.207	0.443548
Tb927.7.5100	hypothetical protein, conserved	ZUnknown	1182	1155	0.977	0.803973	2790	1265	0.454	1.84983e-09	390	354	0.908	1	441	286	0.649	0.00819697	590	526	0.89	0.251177	0.91	1.05	3.18	0.33	0.559	1.27	0.207	0.0505565
Tb927.8.1990	mitochondrial peroxiredoxin (TRYP2)	Redox	5067	1570	0.31	1.57202e-11	1061	1007	0.948	0.624118	187	176	0.945	0.984282	1339	450	0.336	2.92105e-10	10623	1607	0.15	7.48047e-133	0.49	1.08	2.12	0.51	0.177	0.89	0.209	0.559166
Tb927.4.1180	hypothetical protein, conserved	ZUnknown	885	1112	1.256	0.360873	1491	1407	0.944	0.539347	319	368	1.152	0.767992	350	363	1.038	0.601245	441	601	1.36	0.00780702	1.09	2.77	2.27	1.22	0.719	1.24	0.21	0.0505565
Tb927.9.13460	hypothetical protein, conserved	ZUnknown	1215	1073	0.883	0.591664	870	913	1.05	0.687936	242	178	0.734	0.793151	514	288	0.559	3.92122e-07	741	684	0.92	0.496852	1.05	1.31	3.12	0.42	0.506	1.05	0.21	0.481157
Tb927.3.4290	paraflagellar rod component PFR1	Cytoskeleton	12830	6218	0.485	0.000183514	6679	8216	1.23	0.00248866	2900	2161	0.745	0.421247	3691	4702	1.274	0.077164	62950	23183	0.37	2.39195e-10	0.76	0.1	0.17	0.6	0.278	1.03	0.211	0.0505565
Tb927.7.2700	NADH-cytochrome b5 reductase, putative (B5R)	Mito.e.transport	2541	1170	0.46	0.0162328	1363	1050	0.77	0.0143096	221	231	1.046	0.86354	741	424	0.572	2.57018e-06	4383	1314	0.3	9.84569e-53	0.65	0.46	2.09	0.22	0.263	0.97	0.211	0.62154
Tb927.11.9930	NADH-ubiquinone oxidoreductase complex I subunit, putative	Mito.e.transport	1475	1014	0.687	0.0949669	946	833	0.881	0.222205	265	198	0.746	0.769552	821	465	0.566	1.14372e-07	1911	1100	0.58	1.5621e-09	0.84	1.69	4.97	0.34	0.393	1.03	0.211	0.0554435
Tb927.8.1430	Mitchondrial SSU ribosomal protein	Mito.translation	816	807	0.989	0.826335	616	773	1.256	0.0341489	160	179	1.116	0.812177	331	216	0.653	0.00044487	469	442	0.94	0.577774	0.95	0.55	1.25	0.44	0.566	0.98	0.211	0.60442
Tb927.3.4900	tRNA isopentenyltransferase, putative	rRNA.tRNA.process	794	520	0.655	0.0397994	2495	1861	0.746	0.000525962	336	337	1.002	0.962971	338	196	0.58	0.00015708	429	306	0.71	0.00568377	1.09	3.11	3.21	0.97	0.375	1.14	0.212	0.0554435
Tb927.9.3550	hypothetical protein, conserved	ZUnknown	541	410	0.758	0.183157	569	487	0.857	0.211157	135	135	0.998	0.981372	269	142	0.529	4.94259e-05	288	231	0.8	0.144342	1.06	0.86	0.88	0.98	0.434	0.94	0.212	0.529176
Tb927.10.14040	vacuolar ATP synthase subunit c, putative	Lysosome	1425	786	0.552	0.0204738	1691	1596	0.944	0.509698	243	277	1.139	0.936067	570	328	0.575	1.57667e-06	2165	921	0.43	7.21121e-12	0.77	3.29	2.47	1.33	0.316	0.98	0.213	0.196628
Tb927.10.8030	Mitochondrial ATP synthase subunit, putative	Mito.pathway	2798	1032	0.369	2.33618e-08	535	559	1.045	0.76131	187	161	0.864	0.851175	1147	330	0.288	2.60787e-18	7398	1791	0.24	3.54578e-75	0.66	0.42	1.45	0.29	0.211	0.87	0.213	0.0505565
Tb927.11.4790	hypothetical protein	ZUnknown	248	244	0.985	0.863721	694	461	0.664	0.00027101	93	137	1.471	0.648023	74	69	0.93	0.868814	108	124	1.15	0.45285	1.16	3.59	3.55	1.01	0.564	1.23	0.213	0.571981
Tb927.7.6430	hypothetical protein	ZUnknown	30	25	0.842	0.804983	163	218	1.337	0.104764	51	66	1.295	0.794592	15	9	0.579	0.215142	26	27	1.05	0.866586	1.24	1.91	0.69	2.78	0.482	#N/A	0.214	0.102025
Tb927.9.11130	unc-50 related protein homolog	ZUnknown	768	861	1.121	0.732283	665	787	1.184	0.152882	180	151	0.84	1	271	230	0.847	0.662618	445	465	1.04	0.780715	0.93	1.37	1.99	0.69	0.642	1.19	0.214	0.618113
Tb927.4.1600	hypothetical protein, conserved	ZUnknown	879	1134	1.291	0.395832	1071	1119	1.045	0.7281	312	291	0.934	0.901105	366	287	0.785	0.103444	555	507	0.91	0.410272	0.71	2.11	2.45	0.86	0.739	1.09	0.215	0.325651
Tb927.9.2110	hypothetical protein, conserved	ZUnknown	728	319	0.437	2.3509e-05	734	525	0.714	0.00228384	188	140	0.744	0.724898	304	210	0.692	0.00334632	372	342	0.92	0.489625	2.11	0.61	2.26	0.27	0.25	1.15	0.215	0.668417
Tb927.11.11130	hypothetical protein, conserved	ZUnknown	574	388	0.676	0.0795211	875	795	0.908	0.357502	141	164	1.164	0.828634	243	174	0.715	0.0683777	328	312	0.95	0.708377	1.41	0.92	1.01	0.91	0.387	1.09	0.216	0.559166
Tb927.2.1560	cyclophilin type peptidyl-prolyl cis-trans isomerase, putative (PPIase)	Chaperone	4431	1770	0.399	5.97771e-06	1909	1839	0.964	0.694177	377	433	1.148	0.78647	1850	624	0.338	2.09022e-13	6359	1618	0.25	2.58481e-69	0.64	0.36	0.49	0.74	0.228	0.82	0.217	0.171536
Tb927.8.1950	hypothetical protein, conserved	ZUnknown	1545	790	0.511	0.00109247	1231	1104	0.896	0.254485	462	392	0.849	0.893414	578	485	0.84	0.260278	4574	1855	0.41	4.14224e-21	0.79	1.94	1.4	1.39	0.293	0.99	0.217	0.0505565
Tb927.10.13560	Mevalonate-diphosphate decarboxylase	Prenylation	3504	2069	0.591	0.00286588	3448	2555	0.741	5.31745e-05	673	594	0.883	0.811119	1361	541	0.398	5.39826e-21	3826	1026	0.27	2.41947e-53	0.45	0.88	2.93	0.3	0.338	0.88	0.218	0.0505565
Tb927.10.14840	mitochondrial carrier protein, MCP5c	Mito.transport	15363	4551	0.296	2.95394e-12	5183	4636	0.894	0.128077	1005	1190	1.184	0.693746	3898	1710	0.439	7.24512e-15	49761	6289	0.13	2.35682e-147	0.43	0.06	0.43	0.14	0.169	0.81	0.22	0.136873
Tb927.3.3240	hypothetical protein, conserved	ZUnknown	486	392	0.806	0.425893	379	347	0.918	0.556003	149	96	0.646	0.8823	234	140	0.6	0.000847514	237	189	0.8	0.206188	0.99	1.43	2.23	0.64	0.461	1.08	0.22	0.603361
Tb927.10.12000	iron-sulfur cluster assembly protein, ISD11, needed foraconitatase, fumarase & thiolation of mitochodrial and cytosolic tRNA	Mito.pathway	630	425	0.675	0.0834684	466	446	0.957	0.759432	99	55	0.553	0.598233	297	141	0.475	3.78663e-07	500	346	0.69	0.00567318	1.02	1.69	1.99	0.85	0.386	1.11	0.221	0.397009
Tb927.10.13360	EF-Tu Mitochondrial elongation factor Tu	Mito.translation	797	366	0.46	0.000231881	268	289	1.079	0.769824	288	165	0.574	0.246585	622	447	0.718	0.00255022	4965	2205	0.44	6.43936e-13	0.97	0.39	1.26	0.31	0.263	1	0.221	0.471965
Tb927.9.3480	U5 Cwc21 small nuclear ribonucleoprotein (TbCWC21)	RNA.processing	606	568	0.937	0.73234	620	490	0.79	0.119836	224	149	0.663	0.539634	379	238	0.627	6.92906e-05	551	491	0.89	0.669978	0.95	1.07	1.49	0.72	0.536	1.09	0.221	0.137552
Tb927.9.13650	ADP-ribosylation factor, putative	Vesicular.transport	5106	2919	0.572	0.00206293	3910	4658	1.191	0.0742456	657	856	1.304	0.512023	1671	797	0.477	2.37686e-06	4950	1931	0.39	1.36768e-22	0.68	0.52	0.51	1.01	0.327	0.85	0.221	0.670166
Tb927.7.3940	mitochondrial carrier protein, MCP16	Mito.transport	3104	1616	0.52	0.000183322	1277	1018	0.797	0.0150446	298	227	0.762	0.793905	1296	584	0.45	4.15081e-15	5844	1419	0.24	2.38021e-25	0.47	0.63	1.54	0.41	0.298	0.96	0.222	0.0557144
Tb927.3.4390	dihydrolipoamide dehydrogenase, putative (GCVL-1)	Enzyme	604	492	0.814	0.426519	1332	1209	0.907	0.30131	311	297	0.956	1	326	230	0.706	0.00973804	601	512	0.85	0.309899	1.05	1.55	1.68	0.92	0.466	1.09	0.223	0.0505565
Tb927.11.12020	hypothetical protein, conserved	ZUnknown	341	142	0.415	7.60038e-05	362	503	1.388	0.00963377	75	61	0.823	0.985771	134	46	0.343	3.55988e-07	214	85	0.4	1.41814e-08	0.95	3.88	3.43	1.13	0.238	0.86	0.223	0.311058
Tb927.11.17020	hypothetical protein, conserved	ZUnknown	1009	661	0.655	0.0404634	1303	1054	0.809	0.0206489	519	456	0.879	0.898377	547	480	0.877	0.179517	1427	878	0.62	1.86032e-08	0.94	1.81	1.19	1.52	0.375	1.07	0.223	0.0778041
Tb927.11.13120	hypothetical protein, conserved	ZUnknown	470	262	0.558	0.0083131	1019	1044	1.025	0.946384	147	145	0.99	0.982538	156	81	0.517	0.000180817	187	115	0.62	0.0685738	1.1	1.58	1.88	0.84	0.319	1.05	0.223	0.443148
Tb927.10.15790	hypothetical protein, conserved	ZUnknown	764	410	0.537	0.11356	746	605	0.811	0.060634	177	214	1.204	0.92838	302	223	0.738	0.0102001	566	380	0.67	0.000300564	1.25	1.31	5.04	0.26	0.307	0.98	0.223	0.400854
Tb927.10.6450	hypothetical protein, conserved	ZUnknown	1051	791	0.753	0.171023	1571	1374	0.875	0.136981	253	343	1.355	0.590722	351	245	0.7	0.0841787	658	426	0.65	2.07831e-05	0.86	1.15	1.62	0.71	0.431	0.99	0.223	0.353109
Tb927.7.4670	RRP4 exosome complex PH subunit	RNA.degradation	754	594	0.787	0.21626	594	593	0.998	0.985216	148	172	1.163	0.816119	367	197	0.537	0.000755668	700	310	0.44	8.401e-14	0.56	0.4	0.56	0.71	0.451	0.88	0.224	0.221612
Tb927.10.16080	hypothetical protein, conserved	ZUnknown	1469	734	0.499	0.000117765	716	509	0.711	0.00224365	140	89	0.633	0.66332	595	222	0.373	6.45353e-13	1220	500	0.41	6.08574e-20	0.82	0.27	1.29	0.21	0.286	1.01	0.224	0.240797
Tb927.6.1280	eIF2B GDP-GTP exchange factor	Translation	1448	809	0.559	0.00285937	1668	1195	0.717	0.000124994	331	405	1.224	0.826245	677	368	0.543	2.95303e-08	1185	718	0.61	6.02804e-08	1.08	1.03	2.1	0.49	0.32	0.9	0.225	0.371924
Tb927.11.15420	eIF3K	Translation	3021	2008	0.665	0.0815573	608	644	1.06	0.688582	121	140	1.16	0.867068	965	410	0.425	2.42372e-12	2722	840	0.31	4.96353e-45	0.46	0.24	0.6	0.4	0.381	0.92	0.225	0.736046
Tb927.1.3820	ATP synthase subunit, putative	Ox.phosphorylation	714	682	0.956	0.788287	839	1012	1.206	0.223178	127	208	1.634	0.421247	298	171	0.573	0.000337052	406	264	0.65	0.00921816	0.68	1.13	0.93	1.22	0.547	0.86	0.226	0.647884
Tb927.10.1580	hypothetical protein, conserved	ZUnknown	802	706	0.88	0.522475	499	783	1.569	2.38178e-05	108	101	0.937	1	345	195	0.566	0.00389547	453	336	0.74	0.149036	0.84	0.78	2.89	0.27	0.504	1	0.227	0.654806
Tb927.10.13370	dynein light chain, putative,dynein Tctex1 family, putative	Cytoskeleton	1108	1188	1.072	0.972648	819	954	1.165	0.156912	238	351	1.477	0.395745	470	317	0.674	0.00116472	713	439	0.62	8.49564e-06	0.57	0.55	1.49	0.37	0.614	0.84	0.228	0.409077
Tb927.11.2080	hypothetical protein, conserved	ZUnknown	977	1374	1.406	0.566668	1521	1160	0.763	0.00206979	356	381	1.069	0.898377	478	399	0.835	0.103361	711	702	0.99	1	0.7	3.94	7.88	0.5	0.805	1.1	0.228	0.0778041
Tb927.10.13810	hypothetical protein, conserved	ZUnknown	571	678	1.187	0.926987	669	629	0.94	0.648941	129	150	1.168	0.759855	226	128	0.565	0.0194542	255	225	0.88	0.365631	0.74	1.8	2.95	0.61	0.68	0.95	0.228	0.664051
Tb927.10.3040	SDH9 succinate dehydrogenase (complex II) subunit	Mito.e.transport	974	715	0.734	0.123888	448	519	1.157	0.269642	114	101	0.888	1	396	219	0.553	1.78475e-05	902	535	0.59	4.62488e-08	0.81	5.23	11.37	0.46	0.42	0.99	0.23	0.53281
Tb927.7.3860	hypothetical protein, conserved	ZUnknown	554	416	0.751	0.244849	802	614	0.766	0.0101882	135	116	0.856	0.851925	230	158	0.686	0.00894567	395	287	0.73	0.0096934	0.97	1.61	1.46	1.1	0.43	1.18	0.23	0.37084
Tb927.5.2910	hypothetical protein, copurifed with splicing complex	ZUnknown	683	906	1.326	0.626483	846	955	1.13	0.274771	125	143	1.144	0.826245	276	190	0.69	0.0109903	400	305	0.76	0.0357307	0.57	0.85	0.74	1.15	0.759	1.1	0.231	0.612717
Tb927.8.3090	hypothetical protein, conserved	Mito.pathway	1168	690	0.591	0.00330576	1108	606	0.547	2.1763e-08	334	199	0.598	0.544912	527	200	0.379	2.1669e-15	600	376	0.63	0.00112597	1.06	0.61	2.18	0.28	0.338	0.97	0.232	0.490768
Tb927.11.1690	hypothetical protein, conserved	ZUnknown	2113	1000	0.473	2.2554e-05	1690	664	0.393	4.52554e-14	254	177	0.697	0.667129	765	275	0.36	8.76036e-19	1389	532	0.38	6.87454e-26	0.81	0.63	5.25	0.12	0.271	1	0.232	0.631618
Tb927.7.2540	ubiquitin-conjugating enzyme e2, putative	Ubiquitin.proteasome	900	500	0.555	0.00386813	663	500	0.754	0.0113839	219	173	0.789	0.590536	453	236	0.521	8.59789e-07	761	546	0.72	0.00116118	1.29	1.62	1.53	1.06	0.318	0.98	0.233	0.0922068
Tb927.9.2890	hypothetical protein	ZUnknown	199	79	0.395	0.000276292	31	25	0.824	0.732986	28	47	1.664	0.726062	92	59	0.639	0.0691621	495	239	0.48	8.0432e-10	1.23	0.6	0.38	1.57	0.226	0.78	0.233	0.153358
Tb927.4.4320	divalent cation tolerance protein, putative	ZUnknown	303	200	0.662	0.111925	145	114	0.785	0.311163	46	42	0.921	0.936067	124	62	0.499	0.000588621	213	169	0.79	0.160595	1.2	4.7	5.66	0.83	0.379	0.93	0.234	0.629888
Tb927.5.2930	Mitochondrial ATP synthase subunit, putative	Mito.pathway	5213	2941	0.564	0.00398395	1312	1123	0.855	0.0913845	353	474	1.341	0.642475	912	913	1.001	0.988733	11420	3766	0.33	1.44629e-49	0.59	0.74	2.39	0.31	0.323	0.92	0.235	0.528701
Tb927.3.770	Mitchondrial SSU ribosomal protein	Mito.translation	1173	891	0.759	0.141663	1604	1111	0.693	0.000433189	250	234	0.937	1	446	240	0.538	3.82397e-06	561	444	0.79	0.0306009	1.04	1.05	2.44	0.43	0.435	1.08	0.235	0.610053
Tb927.11.7260	hypothetical protein, conserved	ZUnknown	334	282	0.843	0.572617	307	473	1.541	0.091683	66	77	1.152	0.831566	142	46	0.322	3.57715e-08	164	58	0.35	1.62455e-08	0.42	0.33	1.1	0.3	0.483	0.72	0.235	0.75344
Tb927.10.3120	cytochrome c oxidase assembly protein, putative	Mito.e.transport	637	229	0.36	8.18101e-07	885	836	0.944	0.68108	193	163	0.845	0.861268	328	105	0.321	2.71442e-13	698	200	0.29	7.44314e-07	0.8	1.17	2.79	0.42	0.206	0.78	0.237	0.103916
Tb927.1.840	hypothetical protein, conserved	Mito.pathway	622	614	0.987	0.91856	906	721	0.796	0.0241016	201	168	0.836	0.881351	303	246	0.812	0.323477	433	418	0.97	0.726559	0.98	4.14	7.39	0.56	0.565	1.2	0.237	0.109231
Tb927.10.160	KPAP2 Kinetoplast poly(A) polymerase	Mito.RNA	696	524	0.752	0.202614	1002	688	0.687	0.000108401	234	304	1.297	0.619792	253	228	0.903	0.367448	525	401	0.76	0.0104549	1.01	1.26	1.85	0.68	0.431	1.04	0.237	0.601072
Tb927.7.3870	hypothetical protein, conserved	ZUnknown	597	504	0.844	0.511904	595	556	0.935	0.590452	144	157	1.092	0.893414	222	146	0.657	0.0164034	297	333	1.12	0.82803	1.33	1.85	0.94	1.96	0.483	1	0.237	0.591557
Tb927.4.5210	hypothetical protein, conserved	ZUnknown	320	321	1.004	0.867182	489	332	0.679	0.00240788	63	62	0.985	1	129	83	0.644	0.0244715	180	179	0.99	0.986514	0.99	1.49	1.34	1.11	0.575	1.18	0.237	0.640065
Tb927.5.4500	ras-like small GTPase, putative (TbSAR1)	Vesicular.transport	1189	1019	0.857	0.392756	1409	1015	0.72	0.000199575	129	185	1.434	0.564314	369	287	0.779	0.463089	865	493	0.57	7.89653e-09	0.67	0.71	0.52	1.37	0.491	1.13	0.239	0.689631
Tb927.3.4410	hypothetical protein, conserved	ZUnknown	567	456	0.805	0.267766	686	537	0.782	0.0302682	153	125	0.821	0.925545	198	140	0.705	0.032826	415	349	0.84	0.121772	1.05	2.5	3.05	0.82	0.461	1.16	0.239	0.536072
Tb927.1.1000	developmentally regulated phosphoprotein (dr6)	Mito.pathway	921	466	0.506	0.00125753	1488	1064	0.715	0.0204183	307	361	1.173	0.70348	525	388	0.739	0.00663709	1079	657	0.61	3.30697e-05	1.2	1.51	2.56	0.59	0.29	1.02	0.24	0.0988879
Tb927.8.4630	hypothetical protein, conserved	ZUnknown	855	648	0.757	0.147329	1919	1027	0.535	4.26817e-05	200	174	0.871	0.842551	345	167	0.484	0.00205089	406	271	0.67	0.00150626	0.88	1.66	5.72	0.29	0.433	1.18	0.24	0.561497
Tb927.11.14320	hypothetical protein, conserved	ZUnknown	773	810	1.048	1	449	521	1.159	0.445846	142	106	0.748	0.868167	273	197	0.723	0.103723	589	442	0.75	0.00596737	0.72	1.33	2.83	0.47	0.6	1.1	0.24	0.528701
Tb927.10.11330	hypothetical protein, conserved	ZUnknown	1383	1399	1.011	0.980383	1726	1784	1.034	0.774367	264	415	1.571	0.37716	525	379	0.722	0.00443674	890	672	0.76	0.00263949	0.75	1.59	1.85	0.86	0.579	0.96	0.241	0.471457
Tb927.11.650	hypothetical protein, conserved	ZUnknown	686	627	0.914	0.618326	953	1149	1.205	0.0539874	203	190	0.939	0.931428	267	180	0.674	0.0391463	267	302	1.13	0.443996	1.24	1.1	1.69	0.65	0.523	1.13	0.241	0.690869
Tb927.1.4970	hypothetical protein	ZUnknown	49	19	0.399	0.0286073	147	109	0.741	0.177939	28	23	0.808	1	28	5	0.193	0.00170994	49	19	0.39	0.0053416	0.99	0.31	0.42	0.74	0.228	0.6	0.242	0.304622
Tb927.7.6400	hypothetical protein, conserved	ZUnknown	443	572	1.292	0.743506	1580	1339	0.848	0.0596859	98	152	1.542	0.496327	93	95	1.013	0.988182	127	151	1.19	0.32014	0.92	1.3	1.07	1.22	0.74	1.82	0.242	0.687378
Tb927.8.2190	hypothetical protein, conserved	ZUnknown	872	708	0.811	0.292208	988	798	0.807	0.0334255	208	150	0.721	0.868002	350	193	0.552	1.76563e-05	415	364	0.88	0.311132	1.08	0.47	0.66	0.71	0.464	1.14	0.242	0.627945
Tb927.6.2280	hypothetical protein, conserved	ZUnknown	5692	3133	0.55	0.00780622	1801	2665	1.479	3.16037e-07	782	609	0.779	0.642475	2637	1042	0.395	3.18754e-05	3580	2093	0.58	0.00204163	1.06	0.07	1	0.07	0.315	0.9	0.242	0.627975
Tb927.10.12240	short-chain dehydrogenase, putative	Enzyme	1177	1140	0.968	0.769564	675	629	0.932	0.56183	265	334	1.263	0.581818	455	298	0.654	0.00166616	1243	724	0.58	1.6556e-08	0.6	0.65	3.1	0.21	0.554	0.83	0.244	0.218885
Tb927.10.1870	Mitchondrial LSU ribosomal protein	Mito.translation	755	611	0.809	0.266507	1016	932	0.917	0.39723	157	133	0.849	0.960718	271	156	0.576	8.88031e-05	352	289	0.82	0.107944	1.02	1.11	2.18	0.51	0.463	1.16	0.244	0.688027
Tb927.4.930	Mitchondrial LSU ribosomal protein L14, putative	Mito.translation	904	1000	1.106	0.966106	853	551	0.646	2.43492e-05	146	153	1.049	0.931428	329	245	0.746	0.0256852	441	387	0.88	0.280017	0.79	1.78	4.14	0.43	0.633	1.11	0.244	0.6737
Tb927.4.2100	hypothetical protein	ZUnknown	134	57	0.426	0.00513232	308	317	1.029	0.898394	108	112	1.04	0.89994	55	28	0.5	0.0315422	68	62	0.92	0.756671	2.16	0.53	0.25	2.14	0.244	0.78	0.244	0.196628
Tb927.3.4910	signal peptide peptidase, putative,aspartic peptidase, clan AD, family A22B, putative	Vesicular.transport	827	889	1.075	0.943155	1574	1315	0.835	0.0364623	234	161	0.686	0.554579	247	242	0.978	0.960946	720	475	0.66	0.116562	0.61	0.99	0.6	1.64	0.615	1.55	0.245	0.107169
Tb927.10.180	ATP synthase F1 subunit gamma protein, putative	Ox.phosphorylation	4381	2337	0.533	0.000272835	1010	1124	1.113	0.318847	235	270	1.149	0.837585	911	562	0.617	1.47594e-05	7823	1879	0.24	1.20217e-76	0.45	0.83	3.61	0.23	0.305	0.91	0.246	0.594907
Tb927.11.1930	ubiquitin carboxyl-terminal hydrolase, Clan CA cysteine peptidase, family C12, putative	Ubiquitin.proteasome	639	481	0.752	0.251827	1267	1577	1.244	0.413878	275	227	0.826	0.938436	283	211	0.747	0.0396299	641	369	0.58	0.000116797	0.76	#N/A	#N/A	#N/A	0.431	#N/A	0.246	0.109231
Tb927.2.1600	hypothetical protein	ZUnknown	405	258	0.637	0.0709236	715	551	0.771	0.0182211	211	250	1.184	0.770736	168	138	0.819	0.275887	270	197	0.73	0.0219138	1.14	1.53	1.14	1.34	0.365	1	0.246	0.139263
Tb927.3.2250	hypothetical protein, conserved	ZUnknown	354	271	0.766	0.271204	1254	795	0.634	6.71253e-07	196	161	0.82	0.827112	148	121	0.817	0.265493	227	222	0.98	0.830121	1.28	1.22	1.09	1.12	0.439	1.49	0.246	0.19301
Tb927.10.4180	TFIIF-stimulated CTD phosphatase, putative	Protein.phosphatase	670	340	0.507	0.00132388	407	458	1.126	0.403943	167	88	0.525	0.475223	392	195	0.498	4.92323e-07	1346	574	0.43	6.56927e-21	0.84	0.59	0.24	2.43	0.29	1.03	0.247	0.13692
Tb927.3.3500	hypothetical protein, conserved	ZUnknown	866	726	0.838	0.406072	1482	939	0.634	2.05121e-07	296	271	0.915	0.819928	435	331	0.761	0.0318313	618	528	0.85	0.156404	1.02	0.6	0.49	1.22	0.48	1.17	0.247	0.104855
Tb927.10.11350	Mitchondrial LSU ribosomal protein	Mito.translation	549	640	1.167	0.864075	364	696	1.91	8.47715e-09	102	157	1.537	0.523948	198	141	0.713	0.0381537	402	311	0.77	0.0515317	0.66	0.74	1.4	0.53	0.668	0.86	0.248	0.627491
Tb927.8.5430	hypothetical protein, conserved	ZUnknown	518	405	0.781	0.228527	854	811	0.95	0.685368	168	147	0.877	0.992852	230	131	0.569	0.000436315	276	208	0.75	0.162995	0.96	2.53	1.65	1.53	0.447	1.07	0.248	0.473434
Tb927.11.7910	hypothetical protein	ZUnknown	341	341	1.001	0.903256	555	348	0.626	0.000141211	127	154	1.219	0.843857	115	140	1.218	0.932181	197	206	1.04	0.945732	1.04	#N/A	#N/A	#N/A	0.573	#N/A	0.249	0.408715
Tb927.10.260	hypothetical protein, conserved	ZUnknown	297	318	1.07	0.946254	577	402	0.697	0.0023152	95	166	1.749	0.469943	113	124	1.092	0.839306	140	135	0.97	0.869955	0.9	4.66	5.18	0.9	0.613	1.09	0.249	0.697846
Tb927.10.14370	hypothetical protein, conserved	ZUnknown	368	272	0.74	0.162498	514	354	0.688	0.0027766	93	62	0.66	0.70596	177	121	0.684	0.0540991	244	310	1.27	0.106848	1.71	2.46	3.73	0.66	0.424	1.27	0.249	0.189557
Tb927.6.4250	hypothetical protein, conserved	ZUnknown	1284	1191	0.928	0.674603	1236	1266	1.025	0.886694	310	422	1.36	0.412369	463	294	0.636	0.000801051	803	585	0.73	0.00120117	0.79	1.17	1.41	0.83	0.531	0.86	0.249	0.523146
Tb927.5.950	monothiol glutaredoxin 3	Redox	1730	687	0.397	1.18913e-07	1093	1082	0.99	0.897578	203	117	0.58	0.471636	713	230	0.322	5.25693e-23	2175	490	0.23	1.85351e-64	0.57	0.87	0.83	1.05	0.227	0.99	0.25	0.610761
Tb927.10.14210	TFIIH basal transcription factor subunit (TFB5)	RNA.synthesis	885	1586	1.791	0.196372	2641	3768	1.427	0.00202609	317	690	2.18	0.00425539	266	336	1.262	0.385402	401	487	1.21	0.119942	0.68	2.26	3.18	0.71	1.025	1.2	0.25	0.571783
Tb927.6.4590	glutamyl-tRNA synthetase, putative	Translation.tRNA	3450	1522	0.441	2.08558e-05	2412	3119	1.293	0.0414683	855	649	0.76	0.611418	1252	992	0.793	0.0253677	12710	3322	0.26	1.74231e-25	0.59	0.32	0.48	0.67	0.252	0.97	0.25	0.125255
Tb927.9.3180	hypothetical protein	ZUnknown	24	12	0.482	0.256812	129	167	1.293	0.253936	10	9	0.919	0.980637	3	1	0.408	0.59594	6	4	0.66	0.71157	1.36	0.71	2.03	0.35	0.276	1.63	0.251	0.548154
Tb927.3.3140	hypothetical protein, conserved	ZUnknown	434	444	1.022	1	474	317	0.669	0.00181005	101	76	0.75	0.851175	171	128	0.746	0.0904058	283	237	0.84	0.389496	0.82	1.35	1.44	0.94	0.585	1.21	0.251	0.56504
Tb927.8.6910	cyclophilin-type peptidyl-prolyl cis-trans isomerase, putative (PPIase)	Chaperone	565	434	0.767	0.247282	1235	1314	1.064	0.585987	154	124	0.806	0.851783	273	215	0.788	0.0932402	429	390	0.91	0.517418	1.19	1.13	1.05	1.08	0.439	1.36	0.252	0.400854
Tb927.11.4330	hypothetical protein, conserved, no clear yeast or human matches	Mito.pathway	572	695	1.214	0.842788	711	424	0.596	0.000184578	152	271	1.776	0.222172	243	155	0.637	0.00564759	287	222	0.77	0.0646927	0.64	1.13	2.17	0.52	0.695	0.78	0.252	0.521316
Tb927.8.1420	acyl-CoA dehydrogenase, mitochondrial precursor, putative	Lipids	1779	1657	0.931	0.701807	1178	1447	1.228	0.0248772	398	272	0.685	0.539039	628	546	0.869	0.260278	3332	1621	0.49	4.95748e-20	0.52	0.64	1.14	0.56	0.533	1.12	0.253	0.125255
Tb927.11.16480	enoyl-CoA hydratase/isomerase family protein, putative	Lipids	2113	1437	0.68	0.0627285	1059	1164	1.099	0.367073	239	193	0.811	0.683137	651	511	0.785	0.0299186	4845	1201	0.25	3.3986e-69	0.36	1.26	8.4	0.15	0.389	1.03	0.253	0.111811
Tb927.3.1890	cytochrome c oxidase assembly protein, putative	Mito.pathway	1153	649	0.563	0.00467461	794	777	0.978	0.868924	211	182	0.861	0.871454	656	312	0.476	1.06165e-10	1564	908	0.58	1.23827e-09	1.03	0.61	1.74	0.35	0.322	0.95	0.253	0.106614
Tb927.11.9820	hypothetical protein, conserved	ZUnknown	598	283	0.473	0.000549881	1422	1129	0.794	0.00923941	301	186	0.618	0.346302	290	150	0.517	1.00774e-05	843	418	0.5	4.93748e-08	1.05	1.13	1.45	0.78	0.271	1.17	0.253	0.103916
Tb927.10.10320	dynein light chain, putative,dynein Tctex1 family, putative	Cytoskeleton	552	544	0.985	0.815137	591	435	0.736	0.0108034	129	103	0.796	0.811119	244	166	0.681	0.0104343	289	252	0.87	0.286649	0.89	1.67	1.4	1.19	0.564	1.13	0.254	0.593518
Tb927.11.13290	TIM17	Mito.biogenesis	845	566	0.67	0.0447622	448	395	0.882	0.399617	127	104	0.819	0.974579	481	249	0.518	1.25732e-07	980	634	0.65	4.88472e-06	0.97	0.72	0.82	0.88	0.384	0.99	0.254	0.215679
Tb927.10.4280	Complex III cytochrome b/c complex, Cytochrome bd ubiquinol oxidase, 14kDa subunit	Mito.e.transport	3952	1503	0.38	1.41155e-08	919	780	0.849	0.123219	209	165	0.787	0.839728	1181	424	0.359	1.45662e-23	5011	1038	0.21	7.63255e-31	0.54	0.25	6.25	0.04	0.218	0.92	0.254	0.443063
Tb927.9.3010	hypothetical protein, conserved	ZUnknown	660	874	1.324	0.600868	492	501	1.019	0.933743	171	156	0.913	0.844962	288	217	0.755	0.183626	298	382	1.28	0.0710789	0.97	1.26	2.86	0.44	0.758	1.06	0.254	0.631618
Tb927.11.13150	hypothetical protein, conserved	ZUnknown	726	560	0.771	0.226376	919	948	1.032	0.815383	159	172	1.082	0.837197	298	152	0.511	1.33152e-05	610	320	0.52	3.99951e-07	0.68	0.75	1.27	0.59	0.441	0.97	0.254	0.480686
Tb927.5.2560	hypothetical protein, conserved, no known domains	ZUnknown	1512	1076	0.712	0.0769821	260	339	1.306	0.0768046	135	132	0.976	1	644	313	0.486	1.04077e-10	784	413	0.53	6.1391e-05	0.74	1.27	2.82	0.45	0.408	0.9	0.254	0.745456
Tb927.3.2300	hypothetical protein, conserved	Mito.pathway	779	580	0.745	0.133532	586	572	0.976	0.8551	129	142	1.104	0.835005	294	143	0.487	1.71198e-06	474	289	0.61	1.76087e-05	0.82	1.26	3.5	0.36	0.427	0.9	0.255	0.629888
Tb927.10.8360	PARN-2	RNA.degradation	1185	592	0.5	0.000590994	1286	1800	1.4	0.00552713	448	467	1.041	0.935818	468	212	0.453	2.97022e-10	755	356	0.47	1.76858e-10	0.94	1.76	2.07	0.85	0.286	0.74	0.255	0.183741
Tb927.4.2330	hypothetical protein, conserved	ZUnknown	546	392	0.717	0.0834674	379	216	0.571	9.33513e-05	84	57	0.675	0.870233	230	114	0.495	1.09678e-05	335	270	0.8	0.0893048	1.12	1.37	2.08	0.66	0.41	1.07	0.255	0.638207
Tb927.9.1390	hypothetical protein, conserved	ZUnknown	902	629	0.697	0.064149	602	524	0.869	0.251368	143	89	0.625	0.519878	380	193	0.508	3.97664e-08	356	288	0.81	0.109538	1.16	0.74	1.01	0.73	0.399	1.09	0.255	0.773777
Tb927.10.4810	hypothetical protein, conserved	ZUnknown	504	680	1.349	0.55631	864	549	0.635	1.00491e-05	132	179	1.363	0.611576	169	164	0.974	0.983306	257	349	1.36	0.0206759	1.01	1.61	4.24	0.38	0.772	1.2	0.256	0.694602
Tb927.8.3780	hypothetical protein, conserved	ZUnknown	968	677	0.699	0.0986655	1000	699	0.699	0.000299254	151	82	0.546	0.492899	394	243	0.617	0.00191507	632	481	0.76	0.037859	1.09	1.21	2.05	0.59	0.4	1.27	0.256	0.592043
Tb927.7.1170	Y14	Nuclear.transport	1225	1287	1.051	0.935144	1238	847	0.684	5.6822e-05	231	162	0.702	0.734298	542	337	0.621	8.81835e-05	724	553	0.76	0.0125824	0.73	0.7	1.63	0.43	0.602	1.17	0.258	0.476525
Tb927.11.12730	hypothetical protein	ZUnknown	291	429	1.476	0.119186	515	583	1.131	0.30424	97	171	1.762	0.364731	72	106	1.48	0.0629959	149	228	1.53	0.00493942	1.04	1.41	0.82	1.71	0.845	1.26	0.258	0.623184
Tb927.11.3180	hypothetical protein, conserved	ZUnknown	329	575	1.745	0.236594	701	711	1.014	0.963185	112	177	1.57	0.472349	94	150	1.597	0.0439347	152	185	1.22	0.267514	0.7	3.43	2.4	1.43	0.999	1.45	0.258	0.559166
Tb927.11.4840	hypothetical protein, conserved	ZUnknown	821	516	0.628	0.0501737	851	809	0.951	0.644273	254	184	0.726	0.78644	332	297	0.894	0.754291	898	589	0.66	2.5039e-05	1.04	1.88	2.98	0.63	0.36	1.2	0.258	0.576321
Tb927.8.2020	agmatinase, putative	Amino.acids	1372	1182	0.862	0.384246	1519	1231	0.81	0.0203195	321	315	0.981	0.958171	578	388	0.671	0.000335535	936	607	0.65	1.03073e-05	0.75	1.13	2.09	0.54	0.493	1.06	0.259	0.109231
Tb927.8.2100	vacuolar ATP synthase 16 kDa proteolipid subunit, putative	Lysosome	982	915	0.932	0.658374	660	377	0.572	1.57692e-05	182	206	1.13	0.826245	365	203	0.555	5.6073e-06	443	315	0.71	0.02101	0.76	1.82	1.63	1.12	0.534	0.89	0.259	0.631618
Tb927.10.130	hypothetical protein	ZUnknown	68	31	0.458	0.0595959	154	165	1.069	0.813605	52	41	0.784	0.89994	14	9	0.628	0.470748	32	16	0.5	0.0811361	1.09	#N/A	#N/A	#N/A	0.262	#N/A	0.259	0.396847
Tb927.5.3350	iron superoxide dismutase, putative	Mito.pathway	1684	582	0.346	4.26402e-08	326	311	0.954	0.780306	129	111	0.862	0.933013	535	246	0.46	7.14369e-10	3586	928	0.26	5.70939e-62	0.75	1.55	2.15	0.72	0.198	0.9	0.26	0.408211
Tb927.7.7380	LSm3	RNA.processing	364	469	1.288	0.85675	409	355	0.867	0.322199	77	118	1.536	0.681162	140	100	0.711	0.0732851	132	141	1.07	0.707004	0.83	1.42	2.78	0.51	0.737	0.96	0.26	0.734076
Tb927.11.13010	hypothetical protein	ZUnknown	997	1227	1.23	0.538229	790	810	1.025	0.917764	118	122	1.035	1	387	312	0.806	0.123018	678	605	0.89	0.280017	0.72	#N/A	#N/A	#N/A	0.704	#N/A	0.26	0.599789
Tb927.6.2130	nuclear movement protein, putative,NUDC-like protein	ZUnknown	840	904	1.077	0.890365	2076	2112	1.017	0.909111	332	510	1.536	0.427888	266	204	0.767	0.133725	439	377	0.86	0.41351	0.8	1.04	0.88	1.18	0.617	0.99	0.26	0.493299
Tb927.6.4630	kinetoplastid-specific phospho-protein phosphatase, putative	Protein.phosphatase	2054	2074	1.009	0.880826	2160	2000	0.926	0.39723	626	595	0.951	1	838	547	0.653	1.24985e-05	2106	1204	0.57	2.38214e-11	0.57	0.69	1.15	0.6	0.578	0.98	0.261	0.150999
Tb927.4.3710	hypothetical protein, conserved	ZUnknown	355	241	0.678	0.159038	574	407	0.709	0.00337264	104	112	1.073	0.839728	126	88	0.703	0.288382	207	180	0.87	0.458642	1.28	1.13	2.63	0.43	0.388	1.12	0.261	0.648447
Tb927.11.570	hypothetical protein, conserved	Mito.pathway	883	828	0.939	0.727618	1167	826	0.707	0.000234153	217	165	0.762	0.76032	455	230	0.506	1.44094e-07	576	392	0.68	0.000412966	0.73	1.25	3.05	0.41	0.538	1.08	0.262	0.153358
Tb927.10.5010	EF-G1 Mitochondrial elongation factor G	Mito.translation	1603	1253	0.782	0.393916	1389	1281	0.922	0.422738	698	685	0.981	1	684	665	0.972	0.757903	2548	1891	0.74	0.000233123	0.95	0.37	0.65	0.57	0.448	1.03	0.262	0.198524
Tb927.8.5380	ubiquitin fold modifier protein UFM1	Ubiquitin.proteasome	907	543	0.599	0.00407562	673	519	0.77	0.0236686	188	78	0.414	0.136788	396	161	0.406	2.92272e-12	436	219	0.5	2.36327e-08	0.84	1.1	1.09	1.01	0.343	1.12	0.262	0.636097
Tb927.10.11060	hypothetical protein, conserved	ZUnknown	450	228	0.507	0.00300654	623	284	0.456	9.20025e-08	100	79	0.787	0.965024	178	84	0.472	2.17591e-06	255	179	0.7	0.019545	1.38	0.92	2.09	0.44	0.29	1.09	0.262	0.627945
Tb927.10.1680	histone deacetylase 1 (DAC1 or HDAC1)	Chromatin	584	495	0.849	0.483217	887	775	0.874	0.185726	239	293	1.225	0.702013	248	220	0.885	0.429102	397	357	0.9	0.487687	1.06	1.17	1.02	1.15	0.486	1.04	0.263	0.180008
Tb927.4.1360	Aldose-1-epimerase, putative	Glucose.glycerol	1842	804	0.436	4.63151e-06	246	364	1.48	0.00551576	177	144	0.816	0.835053	438	290	0.662	0.00236797	4352	969	0.22	8.13447e-45	0.51	0.26	1.53	0.17	0.25	0.9	0.263	0.280156
Tb927.10.3710	proteasome activator protein PA26	Ubiquitin.proteasome	2327	947	0.407	0.0916749	1273	1268	0.996	0.950732	152	135	0.884	1	723	458	0.634	0.0375163	4229	1140	0.27	1.33068e-17	0.66	0.73	1.97	0.37	0.233	1.06	0.263	0.523146
Tb927.10.10140	paraflagellar rod protein PFC19	Cytoskeleton	1931	874	0.453	6.80221e-05	1145	799	0.697	0.000127916	236	184	0.778	0.794592	640	541	0.846	0.228776	6095	1388	0.23	1.00974e-78	0.5	1.01	0.93	1.09	0.259	1.05	0.264	0.325249
Tb927.6.4950	mago nashi-like protein, putative	Nuclear.transport	1484	1545	1.041	0.965514	1664	1381	0.83	0.0301497	238	330	1.387	0.566443	674	443	0.657	0.000110125	1045	652	0.62	3.86382e-06	0.6	0.77	0.94	0.82	0.596	0.99	0.264	0.615167
Tb927.10.10030	hypothetical protein, conserved	ZUnknown	547	317	0.58	0.00775119	362	478	1.319	0.419626	61	37	0.608	0.868167	252	136	0.54	7.23495e-05	467	290	0.62	6.49412e-05	1.07	1.09	1.58	0.69	0.332	1.12	0.265	0.43627
Tb927.11.13890	RNA ligase asociated with SSU	Mito.pathway	889	1026	1.154	0.841957	917	712	0.776	0.110384	195	226	1.156	0.756262	317	271	0.855	0.262458	363	328	0.9	0.385449	0.78	0.99	2.15	0.46	0.661	1.1	0.266	0.61514
Tb927.3.800	Vacuolar iron transporter (TbVIT1	Transporter	1205	809	0.672	0.0667447	1283	1066	0.831	0.045209	256	314	1.229	0.590519	542	330	0.609	0.000190834	1248	554	0.44	1.27756e-18	0.66	1.03	1.84	0.56	0.385	0.92	0.266	0.28243
Tb927.11.16430	18 kDa ER-associated protein (ERAP18)	Vesicular.transport	640	615	0.96	0.792654	1993	1014	0.509	2.94208e-15	213	235	1.103	0.821598	154	172	1.113	0.93858	176	204	1.15	0.466885	1.2	3.57	7	0.51	0.55	1.81	0.266	0.723714
Tb927.9.14510	hypothetical protein	ZUnknown	51	37	0.723	0.633509	97	136	1.397	0.143752	32	38	1.186	0.974985	30	24	0.82	0.510289	50	42	0.85	0.58228	1.18	7.43	2.19	3.4	0.414	0.96	0.266	0.293303
Tb927.10.7640	hypothetical protein	ZUnknown	32	72	2.268	0.0274023	200	410	2.052	1.96812e-07	6	31	4.963	0.785032	2	12	6.874	0.0151828	4	24	5.57	0.00357628	2.46	1.77	2.95	0.6	1.298	6.82	0.266	0.610619
Tb927.11.8000	hypothetical protein, conserved	ZUnknown	922	1160	1.258	0.247996	1437	1193	0.83	0.0673432	345	381	1.103	0.820729	302	459	1.519	0.000357745	494	720	1.46	0.000781124	1.16	4.05	3.68	1.1	0.72	1.44	0.266	0.540054
Tb927.10.4190	hypothetical protein	ZUnknown	10	11	1.106	1	55	107	1.96	0.0089162	3	6	1.673	1	0	2	5.254	0.560242	6	2	0.28	0.337963	0.25	2.67	2.09	1.28	0.633	#N/A	0.267	0.467394
Tb927.10.11200	hypothetical protein, conserved	ZUnknown	394	153	0.387	1.47527e-05	675	305	0.451	5.00467e-12	100	84	0.841	1	198	126	0.636	0.00647367	324	248	0.77	0.0358944	1.98	2.23	3.48	0.64	0.222	1.18	0.267	0.285768
Tb927.10.15320	hypothetical protein, conserved	ZUnknown	717	192	0.267	1.54973e-09	246	201	0.819	0.247412	69	40	0.579	1	257	65	0.251	0.000161081	570	393	0.69	0.00080656	2.58	1.49	1.43	1.04	0.153	0.99	0.267	0.694602
Tb927.10.4830	hypothetical protein, conserved	ZUnknown	938	716	0.763	0.182417	461	403	0.875	0.336024	126	117	0.928	0.907706	393	242	0.616	0.00016171	1141	772	0.68	2.86077e-05	0.89	0.96	1.57	0.61	0.437	0.99	0.267	0.244727
Tb927.10.8410	hypothetical protein, conserved	ZUnknown	654	425	0.65	0.0589532	848	745	0.878	0.222205	131	145	1.106	0.869975	353	216	0.611	0.000383473	1321	697	0.53	2.00452e-12	0.81	0.74	0.85	0.87	0.372	1.01	0.267	0.153358
Tb927.11.16710	hypothetical protein, conserved	ZUnknown	786	580	0.738	0.13176	535	459	0.858	0.205693	140	115	0.826	0.918441	282	149	0.527	1.69113e-05	519	469	0.9	0.419304	1.22	0.69	4.6	0.15	0.423	1.01	0.267	0.647814
Tb927.10.1810	hypothetical protein, conserved	ZUnknown	603	497	0.825	0.312553	367	451	1.228	0.209932	92	71	0.777	0.891323	255	123	0.482	5.55141e-06	280	174	0.62	0.000931319	0.75	0.36	0.38	0.95	0.472	0.99	0.267	0.751619
Tb927.11.9830	Mitchondrial LSU ribosomal protein	Mito.translation	763	907	1.189	0.804983	894	1010	1.13	0.247088	168	225	1.342	0.704781	283	210	0.744	0.0900569	458	359	0.78	0.0395559	0.66	0.76	1.46	0.52	0.681	0.99	0.268	0.626232
Tb927.10.1830	syntaxin, putative	Vesicular.transport	611	438	0.716	0.0789448	829	802	0.967	0.780662	218	261	1.197	0.709879	277	179	0.647	0.0025471	339	296	0.87	0.23281	1.22	1.68	2.18	0.77	0.41	0.91	0.268	0.662
Tb927.10.6490	hypothetical protein, conserved	ZUnknown	1199	737	0.614	0.0250575	1054	967	0.918	0.447853	243	158	0.648	0.674065	757	419	0.554	3.46274e-07	1655	954	0.58	6.24729e-10	0.94	1.01	2.46	0.41	0.352	1.08	0.268	0.175397
Tb927.10.4760	hypothetical protein, conserved	ZUnknown	1193	820	0.688	0.039472	870	741	0.851	0.120952	252	214	0.848	0.948016	484	245	0.505	3.26009e-08	908	555	0.61	2.25739e-07	0.89	1.17	1.67	0.7	0.394	0.95	0.269	0.615688
Tb927.5.4510	hypothetical protein, conserved	ZUnknown	553	341	0.616	0.0743073	819	637	0.778	0.0170652	109	107	0.981	1	184	82	0.446	1.26898e-05	231	139	0.6	0.00058978	0.98	0.82	0.79	1.04	0.353	1.02	0.269	0.752394
Tb927.9.3350	pseudouridylate synthase, putative	rRNA.tRNA.process	1298	1045	0.805	0.256912	1664	1309	0.786	0.00496293	381	388	1.019	1	557	356	0.638	0.00019193	1060	611	0.58	1.20251e-05	0.72	1.55	2.31	0.67	0.461	0.99	0.27	0.122798
Tb927.5.4030	LSm7	RNA.processing	380	311	0.82	0.329891	947	921	0.973	0.819362	97	97	0.996	1	152	96	0.633	0.0106434	190	183	0.96	0.770223	1.17	1.29	2.19	0.59	0.469	1.31	0.271	0.400956
Tb927.11.2020	hypothetical protein, conserved	ZUnknown	914	864	0.945	0.773334	1406	820	0.583	1.13857e-09	219	264	1.208	0.761951	469	339	0.723	0.00792044	735	606	0.82	0.0732349	0.87	1.33	3.5	0.38	0.541	1.08	0.271	0.162686
Tb927.11.11620	hypothetical protein, conserved	Mito.pathway	1204	1181	0.98	0.941715	905	643	0.711	0.011621	232	141	0.609	0.637742	558	377	0.676	0.000843264	873	769	0.88	0.247118	0.9	3.95	4.82	0.82	0.561	1.16	0.272	0.196707
Tb927.10.10420	monothiol glutaredoxin 2	Redox	976	683	0.699	0.146671	1031	913	0.885	0.225815	135	113	0.834	0.984394	421	163	0.387	1.06861e-11	440	324	0.74	0.0100327	1.05	0.95	3.06	0.31	0.4	1.04	0.272	0.711411
Tb927.10.12420	predicted S. cerevisiae Got1 homologue, predicted to be involved in ER-Golgi transport	Vesicular.transport	337	427	1.267	0.615148	561	730	1.3	0.0194707	98	115	1.169	0.936671	117	97	0.824	0.578917	125	143	1.15	0.520506	0.91	2.21	1.28	1.73	0.725	1.15	0.272	0.716241
Tb927.11.3340	RBP34	RNA.binding	1290	1086	0.842	0.538229	1090	1615	1.482	5.30902e-06	249	419	1.68	0.156101	391	210	0.535	0.0187919	765	363	0.47	5.86877e-06	0.56	0.54	2.25	0.24	0.482	0.69	0.273	0.712924
Tb927.10.7070	small nuclear RNA-activating protein (SNAP3)	RNA.processing	834	1024	1.227	0.747298	2230	1160	0.52	4.35383e-08	230	244	1.062	0.853361	246	279	1.136	0.426929	311	509	1.64	2.33424e-05	1.33	1.1	1.49	0.74	0.702	1.76	0.273	0.651616
Tb927.11.12960	hypothetical protein, conserved	ZUnknown	677	520	0.768	0.201496	1085	630	0.581	1.66515e-08	177	119	0.669	0.67799	262	116	0.442	1.9206e-05	247	161	0.65	0.10079	0.85	1.34	2.58	0.52	0.44	1.14	0.273	0.628485
Tb927.9.9610	hypothetical protein, conserved	ZUnknown	406	159	0.39	1.29745e-05	397	491	1.236	0.148995	146	139	0.947	1	202	87	0.432	4.62213e-07	249	171	0.69	0.0109983	1.76	1.05	2.28	0.46	0.223	0.8	0.273	0.64124
Tb927.5.4160	hypothetical protein, conserved	ZUnknown	1337	1530	1.144	0.742607	2853	2684	0.941	0.441148	428	527	1.231	0.72623	389	353	0.907	0.543698	525	641	1.22	0.318909	1.07	0.79	1.58	0.5	0.655	1.3	0.273	0.670166
Tb927.6.1570	2-hydroxy-3-oxopropionate reductase, putative	Mito.pathway	1713	1354	0.79	0.304121	1159	1176	1.015	0.891286	318	374	1.177	0.835053	601	517	0.861	0.354492	4112	1750	0.43	3.21631e-15	0.54	2.5	4.03	0.62	0.452	0.94	0.274	0.159944
Tb927.6.750	kinetoplastid-specific phospho-protein phosphatase, putative	Protein.phosphatase	1218	1051	0.863	0.425215	2251	1610	0.715	2.59305e-05	375	445	1.185	0.740394	412	275	0.667	0.00602388	567	417	0.74	0.00547741	0.85	1.01	0.72	1.41	0.494	1.05	0.274	0.621793
Tb927.5.540	hypothetical protein	ZUnknown	191	160	0.835	0.519961	145	115	0.794	0.317047	75	42	0.563	0.479625	120	88	0.736	0.111409	494	381	0.77	0.0178725	0.92	2.15	0.46	4.64	0.478	1.12	0.275	0.281431
Tb927.11.3210	hypothetical protein	ZUnknown	99	70	0.701	0.20514	430	455	1.059	0.748854	39	54	1.366	0.75526	20	24	1.193	0.912432	32	30	0.94	0.847273	1.33	1.71	2.67	0.64	0.401	1.9	0.275	0.677808
Tb927.7.3890	hypothetical protein, conserved	ZUnknown	402	190	0.474	0.000647208	779	736	0.945	0.62336	129	89	0.689	0.749105	244	77	0.316	1.53777e-12	513	158	0.31	1.02146e-22	0.65	1.35	2.05	0.66	0.271	0.94	0.275	0.139263
Tb927.7.1010	hypothetical protein, conserved	ZUnknown	851	1101	1.294	0.821843	811	810	0.999	0.999233	130	181	1.389	0.517372	307	235	0.763	0.0716406	483	382	0.79	0.0423156	0.61	1.05	3	0.35	0.741	1.03	0.275	0.688993
Tb927.10.12330	ZC3H34	RNA.binding	2075	1364	0.658	0.0589532	1090	1308	1.2	0.052353	169	345	2.042	0.0853597	743	311	0.418	7.68129e-15	2847	562	0.2	3.1884e-80	0.3	0.24	0.65	0.37	0.377	0.71	0.276	0.658973
Tb927.6.3340	hypothetical protein, conserved	ZUnknown	1141	1680	1.472	0.371057	1686	2171	1.287	0.0313114	209	403	1.922	0.131315	372	466	1.252	0.0848613	784	760	0.97	0.727861	0.66	1.06	1.33	0.8	0.843	1.16	0.276	0.723714
Tb927.9.9710	hypothetical protein, conserved	ZUnknown	1069	777	0.727	0.0843526	949	693	0.73	0.00173757	239	308	1.291	0.726346	399	221	0.554	7.82797e-06	705	514	0.73	0.00202888	1	0.93	1.9	0.49	0.416	0.84	0.276	0.519848
Tb927.9.15000	hypothetical protein, conserved	ZUnknown	1322	1029	0.779	0.165471	965	643	0.666	4.61492e-05	173	195	1.127	0.893276	488	312	0.639	0.000817199	1679	824	0.49	1.43681e-15	0.63	0.88	1.54	0.57	0.446	0.99	0.276	0.52946
Tb927.5.590	protein phosphatase 1, regulatory subunit, putative	Protein.phosphatase	783	574	0.733	0.193989	1606	1342	0.836	0.0383793	235	332	1.414	0.566779	362	314	0.868	0.258972	1051	583	0.55	2.24087e-10	0.76	1.48	0.93	1.6	0.42	1.08	0.277	0.172255
Tb927.10.11160	HIRA-interacting protein 5, putative	Mito.pathway	674	636	0.944	0.699166	1391	667	0.479	8.96572e-07	231	174	0.753	0.747254	268	205	0.767	0.208934	565	483	0.85	0.216484	0.9	1.17	3.77	0.31	0.54	1.37	0.278	0.280156
Tb927.6.4080	Mitchondrial LSU ribosomal protein	Mito.translation	1453	2073	1.427	0.679176	1806	1909	1.057	0.570537	402	464	1.153	0.790318	768	533	0.694	0.000863173	1112	1033	0.93	0.446148	0.65	0.43	1.65	0.26	0.817	1.01	0.278	0.178076
Tb927.7.4880	hypothetical protein, conserved	ZUnknown	1277	1052	0.823	0.339286	1349	1016	0.753	0.00168718	258	245	0.949	1	417	199	0.477	4.52237e-05	845	483	0.57	2.26667e-08	0.7	0.42	0.89	0.47	0.471	0.95	0.278	0.615782
Tb927.7.2440	pyrroline-5-carboxylate reductase, putative (P5CR)	Mito.pathway	1059	778	0.735	0.116292	738	573	0.776	0.0665712	123	104	0.842	0.828634	268	243	0.905	0.613671	1135	680	0.6	4.11713e-08	0.82	1.18	1.82	0.65	0.421	1.19	0.279	0.685656
Tb927.11.13710	hypothetical protein, conserved	Mito.pathway	1463	1453	0.993	0.838109	1507	1525	1.012	0.941188	196	233	1.188	0.791364	558	348	0.623	7.30204e-05	648	407	0.63	7.74848e-06	0.63	0.89	3.56	0.25	0.568	1.06	0.28	0.778667
Tb927.7.3360	Farnesyl-pyrophosphate synthase	Prenylation	858	566	0.659	0.0847193	743	834	1.122	0.316264	238	210	0.882	0.874477	375	335	0.892	0.430539	1936	1141	0.59	1.96552e-05	0.89	1.61	2.88	0.56	0.377	1.06	0.28	0.139263
Tb927.5.288b	ribulose-phosphate 3-epimerase, putative	PPP	1389	878	0.632	0.0497153	999	937	0.938	0.545836	215	416	1.934	0.144942	454	339	0.747	0.0166777	1766	711	0.4	1.49217e-24	0.64	#N/A	#N/A	#N/A	0.362	#N/A	0.281	0.612717
Tb927.10.4220	hypothetical protein, conserved	ZUnknown	483	393	0.814	0.520303	946	747	0.79	0.0200794	180	300	1.664	0.359749	198	207	1.049	0.636516	491	428	0.87	0.310144	1.07	1.73	1.65	1.05	0.466	1.03	0.281	0.430912
Tb927.3.3620	hypothetical protein, conserved	ZUnknown	325	431	1.325	0.703024	627	385	0.614	3.31487e-05	109	89	0.813	0.802116	128	121	0.944	0.816342	222	326	1.47	0.00408914	1.11	1.32	2.32	0.57	0.759	1.43	0.281	0.263047
Tb927.11.8850	hypothetical protein, conserved	ZUnknown	432	354	0.82	0.352854	507	614	1.21	0.106673	96	76	0.796	0.749603	152	73	0.478	0.0059184	246	154	0.63	0.00110389	0.77	0.95	1.12	0.85	0.469	1.05	0.282	0.651616
Tb927.9.10520	hypothetical protein, possible component of cytochorome oxidase complex	Mito.e.transport	858	778	0.906	0.715329	715	703	0.983	0.873165	146	164	1.125	0.95086	342	275	0.802	0.199848	740	512	0.69	0.000239766	0.76	1.07	1.3	0.82	0.519	1.05	0.283	0.463734
Tb927.10.9810	hypothetical protein, conserved	Mito.pathway	1050	892	0.85	0.472288	828	720	0.869	0.197482	220	206	0.938	0.988795	458	336	0.733	0.0882852	1010	637	0.63	1.70681e-06	0.74	0.47	2.47	0.19	0.487	1.04	0.283	0.343458
Tb927.4.4640	hypothetical protein, conserved	ZUnknown	710	951	1.339	0.527673	976	887	0.909	0.366269	158	190	1.202	0.905488	224	216	0.966	0.893748	344	465	1.35	0.0167636	1.01	2.01	3.72	0.54	0.767	1.22	0.283	0.575106
Tb927.10.3070	hypothetical protein, conserved	ZUnknown	514	233	0.454	0.000394651	832	704	0.846	0.322153	208	141	0.679	0.519878	323	136	0.422	1.44625e-09	498	243	0.49	5.54311e-10	1.08	0.76	1.27	0.6	0.26	0.98	0.283	0.221352
Tb927.11.16150	tubulin binding cofactor A, putative	Cytoskeleton	1208	484	0.401	2.91114e-07	992	742	0.748	0.00283505	193	164	0.851	0.906662	437	166	0.38	1.20704e-08	600	380	0.63	0.0139164	1.58	1.01	0.94	1.07	0.23	0.93	0.284	0.708296
Tb927.7.7510	hypothetical protein	ZUnknown	509	551	1.082	0.926356	751	834	1.111	0.366892	210	202	0.961	1	159	166	1.042	0.839596	296	385	1.3	0.142752	1.2	#N/A	#N/A	#N/A	0.619	#N/A	0.284	0.679891
Tb927.3.3010	hypothetical protein, conserved	ZUnknown	355	428	1.203	0.776475	363	216	0.595	0.000365599	82	38	0.467	0.549351	114	103	0.902	0.598528	134	158	1.18	0.394283	0.98	2.2	3.79	0.58	0.689	1.5	0.284	0.734491
Tb927.9.9630	hypothetical protein, conserved	ZUnknown	1281	1273	0.993	0.932887	1130	777	0.687	7.41891e-05	263	178	0.677	0.569244	437	382	0.872	0.480718	1528	932	0.61	2.89216e-08	0.61	1.85	2.61	0.71	0.568	1.22	0.284	0.400854
Tb927.3.860	acyl carrier protein, mitochondrial precursor, putative (ACP)	Lipids	3281	1105	0.337	4.10301e-10	601	662	1.102	0.459763	151	179	1.19	0.798637	1296	319	0.246	1.81984e-15	2467	603	0.24	2.73305e-61	0.72	1.36	2.72	0.5	0.193	0.8	0.285	0.723714
Tb927.11.1440	hypothetical protein, conserved	ZUnknown	690	967	1.402	0.481101	530	1022	1.928	1.63366e-11	139	157	1.134	0.831566	279	202	0.725	0.185216	377	663	1.76	2.87985e-07	1.26	1.56	1.7	0.92	0.803	1.03	0.285	0.655237
Tb927.11.3060	hypothetical protein, conserved	ZUnknown	844	468	0.554	0.00312212	719	682	0.948	0.631853	203	107	0.525	0.25598	342	210	0.613	0.000135072	623	509	0.82	0.0720592	1.48	1.24	2.34	0.53	0.317	1.2	0.285	0.450333
Tb927.8.1920	DOT1A	Chromatin	770	667	0.867	0.490695	1080	683	0.632	1.9543e-06	179	287	1.603	0.294482	256	235	0.916	0.49355	685	443	0.65	0.00842836	0.75	0.51	0.68	0.75	0.496	1	0.286	0.524589
Tb927.9.1610	CDP-diacylglycerol--inositol 3-phosphatidyltransferase, putative	Lipids	720	712	0.988	0.944399	872	631	0.724	0.00177654	164	129	0.784	1	221	219	0.991	1	360	316	0.88	0.387634	0.89	1.83	2.65	0.69	0.566	1.4	0.287	0.568126
Tb927.10.2530	adenylate kinase, putative (ADKF)	Nucleotides	1904	860	0.452	9.39754e-06	330	325	0.984	0.941883	206	197	0.959	1	794	326	0.411	6.30718e-11	2874	900	0.31	7.5839e-31	0.69	0.37	0.69	0.54	0.259	0.83	0.287	0.139263
Tb927.11.1970	hypothetical protein, conserved	ZUnknown	782	1171	1.496	0.201623	1503	1207	0.803	0.0928102	218	291	1.335	0.70348	280	341	1.216	0.322314	435	567	1.3	0.0317094	0.87	1.34	1.86	0.72	0.856	1.34	0.287	0.478501
Tb927.9.3620	hypothetical protein, conserved	ZUnknown	498	793	1.592	0.587257	1009	718	0.712	0.000577707	188	287	1.53	0.558523	152	193	1.27	0.277862	207	266	1.29	0.119406	0.81	1.24	1.57	0.79	0.911	1.27	0.287	0.659272
Tb927.2.4840	hypothetical protein, conserved	ZUnknown	807	674	0.835	0.39133	720	815	1.132	0.56268	172	153	0.889	0.93054	334	148	0.445	1.95966e-05	363	288	0.79	0.0922301	0.95	1.22	1.88	0.65	0.478	0.92	0.287	0.668417
Tb927.5.2180	hypothetical protein, conserved	ZUnknown	807	856	1.06	0.992402	876	667	0.761	0.0685294	197	222	1.124	0.793048	316	210	0.663	0.0058311	404	342	0.85	0.219312	0.8	0.63	0.56	1.13	0.607	0.99	0.287	0.396622
Tb927.7.570	prefoldin, putative	Chaperone	1800	1256	0.698	0.0629723	619	675	1.091	0.492164	171	276	1.61	0.326732	579	298	0.515	3.22354e-08	1655	557	0.34	5.17726e-21	0.48	0.96	1.04	0.92	0.4	0.77	0.288	0.699907
Tb927.11.8800	hypothetical protein, conserved	Mito.pathway	628	866	1.38	0.192786	824	756	0.918	0.459552	223	315	1.409	0.464568	260	288	1.107	0.45898	428	499	1.17	0.222903	0.85	1.81	3.93	0.46	0.79	1.07	0.29	0.419456
Tb927.9.1960	nitrilase, putative	Amino.acids	1756	1754	0.999	0.866192	802	744	0.928	0.58183	170	137	0.809	0.861735	509	330	0.648	0.0471553	1907	982	0.51	1.11285e-14	0.52	2.49	5.53	0.45	0.572	1.06	0.291	0.7271
Tb927.11.13870	hypothetical protein, conserved	ZUnknown	915	479	0.524	0.000788413	805	662	0.823	0.0659906	175	185	1.057	0.948716	329	217	0.659	0.0156799	753	388	0.52	2.31288e-10	0.98	2.06	3.49	0.59	0.3	0.99	0.291	0.53281
Tb927.11.1710	mitochondrial RNA binding protein 1,gBP21, MRP1 (GBP21)	Mito.RNA	3652	2003	0.549	0.00531298	687	684	0.996	0.950621	215	213	0.993	0.936067	1340	447	0.333	7.85719e-29	3405	1197	0.35	1.90003e-15	0.64	0.59	1.59	0.37	0.314	0.87	0.292	0.692066
Tb927.11.1370	glutaredoxin GRX1	Redox	1241	583	0.47	1.96187e-05	271	283	1.042	0.90771	74	39	0.533	0.642475	510	173	0.34	5.42303e-18	866	441	0.51	0.000106986	1.08	3.32	4.26	0.78	0.269	1	0.292	0.736082
Tb927.11.13750	small GTPase, putative,ras-related rab-4 (RAB4)	Vesicular.transport	634	521	0.823	0.420138	757	902	1.192	0.282821	127	231	1.821	0.558523	252	163	0.647	0.0103475	387	276	0.71	0.00426649	0.87	2.01	1.55	1.3	0.471	0.85	0.292	0.610619
Tb927.11.16160	ATP binding protein-like protein	ZUnknown	1333	662	0.497	0.00782009	693	1087	1.569	0.0283133	192	269	1.402	0.681226	563	281	0.499	1.42519e-09	1071	570	0.53	1.58899e-11	1.07	0.71	0.74	0.96	0.285	0.8	0.292	0.73054
Tb927.10.11250	hypothetical protein, conserved	ZUnknown	1152	686	0.595	0.181031	1478	1201	0.812	0.0203195	703	693	0.985	0.936067	659	507	0.77	0.035401	5460	1978	0.36	2.16878e-18	0.61	1.09	0.48	2.25	0.341	0.87	0.292	0.21993
Tb927.10.11150	hypothetical protein, conserved, no domains	ZUnknown	837	658	0.786	0.293899	1493	966	0.647	6.27057e-07	288	149	0.516	0.268974	546	327	0.598	4.70065e-06	967	750	0.78	0.00920274	0.99	1.01	0.96	1.05	0.45	1.27	0.292	0.218885
Tb927.8.2540	Acetyl-CoA acetyltransferase	Lipids	2548	1655	0.649	0.0294113	956	781	0.817	0.0528777	316	204	0.648	0.483686	861	782	0.907	0.629609	9509	3387	0.36	1.79196e-07	0.55	0.36	0.9	0.4	0.372	1.04	0.293	0.139263
Tb927.6.1270	hypothetical protein, conserved	ZUnknown	1091	970	0.889	0.745411	1782	2080	1.167	0.0694901	257	335	1.306	0.70348	486	362	0.746	0.049448	867	705	0.81	0.0354816	0.91	0.76	1.95	0.39	0.509	1.08	0.293	0.203635
Tb927.10.12990	hypothetical protein, conserved,predicted ankyrin repeat family protein	Cytoskeleton	1134	775	0.683	0.0445259	1820	1026	0.564	4.56191e-11	323	421	1.305	0.709817	505	272	0.539	7.93848e-07	924	656	0.71	0.000419765	1.04	1.08	1.3	0.83	0.391	0.89	0.294	0.21993
Tb927.11.9840	hypothetical protein, conserved	ZUnknown	931	1180	1.268	0.398475	1397	1374	0.984	0.872157	319	433	1.356	0.634826	325	341	1.051	0.661704	366	374	1.02	0.941634	0.81	1.14	1.78	0.64	0.726	1.12	0.295	0.533907
Tb927.2.1790	hypothetical protein, conserved	ZUnknown	438	529	1.206	0.9145	1202	934	0.777	0.00731505	152	207	1.36	0.70873	100	108	1.088	1	108	139	1.29	0.231368	1.07	0.75	1.14	0.66	0.69	1.53	0.295	0.73935
Tb927.11.13830	hypothetical protein, conserved	Mito.pathway	813	586	0.722	0.0987928	1552	1359	0.876	0.160221	320	465	1.45	0.477649	459	274	0.596	1.23027e-05	972	588	0.61	1.36812e-07	0.84	1.22	2.26	0.54	0.413	0.83	0.296	0.212762
Tb927.10.10440	mitochondrial carrier protein, MCP8	Mito.transport	545	451	0.828	0.466591	1306	1512	1.158	0.444446	295	218	0.741	0.831636	224	206	0.92	0.603415	511	603	1.18	0.214715	1.43	1.39	1.88	0.74	0.474	1.45	0.296	0.315401
Tb927.10.7480	hypothetical protein, conserved	ZUnknown	426	496	1.166	0.716506	560	528	0.943	0.625633	115	143	1.237	0.71421	151	125	0.824	0.413454	241	205	0.85	0.356969	0.73	1.69	1.17	1.45	0.668	1.07	0.296	0.599393
Tb927.11.2960	hypothetical protein, copurified with splicing complex	ZUnknown	578	705	1.22	0.858941	1253	1295	1.034	0.774708	177	185	1.045	0.859117	170	139	0.816	0.258272	216	191	0.88	0.483334	0.72	1	2.56	0.39	0.698	1.33	0.296	0.721815
Tb927.2.2900	ARP2/3 complex subunit, putative	Cytoskeleton	345	355	1.031	0.935638	839	650	0.776	0.0127526	102	89	0.874	0.946591	101	97	0.961	0.960285	189	198	1.05	1	1.02	4	2.55	1.57	0.59	1.62	0.297	0.700568
Tb927.6.2200	Class 1 glutamine amido-transferase domain, or protease	Enzyme	3127	2017	0.645	0.0127751	1162	1420	1.222	0.0909666	233	231	0.991	0.981845	1040	543	0.522	9.25953e-10	3391	1320	0.39	1.45865e-31	0.6	0.73	5.21	0.14	0.369	0.97	0.297	0.627945
Tb927.5.1730	inhibitor of serine peptidase (ISP), putative,ecotin family (I11), putative	Protease	1063	1144	1.076	0.886511	537	343	0.64	0.000274757	152	106	0.696	0.711188	367	279	0.759	0.0616501	954	843	0.88	0.32231	0.82	2.65	1.17	2.27	0.616	1.12	0.297	0.59354
Tb927.11.9500	hypothetical protein, conserved	ZUnknown	375	579	1.546	0.48873	909	634	0.698	0.000457125	146	175	1.193	0.717563	103	144	1.404	0.0458334	174	258	1.48	0.205527	0.96	1.8	1.88	0.96	0.885	1.62	0.297	0.473434
Tb927.1.2985	hypothetical protein, conserved	ZUnknown	478	325	0.68	0.0415103	632	410	0.649	0.00276664	124	145	1.165	0.947474	160	102	0.64	0.102635	257	205	0.8	0.0930473	1.18	1.56	2.14	0.73	0.389	0.99	0.297	0.718242
Tb927.6.570	hypothetical protein, conserved	ZUnknown	1013	1338	1.322	0.736373	777	756	0.974	0.849495	156	155	0.993	0.895166	410	343	0.836	0.209896	563	508	0.9	0.381062	0.68	0.51	1.5	0.34	0.757	1.12	0.297	0.648036
Tb927.4.1130	hypothetical protein, conserved	Mito.pathway	608	633	1.041	0.954223	1871	1789	0.957	0.682968	230	241	1.05	0.90866	220	165	0.75	0.132908	307	357	1.16	0.209038	1.12	0.86	1.43	0.6	0.596	1.36	0.298	0.577433
Tb927.8.4910	hypothetical protein, conserved	ZUnknown	875	1031	1.178	0.885468	481	631	1.313	0.021068	128	136	1.061	0.883806	355	246	0.691	0.00682493	571	376	0.66	0.00985194	0.56	1.34	1.19	1.13	0.674	0.99	0.298	0.734076
Tb927.3.2030	acylphosphatase, putative	Lipids	320	419	1.312	0.695638	365	321	0.878	0.367688	80	80	0.993	0.90545	119	104	0.876	0.557751	179	270	1.51	0.00504819	1.15	1.31	2.79	0.47	0.751	1.2	0.299	0.668417
Tb927.9.11120	Mitchondrial SSU ribosomal associated	Mito.translation	703	570	0.811	0.432184	1579	1264	0.8	0.0118049	491	479	0.975	1	445	448	1.007	0.9325	1580	1132	0.72	0.000262069	0.88	1.73	2.88	0.6	0.464	1.14	0.299	0.196628
Tb927.10.8160	hypothetical protein, conserved	ZUnknown	445	315	0.708	0.11233	766	545	0.712	0.00155735	146	145	0.989	0.985737	179	101	0.568	0.000836668	224	248	1.11	0.555158	1.56	2.16	4.41	0.49	0.405	1.05	0.299	0.618113
Tb927.6.2600	hypothetical protein, conserved	ZUnknown	1473	1089	0.739	0.19772	970	989	1.019	0.944394	216	159	0.735	0.930612	533	342	0.641	0.00289812	905	740	0.82	0.0493744	1.11	1.07	1.75	0.61	0.423	1.11	0.299	0.70424
Tb927.10.12600	hypothetical protein	ZUnknown	1143	891	0.78	0.264503	1670	1299	0.778	0.00349395	380	353	0.927	0.95742	579	416	0.718	0.00266246	1155	833	0.72	0.000907091	0.92	1.94	2.49	0.78	0.447	1.1	0.3	0.183741
Tb927.2.5260	hypothetical protein, conserved	ZUnknown	674	647	0.96	0.769384	1129	815	0.722	0.00178761	220	199	0.907	0.96621	292	182	0.623	0.00129125	300	217	0.72	0.0186365	0.75	0.99	1.9	0.52	0.55	1.11	0.3	0.534449
Tb927.11.9940	hypothetical protein, conserved	ZUnknown	739	866	1.172	0.848992	974	1091	1.12	0.330672	189	140	0.743	0.650713	318	284	0.893	0.271974	484	560	1.16	0.257538	0.99	0.95	1.51	0.63	0.671	1.3	0.3	0.393395
Tb927.8.2290	hypothetical protein, conserved	ZUnknown	979	1015	1.037	0.941715	455	429	0.942	0.710663	139	115	0.831	0.936067	357	262	0.735	0.0103514	623	499	0.8	0.0635781	0.77	0.3	1	0.3	0.594	1.07	0.3	0.685208
Tb927.7.6660	chaperone protein DNAj, putative	Chaperone	1253	662	0.529	0.00144605	1133	815	0.719	0.000591844	156	133	0.85	0.984932	521	263	0.505	0.000201417	1187	565	0.48	4.32541e-15	0.9	0.27	1.17	0.23	0.303	1.07	0.301	0.66716
Tb927.9.7000	hypothetical protein, conserved	ZUnknown	2197	1481	0.674	0.0364068	1298	1030	0.793	0.0227007	204	198	0.974	1	698	427	0.611	5.20777e-06	2183	887	0.41	3.32437e-26	0.6	0.82	3.04	0.27	0.386	1.03	0.301	0.731036
Tb927.9.3360	N-acetyltransferase, putative	Enzyme	1035	850	0.822	0.42557	1916	1579	0.824	0.0203367	327	322	0.985	0.948566	483	368	0.762	0.0186197	800	635	0.79	0.0171908	0.97	1.3	1.44	0.9	0.471	1.17	0.302	0.212762
Tb927.11.10240	hslVU complex proteolytic subunit, in mitochondrion	Protease	1991	714	0.359	3.27957e-08	908	1050	1.157	0.161884	197	125	0.636	0.361517	724	315	0.434	1.47632e-13	3524	1134	0.32	2.18941e-18	0.9	0.49	1.58	0.31	0.206	1.01	0.302	0.218885
Tb927.3.3760	tryparedoxin (TRYP1)	Redox	7637	4401	0.576	0.00105412	1788	2047	1.145	0.216817	270	281	1.041	0.86354	2505	973	0.388	3.21215e-25	7104	1851	0.26	4.19915e-68	0.45	0.24	0.53	0.45	0.33	0.95	0.302	0.72901
Tb927.6.4580	Mitchondrial SSU ribosomal protein	Mito.translation	1142	1224	1.072	0.96865	1215	1177	0.969	0.864128	149	106	0.712	0.960269	408	229	0.562	0.000199368	558	366	0.66	0.000977338	0.61	0.42	1.02	0.41	0.614	1.23	0.303	0.780622
Tb927.3.2270	hypothetical protein, conserved	ZUnknown	759	528	0.695	0.0864751	2542	1593	0.627	1.39402e-09	299	286	0.957	0.940443	447	285	0.637	0.10861	644	497	0.77	0.0151179	1.11	1.15	1.19	0.97	0.398	1.26	0.303	0.183741
Tb927.9.11560	hypothetical protein, conserved	ZUnknown	1140	1330	1.167	0.842788	1638	1488	0.908	0.283642	277	263	0.951	1	397	306	0.77	0.246771	506	534	1.06	0.911493	0.9	0.92	2.24	0.41	0.668	1.22	0.303	0.682542
Tb927.10.11920	hypothetical protein, conserved, no clear yeast or human matches	ZUnknown	583	513	0.88	0.459028	1207	831	0.688	6.50905e-05	99	137	1.384	0.650639	188	121	0.642	0.0155263	254	219	0.86	0.250166	0.98	1.91	6.16	0.31	0.504	1.21	0.303	0.720156
Tb927.10.7450	RRP41A exosome complex PH subunit	RNA.degradation	946	681	0.72	0.10907	1672	1295	0.775	0.00306967	230	319	1.385	0.558523	346	212	0.612	0.0010164	561	373	0.66	0.00492623	0.92	0.94	1.54	0.61	0.412	0.97	0.304	0.600084
Tb927.10.8620	hypothetical protein, conserved	ZUnknown	668	632	0.946	0.684899	794	679	0.856	0.15753	199	259	1.301	0.566443	282	228	0.807	0.176547	395	469	1.19	0.207734	1.25	1.41	2.94	0.48	0.542	1	0.304	0.239368
Tb927.10.4330	2-oxoisovalerate dehydrogenase beta subunit, mitochondrial precursor, putative	Lipids	793	363	0.457	3.63429e-05	957	513	0.536	5.52833e-10	216	131	0.608	0.391988	374	132	0.353	4.39783e-14	1003	329	0.33	2.58025e-24	0.72	0.27	1.5	0.18	0.262	0.97	0.305	0.244287
Tb927.9.8950	CAAX prenyl protease 1, putative,metallo- peptidase, Clan M- Family M48	Protease	1447	1336	0.923	0.931421	1633	1827	1.119	0.222077	252	199	0.792	0.793905	392	409	1.043	0.649065	2007	1346	0.67	2.60092e-06	0.73	1.2	0.88	1.36	0.528	1.3	0.305	0.668417
Tb927.10.13000	cAMP phosphodiesterase A, putative (PDEA)	Signalling	1616	945	0.585	0.00782009	2506	1800	0.718	2.51864e-05	585	495	0.847	0.798637	1023	664	0.649	0.00328493	3550	1794	0.51	2.79245e-15	0.86	1.48	2.74	0.54	0.335	1.05	0.305	0.215491
Tb06.3A7.960	hypothetical protein	ZUnknown	699	562	0.805	0.515522	1040	1246	1.197	0.0713784	305	320	1.05	0.976523	239	180	0.75	0.137761	517	427	0.83	0.0743966	1.03	#N/A	#N/A	#N/A	0.461	#N/A	0.305	0.191919
Tb927.9.5370	hypothetical protein, conserved	ZUnknown	744	1034	1.39	0.73117	1860	1001	0.538	6.93378e-13	230	191	0.833	0.903177	190	218	1.151	0.58115	271	352	1.3	0.036216	0.94	1.31	3.97	0.33	0.796	1.86	0.306	0.697846
Tb927.6.4620	hypothetical protein, conserved	ZUnknown	723	838	1.158	0.895355	1162	953	0.82	0.0343226	198	234	1.181	0.727015	242	186	0.77	0.136041	293	313	1.07	0.805992	0.92	1.11	2.27	0.49	0.663	1.14	0.306	0.718242
Tb927.11.1650	hypothetical protein, conserved	ZUnknown	624	228	0.366	3.49368e-07	585	226	0.386	1.35395e-14	161	84	0.52	0.326621	294	98	0.334	4.8001e-12	516	218	0.42	2.75773e-13	1.15	0.76	1.17	0.65	0.21	0.98	0.306	0.630259
Tb927.8.3790	paraflagellar rod protein PFC2	Cytoskeleton	702	538	0.766	0.181031	563	505	0.897	0.378257	144	82	0.57	0.538028	399	220	0.55	8.20936e-06	1079	558	0.52	7.04127e-12	0.67	1.08	0.89	1.21	0.439	1.1	0.307	0.283082
Tb927.9.8680	cytochrome c oxidase assembly factor, putative	Mito.e.transport	754	620	0.821	0.434759	1420	892	0.628	4.37785e-05	289	245	0.849	0.892738	450	349	0.777	0.0179154	636	477	0.75	0.00686301	0.91	2	3.51	0.57	0.47	1.19	0.307	0.21993
Tb927.10.15220	hypothetical protein, conserved, potential ER localized	Vesicular.transport	1747	1613	0.923	0.643947	1026	830	0.809	0.0302969	180	181	1.008	1	581	387	0.666	0.000365444	1721	855	0.5	1.35201e-15	0.54	0.38	1.73	0.22	0.528	1.04	0.307	0.627945
Tb927.9.15080	hypothetical protein, conserved	ZUnknown	322	224	0.696	0.194466	697	538	0.773	0.135513	133	96	0.721	0.747377	144	87	0.605	0.00965507	173	175	1.01	0.911493	1.46	3.69	9.97	0.37	0.398	1.23	0.307	0.375292
Tb927.8.2170	hypothetical protein, conserved	ZUnknown	432	369	0.854	0.4178	1274	1005	0.789	0.0096766	121	77	0.639	0.873629	175	93	0.532	0.000259197	243	248	1.02	0.957737	1.2	0.74	1.57	0.47	0.489	1.55	0.307	0.592043
Tb927.4.1170	ankyrin, putative	Cytoskeleton	859	1170	1.362	0.216402	835	901	1.079	0.506002	256	329	1.286	0.773508	307	349	1.135	0.347867	698	624	0.89	0.25818	0.66	1.2	1.48	0.81	0.78	1.08	0.308	0.215491
Tb927.10.4610	dolicholphosphate-mannose synthase, putative	Glycans	1133	1423	1.256	0.408789	947	909	0.96	0.695293	234	140	0.599	0.535793	372	404	1.085	0.655923	905	755	0.83	0.170224	0.66	0.92	1.07	0.86	0.719	1.33	0.308	0.675029
Tb927.11.9910	hypothetical protein, conserved	ZUnknown	1744	882	0.506	0.000803927	2071	2073	1.001	0.993009	377	638	1.691	0.193227	936	583	0.623	1.75549e-06	2685	1230	0.46	2.06614e-21	0.91	0.69	0.72	0.96	0.29	0.83	0.308	0.22908
Tb927.7.630	hypothetical protein, conserved	ZUnknown	1452	1376	0.948	0.700766	1131	700	0.619	4.02668e-07	160	312	1.95	0.516938	411	360	0.874	0.596536	1246	659	0.53	1.58611e-11	0.56	0.61	2.18	0.28	0.543	0.96	0.308	0.685208
Tb927.11.6470	hypothetical protein, conserved	Mito.pathway	968	1348	1.393	0.689038	876	1004	1.146	0.176718	199	139	0.698	0.634056	372	274	0.737	0.377491	439	530	1.21	0.132959	0.87	0.68	2.52	0.27	0.797	1.21	0.309	0.724517
Tb927.10.13980	hypothetical protein, conserved	ZUnknown	908	720	0.793	0.233915	906	686	0.757	0.00631251	194	145	0.748	0.724898	401	244	0.608	0.000349335	562	463	0.82	0.0878826	1.04	1.08	1.57	0.69	0.454	1.12	0.31	0.621115
Tb927.6.2220	hypothetical protein, conserved	ZUnknown	1118	1099	0.983	0.802953	939	930	0.99	0.946796	262	474	1.81	0.111363	481	331	0.688	0.00541262	555	498	0.9	0.32014	0.91	1.05	3.28	0.32	0.563	0.78	0.31	0.693451
Tb927.11.780	hypothetical protein, conserved	ZUnknown	1157	673	0.582	0.00634612	187	282	1.509	0.0104535	536	372	0.693	0.358423	970	661	0.682	0.000290785	6488	2896	0.45	1.19758e-16	0.77	0.33	0.25	1.3	0.333	0.92	0.31	0.203975
Tb927.11.4780	pyruvate dehydrogenase (lipoamide) kinase, putative	Citric.acid.cycle	994	851	0.857	0.593518	1372	1111	0.81	0.0194826	278	353	1.269	0.566443	396	394	0.997	0.879661	1327	864	0.65	1.80849e-06	0.76	1.04	1.93	0.54	0.491	1.08	0.311	0.2676
Tb927.7.3370	intraflagellar transport protein IFT74	Cytoskeleton	854	580	0.679	0.105005	488	483	0.989	0.977415	384	290	0.756	0.685218	565	506	0.896	0.357613	3612	2461	0.68	2.8394e-06	1	0.95	0.58	1.63	0.389	1.02	0.311	0.262919
Tb927.10.6350	trypanin	Cytoskeleton	997	819	0.821	0.549841	2292	2130	0.929	0.380777	474	500	1.056	0.935818	550	585	1.064	0.928669	1605	1186	0.74	0.00104221	0.9	0.47	0.64	0.73	0.47	1.23	0.311	0.255828
Tb927.10.7140	membrane-bound acid phosphatase 2 (MBAP2)	Phosphatase	814	309	0.38	2.65037e-06	1392	819	0.589	2.53304e-09	324	281	0.867	0.844962	340	117	0.345	5.29813e-14	690	252	0.37	8.49549e-15	0.96	3.88	2.06	1.88	0.218	0.77	0.311	0.330372
Tb927.10.13600	hypothetical protein, possible component of cytochorome oxidase complex	Mito.e.transport	684	711	1.04	0.945202	548	518	0.945	0.685368	144	156	1.083	0.87694	297	240	0.806	0.610774	672	390	0.58	3.34944e-07	0.56	1	4.55	0.22	0.595	1.02	0.312	0.593583
Tb927.11.3570	aminopeptidase, putative,metallo-peptidase, Clan MA(E) Family M1	Protease	3009	1773	0.589	0.00555297	584	675	1.156	0.274818	653	618	0.946	1	1054	1216	1.154	0.12828	13880	4386	0.32	2.15301e-43	0.54	1.34	1.84	0.73	0.337	0.93	0.312	0.399358
Tb927.3.830	flap endonuclease-1 (FEN-1), putative	DNA	1698	1268	0.747	0.180747	987	1015	1.029	0.853038	340	388	1.141	0.819928	597	438	0.734	0.00484221	2135	1247	0.58	2.99483e-10	0.78	0.69	1.11	0.62	0.428	0.93	0.313	0.443148
Tb927.11.7930	RNA polymerase B subunit RPB8, putative (RPB8)	RNA.synthesis	696	341	0.49	0.00058403	1152	985	0.855	0.204445	160	224	1.402	0.617247	317	194	0.61	0.00218754	499	306	0.61	1.51281e-05	1.25	2.35	2.42	0.97	0.281	0.96	0.313	0.350605
Tb927.11.7150	NGG1 interacting factor 3-like	rRNA.tRNA.process	1113	1129	1.015	0.97772	1375	1103	0.802	0.0260491	342	307	0.896	0.877692	456	399	0.875	0.401342	1354	896	0.66	4.65788e-06	0.65	2.27	1.96	1.16	0.581	1.14	0.313	0.25804
Tb927.3.4340	diphthamide synthesis protein, putative	Enzyme	912	675	0.741	0.277836	1688	1456	0.863	0.0926671	265	405	1.529	0.404253	371	322	0.869	0.27874	729	658	0.9	0.300887	1.22	1.28	1.19	1.08	0.424	1.06	0.314	0.304945
Tb927.8.5660	hypothetical protein, conserved	Mito.pathway	623	291	0.466	0.000102177	752	486	0.646	4.92427e-05	137	91	0.665	0.650974	235	111	0.474	1.58591e-06	287	269	0.94	0.687795	2.01	1.71	2.67	0.64	0.267	1.15	0.314	0.71198
Tb927.7.4980	ZC3H23 POMP35	RNA.binding	866	755	0.872	0.513273	1256	978	0.779	0.00678528	290	352	1.215	0.702013	359	253	0.703	0.0166937	618	506	0.82	0.0474363	0.94	0.96	0.81	1.18	0.499	0.97	0.314	0.445154
Tb927.10.9150	hypothetical protein, conserved	ZUnknown	533	537	1.007	0.906707	1188	898	0.756	0.00254278	269	172	0.64	0.516938	329	282	0.855	0.368829	441	693	1.57	0.000287334	1.56	1.67	1.99	0.84	0.577	1.4	0.314	0.215491
Tb927.10.16050	hypothetical protein, conserved	ZUnknown	526	534	1.015	0.88166	1141	864	0.758	0.00306827	182	141	0.777	0.898377	210	137	0.652	0.00808499	221	200	0.9	0.473088	0.89	0.47	0.9	0.52	0.581	1.31	0.314	0.561497
Tb927.11.1920	hypothetical protein	ZUnknown	41	16	0.379	0.0331969	267	190	0.713	0.0473919	32	13	0.412	0.851394	6	0	0.067	0.0981295	14	5	0.35	0.120534	0.92	0.35	0.85	0.41	0.217	#N/A	0.316	0.541128
Tb927.10.10010	60S acidic ribosomal subunit	Ribosome	1161	589	0.507	0.000283869	608	786	1.292	0.0191233	166	164	0.986	1	514	256	0.499	3.55702e-09	1730	457	0.26	1.85828e-49	0.52	0.48	0.71	0.68	0.29	0.89	0.317	0.255828
Tb927.8.4760	hypothetical protein, conserved	ZUnknown	309	401	1.298	0.724058	843	833	0.989	0.90771	90	126	1.393	0.65295	90	74	0.831	0.49481	125	115	0.92	0.683131	0.71	1.34	0.8	1.68	0.743	1.29	0.317	0.694209
Tb927.9.3840	hypothetical protein, conserved	ZUnknown	503	543	1.08	1	1134	805	0.71	0.00244967	127	88	0.695	0.734925	167	149	0.893	0.541813	217	234	1.08	0.674327	1	0.73	1.22	0.6	0.618	1.66	0.317	0.541128
Tb927.10.5630	hypothetical protein, conserved	ZUnknown	1683	2259	1.342	0.362215	1792	2245	1.253	0.00611276	423	672	1.587	0.11935	738	671	0.909	0.367392	962	1198	1.24	0.0238181	0.93	0.33	0.65	0.51	0.768	0.97	0.317	0.670929
Tb927.11.13900	Centrin5	Cell.cycle	537	533	0.991	0.867415	751	793	1.057	0.712458	123	134	1.088	0.860822	224	176	0.784	0.0890159	434	364	0.84	0.105158	0.85	0.87	0.74	1.17	0.567	1.13	0.318	0.649931
Tb927.10.11520	hypothetical protein, conserved	Mito.pathway	954	864	0.906	0.683482	387	434	1.12	0.419778	103	68	0.658	0.739422	441	199	0.451	1.31442e-05	589	404	0.69	0.00354195	0.76	0.64	2	0.32	0.519	1.01	0.318	0.774593
Tb927.8.7000	E1-like ubiquitin-activating enzyme, putative (ATG10)	Ubiquitin.proteasome	692	1250	1.807	0.418798	1981	1666	0.841	0.233016	179	258	1.442	0.602521	214	285	1.327	0.178791	235	297	1.26	0.126734	0.7	1.3	2.55	0.51	1.035	1.66	0.318	0.691096
Tb927.11.13770	hypothetical protein, conserved	ZUnknown	571	813	1.424	0.115532	1277	1010	0.791	0.0792007	198	279	1.407	0.542707	205	249	1.215	0.159545	448	472	1.05	0.820012	0.74	1.94	0.82	2.37	0.815	1.29	0.318	0.414769
Tb927.10.4210	hypothetical protein, conserved	ZUnknown	415	430	1.035	0.874745	822	701	0.853	0.227473	185	184	0.991	0.977009	182	219	1.202	0.424067	355	463	1.3	0.0341439	1.26	0.86	0.73	1.18	0.593	1.37	0.318	0.311058
Tb927.11.13910	hypothetical protein, conserved	Mito.pathway	730	1006	1.378	0.609521	1455	1250	0.859	0.103377	260	229	0.881	1	312	283	0.907	0.507973	412	557	1.35	0.00823962	0.98	1	3.23	0.31	0.789	1.37	0.319	0.246142
Tb927.10.14260	adaptin complex AP4 sigma subunit	Vesicular.transport	606	486	0.803	0.424729	1604	888	0.553	7.01003e-08	181	122	0.677	0.539945	256	252	0.984	0.949786	359	492	1.37	0.0908282	1.71	1.72	2.73	0.63	0.46	1.7	0.319	0.541128
Tb927.11.8750	hypothetical protein, conserved	ZUnknown	709	759	1.071	0.849914	740	686	0.927	0.554475	151	240	1.588	0.389575	325	252	0.775	0.0648223	412	464	1.12	0.372284	1.05	2.54	3.34	0.76	0.613	0.95	0.319	0.471457
Tb927.7.4660	hypothetical protein, conserved	ZUnknown	491	390	0.794	0.357018	676	685	1.013	0.962493	180	272	1.51	0.391372	259	178	0.687	0.00992925	344	251	0.73	0.0166131	0.92	0.5	0.6	0.84	0.455	0.83	0.319	0.473434
Tb927.4.2360	hypothetical protein, conserved	Mito.pathway	1265	426	0.337	0.000589097	755	602	0.798	0.0413874	229	164	0.715	0.648023	628	254	0.404	2.52697e-15	1753	742	0.42	4.86328e-22	1.26	0.63	1.66	0.38	0.193	0.93	0.32	0.244267
Tb927.7.4550	Mitchondrial LSU ribosomal protein	Mito.translation	945	760	0.804	0.264221	545	604	1.108	0.434466	119	122	1.024	1	369	233	0.632	0.00017594	1127	529	0.47	2.39889e-15	0.58	0.69	0.99	0.7	0.46	0.98	0.32	0.290375
Tb927.11.11470	Mitchondrial SSU ribosomal associated KRIPP14 (PPR)	Mito.translation	1010	1030	1.02	1	1448	1209	0.835	0.0444374	239	310	1.296	0.642475	435	385	0.885	0.422978	1156	750	0.65	3.75809e-06	0.64	1.06	2.3	0.46	0.584	1.09	0.32	0.289901
Tb927.10.9790	hypothetical protein, conserved	ZUnknown	739	1077	1.458	0.470268	911	1492	1.638	7.00271e-07	183	232	1.263	0.785032	247	233	0.945	0.865761	332	447	1.35	0.0103836	0.92	1.18	1.87	0.63	0.835	1.14	0.32	0.569313
Tb927.7.3750	TFIIF-stimulated CTD phosphatase, putative	Protein.phosphatase	860	866	1.006	0.872963	951	679	0.715	0.000864545	180	145	0.804	0.885068	442	225	0.509	0.000102148	887	765	0.86	0.183482	0.86	0.96	1.52	0.63	0.576	1.06	0.321	0.367582
Tb927.2.4930	esterase, putative	Enzyme	623	474	0.761	0.266507	574	583	1.015	0.952328	145	92	0.638	0.595549	323	233	0.721	0.0325695	1147	598	0.52	1.40783e-06	0.68	2.68	2.98	0.9	0.436	1.14	0.322	0.281431
Tb927.9.1380	hypothetical protein, conserved	Mito.pathway	909	859	0.945	0.956058	1397	1370	0.981	0.837505	344	309	0.898	0.854602	337	413	1.226	0.133167	1082	847	0.78	0.00943714	0.83	0.8	1.51	0.53	0.541	1.32	0.322	0.281431
Tb927.9.13530	hypothetical protein, conserved	ZUnknown	506	459	0.907	0.688383	800	562	0.702	0.00231939	135	171	1.265	0.860315	212	184	0.871	0.412115	283	338	1.19	0.156034	1.32	1.88	1.9	0.99	0.519	1.12	0.322	0.62011
Tb927.5.2670	hypothetical protein, conserved	ZUnknown	499	853	1.711	0.436698	572	452	0.79	0.0553883	105	64	0.609	0.971329	185	197	1.067	0.714326	218	357	1.64	0.000108513	0.96	0.99	2.48	0.4	0.98	1.46	0.322	0.6737
Tb927.11.4570	small GTPase, putative, Rab5b, putative (RAB5B)	Vesicular.transport	507	455	0.898	0.726183	834	453	0.544	1.15144e-08	245	177	0.722	0.726121	235	220	0.938	0.919488	419	560	1.34	0.0129152	1.49	3.15	2.58	1.22	0.514	1.35	0.323	0.386115
Tb927.6.4260	hypothetical protein, conserved	ZUnknown	1569	1607	1.024	0.968184	2112	1519	0.719	5.49011e-05	506	465	0.92	0.966079	614	448	0.73	0.00969942	1031	1074	1.04	0.693502	1.02	1.16	2.19	0.53	0.586	1.13	0.323	0.399358
Tb927.4.2240	hypothetical protein, conserved, D-aminoacid aminotransferase domain, used for synthesis of D-glutamic acid and D-alanine	Enzyme	1311	755	0.576	0.0119974	597	472	0.79	0.0461152	266	238	0.897	0.984695	550	346	0.629	0.00170994	2697	1269	0.47	1.62926e-19	0.82	2.32	5.04	0.46	0.33	0.93	0.324	0.257245
Tb927.6.4930	Mitchondrial SSU ribosomal associated, rhodanese	Mito.translation	1104	481	0.435	5.43179e-06	1049	1349	1.286	0.00699272	300	384	1.281	0.861301	456	223	0.489	3.6096e-08	1100	507	0.46	5.44622e-13	1.06	0.45	1.8	0.25	0.249	0.75	0.324	0.612717
Tb927.10.12900	hypothetical protein, conserved	ZUnknown	411	201	0.49	0.00176977	611	372	0.609	0.000530961	149	124	0.832	1	192	137	0.713	0.0171673	264	301	1.14	0.449622	2.33	1.82	1.41	1.29	0.281	1.17	0.324	0.559166
Tb927.9.9690	hypothetical protein, conserved	ZUnknown	720	790	1.098	0.894058	618	493	0.797	0.0531757	146	117	0.801	0.808719	291	211	0.727	0.0809015	531	475	0.89	0.311733	0.81	1.35	2.33	0.58	0.629	1.13	0.324	0.467394
Tb927.10.6240	ras-like small GTPase, putative (TbRHP) spindle formation and mitosis	Cell.cycle	1434	1984	1.384	0.425893	2134	1341	0.629	8.57034e-09	603	805	1.335	0.496714	558	555	0.994	0.933419	1319	1487	1.13	0.208611	0.81	1.69	2.32	0.73	0.792	1.05	0.325	0.25804
Tb927.10.13970	uracil-DNA glycosylase, putative	DNA	975	784	0.804	0.337071	1366	1023	0.749	0.0245964	165	169	1.026	1	307	204	0.665	0.0399987	758	474	0.62	6.71778e-06	0.78	1.5	1.95	0.77	0.46	1.18	0.325	0.697347
Tb927.11.4320	hypothetical protein, conserved, PF02622 DUF179	Mito.pathway	1047	1266	1.209	0.43892	959	715	0.746	0.00385244	432	328	0.76	0.637375	509	589	1.157	0.370483	1393	1529	1.1	0.254703	0.91	0.84	1.33	0.63	0.692	1.23	0.325	0.283082
Tb927.9.10470	hypothetical protein, conserved, no known domains	ZUnknown	921	991	1.076	0.704735	1237	841	0.68	2.40432e-05	208	232	1.116	0.950119	386	378	0.981	0.850806	891	1006	1.13	0.247118	1.05	1.06	2	0.53	0.616	1.2	0.326	0.372813
Tb927.6.1080	glyoxalase II (glxII)	Redox	993	515	0.519	0.00200711	578	437	0.756	0.018339	216	119	0.551	0.280604	620	305	0.492	5.55421e-09	1923	1121	0.58	5.99405e-10	1.12	1.24	1.23	1.01	0.297	1.03	0.327	0.229285
Tb927.7.7450	GTP-binding protein, putative	Enzyme	1242	750	0.604	0.0174675	1367	1184	0.866	0.11994	573	785	1.37	0.644852	640	561	0.877	0.163923	2762	1115	0.4	1.4811e-28	0.67	0.94	0.59	1.6	0.346	0.85	0.328	0.285768
Tb927.11.1990	arginyl-tRNA synthetase, putative	Translation.tRNA	2019	821	0.407	1.56364e-06	1218	1209	0.992	0.962645	464	371	0.8	0.711188	719	512	0.713	0.00894567	6925	1973	0.28	1.6953e-60	0.7	0.49	0.88	0.56	0.233	0.94	0.328	0.236892
Tb927.11.5380	hypothetical protein, conserved	ZUnknown	480	696	1.452	0.116292	1011	787	0.778	0.0105484	213	345	1.621	0.245867	143	233	1.627	0.00720985	182	303	1.67	0.000319001	1.15	2.42	3.9	0.62	0.831	1.38	0.328	0.64859
Tb927.11.7920	hypothetical protein, conserved	ZUnknown	733	850	1.159	0.619815	1391	901	0.648	1.45383e-06	339	492	1.452	0.341251	316	375	1.185	0.141109	468	614	1.31	0.0142681	1.13	1.19	2.33	0.51	0.664	1.13	0.328	0.285768
Tb927.11.10020	short-chain dehydrogenase, putative	Enzyme	870	1193	1.372	0.240397	1211	1437	1.187	0.0605362	319	392	1.231	0.691117	303	299	0.986	0.831522	611	555	0.91	0.481971	0.66	1.14	1.54	0.74	0.785	1.1	0.329	0.348786
Tb927.11.13510	hypothetical protein, conserved	Mito.pathway	609	556	0.914	0.659673	460	280	0.609	0.000170854	113	110	0.973	0.90134	249	161	0.649	0.0103571	535	289	0.54	5.98301e-08	0.59	0.49	2.04	0.24	0.523	1.02	0.329	0.280328
Tb927.11.10820	protein kinase ck2 regulatory subunit, putative,casein kinase II beta chain, putative	Protein.kinase	1011	475	0.47	7.03162e-05	294	324	1.104	0.509672	248	178	0.718	0.657166	699	233	0.333	2.90553e-21	2569	861	0.34	8.7904e-31	0.71	0.63	0.8	0.79	0.269	0.82	0.329	0.211897
Tb927.6.1260	proteasome beta-1 subunit, putative (TbPSB1)	Ubiquitin.proteasome	3147	2629	0.835	0.354533	1623	1460	0.899	0.321276	332	453	1.364	0.539945	999	801	0.802	0.0824439	6704	2012	0.3	4.51362e-55	0.36	0.3	0.94	0.32	0.478	0.93	0.329	0.289209
Tb927.10.2830	hypothetical protein, conserved	ZUnknown	361	604	1.673	0.457658	812	606	0.746	0.00568995	157	268	1.711	0.448537	99	141	1.419	0.247656	104	122	1.18	0.539427	0.7	1.74	2.85	0.61	0.958	1.29	0.329	0.693072
Tb927.1.570	Histone-lysine N-methyltransferase, (DOT1B)	Chromatin	1532	1284	0.838	0.45335	1770	898	0.508	8.2011e-16	252	242	0.961	1	548	370	0.674	0.00677197	1313	971	0.74	0.000553972	0.88	0.85	2.83	0.3	0.48	1.15	0.33	0.627945
Tb927.11.11250	cytosolic malate dehydrogenase (cMDH)	Glucose.glycerol	2884	2438	0.845	0.322567	886	736	0.831	0.0756449	312	259	0.833	0.866211	853	577	0.677	0.0011615	4262	1408	0.33	1.69241e-39	0.39	0.54	0.86	0.63	0.484	0.97	0.33	0.53281
Tb927.7.6820	hypothetical protein, conserved	ZUnknown	898	877	0.977	0.942455	1062	1057	0.995	0.942926	213	276	1.293	0.553099	348	363	1.043	0.73204	1055	549	0.52	1.02166e-11	0.53	1.19	2.38	0.5	0.559	1.09	0.33	0.527064
Tb927.11.12200	hypothetical protein, conserved	ZUnknown	373	296	0.792	0.387664	331	221	0.669	0.00805372	76	68	0.895	0.956968	172	114	0.661	0.0215884	223	207	0.92	0.664577	1.17	0.89	1.01	0.88	0.453	1.07	0.33	0.685656
Tb927.8.7010	chaperone protein DNAj, putative	Chaperone	1120	1421	1.269	0.598845	1325	1162	0.877	0.163125	215	296	1.377	0.499956	422	362	0.857	0.266992	712	748	1.05	0.661058	0.83	0.93	2.16	0.43	0.727	1.08	0.331	0.662
Tb927.11.7280	DNA-direcetd RNA polymerase II, subunit 9, putative (RPB9)	RNA.synthesis	603	458	0.76	0.210318	679	532	0.784	0.0287891	191	259	1.352	0.585802	294	176	0.598	0.000444405	326	224	0.69	0.00423511	0.9	1.31	1.51	0.87	0.435	0.81	0.331	0.559166
Tb927.8.2240	tryptophanyl-tRNA synthetase, putative	Translation.tRNA	1497	508	0.339	1.77555e-08	1513	735	0.486	6.68144e-16	424	399	0.942	1	703	350	0.497	1.13232e-10	1365	745	0.55	4.29139e-11	1.61	1.19	2.83	0.42	0.194	0.9	0.331	0.281958
Tb927.11.4700	prostaglandin f synthase	Lipids	9767	2041	0.209	1.62666e-15	1111	1119	1.007	0.941747	332	268	0.807	0.743035	2483	1002	0.403	1.1813e-08	36186	4913	0.14	1.70625e-105	0.65	0.42	2.63	0.16	0.12	0.91	0.332	0.430912
Tb927.10.7630	hypothetical protein, conserved,transportin2- like protein	Nuclear.transport	882	745	0.844	0.523576	691	751	1.087	0.473253	504	639	1.27	0.617247	565	657	1.164	0.252618	1815	1555	0.86	0.125454	1.02	0.86	0.98	0.88	0.483	0.95	0.332	0.244727
Tb927.11.7200	hypothetical protein, conserved	ZUnknown	710	438	0.617	0.0232122	1065	938	0.881	0.223346	605	500	0.826	0.557544	560	446	0.795	0.0542247	1481	1222	0.82	0.0229887	1.34	1.85	1.34	1.38	0.353	1.04	0.332	0.25804
Tb927.11.15680	hypothetical protein, conserved	ZUnknown	1258	1019	0.81	0.306727	645	520	0.806	0.0622704	198	321	1.62	0.358423	597	336	0.563	9.79431e-07	884	583	0.66	0.000756459	0.81	1.26	1.88	0.67	0.464	0.8	0.332	0.591424
Tb927.11.10400	Mitchondrial SSU ribosomal protein	Mito.translation	908	1128	1.242	0.47949	713	633	0.888	0.380521	130	108	0.836	1	312	270	0.865	0.434346	601	626	1.04	0.676125	0.84	1.18	2.23	0.53	0.711	1.21	0.333	0.46113
Tb927.10.6460	protein phosphatase 2B, putative	Protein.phosphatase	881	1033	1.173	0.634538	1489	1687	1.133	0.427626	271	325	1.199	0.740394	292	322	1.102	0.517057	454	464	1.02	0.923625	0.87	1.46	1.45	1.01	0.672	1.28	0.333	0.714971
Tb927.7.190	thimet oligopeptidase A, putative,metallo- peptidase, Clan MA(E) Family M3, putative (OPA)	Protease	1954	810	0.414	1.21721e-06	1632	1609	0.986	0.89968	400	477	1.192	0.692553	637	341	0.535	2.07122e-05	5781	1225	0.21	2.02997e-15	0.51	0.84	1.2	0.7	0.237	0.76	0.334	0.257245
Tb927.10.11610	SKP1-like protein	Ubiquitin.proteasome	510	618	1.213	0.551341	439	569	1.297	0.0391174	132	142	1.08	0.992474	207	187	0.906	0.668917	321	340	1.06	0.624029	0.87	1.9	1.61	1.18	0.694	1.08	0.334	0.670166
Tb927.11.11120	hypothetical protein, conserved	ZUnknown	757	751	0.992	0.95252	1211	1160	0.959	0.681099	242	321	1.327	0.591697	359	246	0.684	0.0154705	444	459	1.03	0.887607	1.04	1.14	2.19	0.52	0.568	0.97	0.334	0.407938
Tb927.10.14250	hypothetical protein, conserved	ZUnknown	1025	983	0.959	0.815639	1322	946	0.716	0.000244927	348	364	1.044	0.952463	519	400	0.771	0.0227319	751	754	1.01	0.971884	1.05	0.71	2.09	0.34	0.549	1.05	0.334	0.283082
Tb927.11.9610	eIF3I	Translation	1915	727	0.38	3.56828e-07	888	838	0.944	0.58183	208	135	0.651	0.559047	816	448	0.549	8.71536e-08	6473	1282	0.2	2.81823e-94	0.52	0.66	0.84	0.79	0.218	0.99	0.335	0.473434
Tb927.11.4310	hypothetical protein	ZUnknown	127	148	1.159	0.815639	92	82	0.891	0.720075	52	46	0.891	0.985737	51	56	1.098	0.781054	145	174	1.21	0.596075	1.04	1.13	1.05	1.08	0.664	1.16	0.335	0.408748
Tb927.11.3170	hypothetical protein, conserved	ZUnknown	507	553	1.091	0.928524	834	516	0.618	5.03998e-06	165	129	0.784	0.89038	184	164	0.891	0.469003	274	336	1.23	0.113815	1.12	2	1.87	1.07	0.625	1.38	0.335	0.28243
Tb927.9.9660	Archaic translocase of the outer mitochondrial membrane ATOM	Mito.biogenesis	1736	899	0.518	0.000925639	579	619	1.069	0.606909	214	141	0.661	0.505466	624	454	0.728	0.00170774	6370	2125	0.33	3.28054e-26	0.64	0.95	1.44	0.66	0.297	1.01	0.336	0.276558
Tb927.11.6250	Mitochondrial ATP synthase subunit, putative	Mito.pathway	3471	1167	0.336	1.0136e-09	546	634	1.161	0.201719	291	193	0.664	0.52773	1362	460	0.338	6.56575e-28	6842	1408	0.21	2.53274e-14	0.61	0.33	2.75	0.12	0.192	0.89	0.336	0.244287
Tb927.11.7270	proteasome beta 3 subunit, putative (PSB3)	Ubiquitin.proteasome	2018	1501	0.744	0.138945	793	703	0.886	0.282141	175	129	0.738	0.642102	667	465	0.697	0.00160025	2326	1008	0.43	2.67943e-23	0.58	0.47	0.84	0.56	0.426	1.06	0.336	0.61349
Tb927.8.4930	hypothetical protein, conserved	Mito.pathway	813	735	0.905	0.730216	1785	953	0.534	1.08873e-11	318	203	0.64	0.446994	587	376	0.641	0.00029894	1136	795	0.7	0.000184609	0.77	2.52	3.6	0.7	0.518	1.23	0.337	0.2676
Tb927.3.3480	U2 small nuclear ribonucleoprotein B, putative (RBP36 U2SNRNPB, U2B''	RNA.processing	423	486	1.15	0.728937	422	362	0.857	0.486952	140	206	1.467	0.696923	234	180	0.771	0.0752365	371	388	1.05	0.667534	0.91	0.54	0.79	0.68	0.658	0.88	0.337	0.387301
Tb927.10.13020	vacuolar protein sorting complex subunit, putative,Vps16, putative	Lysosome	1043	828	0.794	0.347723	1369	1201	0.877	0.16597	459	461	1.005	0.973561	620	485	0.783	0.0406798	1682	1172	0.7	1.38608e-05	0.88	1.02	0.74	1.38	0.455	1.01	0.338	0.285768
Tb927.10.6840	hypothetical protein, conserved	ZUnknown	1112	719	0.647	0.0474809	642	555	0.864	0.227473	220	148	0.675	0.622991	420	297	0.706	0.0137788	1118	870	0.78	0.0108319	1.2	0.37	0.62	0.6	0.37	1.1	0.338	0.488536
Tb927.9.7800	hypothetical protein, conserved	ZUnknown	830	667	0.803	0.334654	1185	837	0.706	0.000171033	250	230	0.921	1	307	227	0.739	0.0614139	662	500	0.76	0.00490982	0.94	0.56	1.47	0.38	0.46	1.16	0.339	0.400854
Tb927.8.2670	hypothetical protein, conserved	Mito.pathway	565	219	0.388	0.00064254	1292	1321	1.022	0.933925	162	186	1.146	0.823703	220	120	0.545	0.000145594	1091	294	0.27	1.68183e-36	0.69	1.89	1.66	1.14	0.222	0.96	0.34	0.216214
Tb927.3.1380	ATP synthase F1, alpha subunit	Ox.phosphorylation	3591	2088	0.581	0.0039839	393	591	1.503	0.000488275	315	262	0.832	0.642475	902	914	1.013	0.778335	17650	8465	0.48	3.29155e-08	0.83	0.47	2.24	0.21	0.333	0.98	0.34	0.350229
Tb927.3.2150	protein phosphatase 2C, putative	Protein.phosphatase	1021	859	0.841	0.415083	694	646	0.931	0.544191	310	335	1.08	0.923046	545	388	0.713	0.00470929	1492	739	0.5	8.79864e-13	0.59	0.57	2.28	0.25	0.481	0.9	0.34	0.25804
Tb927.10.12390	hypothetical protein, conserved	ZUnknown	886	1069	1.206	0.540648	902	999	1.108	0.359702	268	194	0.725	0.997049	415	392	0.945	0.752201	640	719	1.12	0.231368	0.93	1.91	2.25	0.85	0.69	1.25	0.34	0.458314
Tb927.11.5180	hypothetical protein, conserved	ZUnknown	823	939	1.141	0.765612	872	890	1.02	0.884161	189	154	0.811	0.718552	423	340	0.804	0.159545	1087	750	0.69	0.000124124	0.6	0.92	0.82	1.12	0.653	1.14	0.34	0.289901
Tb927.9.9820	glyceraldehyde-3-phosphate dehydrogenase, putative	Glucose.glycerol	1947	1772	0.91	0.633997	1291	1056	0.818	0.0317632	308	407	1.322	0.613725	804	655	0.814	0.250283	2553	1145	0.45	1.36411e-21	0.49	0.75	1.27	0.59	0.521	0.96	0.341	0.315401
Tb927.1.990	Enkuring domain-containig protein	ZUnknown	796	706	0.888	0.726183	871	944	1.084	0.540511	265	283	1.067	1	371	351	0.946	0.85506	1553	986	0.64	2.19624e-07	0.72	0.84	0.64	1.31	0.508	1.05	0.341	0.367582
Tb927.4.2150	hypothetical protein, conserved	ZUnknown	370	609	1.647	0.176754	686	664	0.968	0.78409	127	126	0.993	0.948016	126	142	1.132	0.640644	164	280	1.7	0.000644512	1.03	2.09	2.43	0.86	0.943	1.44	0.341	0.689421
Tb927.4.2160	hypothetical protein, conserved	ZUnknown	283	277	0.979	0.827137	1523	801	0.526	1.61564e-13	135	79	0.585	0.574604	73	78	1.065	0.993566	183	183	1	0.859949	1.02	1.46	2.75	0.53	0.56	2.72	0.341	0.64124
Tb927.11.13660	hypothetical protein, conserved	ZUnknown	648	680	1.049	1	969	1055	1.089	0.501868	141	191	1.36	0.802116	294	212	0.723	0.0616501	390	323	0.83	0.152736	0.79	0.97	2.55	0.38	0.601	1.03	0.341	0.325249
Tb927.7.4390	threonine synthase, putative	Amino.acids	1875	1266	0.675	0.0416235	749	618	0.826	0.098817	325	312	0.959	0.978046	496	385	0.776	0.12828	4249	1357	0.32	1.27074e-12	0.47	1.35	10.38	0.13	0.386	0.92	0.342	0.473434
Tb927.5.4530	Elongase 4	Lipids	1364	1324	0.97	0.788183	1503	1270	0.845	0.241825	219	306	1.397	0.69466	380	274	0.721	0.0211263	770	417	0.54	0.0144419	0.56	0.41	0.4	1.03	0.555	1.03	0.342	0.819649
Tb927.10.1610	hypothetical protein, conserved	ZUnknown	711	836	1.177	0.743506	587	649	1.107	0.431139	226	296	1.308	0.78647	449	373	0.831	0.0997469	597	537	0.9	0.703753	0.76	1.57	2.42	0.65	0.674	0.94	0.342	0.400854
Tb927.10.4260	hypothetical protein, conserved	ZUnknown	1112	1075	0.966	0.949701	2122	1558	0.734	0.000129008	318	318	1.001	1	370	372	1.005	0.99989	629	535	0.85	0.189029	0.88	2.89	1.61	1.79	0.553	1.39	0.343	0.684877
Tb927.9.3440	cyclophilin type peptidyl-prolyl cis-trans isomerase, putative (PPIase)	Chaperone	1536	1635	1.064	0.953969	1309	1020	0.779	0.0127085	304	196	0.643	0.467943	801	579	0.722	0.00102338	1665	1155	0.69	4.73588e-05	0.65	0.69	1.13	0.61	0.609	1.15	0.344	0.311058
Tb927.10.4690	dynein light chain, putative	Cytoskeleton	645	494	0.766	0.279418	647	663	1.025	0.959872	157	257	1.637	0.338669	358	215	0.601	0.0018823	389	296	0.76	0.0756137	0.99	1.92	1.73	1.11	0.439	0.8	0.344	0.350229
Tb927.9.11260	nucleoside diphosphate kinase, putative	Nucleotides	992	955	0.963	0.910043	1528	1408	0.921	0.397165	222	228	1.031	0.893414	340	388	1.143	0.243948	1175	659	0.56	2.54044e-10	0.58	0.81	1.14	0.71	0.551	1.32	0.344	0.567405
Tb927.11.7170	seryl-tRNA synthetase, putative	Translation.tRNA	1671	1063	0.636	0.0231227	738	619	0.838	0.114863	316	280	0.887	0.857329	610	546	0.894	0.445426	7081	2314	0.33	6.12987e-48	0.51	1.29	1.04	1.24	0.364	0.96	0.344	0.293309
Tb927.4.3430	hypothetical protein, conserved	ZUnknown	971	561	0.578	0.00187055	804	767	0.954	0.723819	241	149	0.618	0.412555	411	169	0.412	9.87834e-11	661	415	0.63	0.000170599	1.09	1.4	1.89	0.74	0.331	1	0.344	0.408211
Tb927.11.9880	hypothetical protein, conserved	ZUnknown	990	686	0.693	0.129457	1086	731	0.673	0.00028282	346	298	0.863	0.862284	422	294	0.696	0.0100282	1298	671	0.52	6.19904e-13	0.75	3.22	2.88	1.12	0.397	1.02	0.345	0.285401
Tb927.4.3010	hypothetical protein, conserved	ZUnknown	764	392	0.513	0.000892984	855	527	0.617	0.000780868	179	101	0.563	0.453332	329	203	0.619	0.000619741	434	477	1.1	0.551079	2.14	1.09	1.24	0.88	0.294	1.25	0.345	0.718068
Tb927.4.1570	hypothetical protein, conserved	ZUnknown	516	771	1.495	0.0515931	1364	1189	0.871	0.151671	181	187	1.035	0.913644	202	330	1.636	0.000292853	312	508	1.63	3.49518e-05	1.09	0.93	1.43	0.65	0.856	1.74	0.345	0.315401
Tb927.4.3730	hypothetical protein, conserved	ZUnknown	707	891	1.259	0.592218	882	1033	1.171	0.107794	182	166	0.914	1	326	262	0.802	0.264907	326	351	1.08	0.587103	0.86	1.07	1.6	0.67	0.721	1.17	0.346	0.661602
Tb927.6.1240	hypothetical protein, conserved	ZUnknown	717	415	0.578	0.0026976	605	772	1.275	0.0243725	151	152	1.005	0.938125	309	148	0.48	1.87309e-07	415	329	0.79	0.0840535	1.37	0.59	1.09	0.54	0.331	0.91	0.346	0.631618
Tb927.10.2460	hypothetical protein, conserved	ZUnknown	707	770	1.089	0.647392	1194	1033	0.865	0.117822	388	389	1.002	0.893096	327	390	1.193	0.14418	599	711	1.19	0.142642	1.09	1.79	1.07	1.67	0.623	1.26	0.347	0.393147
Tb927.11.17010	hypothetical protein, conserved	ZUnknown	776	733	0.945	0.708524	466	560	1.2	0.253847	94	68	0.721	0.95742	287	179	0.623	0.00108152	483	253	0.52	1.55733e-05	0.56	0.86	0.63	1.36	0.541	1.1	0.347	0.75986
Tb927.8.4770	small GTP-binding protein Rab18 (TbRAB18)	Vesicular.transport	760	810	1.066	0.973851	506	591	1.168	0.200002	201	205	1.023	0.893459	302	216	0.716	0.0264003	545	306	0.56	5.41718e-07	0.53	1.29	0.73	1.76	0.61	0.94	0.348	0.507228
Tb927.11.16320	hypothetical protein, conserved	ZUnknown	571	732	1.28	0.399188	1005	557	0.554	1.62553e-06	150	122	0.811	0.936067	164	196	1.191	0.239724	244	300	1.23	0.127893	0.96	2.18	4.45	0.49	0.733	1.62	0.348	0.644805
Tb927.7.1890	hypothetical protein, copurified with splicing complex	ZUnknown	766	1176	1.535	0.0590763	861	1130	1.312	0.0467756	213	262	1.227	0.711188	322	332	1.031	0.776909	431	725	1.68	0.000414948	1.1	1.27	2.08	0.61	0.879	1.14	0.348	0.60442
Tb927.10.660	2-oxoisovalerate dehydrogenase alpha subunit, putative	Lipids	1020	796	0.781	0.358227	1426	1336	0.937	0.483145	315	202	0.642	0.318597	479	428	0.893	0.427319	1822	1159	0.64	1.59827e-07	0.81	0.79	2.39	0.33	0.447	1.26	0.349	0.315401
Tb927.11.2010	hypothetical protein, possible component of cytochorome oxidase complex	Mito.e.transport	1211	980	0.809	0.385358	952	695	0.729	0.00161628	317	381	1.202	0.670331	570	359	0.629	2.65685e-05	1200	843	0.7	0.000209061	0.87	0.75	1.15	0.65	0.463	0.88	0.349	0.307577
Tb927.6.2490	SDH7 succinate dehydrogenase (complex II) subunit	Mito.e.transport	1679	869	0.517	0.00101198	478	662	1.385	0.00403275	261	218	0.837	0.801802	764	511	0.669	0.000747895	3725	1263	0.34	1.58647e-41	0.66	2.93	8.88	0.33	0.296	0.95	0.349	0.350229
Tb927.10.12610	hypothetical protein	ZUnknown	126	78	0.623	0.131377	31	20	0.652	0.396622	36	18	0.504	0.948566	75	52	0.694	0.233394	383	250	0.65	0.0011131	1.05	2.85	1.58	1.8	0.357	1.07	0.349	0.400854
Tb927.11.14660	hypothetical protein, conserved	ZUnknown	622	613	0.986	0.841463	520	594	1.141	0.305073	134	162	1.211	0.891323	237	153	0.645	0.00637422	325	345	1.06	0.641238	1.08	1.31	3.05	0.43	0.564	0.93	0.349	0.684877
Tb927.11.1540	isovaleryl-coA dehydrogenase, putative	Amino.acids	905	414	0.457	0.000178061	322	464	1.44	0.0045655	287	230	0.802	0.734298	601	260	0.433	1.099e-12	2592	1009	0.39	6.6024e-20	0.85	0.85	2.58	0.33	0.262	0.82	0.35	0.277551
Tb927.11.3980	Complex III subunit of cytochrom b/c1 complex alpha-MMP	Mito.e.transport	882	520	0.59	0.165443	497	493	0.991	0.961469	327	207	0.634	0.191796	559	590	1.055	0.471695	5599	3065	0.55	6.64456e-05	0.93	0.25	0.32	0.79	0.338	1.06	0.35	0.473434
Tb927.10.5000	hypothetical protein, conserved	ZUnknown	895	890	0.995	0.990348	884	1076	1.217	0.276187	248	240	0.966	1	326	356	1.092	0.499528	1035	874	0.84	0.0607111	0.85	1.83	0.96	1.91	0.57	1.17	0.35	0.576321
Tb927.9.11700	hypothetical protein, conserved	ZUnknown	873	1032	1.182	0.644671	986	964	0.978	0.853781	148	166	1.116	0.813424	295	298	1.009	0.919136	489	533	1.09	0.607332	0.92	1.34	3.05	0.44	0.677	1.25	0.35	0.754777
Tb927.3.3610	PEX7 peroxisomal targeting signal type 2 receptor	Glycosome	1726	1283	0.744	0.198421	730	632	0.866	0.382604	211	153	0.724	0.524104	734	418	0.569	8.46091e-07	4085	1455	0.36	0.000144436	0.48	0.76	1.23	0.62	0.426	0.99	0.351	0.268884
Tb927.6.3680	POMP31	Mito.membrane	1485	1480	0.996	0.990796	1514	1244	0.822	0.108111	285	432	1.514	0.321601	589	433	0.735	0.20667	987	685	0.69	0.000122609	0.7	0.59	2.11	0.28	0.57	0.93	0.351	0.629888
Tb927.5.1800	hypothetical protein, conserved	ZUnknown	1278	2114	1.655	0.361668	1950	2219	1.138	0.142207	406	480	1.182	0.70348	439	449	1.022	1	497	626	1.26	0.042866	0.76	0.98	1.07	0.92	0.947	1.21	0.351	0.697347
Tb927.11.8910	NADH dehydrogenase subunit NB6M, putative	Mito.e.transport	635	302	0.475	9.7712e-05	644	535	0.83	0.108074	165	128	0.772	1	482	212	0.441	8.93976e-06	817	419	0.51	1.23091e-10	1.08	1.41	2.88	0.49	0.272	0.97	0.352	0.279547
Tb927.10.14860	hypothetical protein, conserved	Mito.pathway	530	342	0.646	0.130762	1505	1179	0.783	0.00512001	413	311	0.753	0.564314	417	341	0.817	0.224532	1618	1163	0.72	0.000132661	1.11	5.69	3.77	1.51	0.37	1.19	0.352	0.325249
Tb927.11.9490	hypothetical protein, conserved	ZUnknown	1249	1603	1.284	0.505411	1800	1703	0.946	0.55347	337	642	1.908	0.0644238	435	370	0.851	0.293581	706	540	0.77	0.00988244	0.6	1.17	2.09	0.56	0.735	0.88	0.352	0.61514
Tb927.5.2110	hypothetical protein, conserved	ZUnknown	1344	1660	1.235	0.618628	723	880	1.216	0.054099	232	169	0.728	0.835058	590	584	0.99	1	790	1044	1.32	0.00188881	1.07	0.52	0.66	0.79	0.707	1.17	0.352	0.651034
Tb927.10.12930	hypothetical protein, conservedn no domains or good BLASTp hits	ZUnknown	998	1153	1.154	0.851003	483	448	0.929	0.62143	169	99	0.587	0.492266	413	289	0.701	0.0084141	973	780	0.8	0.0468577	0.69	1.12	2.73	0.41	0.661	1.11	0.352	0.471303
Tb927.10.13850	hypothetical protein, conserved	Mito.pathway	793	716	0.904	0.793271	1651	1102	0.667	2.5262e-06	319	270	0.846	0.830398	443	377	0.851	0.295141	863	732	0.85	0.129425	0.94	1.27	3.43	0.37	0.518	1.25	0.354	0.313787
Tb927.8.5540	ISA1 mitochondrial Iron-Sulfur cluster biosynthesis	Mito.pathway	981	1029	1.049	0.91313	1441	826	0.573	3.98128e-10	254	193	0.758	0.919584	467	349	0.747	0.0517258	802	797	0.99	0.947169	0.95	1.41	3.2	0.44	0.601	1.25	0.354	0.35223
Tb927.5.1510	Mitchondrial SSU ribosomal protein	Mito.translation	925	928	1.003	0.971449	1149	1207	1.051	0.671674	282	271	0.961	1	383	329	0.86	0.514168	788	699	0.89	0.314671	0.88	1.87	1.73	1.08	0.574	1.16	0.354	0.322504
Tb927.11.410	hypothetical protein, conserved	ZUnknown	324	259	0.802	0.268882	713	548	0.768	0.0163485	104	65	0.621	0.70348	155	94	0.609	0.00769553	183	161	0.88	0.418865	1.1	0.86	0.99	0.87	0.459	1.37	0.354	0.738426
Tb927.11.2760	hypothetical protein, conserved	ZUnknown	1394	1992	1.429	0.141082	1744	1627	0.933	0.488034	396	441	1.113	0.877012	601	573	0.954	0.66227	880	991	1.13	0.208791	0.79	1.5	3.26	0.46	0.818	1.15	0.355	0.350229
Tb927.11.15180	hypothetical protein, conserved	ZUnknown	975	932	0.956	0.77662	863	765	0.887	0.269759	207	207	1	0.89994	397	297	0.748	0.0159176	503	391	0.78	0.0295914	0.81	1.14	2.48	0.46	0.547	1.07	0.355	0.714971
Tb927.2.1720	hypothetical protein, conserved	ZUnknown	597	476	0.798	0.384505	1125	808	0.718	0.000658132	131	225	1.709	0.435513	234	186	0.796	0.068496	264	236	0.89	0.466946	1.12	0.55	0.53	1.03	0.457	1.05	0.355	0.708296
Tb927.11.7480	vacuolar type h ATPase subunit, putative	Lysosome	848	923	1.089	0.965386	957	861	0.899	0.314583	165	238	1.448	0.459914	292	175	0.598	0.0504846	422	320	0.76	0.0139981	0.7	1.76	1.56	1.13	0.623	0.89	0.356	0.720945
Tb927.10.14760	hypothetical protein, conserved	ZUnknown	1219	785	0.644	0.0724539	1349	1126	0.834	0.0529078	242	303	1.251	0.798637	608	510	0.839	0.118354	1957	1112	0.57	4.24281e-11	0.88	4.51	1.78	2.53	0.369	1.04	0.356	0.375292
Tb927.7.5830	hypothetical protein, conserved	ZUnknown	343	364	1.062	0.862449	472	520	1.101	0.555501	93	112	1.2	0.742066	154	140	0.903	0.765261	196	265	1.35	0.0619162	1.27	2.8	1.9	1.47	0.608	1.14	0.356	0.627902
Tb927.10.10370	hypothetical protein, conserved	ZUnknown	1679	1141	0.679	0.0690987	2659	1767	0.665	0.00803568	337	309	0.917	0.893276	788	325	0.412	0.000412573	1260	859	0.68	4.25219e-05	1	2.59	2.31	1.12	0.389	1.03	0.356	0.319194
Tb927.10.4090	hypothetical protein, conserved	ZUnknown	341	156	0.456	0.000625347	263	192	0.73	0.0601034	78	79	1.017	1	149	66	0.441	5.55159e-05	205	158	0.77	0.0743856	1.7	1.83	2.95	0.62	0.261	0.84	0.356	0.627491
Tb927.9.1910	hypothetical protein, conserved	ZUnknown	536	511	0.952	0.981458	1440	1413	0.981	0.874649	214	178	0.831	0.931428	219	224	1.021	0.898227	397	495	1.25	0.0678293	1.31	1.63	2.26	0.72	0.545	1.56	0.356	0.367582
Tb927.8.3450	hypothetical protein, conserved	ZUnknown	780	832	1.066	0.980605	635	568	0.894	0.363958	98	64	0.649	0.785032	321	242	0.753	0.067774	456	355	0.78	0.0274879	0.73	1.05	2.1	0.5	0.61	1.23	0.356	0.778667
Tb927.10.13820	Mitchondrial SSU ribosomal protein	Mito.translation	1061	1409	1.328	0.275325	994	886	0.891	0.250458	227	191	0.843	0.893414	431	345	0.801	0.163888	860	958	1.11	0.213959	0.84	0.93	2.45	0.38	0.76	1.17	0.357	0.35223
Tb927.9.9670	20S proteasome subunit alpha-6, (putative) (TbPSA6)	Ubiquitin.proteasome	2148	1790	0.834	0.343011	654	659	1.007	1	204	87	0.424	0.145865	739	540	0.731	0.00488627	3353	1492	0.45	8.49411e-09	0.53	0.64	1.33	0.48	0.477	1.11	0.357	0.360877
Tb927.7.6770	hypothetical protein, conserved	ZUnknown	1409	618	0.439	5.23522e-06	297	292	0.982	0.962758	103	44	0.427	0.368544	737	188	0.255	6.87659e-32	1682	629	0.37	1.54333e-28	0.85	4.85	4.01	1.21	0.251	0.98	0.357	0.311058
Tb927.11.640	hypothetical protein, conserved	ZUnknown	793	809	1.02	0.874236	1349	908	0.673	1.02047e-05	265	329	1.241	0.724898	276	316	1.143	0.450437	583	644	1.1	0.324916	1.08	1.47	2.1	0.7	0.584	1.24	0.357	0.513436
Tb927.11.9660	hypothetical protein, conserved	ZUnknown	576	784	1.362	0.144225	1305	967	0.741	0.00132918	235	185	0.787	0.93054	277	343	1.237	0.0953202	410	649	1.58	2.30959e-05	1.16	1.26	2.52	0.5	0.78	1.55	0.357	0.375292
Tb927.10.1880	hypothetical protein, conserved	ZUnknown	624	633	1.015	0.964149	900	785	0.872	0.202961	188	120	0.64	0.771673	260	197	0.759	0.098458	342	369	1.08	0.695939	1.07	0.98	2.88	0.34	0.581	1.34	0.357	0.387496
Tb927.9.3470	low molecular weight protein tyrosine phosphatase, putative	Protein.phosphatase	949	1390	1.465	0.109743	1694	1654	0.976	0.890736	316	245	0.774	0.984282	347	400	1.152	0.388013	468	654	1.4	0.00161905	0.95	2.16	7.71	0.28	0.839	1.55	0.358	0.648447
Tb927.7.6840	hypothetical protein, conserved	ZUnknown	387	439	1.134	0.928887	834	725	0.87	0.258763	129	162	1.256	0.844969	131	131	0.995	0.827881	155	157	1.01	0.869955	0.89	2.05	2.77	0.74	0.649	1.28	0.358	0.596236
Tb927.10.2070	hypothetical protein, conserved	ZUnknown	612	572	0.935	0.782694	822	728	0.885	0.259849	132	138	1.049	0.920317	224	154	0.689	0.0379075	390	270	0.69	0.00216913	0.74	1.8	4.62	0.39	0.535	1.11	0.358	0.583106
Tb927.11.4140	hypothetical protein, conserved	ZUnknown	818	847	1.036	0.943587	1355	1162	0.857	0.255001	205	247	1.203	0.794592	260	222	0.851	0.382065	402	492	1.22	0.0693483	1.18	0.84	2.33	0.36	0.593	1.22	0.358	0.697846
Tb927.9.3850	hypothetical protein, conserved	ZUnknown	643	671	1.044	0.947484	1370	1105	0.807	0.0204939	199	189	0.952	1	293	201	0.686	0.014427	441	374	0.85	0.141696	0.81	0.42	0.51	0.82	0.598	1.2	0.358	0.627902
Tb927.5.340	ESAG5-related protein, putative	ESAG	306	89	0.291	1.13531e-07	527	289	0.548	1.78984e-06	129	66	0.512	0.395745	179	94	0.522	0.000584272	665	226	0.34	1.47199e-22	1.16	0.54	0.59	0.92	0.167	1.14	0.359	0.330461
Tb927.8.1510	ATP-dependent DEAD/H RNA helicase, putative Dbp3, ribosome biogenesis? Cis-spliced	rRNA.tRNA.process	1327	522	0.393	4.8125e-07	193	722	3.743	6.93668e-31	201	622	3.098	0.000105246	651	285	0.437	2.67319e-12	2393	1428	0.6	0.0277943	1.52	#N/A	#N/A	#N/A	0.225	#N/A	0.359	0.350605
Tb927.11.12680	prefoldin subunit 2, also clathrin associated	Vesicular.transport	1716	2028	1.182	0.931118	651	851	1.307	0.0105484	205	267	1.304	0.616429	734	434	0.592	1.17369e-06	1451	813	0.56	6.42528e-05	0.47	0.62	1.72	0.36	0.677	0.88	0.359	0.651616
Tb927.11.11910	hypothetical protein, conserved	ZUnknown	556	682	1.225	0.326355	561	457	0.815	0.327649	142	86	0.603	0.602521	250	246	0.982	0.980547	379	513	1.36	0.00588807	1.11	1.81	3.02	0.6	0.701	1.31	0.359	0.534449
Tb927.9.15040	hypothetical protein, conserved	ZUnknown	932	790	0.847	0.441681	1357	945	0.696	7.41437e-05	191	271	1.419	0.449471	353	306	0.867	0.56451	602	544	0.9	0.284171	1.07	1.12	1.6	0.7	0.485	1.11	0.359	0.690869
Tb927.3.3880	hypothetical protein, conserved	ZUnknown	1334	1374	1.03	0.915693	547	605	1.105	0.436071	145	85	0.585	0.452105	574	386	0.673	0.000281082	988	692	0.7	0.000316843	0.68	1.12	2.07	0.54	0.59	1.1	0.359	0.610273
Tb927.10.8140	hypothetical protein, conserved	ZUnknown	764	1141	1.495	0.484135	1785	1213	0.68	2.09748e-05	219	304	1.391	0.494865	215	229	1.066	0.821809	203	258	1.27	0.128385	0.85	1.11	1.68	0.66	0.856	1.41	0.359	0.769889
Tb927.6.2010	hypothetical protein, conserved	Mito.pathway	1367	1394	1.019	0.967301	1738	1273	0.732	0.000300841	543	445	0.819	0.721478	774	717	0.926	0.610774	3292	2542	0.77	0.002162	0.76	1.27	3.02	0.42	0.583	1.14	0.36	0.313787
Tb927.7.3880	protein kinase, putative	Protein.kinase	973	619	0.636	0.0483432	701	731	1.043	0.876485	714	608	0.851	0.692553	594	613	1.032	0.839306	2301	1645	0.71	0.000362958	1.12	2.22	1.1	2.01	0.364	1.04	0.361	0.380766
Tb927.3.780	proteasome alpha 7 subunit (TbPSA7)	Ubiquitin.proteasome	2607	2390	0.917	0.61807	869	886	1.02	0.883634	275	259	0.942	0.976523	908	719	0.792	0.147981	2787	1281	0.46	9.09021e-21	0.5	0.7	1.84	0.38	0.525	1.01	0.361	0.688993
Tb927.11.11170	hypothetical protein, conserved	ZUnknown	869	603	0.694	0.0568576	984	491	0.499	1.30047e-07	168	87	0.517	0.350407	409	159	0.39	2.05627e-11	570	449	0.79	0.0292392	1.14	1.15	1.69	0.68	0.397	1.14	0.361	0.673071
Tb927.6.4610	hypothetical protein, conserved	ZUnknown	1685	1580	0.938	0.968819	1492	1688	1.132	0.218388	611	513	0.841	0.857872	680	657	0.967	0.910759	1533	1435	0.94	0.417038	1	0.94	1.77	0.53	0.537	1.14	0.361	0.528701
Tb927.10.8260	hypothetical protein, conserved	ZUnknown	353	338	0.959	0.808693	632	549	0.868	0.221298	141	234	1.659	0.398688	111	95	0.852	0.437595	126	168	1.33	0.14329	1.39	0.79	1.11	0.71	0.549	0.92	0.361	0.626232
Tb927.10.4990	CRK3 cdc2- like protein kinase	Cell.cycle	982	816	0.831	0.47949	990	942	0.952	0.649346	189	268	1.415	0.558523	321	347	1.083	0.394931	1250	863	0.69	0.00251807	0.83	0.38	0.44	0.87	0.476	1.08	0.362	0.591266
Tb927.10.12540	electron transfer protein, putative,ferredoxin, putative	Mito.e.transport	1245	1051	0.844	0.47949	1804	1303	0.722	9.62251e-05	251	312	1.244	0.726149	480	360	0.749	0.186131	1384	801	0.58	6.92964e-10	0.68	1.73	3.39	0.51	0.483	1.08	0.362	0.472617
Tb927.1.3030	KREL2	Mito.RNA	1476	510	0.346	2.11744e-08	3770	1654	0.439	1.24646e-18	416	261	0.626	0.338345	773	298	0.385	9.48829e-19	1652	906	0.55	2.88908e-12	1.59	1.63	2.26	0.72	0.198	1.21	0.362	0.283724
Tb927.11.7430	hypothetical protein, conserved	ZUnknown	537	446	0.83	0.448203	681	560	0.823	0.0883669	105	90	0.862	0.961208	260	167	0.644	0.0953202	374	367	0.98	0.980001	1.18	0.87	0.84	1.04	0.475	1.14	0.362	0.533907
Tb927.11.11660	hypothetical protein, conserved	ZUnknown	1501	1392	0.927	0.662264	1389	1541	1.11	0.254861	274	313	1.141	0.936067	546	383	0.702	0.0112569	1567	832	0.53	0.000393314	0.57	0.85	1.81	0.47	0.531	0.99	0.362	0.62011
Tb927.7.4140	Mitchondrial LSU ribosomal protein	Mito.translation	632	439	0.695	0.130178	476	369	0.775	0.0468084	149	82	0.552	0.469943	378	244	0.645	0.00203264	579	518	0.9	0.407241	1.29	1.08	1.66	0.65	0.398	1.13	0.363	0.350229
Tb927.7.2400	MCP1 Arc1p homologue, assists aa tRNA synthetases	Translation.tRNA	2322	1267	0.545	0.00328535	845	848	1.004	1	239	252	1.056	0.980936	745	505	0.679	0.00063915	5498	1806	0.33	2.08471e-46	0.6	0.4	0.83	0.48	0.312	0.93	0.363	0.46946
Tb927.3.1150	hypothetical protein, conserved	ZUnknown	1375	1500	1.091	0.990796	1074	1001	0.932	0.483887	293	339	1.155	0.748963	504	393	0.78	0.0760607	1024	870	0.85	0.0627601	0.78	0.98	1.48	0.66	0.625	1.01	0.363	0.367582
Tb927.10.8400	Vip36 lectin-like, ERGIC53 paralogue, ER quality control	Vesicular.transport	709	630	0.889	0.490314	1262	639	0.506	1.67958e-13	176	195	1.109	0.873629	326	249	0.764	0.0279626	585	488	0.83	0.121143	0.94	4.31	2.85	1.51	0.509	1.17	0.364	0.330461
Tb927.3.3680	hypothetical protein, conserved	Mito.pathway	210	150	0.715	0.266773	487	358	0.734	0.124406	127	72	0.57	0.566443	170	103	0.608	0.014631	371	313	0.84	0.196168	1.18	6.53	4.27	1.53	0.409	1.23	0.365	0.407938
Tb927.9.2990	hypothetical protein	ZUnknown	837	833	0.995	0.894058	1638	897	0.548	7.47452e-06	247	274	1.112	0.862299	265	256	0.966	0.685467	421	463	1.1	0.39883	1.1	1.06	3.66	0.29	0.57	1.35	0.365	0.646575
Tb927.9.6920	hypothetical protein, conserved	ZUnknown	1347	869	0.645	0.0406833	764	665	0.87	0.226531	305	222	0.728	0.704781	616	576	0.935	0.618348	7319	1951	0.27	8.59186e-42	0.41	1.3	2.28	0.57	0.369	1.01	0.365	0.400854
Tb927.10.1730	hypothetical protein, conserved	ZUnknown	1205	1428	1.185	0.819414	1219	970	0.796	0.0143334	253	203	0.804	0.831982	465	365	0.786	0.14937	963	703	0.73	0.000966767	0.62	0.45	1.45	0.31	0.678	1.18	0.365	0.297634
Tb927.10.240	PEX14 peroxin 14	Glycosome	1011	915	0.905	0.80925	1295	1364	1.054	0.628213	362	408	1.127	0.878359	401	516	1.288	0.0828048	1912	1075	0.56	1.92806e-11	0.62	1.54	1.83	0.84	0.518	1.14	0.366	0.380766
Tb927.6.4560	Mitchondrial SSU ribosomal protein	Mito.translation	1322	1148	0.869	0.592218	2322	3159	1.36	0.129991	489	695	1.421	0.323513	563	511	0.908	0.5286	1710	1160	0.68	3.69414e-06	0.78	0.58	0.92	0.63	0.498	0.99	0.366	0.400854
Tb927.8.1730	hypothetical protein, conserved	ZUnknown	452	483	1.067	0.977591	998	1249	1.251	0.016359	222	321	1.445	0.558523	138	101	0.729	0.365098	165	152	0.92	0.598143	0.86	1.01	2.2	0.46	0.611	0.89	0.366	0.664051
Tb927.10.3860	SNF-7-like protein, putative	DNA	522	448	0.859	0.794004	499	395	0.792	0.0729257	157	110	0.701	0.650974	270	201	0.746	0.342378	576	542	0.94	0.536061	1.1	2.34	3.49	0.67	0.492	1.13	0.367	0.390225
Tb927.5.2280	acetyltransferase, putative	Lipids	812	766	0.943	0.874745	1752	1207	0.689	8.24569e-06	292	454	1.559	0.255482	297	250	0.841	0.451217	587	542	0.92	0.453243	0.98	0.99	1.14	0.87	0.54	1.02	0.367	0.523146
Tb927.11.10050	Mitchondrial LSU ribosomal protein	Mito.translation	1129	1496	1.325	0.754873	772	742	0.96	0.762212	192	171	0.892	1	492	395	0.802	0.0463136	472	495	1.05	0.640602	0.79	0.95	3.06	0.31	0.759	1.11	0.367	0.715728
Tb927.10.14790	aminopeptidase, putative,metallo-peptidase, Clan MG, Family M24	Protease	2943	899	0.306	1.37552e-10	1243	1154	0.929	0.449657	362	267	0.738	0.553672	1490	793	0.532	1.08465e-11	15436	2783	0.18	2.31712e-67	0.59	0.92	1.21	0.76	0.175	0.95	0.367	0.471457
Tb927.3.2190	RNA triphosphatase (TbCET1) forms CAP0 on SL	RNA.processing	526	378	0.719	0.218215	593	974	1.642	5.7609e-07	212	231	1.088	0.99842	325	245	0.754	0.0974849	848	610	0.72	0.00106251	1	1.13	1.64	0.69	0.412	0.96	0.367	0.430982
Tb927.10.1280	hypothetical protein, conserved	ZUnknown	909	598	0.658	0.0302213	919	680	0.74	0.00258627	204	181	0.886	1	361	238	0.66	0.000531111	463	355	0.77	0.0231399	1.17	1.46	2.39	0.61	0.377	1.09	0.367	0.673071
Tb927.1.860	transmembrane protein, putative	ZUnknown	1163	640	0.55	0.00278659	1247	738	0.592	1.83159e-06	242	176	0.727	0.650974	554	252	0.455	1.11125e-10	1127	681	0.6	2.0796e-07	1.1	1.25	2.19	0.57	0.315	1.04	0.367	0.34752
Tb927.1.740	hypothetical protein, conserved	Mito.pathway	865	912	1.054	0.981225	1218	1083	0.889	0.210033	388	468	1.205	0.736967	461	468	1.015	0.850742	1263	1127	0.89	0.282506	0.85	0.8	1.18	0.68	0.603	1.05	0.368	0.33369
Tb927.9.3640	Mitchondrial LSU ribosomal protein	Mito.translation	837	693	0.829	0.336791	905	558	0.617	2.67381e-06	313	225	0.719	0.582123	581	272	0.468	1.24933e-10	735	696	0.95	0.744134	1.14	0.67	1.24	0.54	0.475	0.98	0.368	0.3643
Tb927.11.13190	EF1 gamma, elongation factor 1 gamma, putative	Translation	7151	2474	0.346	6.64215e-09	3461	3841	1.11	0.195997	910	1110	1.22	0.693755	1891	1434	0.759	0.00677911	35584	5800	0.16	4.79827e-19	0.47	0.28	0.74	0.38	0.198	0.82	0.368	0.3643
Tb927.8.4890	endoplasmic reticulum oxidoreductin, Ero1, oxidises PDI	Vesicular.transport	990	734	0.741	0.266831	1351	1399	1.036	0.908271	291	342	1.178	0.71702	401	279	0.696	0.0113067	772	580	0.75	0.00607301	1.01	1.76	0.68	2.59	0.424	1	0.368	0.664051
Tb927.10.8380	hypothetical protein, conserved	ZUnknown	615	916	1.49	0.493788	834	1151	1.38	0.0482689	196	351	1.792	0.507218	186	172	0.926	0.662594	245	203	0.83	0.249479	0.56	1.07	1.3	0.82	0.853	0.91	0.368	0.741759
Tb927.10.3640	hypothetical protein, conserved	ZUnknown	620	240	0.387	4.12117e-06	351	360	1.027	0.878956	148	87	0.588	0.535793	322	168	0.522	2.35741e-06	1406	708	0.5	1.42305e-14	1.3	0.46	0.58	0.8	0.222	1.01	0.368	0.360915
Tb927.11.8130	hypothetical protein, conserved	ZUnknown	199	191	0.961	0.86391	299	224	0.75	0.0580195	48	66	1.38	0.722362	113	78	0.688	0.16953	135	137	1.02	1	1.06	2.74	1.84	1.49	0.55	1	0.369	0.471457
Tb927.7.7420	ATP synthase F1, alpha subunit	Ox.phosphorylation	3957	3502	0.885	0.651809	2615	2306	0.882	0.126579	787	965	1.227	0.569646	1180	1558	1.321	0.00257068	11687	5134	0.44	1.6174e-09	0.5	0.4	1.9	0.21	0.507	1.01	0.37	0.330448
Tb927.7.4790	20S proteasome beta 6 subunit, putative (BETA6)	Ubiquitin.proteasome	1921	1077	0.56	0.0207407	682	598	0.877	0.253937	181	136	0.752	0.7559	582	438	0.753	0.0402024	4123	1403	0.34	8.43894e-21	0.61	0.61	0.62	0.99	0.321	1.02	0.37	0.375292
Tb927.11.9570	hypothetical conserved	Mito.pathway	2187	1728	0.79	0.341688	2176	1522	0.7	1.05439e-05	542	430	0.793	0.733029	861	415	0.482	0.00303177	1790	1181	0.66	8.35098e-05	0.84	0.62	3.26	0.19	0.452	0.99	0.371	0.559166
Tb927.7.3520	mitochondrial pyruvate carrier-like protein	Mito.pathway	1807	847	0.469	1.68961e-05	557	572	1.027	0.871806	178	215	1.212	0.683799	604	228	0.378	3.54444e-16	1471	545	0.37	2.57255e-28	0.79	4.54	20.64	0.22	0.269	0.78	0.371	0.712924
Tb927.3.3440	hypothetical protein, conserved	ZUnknown	731	507	0.693	0.130663	1415	1213	0.857	0.130636	262	280	1.071	0.844028	291	232	0.799	0.206177	906	619	0.68	7.14212e-05	0.99	1.86	1.3	1.43	0.397	1.13	0.371	0.476525
Tb927.8.1380	hypothetical protein, conserved	ZUnknown	216	81	0.377	0.000164176	698	843	1.209	0.0879901	108	83	0.763	0.833292	159	46	0.288	5.24116e-11	308	93	0.3	3.89332e-16	0.8	1.11	0.98	1.13	0.216	0.85	0.371	0.315401
Tb927.9.8850	actin A	Cytoskeleton	4511	2360	0.523	0.047656	3537	2827	0.799	0.010883	659	653	0.992	1	1521	1625	1.068	0.366458	11861	4066	0.34	1.28435e-46	0.66	1.11	1.22	0.91	0.299	1.08	0.372	0.599393
Tb927.11.10830	hypothetical protein	ZUnknown	323	156	0.483	0.000221835	133	116	0.872	0.568543	71	42	0.595	0.626719	191	71	0.373	6.01494e-06	775	242	0.31	9.56569e-12	0.65	1.17	0.86	1.36	0.277	0.91	0.372	0.35879
Tb927.4.3300	mitochondrial ATP-dependent zinc metallopeptidase, putative	Mito.pathway	894	873	0.976	0.929362	1353	865	0.64	7.51582e-07	505	416	0.823	0.699936	501	397	0.792	0.0503062	1175	1041	0.89	0.23643	0.91	0.99	1.52	0.65	0.559	1.11	0.373	0.350229
Tb927.8.6820	hypothetical protein, conserved	ZUnknown	1044	1382	1.324	0.649246	1977	1946	0.985	0.855233	342	482	1.409	0.359161	507	443	0.874	0.216526	792	680	0.86	0.18282	0.65	0.94	2.29	0.41	0.758	1.08	0.373	0.381678
Tb927.11.11520	PEX11 glycosomal membrane protein	Glycosome	5020	1765	0.352	1.96726e-09	539	574	1.064	0.635785	213	174	0.816	0.816683	1649	563	0.341	1.49308e-18	10435	2060	0.2	1.09669e-33	0.56	0.84	2.1	0.4	0.202	0.91	0.374	0.325651
Tb927.10.11710	hypothetical protein	ZUnknown	543	294	0.541	0.00458286	375	337	0.899	0.476789	69	51	0.74	1	270	126	0.467	3.01621e-05	691	403	0.58	0.00459363	1.08	0.63	0.69	0.91	0.31	1.05	0.374	0.400854
Tb927.3.1600	hypothetical protein, conserved	ZUnknown	582	423	0.727	0.12624	328	226	0.689	0.0118737	91	52	0.569	0.566443	253	135	0.532	2.43033e-05	400	237	0.59	1.66526e-05	0.82	4.34	4.77	0.91	0.416	1.08	0.374	0.734076
Tb927.7.3470	p22 protein precursor, putative	Mito.pathway	619	552	0.891	0.673609	837	1217	1.454	0.00182047	128	144	1.122	1	223	174	0.782	0.150548	609	395	0.65	5.03635e-05	0.73	1.1	1.43	0.77	0.51	1.13	0.375	0.559166
Tb927.10.11030	POMP21	Mito.membrane	1512	1127	0.745	0.108234	833	830	0.997	0.996254	157	180	1.147	0.763054	721	309	0.429	4.46663e-15	1029	439	0.43	1.63703e-17	0.57	0.7	2.8	0.25	0.427	0.9	0.376	0.690869
Tb927.7.7490	hypothetical protein, conserved	ZUnknown	167	467	2.793	0.00253859	558	697	1.249	0.0444374	168	222	1.321	0.564604	81	197	2.429	6.2836e-05	187	404	2.16	2.36063e-09	0.77	6.71	2.42	2.77	1.599	1.67	0.376	0.400854
Tb927.11.970	hypothetical protein, conserved	ZUnknown	661	1170	1.771	0.31319	768	996	1.296	0.0988173	190	218	1.15	0.772104	238	279	1.173	0.230847	324	410	1.27	0.0948502	0.71	1.3	1.09	1.19	1.014	1.22	0.376	0.756803
Tb927.8.3070	hypothetical protein, conserved	ZUnknown	574	693	1.206	0.932099	702	733	1.044	0.756444	116	149	1.287	0.699902	183	130	0.711	0.463856	245	203	0.83	0.258505	0.69	1.03	2.45	0.42	0.69	1.04	0.376	0.754777
Tb927.7.3390	hypothetical protein, conserved	ZUnknown	1027	1411	1.374	0.203817	2343	1592	0.68	0.0124494	328	431	1.312	0.459914	329	387	1.176	0.155504	482	581	1.2	0.120617	0.88	0.88	2.05	0.43	0.787	1.42	0.376	0.527064
Tb927.9.1720	PMP4 peroxisomal membrane protein 4, putative	Glycosome	926	960	1.036	0.980317	1530	1327	0.867	0.107156	223	161	0.722	0.810253	357	307	0.86	0.243883	476	371	0.78	0.0256988	0.75	2.31	2.03	1.14	0.593	1.42	0.377	0.731815
Tb927.10.1650	hypothetical protein, conserved	ZUnknown	107	86	0.801	0.531109	134	145	1.081	0.785891	50	57	1.134	0.893276	66	70	1.059	0.940409	118	152	1.29	0.206385	1.61	1.05	0.47	2.23	0.459	1.09	0.377	0.409077
Tb927.10.11380	hypothetical protein, conserved	ZUnknown	807	479	0.593	0.0124401	823	853	1.037	0.813605	274	346	1.265	0.569646	446	282	0.631	0.000721926	1602	526	0.33	3.8159e-34	0.55	0.98	0.94	1.04	0.339	0.81	0.377	0.410457
Tb927.11.9790	calmodulin, putative	Calcium	779	962	1.235	0.614387	1556	1885	1.212	0.175718	206	219	1.067	1	294	265	0.901	0.75765	389	398	1.02	0.90681	0.83	2.41	1.79	1.35	0.707	1.34	0.378	0.778667
Tb927.3.2080	hypothetical protein, conserved	Mito.pathway	770	519	0.674	0.0850367	1522	1099	0.722	0.000176139	256	214	0.835	0.794973	467	283	0.606	1.85627e-05	846	577	0.68	0.000101194	1.01	1.49	3.47	0.43	0.386	1.14	0.378	0.380766
Tb927.7.800	MRB complex protein mitochondrial RNA binding complex 1 subunit	Mito.RNA	870	726	0.835	0.584804	1088	971	0.893	0.296153	299	345	1.153	0.929578	446	406	0.911	0.499814	1203	909	0.76	0.00441956	0.91	0.79	1.76	0.45	0.478	1.05	0.378	0.371924
Tb927.10.1670	hypothetical protein	ZUnknown	13	18	1.407	0.789026	97	132	1.36	0.195859	5	3	0.641	1	2	1	0.759	0.941699	2	3	1.21	1	0.86	1.13	1.82	0.62	0.806	#N/A	0.378	0.62011
Tb927.1.1580	cytochrome c oxidase assembly factor, SCO1/2, putative	Mito.e.transport	846	903	1.068	0.894541	640	582	0.909	0.425248	185	350	1.893	0.105433	301	238	0.791	0.147579	612	483	0.79	0.0255497	0.74	1	2.7	0.37	0.611	0.8	0.379	0.72901
Tb927.6.2420	p22 protein precursor, interacts with UBP1 in T. cruzi	Mito.pathway	3590	1426	0.397	6.93341e-05	1297	1060	0.817	0.0327073	331	224	0.679	0.522714	1475	742	0.503	1.57307e-12	7563	2338	0.31	1.0035e-35	0.78	0.49	1.69	0.29	0.227	0.99	0.379	0.390225
Tb927.11.9450	Mitchondrial LSU ribosome-associated cyclophilin type peptidyl-prolyl cis-trans isomerase, putative (PPIase)	Mito.translation	1088	644	0.592	0.00289165	1566	1174	0.75	0.000864545	182	131	0.717	0.784095	468	158	0.338	6.5018e-17	728	282	0.39	6.60344e-19	0.66	1.36	2.72	0.5	0.339	1.05	0.379	0.618644
Tb927.10.290	proteasome alpha 2 subunit, putative	Ubiquitin.proteasome	1201	840	0.699	0.143919	965	862	0.894	0.282071	195	216	1.109	0.940433	515	375	0.727	0.0241913	2619	989	0.38	2.89099e-32	0.54	1.15	1.11	1.04	0.4	0.99	0.379	0.400956
Tb927.6.4500	translocon-associated protein beta	Vesicular.transport	2784	1457	0.523	0.000747053	1277	1035	0.81	0.0248443	360	175	0.486	0.0672705	1175	477	0.406	1.44644e-18	2600	1173	0.45	1.50361e-21	0.86	0.78	1.03	0.76	0.299	1.04	0.379	0.625116
Tb927.10.4920	hypothetical protein, conserved	ZUnknown	900	1006	1.118	0.698596	1458	1260	0.864	0.105555	335	402	1.198	0.686672	361	408	1.129	0.334092	833	688	0.83	0.104817	0.74	1.5	1.29	1.16	0.64	1.18	0.379	0.387496
Tb927.6.2140	Mitochondrial RNA binding complex I component, putative	Mito.RNA	1171	455	0.389	8.2545e-07	1506	1615	1.072	0.575505	331	399	1.205	0.741937	662	279	0.422	1.43564e-08	1828	700	0.38	2.0925e-28	0.98	0.66	1.35	0.49	0.223	0.77	0.38	0.413495
Tb927.6.4530	RBP17	RNA.binding	1027	1174	1.144	0.689038	1095	1056	0.964	0.735192	215	193	0.898	1	407	316	0.777	0.0927917	708	749	1.06	0.557465	0.92	1.18	7.38	0.16	0.655	1.17	0.38	0.485439
Tb927.2.1730	hypothetical protein, conserved	ZUnknown	585	730	1.248	0.47115	1338	867	0.648	1.46684e-06	183	272	1.488	0.468298	220	277	1.259	0.0784977	276	322	1.17	0.364436	0.93	1.16	2.11	0.55	0.714	1.37	0.38	0.524589
Tb927.6.4520	hypothetical protein, conserved	ZUnknown	1698	1378	0.812	0.512741	2266	2971	1.311	0.00043428	984	1462	1.486	0.41566	1004	1199	1.195	0.168484	4360	2755	0.63	9.89055e-09	0.78	0.54	1.54	0.35	0.465	0.93	0.38	0.436775
Tb927.10.1630	RLI translation termination & ribosome recycling	Translation	1722	946	0.549	0.0016122	1304	1588	1.218	0.126367	478	677	1.415	0.316237	596	577	0.968	0.965971	6429	1491	0.23	5.37196e-23	0.42	0.57	0.74	0.77	0.314	0.8	0.381	0.367582
Tb927.10.13530	hypothetical protein	ZUnknown	790	436	0.552	0.00216709	4003	2003	0.5	4.44129e-05	256	262	1.025	1	122	61	0.502	0.10106	157	119	0.76	0.0848245	1.37	1.7	3.15	0.54	0.316	1.6	0.381	0.742651
Tb927.8.6850	hypothetical protein, conserved	ZUnknown	968	1253	1.294	0.347723	1634	1477	0.903	0.26411	281	440	1.567	0.255039	334	368	1.101	0.355836	550	594	1.08	0.46789	0.83	1.85	3.3	0.56	0.741	1.15	0.381	0.718242
Tb927.7.900	hypothetical protein, conserved	ZUnknown	698	402	0.576	0.00634612	823	711	0.864	0.184092	297	212	0.714	0.448537	538	311	0.578	8.26294e-06	2101	1216	0.58	2.23174e-10	1.01	1.37	1.21	1.13	0.33	1.01	0.381	0.380766
Tb927.5.1740	hypothetical protein	ZUnknown	547	568	1.038	0.964149	280	184	0.655	0.00828404	70	39	0.559	0.755621	147	138	0.94	0.674467	470	385	0.82	0.0703532	0.79	3.58	1.25	2.86	0.594	1.24	0.382	0.68035
Tb927.11.10490	hypothetical protein, conserved	ZUnknown	1072	1659	1.548	0.228954	1011	987	0.976	0.810185	360	390	1.082	0.971329	504	525	1.041	0.840302	846	1141	1.35	0.00111001	0.87	1.06	1.26	0.84	0.886	1.1	0.382	0.350605
Tb927.9.4390	DNA-damage inducible protein DDI1-like protein (1L12.395)	DNA	1374	1466	1.066	0.923226	958	1099	1.147	0.186027	340	340	1.001	0.906115	912	663	0.727	0.00198579	1526	1163	0.76	0.00317138	0.72	1.52	1.65	0.92	0.61	0.99	0.383	0.350605
Tb927.7.880	RBP25	RNA.binding	767	765	0.998	0.929362	704	774	1.101	0.412202	216	201	0.928	0.952856	366	308	0.841	0.229897	1164	756	0.65	8.19407e-06	0.65	1.13	1.07	1.06	0.571	1.05	0.383	0.399358
Tb927.4.4630	hypothetical protein, conserved	ZUnknown	536	316	0.591	0.0250575	938	839	0.894	0.292719	201	187	0.933	1	285	196	0.688	0.00584866	401	418	1.04	0.832566	1.76	1.39	2.48	0.56	0.338	1.11	0.383	0.471732
Tb927.11.720	hypothetical protein, conserved	ZUnknown	1509	542	0.359	3.49368e-07	853	931	1.092	0.616243	213	151	0.71	0.841792	626	292	0.466	2.98293e-07	3261	844	0.26	3.13497e-61	0.72	0.69	0.6	1.15	0.206	0.97	0.383	0.357624
Tb927.8.5450	amino acid transporter, putative (AAT6)	Amino.acid.transport	1448	1250	0.863	0.573123	1312	1197	0.912	0.380101	308	247	0.802	0.873629	554	472	0.852	0.406696	1773	1014	0.57	5.62863e-11	0.66	0.21	0.27	0.79	0.494	1.14	0.384	0.523146
Tb927.11.8970	ribose 5-phosphate isomerase, putative	PPP	1724	681	0.395	5.48974e-07	632	547	0.866	0.264101	213	139	0.654	0.730601	1198	353	0.295	9.05692e-22	3262	964	0.3	4.82657e-39	0.75	1.18	1.51	0.78	0.226	0.92	0.384	0.380766
Tb927.6.4990	ATP synthase, epsilon chain, putative	Ox.phosphorylation	3914	1762	0.45	4.86808e-05	1497	1670	1.116	0.310666	241	382	1.582	0.638364	1555	608	0.391	7.08575e-23	4853	1592	0.33	6.78064e-47	0.73	0.64	2.91	0.22	0.258	0.84	0.385	0.353109
Tb927.3.4200	hypothetical protein, conserved	ZUnknown	617	819	1.328	0.710187	2857	1947	0.681	4.70736e-07	185	138	0.75	0.804543	167	190	1.14	0.423863	251	350	1.39	0.0107801	1.05	1.86	3.1	0.6	0.76	2.6	0.385	0.631356
Tb927.10.4230	hypothetical protein, conserved	ZUnknown	479	523	1.093	0.843423	1719	1098	0.639	4.54357e-07	202	244	1.21	0.830176	206	200	0.97	0.845372	397	447	1.12	0.368451	1.03	1.56	2.69	0.58	0.626	1.43	0.385	0.360915
Tb927.8.1230	hypothetical protein, conserved	ZUnknown	1316	947	0.72	0.113224	1154	1006	0.872	0.157591	176	153	0.87	0.971888	538	305	0.567	7.01819e-06	1295	659	0.51	6.60857e-12	0.71	0.73	1.22	0.6	0.412	1.08	0.385	0.402491
Tb927.11.3680	calmodulin, putative	Calcium	454	467	1.028	0.991444	456	402	0.881	0.335903	96	82	0.855	1	250	171	0.685	0.0124409	433	454	1.05	0.803466	1.02	5.03	3.09	1.63	0.589	1.11	0.386	0.568126
Tb927.11.4530	N-acetyltransferase subunit ARD1 (ARD1)	Enzyme	1249	814	0.651	0.0328522	1383	1054	0.762	0.00243981	297	261	0.881	0.979056	688	370	0.538	4.49517e-08	1646	749	0.46	1.92383e-18	0.7	0.93	1.72	0.54	0.373	0.99	0.386	0.559166
Tb927.11.2940	hypothetical protein, conserved	ZUnknown	1236	959	0.776	0.253319	1903	1926	1.012	0.917614	343	315	0.92	0.900763	448	357	0.796	0.0766839	1100	641	0.58	1.80236e-06	0.75	0.55	1.38	0.4	0.444	1.2	0.386	0.521874
Tb927.5.2920	hypothetical protein, conserved	ZUnknown	547	510	0.932	0.959052	1639	1297	0.791	0.00650419	236	396	1.68	0.211071	221	246	1.116	0.487179	329	402	1.22	0.350707	1.31	2.74	1.59	1.72	0.534	1.21	0.387	0.372813
Tb927.10.8010	hypothetical protein, conserved	ZUnknown	903	1197	1.325	0.345591	2232	1746	0.783	0.00385515	256	467	1.828	0.174151	280	284	1.015	0.88129	406	379	0.93	0.869955	0.7	1.12	3.03	0.37	0.759	1.19	0.387	0.640498
Tb927.8.1680	KKT12 Kinetochore protein	Cell.cycle	811	572	0.705	0.150482	644	631	0.981	0.881957	144	154	1.064	1	447	301	0.674	0.00114651	1113	571	0.51	1.87628e-12	0.73	0.62	0.72	0.86	0.404	1	0.388	0.380651
Tb927.11.7240	dynein regulatory complex subunit CMF70	Cytoskeleton	940	705	0.75	0.294528	1411	1722	1.22	0.0251627	428	569	1.332	0.747254	691	639	0.925	0.295928	2552	1647	0.65	9.87856e-08	0.86	2.7	1.28	2.11	0.429	0.95	0.388	0.467394
Tb927.9.15050	trypanin-related protein, putative	Cytoskeleton	1003	1032	1.029	0.843423	2356	1881	0.798	0.00543625	458	530	1.158	0.826245	559	580	1.037	0.868814	1617	1470	0.91	0.295098	0.88	1.47	1.55	0.95	0.589	1.21	0.388	0.391933
Tb927.11.7390	hypothetical protein, conserved, extremely weak but blast-back positive match to yeast PDH1 which may participate in conversion of 2-methylcitrate to 2-methylisocitrate	Enzyme	668	908	1.358	0.137539	695	584	0.84	0.120154	173	158	0.916	1	305	402	1.318	0.00925272	881	898	1.02	0.901339	0.75	4.4	7.72	0.57	0.777	1.24	0.388	0.400854
Tb927.11.2200	DNA-directed RNA polymerase II, putative (RPB11)	RNA.synthesis	617	657	1.064	0.899627	691	802	1.161	0.327339	137	168	1.228	0.671592	234	230	0.98	0.890555	333	409	1.23	0.0968943	1.15	1.78	2.28	0.78	0.609	1.15	0.388	0.664051
Tb927.3.880	hypothetical protein, conserved	ZUnknown	864	965	1.117	0.887429	967	1502	1.553	0.0122666	242	282	1.165	0.912674	399	276	0.693	0.00565845	962	689	0.72	0.000299721	0.64	1.44	1.36	1.06	0.639	0.96	0.388	0.627902
Tb927.8.1850	mitochondrial calcium uptake 1 MICU1	Mito.pathway	857	926	1.081	0.72003	820	874	1.066	0.60721	278	221	0.795	0.841529	410	395	0.965	0.786208	1019	839	0.82	0.0440747	0.76	0.97	1.43	0.68	0.619	1.16	0.389	0.400956
Tb927.3.4650	C-8 sterol isomerase, putative	Sterols	865	360	0.416	2.18357e-05	648	428	0.661	0.000341623	182	122	0.672	0.570086	435	181	0.415	1.66792e-10	1145	444	0.39	3.86126e-23	0.93	0.46	3.54	0.13	0.238	0.95	0.389	0.400854
Tb927.8.5790	hypothetical protein	ZUnknown	581	275	0.474	0.000144134	375	272	0.727	0.026598	120	70	0.587	0.617247	484	180	0.372	0.000340702	1147	508	0.44	5.14788e-18	0.93	1.43	1.91	0.75	0.271	0.98	0.389	0.3924
Tb927.10.9630	hypothetical protein	ZUnknown	258	175	0.677	0.0735052	51	41	0.8	0.577187	38	25	0.662	0.829578	75	63	0.834	0.255255	559	326	0.58	0.000678067	0.86	1.25	0.87	1.43	0.388	1.02	0.389	0.348156
Tb927.4.5390	NRKA serine/threonine-protein kinase	Protein.kinase	611	696	1.14	0.659405	1123	903	0.804	0.0200187	251	394	1.567	0.391372	285	353	1.24	0.0619217	793	763	0.96	0.59794	0.84	1.32	0.55	2.38	0.653	1.1	0.39	0.410583
Tb927.2.5050	protein phosphatase 2C, putative	Protein.phosphatase	924	1085	1.175	0.593361	1225	1376	1.124	0.239134	292	271	0.927	0.936067	356	359	1.009	0.952595	671	700	1.04	0.752823	0.89	1.07	1.57	0.68	0.673	1.25	0.39	0.540054
Tb927.11.10780	Voltage-dependent anion channel (VDAC), putative	Transporter	1025	963	0.94	0.841652	844	889	1.054	0.64274	203	177	0.872	0.769596	358	317	0.885	0.407114	1381	743	0.54	1.31228e-11	0.57	1.02	1.31	0.78	0.538	1.12	0.39	0.374223
Tb927.7.6440	v-SNARE like protein	Vesicular.transport	399	651	1.631	0.220632	652	561	0.861	0.183252	57	82	1.451	0.70348	128	132	1.031	0.764554	221	234	1.06	0.718062	0.65	5.82	1.48	3.94	0.934	1.35	0.39	0.776692
Tb927.8.2150	hypothetical protein, conserved	ZUnknown	373	269	0.721	0.252842	430	467	1.086	0.579159	113	83	0.727	0.787563	271	189	0.697	0.00502685	373	342	0.92	0.466946	1.27	1.09	1.49	0.73	0.413	1.12	0.39	0.471732
Tb927.8.2200	terbinafine resistance locus protein (yip1), putative	ZUnknown	733	675	0.921	0.608884	663	510	0.769	0.0196614	168	75	0.446	0.147812	325	221	0.682	0.012871	666	576	0.87	0.155203	0.94	1.43	0.84	1.71	0.527	1.26	0.39	0.400956
Tb927.8.5640	SDH6 succinate dehydrogenase (complex II) subunit	Mito.e.transport	424	194	0.457	0.0117001	805	567	0.704	0.000962429	236	170	0.719	0.617667	458	347	0.756	0.028161	3280	1173	0.36	8.39368e-22	0.78	6.56	12.38	0.53	0.262	1.05	0.391	0.706933
Tb927.8.580	hypothetical protein, conserved	Mito.pathway	899	1833	2.039	0.000190902	401	576	1.437	0.00193543	239	365	1.525	0.391988	313	536	1.714	0.000330226	643	996	1.55	1.27661e-05	0.76	1.3	2.5	0.52	1.167	1.07	0.391	0.62154
Tb927.5.3470	hypothetical protein, conserved	ZUnknown	836	597	0.714	0.142516	2870	1379	0.481	2.98098e-20	351	343	0.977	0.959761	292	257	0.881	0.569587	561	606	1.08	0.501756	1.51	0.58	1.81	0.32	0.409	1.56	0.391	0.599393
Tb927.4.4680	GINS complex subunit Psf3, replication initiation	DNA	454	691	1.523	0.567805	739	523	0.707	0.00142188	125	103	0.821	1	161	161	0.999	0.740254	193	315	1.63	0.000745543	1.07	1.51	2.65	0.57	0.872	1.46	0.392	0.73122
Tb927.10.1720	ATP-dependent DEAD/H RNA helicase, putative, no clear yeast homologue	RNA.helicase	1186	816	0.688	0.0726312	1338	1328	0.992	0.947009	409	414	1.011	0.949281	511	364	0.711	0.00378946	3141	1011	0.32	1.58618e-44	0.47	0.34	0.46	0.74	0.394	0.91	0.392	0.382216
Tb927.9.3390	hypothetical protein, conserved	ZUnknown	262	202	0.77	0.42557	795	551	0.693	0.00124473	161	122	0.761	0.71313	300	282	0.937	0.469018	919	821	0.89	0.289218	1.16	2.49	1.42	1.75	0.441	1.24	0.392	0.46113
Tb927.6.2260	hypothetical protein, conserved	ZUnknown	2553	2390	0.936	0.680029	2922	3041	1.041	0.650312	616	472	0.767	0.617247	1100	659	0.6	7.53563e-06	1519	1248	0.82	0.100384	0.88	0.11	1	0.11	0.536	1.12	0.392	0.685656
Tb927.7.1910	pyridoxal phosphate containing glycine decarboxylase, putative	Amino.acids	1080	640	0.593	0.0136152	492	451	0.918	0.702457	524	459	0.875	0.656479	665	611	0.919	0.298825	3623	2114	0.58	3.02612e-11	0.98	0.59	0.75	0.79	0.339	0.97	0.393	0.367582
Tb927.8.2210	pteridine reductase (PTR1)	Folate	992	405	0.408	1.71726e-05	496	502	1.012	0.954524	144	103	0.713	0.538028	551	300	0.544	7.22542e-07	2415	927	0.38	2.23704e-29	0.94	1.4	2.26	0.62	0.234	0.99	0.393	0.400854
Tb927.9.3120	protein kinase, putative	Protein.kinase	958	596	0.622	0.0196637	460	526	1.144	0.287237	659	633	0.962	0.930739	1004	767	0.764	0.0184632	4613	2699	0.58	5.54299e-12	0.94	1.65	1.13	1.46	0.356	0.89	0.393	0.473434
Tb927.11.16450	hypothetical protein, conserved	ZUnknown	1050	956	0.911	0.632207	880	994	1.131	0.24747	177	143	0.808	0.867068	444	301	0.677	0.022405	693	570	0.82	0.0749281	0.9	0.79	1.88	0.42	0.522	1.12	0.393	0.696527
Tb927.10.10830	RGG2, MRB complex component	Mito.RNA	1427	1105	0.774	0.26855	604	978	1.62	2.3299e-06	407	484	1.187	0.809538	699	474	0.678	0.000207879	5090	1459	0.29	1.30587e-05	0.37	0.55	1.15	0.48	0.443	0.79	0.394	0.400854
Tb927.10.3580	Mitchondrial SSU ribosomal protein	Mito.translation	1285	1271	0.989	0.928385	2066	1598	0.773	0.00381087	271	285	1.053	0.923594	437	455	1.041	0.674948	1055	806	0.76	0.0740572	0.77	1.19	2.53	0.47	0.566	1.34	0.394	0.380766
Tb927.9.9120	tRNA (guanine-N(7)-)-methyltransferase, putative,methyltransferase, putative	rRNA.tRNA.process	846	762	0.902	0.628648	1539	1206	0.783	0.00549626	184	204	1.108	0.794973	372	306	0.825	0.254899	629	526	0.84	0.0903547	0.93	0.82	1.86	0.44	0.516	1.25	0.394	0.620927
Tb927.11.12950	TbRLJ ras-like small GTPase	Signalling	794	759	0.955	0.724429	883	628	0.711	0.000812667	266	135	0.508	0.205092	391	230	0.587	2.06645e-05	604	552	0.91	0.441312	0.96	0.98	1.38	0.71	0.547	1.22	0.394	0.400854
Tb927.8.6890	hypothetical protein, conserved	ZUnknown	1322	1156	0.874	0.56824	557	664	1.192	0.143183	101	152	1.505	0.490528	525	272	0.518	8.07493e-08	821	421	0.51	5.47011e-05	0.59	12.22	15.09	0.81	0.5	0.89	0.394	0.797226
Tb927.2.4830	TFIIF-stimulated CTD phosphatase, putative	Protein.phosphatase	824	472	0.572	0.00768906	1188	941	0.792	0.0122676	353	321	0.911	0.859846	686	349	0.51	7.49527e-09	1268	810	0.64	8.66655e-07	1.12	0.74	1.45	0.51	0.327	0.92	0.395	0.414769
Tb927.7.2550	proteasome regulatory ATPase subunit 5 (RPT5)	Ubiquitin.proteasome	783	401	0.513	0.00157813	399	429	1.076	0.649497	319	202	0.634	0.421247	841	424	0.504	2.78563e-10	4365	2004	0.46	3.92813e-23	0.89	1.72	0.99	1.74	0.294	0.95	0.395	0.400854
Tb927.8.5410	hypothetical protein, conserved	ZUnknown	643	565	0.879	0.670741	1397	1152	0.825	0.0333638	406	365	0.901	0.821598	403	416	1.03	0.754303	939	852	0.91	0.309527	1.03	1.44	1.35	1.07	0.503	1.23	0.395	0.375292
Tb927.11.13330	hypothetical protein, conserved	ZUnknown	634	332	0.524	0.00180921	953	773	0.812	0.0350273	183	208	1.138	0.847855	239	167	0.701	0.06855	274	229	0.83	0.33912	1.59	1.51	1.66	0.91	0.3	1.05	0.396	0.62011
Tb927.10.9840	chaperone protein DNAj, putative	Chaperone	741	518	0.699	0.13294	765	814	1.064	0.612306	196	141	0.719	0.648023	435	273	0.629	0.000295673	1621	922	0.57	1.40398e-10	0.81	2.28	1.95	1.17	0.4	1.06	0.397	0.509793
Tb927.1.730	hypothetical protein, conserved	Mito.pathway	1348	816	0.605	0.0141989	4102	2005	0.489	9.08609e-17	681	623	0.914	0.89994	644	477	0.74	0.0103475	1093	1025	0.94	0.536569	1.55	1.37	1.99	0.69	0.346	1.27	0.397	0.392155
Tb927.11.11590	eIF3E	Translation	1571	629	0.4	2.11983e-06	481	511	1.063	0.640558	257	199	0.773	0.77263	726	492	0.677	0.00133667	11468	2485	0.22	5.6639e-30	0.54	0.85	0.76	1.12	0.229	0.92	0.397	0.430458
Tb927.9.2390	hypothetical protein, conserved	ZUnknown	2423	1307	0.54	0.000467674	644	588	0.914	0.523983	190	132	0.697	0.826245	786	299	0.38	1.45804e-17	2582	693	0.27	4.73019e-54	0.5	0.69	2.76	0.25	0.309	0.93	0.397	0.660393
Tb927.3.5430	hypothetical protein, conserved	ZUnknown	1048	642	0.613	0.0277191	581	813	1.4	0.0610674	206	167	0.808	0.928357	400	221	0.553	0.0153964	1086	742	0.68	3.63197e-05	1.11	0.67	0.97	0.69	0.351	0.97	0.397	0.764626
Tb927.5.740	hypothetical protein, conserved	ZUnknown	1590	1425	0.896	0.557121	2126	972	0.457	6.85419e-09	334	152	0.454	0.280604	671	330	0.493	8.76247e-07	917	703	0.77	0.00919308	0.86	0.5	2.17	0.23	0.513	1.32	0.397	0.63024
Tb927.3.4380	Tob55, SAM50	Mito.biogenesis	946	1123	1.187	0.550912	1724	1588	0.921	0.488984	341	559	1.639	0.257526	400	468	1.169	0.270299	816	598	0.73	0.0100513	0.62	1.5	1.19	1.26	0.68	1.08	0.398	0.399358
Tb927.10.10130	MRB complex component mitochondrial RNA binding complex 1 subunit	Mito.RNA	1147	945	0.824	0.337753	2063	1709	0.828	0.0205982	346	298	0.861	1	493	405	0.821	0.184933	1559	984	0.63	3.11109e-07	0.77	1.31	2.11	0.62	0.472	1.25	0.398	0.35223
Tb927.10.8020	prolyl oligopeptidase, serine peptidase clan SC, family S9A, putative (POP)	Protease	1632	944	0.579	0.00399241	1176	1108	0.943	0.599551	477	363	0.76	0.55914	692	481	0.695	0.00289812	5857	1641	0.28	5.31101e-60	0.48	0.68	1.06	0.64	0.331	0.95	0.398	0.370418
Tb927.1.3110	soluble N-ethylmaleimide sensitive factor (NSF) attachment protein, putative	Vesicular.transport	1027	1045	1.018	0.898142	1080	838	0.776	0.00983834	247	149	0.604	0.459914	471	451	0.957	0.897719	1254	998	0.8	0.0174042	0.78	1.62	2.1	0.77	0.583	1.29	0.398	0.603361
Tb927.11.5760	hypothetical protein, conserved	ZUnknown	604	783	1.295	0.464739	956	1083	1.133	0.215995	164	229	1.393	0.651227	267	282	1.055	0.725644	375	471	1.26	0.0781851	0.97	1.72	4.2	0.41	0.741	1.17	0.398	0.419456
Tb927.8.4700	amino acid transporter, putative (AATP6)	Amino.acid.transport	2842	2806	0.987	0.993413	4826	4941	1.024	0.779687	1383	1740	1.258	0.399268	1098	1411	1.284	0.00769553	2986	2382	0.8	0.00602768	0.81	0.4	0.75	0.53	0.565	1.17	0.399	0.402491
Tb927.10.13950	tubulin-specific chaperone, putative	Cytoskeleton	880	847	0.962	0.80181	976	997	1.021	0.880708	217	179	0.825	0.912674	408	304	0.746	0.0400734	1216	711	0.59	3.30809e-09	0.61	0.68	0.97	0.7	0.551	1.12	0.399	0.471457
Tb927.2.3610	Mitochondrial ATP synthase subunit, putative	Mito.pathway	1779	1118	0.628	0.0420298	372	560	1.504	0.000788051	148	246	1.663	0.366532	773	413	0.535	0.00049643	1911	882	0.46	5.33866e-19	0.74	1.41	3	0.47	0.36	0.81	0.399	0.463734
Tb927.10.2540	adenylate kinase, putative (ADKC)	Nucleotides	601	860	1.431	0.130178	1211	911	0.752	0.0543876	162	145	0.89	0.893276	213	237	1.112	0.289149	258	471	1.82	3.79618e-07	1.27	2.32	2.34	0.99	0.819	1.55	0.399	0.618113
Tb927.10.14780	protein kinase, putative,mitogen-activated protein kinase kinase kinase, putative	Protein.kinase	1091	727	0.666	0.0650418	472	530	1.124	0.360875	227	218	0.962	1	640	415	0.648	0.000314012	2740	1255	0.46	5.30784e-21	0.69	1.01	0.8	1.26	0.381	0.92	0.399	0.400956
Tb927.9.6890	hypothetical protein, conserved	ZUnknown	244	212	0.868	0.528068	352	264	0.749	0.0494167	102	81	0.795	0.93054	140	121	0.858	0.541139	132	150	1.14	0.741067	1.31	1.31	1.72	0.76	0.497	1.2	0.399	0.409077
Tb927.10.9990	hypothetical protein, conserved	ZUnknown	1056	1074	1.017	0.975182	623	519	0.833	0.336187	170	115	0.679	0.70348	470	347	0.738	0.032826	734	680	0.93	0.521514	0.91	0.76	1.36	0.56	0.582	1.13	0.399	0.407938
Tb927.4.1930	EIF3G	Translation	1763	886	0.502	0.000261428	678	825	1.217	0.0676133	297	235	0.792	0.644387	901	545	0.604	3.72824e-07	5202	1445	0.28	1.17183e-22	0.55	0.59	0.78	0.76	0.287	0.94	0.4	0.428555
Tb927.11.12590	hypothetical protein, conserved	ZUnknown	931	1403	1.508	0.633509	1596	1765	1.106	0.290373	242	354	1.465	0.499956	372	328	0.882	0.394884	591	500	0.85	0.144309	0.56	2.04	1.44	1.42	0.863	1.1	0.4	0.398676
Tb927.9.4550	hypothetical protein, conserved	ZUnknown	302	241	0.797	0.419944	229	146	0.637	0.0118737	56	53	0.945	1	112	88	0.783	0.412876	229	238	1.04	0.7332	1.3	1.81	3.35	0.54	0.456	1.1	0.4	0.650419
Tb927.3.4870	hypothetical protein, conserved	ZUnknown	535	644	1.203	0.481101	1157	1201	1.038	0.767384	185	277	1.498	0.408425	190	192	1.008	0.99989	260	273	1.05	0.823947	0.87	1.68	1.77	0.95	0.689	1.17	0.4	0.684877
Tb927.11.15700	hypothetical protein, conserved	ZUnknown	521	622	1.193	0.743506	797	579	0.726	0.00234872	97	62	0.64	0.579319	191	195	1.021	1	349	400	1.14	0.38788	0.96	1.66	5.93	0.28	0.683	1.51	0.4	0.473434
Tb927.10.12630	hypothetical protein, conserved	ZUnknown	599	673	1.123	0.672683	744	749	1.007	1	152	122	0.803	0.830398	262	234	0.893	0.530775	509	481	0.94	0.516031	0.84	1.24	1.55	0.8	0.643	1.24	0.4	0.400854
Tb927.10.13130	UTP-glucose-1-phosphate uridylyltransferase 2, putative	Glycans	701	510	0.728	0.283204	671	804	1.199	0.13536	241	213	0.883	0.861037	436	465	1.068	0.40976	2530	1244	0.49	2.79393e-18	0.68	2.02	2.73	0.74	0.417	1.07	0.401	0.390225
Tb927.11.6720	cap guanine methyltransferase domain, capping-enzyme like	RNA.processing	1673	858	0.513	0.000884923	882	1094	1.241	0.0257296	619	508	0.821	0.747221	840	604	0.719	0.00247594	5528	2336	0.42	7.34733e-30	0.82	0.59	0.8	0.74	0.294	0.91	0.401	0.398919
Tb927.7.3500	glutathione-S-transferase/glutaredoxin, putative	Redox	1828	1514	0.828	0.372129	1541	1577	1.023	0.853781	280	224	0.798	0.7242	593	424	0.715	0.0395346	2825	1114	0.39	5.3809e-29	0.48	4.34	11.73	0.37	0.474	1.1	0.402	0.706933
Tb927.7.950	MLP mucoplipin-like protein. Transport of iron from lysosome to cytosol	Transporter	732	735	1.005	0.954318	1021	1046	1.024	0.893939	257	305	1.189	0.756004	296	302	1.023	0.949786	476	495	1.04	0.869487	1.04	2.09	2.01	1.04	0.575	1.14	0.402	0.605771
Tb927.11.710	hypothetical protein, conserved	ZUnknown	2124	1871	0.881	0.764269	2689	2525	0.939	0.453432	558	528	0.947	1	903	911	1.009	0.718362	1667	1717	1.03	0.768877	1.17	0.65	0.84	0.77	0.504	1.25	0.402	0.558997
Tb927.7.4430	hypothetical protein, conserved, no yeast or human match	ZUnknown	429	451	1.051	0.883139	652	555	0.852	0.17937	134	159	1.186	0.844289	247	219	0.887	0.447505	306	370	1.21	0.129334	1.15	2.54	4.1	0.62	0.602	1.1	0.402	0.427675
Tb927.10.6290	ATP-dependent DEAD/H RNA helicase, putative Rrp3, ribosome biogenesis?	rRNA.tRNA.process	1399	1413	1.01	0.957215	1321	1166	0.883	0.206452	482	353	0.733	0.447903	775	593	0.764	0.0122522	2283	1394	0.61	9.7968e-09	0.6	0.35	0.54	0.65	0.578	1.09	0.403	0.445154
Tb927.10.15140	hypothetical protein, conserved	ZUnknown	1031	792	0.768	0.147006	810	625	0.772	0.0757614	168	117	0.698	0.74803	621	309	0.498	2.38824e-10	930	507	0.55	2.07275e-09	0.71	2.27	3.85	0.59	0.44	1.05	0.403	0.46113
Tb927.10.4790	hypothetical protein, conserved	ZUnknown	792	582	0.735	0.195229	1266	1606	1.269	0.00641973	270	338	1.251	0.617247	266	132	0.495	0.0361525	259	232	0.89	0.516128	1.22	1.17	2.21	0.53	0.421	0.81	0.403	0.734076
Tb927.4.1040	hypothetical protein, conserved	ZUnknown	531	514	0.967	0.967407	793	685	0.864	0.177255	140	155	1.109	0.893276	227	229	1.009	0.876425	449	368	0.82	0.187575	0.85	1.16	0.85	1.36	0.554	1.21	0.403	0.770641
Tb927.11.7850	hypothetical protein, conserved	ZUnknown	554	382	0.689	0.0562079	530	503	0.949	0.713311	195	136	0.697	0.542707	321	173	0.54	2.72651e-05	551	504	0.91	0.356779	1.33	1.08	1.26	0.86	0.394	1.03	0.403	0.473434
Tb927.11.7440	hypothetical protein, conserved	ZUnknown	370	480	1.298	0.357018	646	606	0.938	0.640558	124	129	1.041	0.89847	162	180	1.117	0.541786	236	366	1.55	0.000907265	1.2	0.94	1.06	0.89	0.743	1.33	0.403	0.53281
Tb927.11.7790	Mitchondrial SSU ribosomal protein	Mito.translation	1220	1100	0.901	0.618326	2128	1099	0.516	1.0892e-16	248	171	0.69	0.969674	396	239	0.603	0.0184632	640	572	0.89	0.270347	0.99	1.81	3.69	0.49	0.516	1.42	0.404	0.775347
Tb927.10.3080	methionine biosynthetic protein, putative	Protease	1018	1058	1.039	1	1092	1292	1.183	0.295492	296	316	1.067	0.891562	382	282	0.738	0.152928	680	559	0.82	0.0787705	0.79	0.7	1.01	0.69	0.595	1.02	0.404	0.633294
Tb927.10.13300	Mitchondrial SSU ribosomal S8, putative	Mito.translation	1027	1322	1.288	0.586937	987	835	0.846	0.171056	226	198	0.873	0.984394	418	321	0.768	0.0670703	710	733	1.03	0.72752	0.8	1.73	3.2	0.54	0.737	1.14	0.405	0.46862
Tb927.9.9060	LSM12	RNA.degradation	1580	1263	0.799	0.286486	356	466	1.309	0.040285	113	133	1.173	0.833952	528	359	0.68	0.020743	2040	883	0.43	3.38156e-23	0.54	0.85	0.94	0.9	0.457	0.95	0.405	0.771413
Tb927.11.10980	hypothetical protein, conserved	ZUnknown	213	379	1.78	0.09019	531	457	0.861	0.222649	107	135	1.269	0.725371	83	144	1.743	0.00699414	111	242	2.19	1.48336e-06	1.23	4.5	2.46	1.83	1.019	1.59	0.405	0.627902
Tb927.10.10110	hypothetical protein, conserved	ZUnknown	292	340	1.161	0.831223	483	505	1.047	0.766177	121	128	1.058	0.931428	103	88	0.855	0.485526	137	165	1.2	0.448226	1.04	2.16	1.91	1.13	0.665	1.15	0.405	0.780622
Tb927.7.200	hypothetical protein, conserved	ZUnknown	529	317	0.599	0.0325634	1068	1130	1.058	0.650227	334	366	1.098	0.917028	305	185	0.608	0.000302967	436	351	0.8	0.0466554	1.34	1.23	1.21	1.02	0.343	0.88	0.405	0.463734
Tb927.10.12300	hypothetical protein, conserved	ZUnknown	368	368	1	0.860928	353	297	0.841	0.239493	71	125	1.765	0.725577	144	87	0.604	0.0102937	247	174	0.7	0.0214223	0.71	1.22	1.97	0.62	0.573	0.8	0.405	0.471732
Tb927.5.4090	hypothetical protein, conserved, kinetoplastid-specific	ZUnknown	731	870	1.189	0.604944	1609	1014	0.63	6.88601e-05	277	159	0.575	0.368107	318	365	1.145	0.617832	357	584	1.63	1.85251e-05	1.38	2.05	3.73	0.55	0.681	1.7	0.405	0.400854
Tb927.11.13600	hypothetical protein, conserved	ZUnknown	854	1176	1.377	0.562756	1147	977	0.851	0.0951597	285	357	1.252	0.794592	401	397	0.99	0.861569	781	844	1.08	0.458226	0.79	1.23	1.86	0.66	0.788	1.09	0.406	0.46946
Tb927.10.16060	hypothetical protein, conserved	ZUnknown	597	722	1.21	0.823165	1189	798	0.672	0.000274482	146	121	0.828	0.980936	214	188	0.882	0.558001	263	275	1.05	0.811542	0.86	0.4	1.6	0.25	0.693	1.49	0.406	0.72901
Tb927.11.8140	ER lumen retaining receptor protein, putative	Vesicular.transport	555	509	0.917	0.628045	483	482	0.998	0.998057	151	131	0.868	0.895602	279	212	0.759	0.0655846	670	419	0.63	8.54297e-06	0.68	1.11	0.42	2.67	0.525	1.05	0.407	0.409077
Tb927.8.4850	hypothetical protein, conserved	ZUnknown	492	591	1.201	0.579815	873	1154	1.322	0.00350025	261	339	1.301	0.721478	276	192	0.697	0.0249361	427	378	0.89	0.350648	0.74	4.56	4.51	1.01	0.688	0.88	0.407	0.473434
Tb927.7.2210	hypothetical protein, conserved	ZUnknown	961	466	0.485	0.0182332	158	130	0.819	0.355155	97	66	0.68	0.839728	494	226	0.458	5.64625e-11	914	590	0.65	9.55016e-06	1.33	0.18	0.29	0.62	0.278	0.97	0.407	0.676419
Tb927.5.580	prefoldin subunit, putative	Chaperone	943	567	0.601	0.0982447	725	561	0.774	0.038415	86	97	1.129	1	416	141	0.34	0.00564359	1124	460	0.41	1.85792e-19	0.68	2.67	1.72	1.55	0.344	0.91	0.408	0.623184
Tb927.11.580	lipid-like atypical dual specificity phosphatase, putative	Lipids	422	476	1.128	0.673537	993	688	0.693	0.000186236	168	239	1.419	0.610192	169	215	1.272	0.191249	219	294	1.35	0.0361141	1.19	2.11	2.78	0.76	0.646	1.33	0.408	0.652355
Tb927.7.2690	hypothetical protein, conserved	Mito.pathway	503	410	0.815	0.442074	895	698	0.78	0.0455917	124	130	1.047	0.997049	190	184	0.965	1	244	323	1.32	0.0625735	1.63	1.11	1.14	0.97	0.467	1.36	0.408	0.588335
Tb927.4.2050	hypothetical protein	ZUnknown	380	243	0.639	0.0832353	186	213	1.15	0.486903	123	92	0.745	0.703548	235	181	0.769	0.128945	1555	878	0.56	8.69672e-11	0.88	1.82	0.92	1.98	0.366	0.99	0.408	0.480686
Tb927.10.14640	hypothetical protein, conserved	ZUnknown	842	1324	1.572	0.464537	1002	1061	1.059	0.618527	249	332	1.331	0.509756	296	296	0.998	0.886279	314	429	1.37	0.020023	0.87	0.71	1.87	0.38	0.9	1.09	0.408	0.723401
Tb927.7.6360	histone H2A variant (h2aZ)	Chromatin	1160	836	0.72	0.0807209	352	419	1.19	0.275855	212	166	0.784	0.739138	824	450	0.546	5.77856e-09	2146	944	0.44	1.31519e-07	0.61	1.21	0.95	1.27	0.412	0.95	0.409	0.443548
Tb927.4.1220	leucine-rich repeat protein (LRRP)	LRRP	504	291	0.578	0.00695084	399	537	1.347	0.142237	141	86	0.607	0.590722	322	131	0.406	2.20453e-10	712	280	0.39	0.000371249	0.68	3	0.99	3.03	0.331	0.96	0.409	0.410457
Tb927.11.16070	TFIIH basal transcription factor subunit (p34)	RNA.synthesis	1138	1606	1.411	0.542555	4032	2998	0.743	0.00370831	360	294	0.815	0.844283	381	424	1.113	0.557847	674	1068	1.59	5.40423e-07	1.12	1.11	3.08	0.36	0.808	2.01	0.409	0.467915
Tb927.9.3750	hypothetical protein, conserved	ZUnknown	309	582	1.883	0.268882	785	726	0.926	0.482651	65	95	1.47	0.70348	81	114	1.417	0.0444717	95	164	1.73	0.00450151	0.92	2.95	3.17	0.93	1.078	1.79	0.409	0.759122
Tb927.10.13920	hypothetical protein, conserved	ZUnknown	738	783	1.061	0.982861	1007	1146	1.138	0.198362	190	168	0.885	0.978046	284	175	0.616	0.00060563	335	306	0.91	0.521296	0.86	2.05	5.39	0.38	0.607	1.11	0.409	0.751818
Tb927.4.5190	hypothetical protein, conserved	ZUnknown	407	211	0.518	0.00313093	1038	673	0.649	9.09204e-06	109	165	1.516	0.476846	116	83	0.719	0.0622441	242	172	0.71	0.0601312	1.38	1.63	1.3	1.25	0.297	1.15	0.409	0.608594
Tb927.11.7520	hypothetical protein, conserved	ZUnknown	1367	946	0.692	0.103477	1769	1506	0.851	0.126522	416	654	1.574	0.261267	590	532	0.902	0.306575	1893	1063	0.56	2.98095e-11	0.81	1.5	2.83	0.53	0.396	0.91	0.409	0.442438
Tb927.11.14980	Mitchondrial LSU ribosomal protein	Mito.translation	595	441	0.741	0.303134	1649	1103	0.669	2.44277e-06	306	301	0.984	1	385	377	0.981	0.952595	958	844	0.88	0.264105	1.19	1.29	2.8	0.46	0.424	1.27	0.41	0.400854
Tb927.7.5160	deoxyuridine triphosphatase, putative,dUTP diphosphatase	Nucleotides	1273	717	0.563	0.00404959	701	652	0.93	0.539062	217	142	0.652	0.386528	567	374	0.659	0.00025312	3200	1107	0.35	3.66471e-38	0.61	1.01	1.46	0.69	0.322	1.04	0.41	0.400854
Tb927.8.5320	hypothetical protein, conserved	ZUnknown	421	788	1.871	0.345618	1001	935	0.934	0.529577	152	337	2.215	0.177132	108	175	1.628	0.0109322	129	164	1.27	0.192742	0.68	4.22	4.1	1.03	1.071	1.29	0.41	0.776109
Tb927.8.2530	NADH-ubiquinone oxidoreductase complex I subunit, putative	Mito.pathway	481	542	1.128	0.827245	383	372	0.971	0.871943	69	71	1.032	0.931779	210	170	0.811	0.342378	349	298	0.85	0.216694	0.76	1.82	0.85	2.14	0.646	1.1	0.411	0.623184
Tb927.8.5780	phosphatase, putative	Phosphatase	815	337	0.413	9.67854e-06	294	295	1.002	0.962611	179	143	0.796	0.680156	741	261	0.353	1.59388e-19	1519	729	0.48	0.000106997	1.16	0.88	1.1	0.8	0.236	0.87	0.411	0.409077
Tb927.10.4890	hypothetical protein, conserved	ZUnknown	921	646	0.702	0.142779	1646	975	0.592	3.99411e-08	356	266	0.746	0.583525	397	285	0.72	0.0310784	1713	1051	0.61	0.00586586	0.87	2.08	3.01	0.69	0.402	1.19	0.411	0.387301
Tb927.9.7710	hypothetical protein, conserved	ZUnknown	693	1044	1.506	0.542902	1467	1223	0.834	0.0472946	148	266	1.803	0.403799	207	185	0.894	0.808319	285	290	1.02	1	0.68	2.14	3.29	0.65	0.862	1.16	0.411	0.773777
Tb927.11.15130	chaperone protein DNAj, putative	Chaperone	1085	882	0.813	0.44394	1025	1030	1.004	1	244	206	0.844	0.90134	534	433	0.81	0.178691	2262	1155	0.51	1.22183e-08	0.63	0.93	0.78	1.19	0.465	1.09	0.412	0.443548
Tb927.10.10600	ARP2/3 complex 16kDa subunit, putative	Cytoskeleton	291	198	0.681	0.0636492	580	561	0.966	0.846143	59	46	0.768	1	67	40	0.607	0.126312	119	107	0.9	0.523408	1.33	2.22	0.96	2.31	0.39	1.62	0.412	0.76554
Tb927.7.220	CDP-diacylglycerol synthetase, putative	Lipids	1266	1152	0.91	0.797779	1498	1579	1.054	0.783433	281	278	0.989	1	398	359	0.904	0.786396	920	675	0.73	0.00192834	0.81	0.87	0.91	0.96	0.521	1.2	0.412	0.739708
Tb927.6.4070	hypothetical protein, conserved	Mito.pathway	1204	1525	1.267	0.302276	1701	1499	0.881	0.172136	310	348	1.123	0.930192	607	646	1.065	0.496137	1271	1226	0.96	0.603703	0.76	0.7	1.94	0.36	0.725	1.2	0.412	0.480612
Tb927.3.2210	hypothetical protein, conserved	ZUnknown	815	586	0.72	0.239543	942	967	1.026	0.813605	370	410	1.106	0.952856	507	467	0.922	0.67771	1636	1070	0.65	1.45659e-06	0.91	1.41	1.55	0.91	0.412	0.99	0.412	0.471732
Tb927.8.1890	Complex III cytochrome c1, cytochrome b/c complex	Mito.e.transport	3504	1400	0.399	1.13531e-07	713	900	1.261	0.0228712	273	376	1.377	0.55038	1359	508	0.374	1.84022e-22	9256	1765	0.19	3.74509e-33	0.48	0.1	0.83	0.12	0.228	0.76	0.413	0.3643
Tb927.10.7190	D-tyrosyl-tRNA deacylase, putative	rRNA.tRNA.process	824	1211	1.469	0.347723	766	880	1.149	0.196324	167	270	1.617	0.341251	355	294	0.829	0.322314	541	579	1.07	0.579326	0.73	0.86	1.18	0.73	0.841	0.94	0.413	0.53281
Tb927.11.4760	hypothetical protein	ZUnknown	454	466	1.027	0.956882	568	459	0.808	0.112827	145	152	1.051	0.860315	180	141	0.786	0.235657	307	280	0.91	0.550917	0.89	0.84	2.47	0.34	0.588	1.07	0.413	0.489605
Tb927.11.13180	POMP10	Mito.membrane	809	762	0.943	0.874186	308	435	1.414	0.00877608	410	439	1.072	1	533	543	1.02	0.932181	3093	1707	0.55	1.91481e-07	0.59	0.6	1.13	0.53	0.54	0.91	0.414	0.429716
Tb927.7.2620	Mitchondrial SSU ribosomal protein	Mito.translation	710	718	1.011	0.926356	969	873	0.901	0.316264	278	226	0.813	0.896665	347	330	0.952	0.895357	612	717	1.17	0.12706	1.16	1.79	3.58	0.5	0.579	1.24	0.414	0.46946
Tb927.5.630	acidic phosphatase, putative	Phosphatase	753	718	0.953	1	1611	1406	0.873	0.116792	444	490	1.102	0.833984	314	406	1.293	0.0307479	601	780	1.3	0.0143303	1.36	20.03	2.06	9.7	0.546	1.33	0.414	0.471732
Tb927.4.4070	Mevalonate kinase	Prenylation	1988	1429	0.719	0.170709	925	774	0.837	0.0776859	206	294	1.424	0.475894	606	538	0.889	0.405326	3798	1407	0.37	2.25267e-35	0.52	0.98	4.45	0.22	0.412	0.95	0.415	0.668417
Tb927.11.440	hypothetical protein, conserved	ZUnknown	1524	658	0.431	1.1776e-05	1495	1743	1.166	0.143305	291	289	0.994	0.971329	813	452	0.556	8.27536e-05	2181	1191	0.55	2.56973e-13	1.27	2.55	2.71	0.94	0.247	0.99	0.415	0.473434
Tb927.4.3680	protein phosphatase 2C, putative	Protein.phosphatase	1377	990	0.719	0.0870439	1967	1347	0.685	8.38041e-06	349	294	0.841	1	438	336	0.769	0.0606539	981	700	0.71	0.0781201	0.99	0.82	3.42	0.24	0.412	1.27	0.416	0.687365
Tb927.3.2220	eIF3j	Translation	1288	1227	0.953	0.782545	1620	1698	1.048	0.656312	258	458	1.775	0.105339	539	431	0.799	0.0799553	1066	625	0.59	1.19467e-08	0.62	1.13	2.76	0.41	0.546	0.93	0.416	0.561497
Tb927.10.2080	hypothetical protein, conserved	ZUnknown	645	562	0.871	0.516127	869	744	0.856	0.303754	151	132	0.872	1	182	148	0.814	0.363243	451	344	0.76	0.214711	0.87	1.6	0.45	3.56	0.499	1.28	0.416	0.638825
Tb927.3.5300	hypothetical protein, conserved, sigpep, no domains	ZUnknown	972	1418	1.459	0.500592	947	769	0.813	0.103564	169	104	0.616	0.449447	373	305	0.817	0.391218	554	772	1.39	0.00144134	0.96	1.84	4.49	0.41	0.835	1.31	0.416	0.475027
Tb927.7.2590	prefoldin, putative	Chaperone	1542	1099	0.713	0.07807	625	734	1.173	0.158935	180	144	0.801	0.981067	721	344	0.477	1.00514e-08	1888	944	0.5	1.9765e-15	0.7	0.77	1.33	0.58	0.408	0.97	0.417	0.486523
Tb927.9.1400	Monooxygenase, putative	Enzyme	1151	1520	1.321	0.272722	1345	951	0.707	0.000110677	293	328	1.117	0.793634	400	405	1.012	0.943609	706	904	1.28	0.0108699	0.97	0.73	1.38	0.53	0.756	1.19	0.417	0.638825
Tb927.7.3460	Mitchondrial LSU ribosomal protein	Mito.translation	787	601	0.763	0.324867	1392	1000	0.718	0.000219402	330	375	1.138	0.89038	379	295	0.778	0.0573731	892	845	0.95	0.547979	1.24	1.12	0.97	1.15	0.437	1.04	0.417	0.390225
Tb927.9.13780	Mitchondrial SSU ribosomal protein	Mito.translation	831	687	0.826	0.474773	1612	1073	0.666	9.09489e-05	231	205	0.887	0.855643	401	344	0.859	0.255438	890	957	1.08	0.482874	1.3	0.1	2	0.05	0.473	1.31	0.417	0.473434
Tb927.9.15090	cytosolic coat protein, putative	Vesicular.transport	1247	984	0.789	0.197065	1067	930	0.872	0.179273	239	231	0.967	1	490	278	0.568	7.19844e-06	1151	574	0.5	8.03655e-08	0.63	0.59	1.4	0.42	0.452	0.98	0.417	0.476525
Tb927.7.3900	vacuolar transporter chaperone, putative, ER by IFA	Lysosome	1033	1205	1.166	0.894099	1227	1271	1.036	0.825454	188	233	1.242	0.683064	433	269	0.622	0.00182077	550	463	0.84	0.254828	0.72	1.99	2.09	0.95	0.668	1.01	0.418	0.768497
Tb927.11.3380	RanBP1 Ran-binding protein 1	Nuclear.transport	1718	1162	0.676	0.0375457	732	709	0.969	0.812183	208	177	0.852	0.87694	890	447	0.503	7.30128e-11	1913	982	0.51	1.04256e-14	0.76	0.59	1.09	0.54	0.387	0.97	0.418	0.492752
Tb927.10.4940	PK50 protein kinase	Protein.kinase	1848	1426	0.772	0.176929	1389	1486	1.07	0.650099	370	488	1.318	0.558523	655	512	0.782	0.0404643	3823	1332	0.35	6.55698e-27	0.45	0.83	0.72	1.15	0.442	0.88	0.418	0.443548
Tb927.10.9910	hypothetical protein, conserved	ZUnknown	753	375	0.498	0.00116567	100	146	1.457	0.240846	257	155	0.605	0.392352	603	387	0.642	0.000987966	3616	2518	0.7	1.30657e-05	1.4	0.68	0.76	0.89	0.285	0.99	0.418	0.651034
Tb927.6.590	hypothetical protein, conserved	Mito.pathway	2715	2014	0.742	0.136626	779	779	1	0.991247	178	152	0.855	1	1214	532	0.438	6.94768e-17	2417	1076	0.45	1.02212e-22	0.6	0.43	2.05	0.21	0.425	0.97	0.419	0.668417
Tb927.7.4990	hypothetical protein, conserved	ZUnknown	1317	1248	0.947	0.884993	660	864	1.31	0.00983988	607	680	1.12	0.850535	746	607	0.813	0.077164	1779	1412	0.79	0.0105576	0.84	0.77	0.45	1.73	0.542	0.87	0.419	0.450333
Tb927.7.4930	ribonuclease H1	DNA	681	721	1.059	0.944925	1101	849	0.771	0.00761044	308	386	1.252	0.655048	320	281	0.877	0.423925	432	493	1.14	0.232424	1.08	0.64	0.64	1	0.606	1.02	0.42	0.518163
Tb927.8.1930	ISY1 component of PRP19 splicing complex, putative	RNA.processing	657	966	1.469	0.434056	1005	1050	1.045	0.842414	161	170	1.053	0.867068	243	254	1.044	1	342	385	1.13	0.311733	0.77	0.81	1.33	0.61	0.841	1.33	0.42	0.630955
Tb927.6.2060	histidyl-tRNA synthetase	Translation.tRNA	1689	1135	0.672	0.0586631	1594	1782	1.118	0.227473	518	449	0.866	0.674065	786	712	0.906	0.655661	5366	2022	0.38	5.14696e-36	0.56	0.68	1.19	0.57	0.385	1.04	0.42	0.458229
Tb927.10.8090	hypothetical protein, conserved	ZUnknown	875	562	0.642	0.0297001	764	502	0.658	0.000127638	174	111	0.639	0.528769	437	238	0.544	5.65272e-05	691	627	0.91	0.436754	1.41	1.03	2.1	0.49	0.368	1.11	0.42	0.469557
Tb927.9.3600	hypothetical protein, conserved	Mito.pathway	523	360	0.688	0.176484	895	691	0.772	0.013606	254	229	0.904	0.894466	403	279	0.691	0.0139363	954	896	0.94	0.516031	1.36	1.29	1.82	0.71	0.394	1.05	0.421	0.476525
Tb927.10.9400	branch point binding protein SF1, putative	RNA.processing	1070	1425	1.332	0.174993	1044	1178	1.128	0.247841	256	628	2.457	0.00105098	456	551	1.209	0.0750435	946	913	0.96	0.739911	0.72	1	1.61	0.62	0.763	0.88	0.421	0.629888
Tb927.3.3160	poly(A) polymerase,polynucleotide adenylyltransferase (PAP). Cis-spliced.	RNA.processing	254	181	0.712	0.143435	1429	278	0.194	3.60681e-64	938	181	0.193	2.25967e-16	419	23	0.055	1.022e-60	1160	71	0.06	9.32889e-134	0.09	1.06	0.97	1.09	0.408	0.46	0.421	0.408211
Tb927.10.3030	Proteasome regulatory subunit, (RPN11)	Ubiquitin.proteasome	4804	6819	1.419	0.3987	3800	3471	0.913	0.271137	939	864	0.92	1	1551	1649	1.063	0.493295	3767	3540	0.94	0.572403	0.66	0.59	1.18	0.5	0.812	1.2	0.421	0.599393
Tb927.10.4700	dolicholphosphate-mannose synthase, putative	Glycans	842	1085	1.289	0.601418	800	841	1.052	0.700523	219	334	1.526	0.318625	316	355	1.125	0.617296	376	458	1.22	0.122971	0.95	0.99	2.3	0.43	0.738	1.03	0.422	0.734076
Tb927.9.13310	hypothetical protein, conserved, predicted GPI anchor	Membrane.protein	320	442	1.381	0.241673	547	519	0.948	0.693984	102	166	1.616	0.544912	116	133	1.141	0.524387	169	177	1.05	0.817252	0.76	1.53	1.84	0.83	0.791	1.12	0.422	0.630955
Tb927.7.2290	hypothetical protein, conserved	ZUnknown	914	1150	1.257	0.419944	4646	2116	0.455	4.56524e-12	227	253	1.116	0.826245	218	329	1.512	0.00405227	489	669	1.37	0.00327526	1.09	1.77	2.06	0.86	0.72	2.78	0.422	0.6737
Tb927.6.4790	hypothetical protein, conserved	ZUnknown	988	1715	1.735	0.557414	2869	1748	0.609	1.4446e-09	312	494	1.58	0.416328	230	347	1.511	0.00543612	269	357	1.33	0.355242	0.77	1.38	3.83	0.36	0.993	1.75	0.422	0.813483
Tb927.3.4920	LETM1 and EF-hand domain-containing protein 1, inner mitochondrial membrane?	Mito.pathway	782	948	1.212	0.470596	962	870	0.904	0.340433	223	145	0.653	0.488818	373	338	0.907	0.737061	1358	1144	0.84	0.0618431	0.7	#N/A	#N/A	#N/A	0.694	#N/A	0.423	0.473434
Tb927.10.7560	hypothetical protein, conserved	ZUnknown	718	741	1.032	1	767	608	0.793	0.1012	188	259	1.379	0.472349	273	207	0.759	0.260278	403	398	0.99	0.943958	0.96	0.75	2.27	0.33	0.591	0.94	0.423	0.555903
Tb927.10.4450	stress-inducible protein STI1-like, putative	Chaperone	1504	1555	1.034	0.985662	2077	1733	0.835	0.0307859	249	330	1.325	0.544912	529	435	0.822	0.0761778	1552	871	0.56	1.98889e-10	0.54	0.39	0.44	0.88	0.592	1.12	0.424	0.523146
Tb927.10.1710	DNA polymerase eta, putative	DNA	565	345	0.611	0.0406965	1039	756	0.728	0.00137146	418	421	1.006	0.975384	347	311	0.897	0.345207	730	664	0.91	0.391954	1.49	1.83	1.48	1.24	0.35	1.05	0.424	0.462165
Tb927.10.2550	malate dehydrogenase-related	Mito.e.transport	577	594	1.029	0.965514	921	860	0.933	0.502548	241	207	0.856	0.930612	294	299	1.016	0.715479	529	513	0.97	0.784819	0.94	1.45	3.15	0.46	0.589	1.26	0.424	0.472617
Tb927.10.4850	hypothetical protein, conserved	Mito.pathway	1755	2301	1.312	0.42557	1777	1498	0.843	0.0489682	412	427	1.034	1	631	688	1.089	0.558974	1767	1407	0.8	0.0150675	0.61	2.03	4.32	0.47	0.751	1.18	0.424	0.486523
Tb927.9.8710	hypothetical protein, conserved	ZUnknown	611	734	1.201	0.589151	1147	1073	0.936	0.500006	183	194	1.057	0.929927	258	218	0.843	0.373387	406	548	1.35	0.00907677	1.12	1.44	1.5	0.96	0.688	1.24	0.424	0.473434
Tb927.11.6700	hypothetical protein, conserved	ZUnknown	617	774	1.253	0.789138	506	547	1.081	0.598946	104	161	1.554	0.489983	264	187	0.708	0.0553329	393	287	0.73	0.0106014	0.58	1.79	2.21	0.81	0.717	0.92	0.425	0.698951
Tb927.11.16300	hypothetical protein, conserved	ZUnknown	1436	1924	1.34	0.572744	1591	1370	0.861	0.101498	333	312	0.937	0.939611	613	536	0.875	0.416473	1842	1431	0.78	0.0593559	0.58	0.69	4.6	0.15	0.767	1.15	0.425	0.428555
Tb927.10.10780	hypothetical protein, conserved	Mito.pathway	1151	1510	1.312	0.47539	1668	1189	0.712	0.00065252	261	262	1.005	1	406	387	0.954	0.747658	758	853	1.12	0.284996	0.86	1.37	1.99	0.69	0.751	1.3	0.426	0.629888
Tb927.5.4120	Mitchondrial LSU ribosomal protein	Mito.translation	1070	1644	1.537	0.476643	1583	1246	0.787	0.00668794	310	299	0.965	0.9942	599	533	0.89	0.27874	848	992	1.17	0.104579	0.76	2.03	3.76	0.54	0.88	1.19	0.426	0.471457
Tb927.10.4250	ADP-ribosylation factor-like 2, arl2 (ARL2)	Vesicular.transport	587	765	1.302	0.347216	937	1033	1.103	0.38365	163	192	1.178	0.800308	257	246	0.958	0.874788	341	429	1.26	0.0773425	0.97	1.44	2.25	0.64	0.745	1.23	0.426	0.504823
Tb927.7.7390	hypothetical protein	ZUnknown	102	111	1.091	1	74	154	2.068	0.000781718	62	80	1.29	0.70348	68	41	0.597	0.0299861	183	118	0.64	0.00912694	0.59	2.98	1.95	1.53	0.625	0.71	0.426	0.621115
Tb927.9.7810	hypothetical protein, conserved	ZUnknown	586	748	1.277	0.572888	818	544	0.665	0.0001158	219	273	1.246	0.635303	262	284	1.084	0.918872	433	553	1.28	0.0246101	1	2.31	3.45	0.67	0.731	1.13	0.426	0.506265
Tb927.9.10000	hypothetical protein, conserved	ZUnknown	565	374	0.661	0.0777998	936	1079	1.153	0.154423	158	255	1.611	0.373818	252	168	0.666	0.10046	532	356	0.67	0.000294445	1.01	1.19	1.35	0.88	0.378	0.89	0.426	0.524589
Tb927.5.980	hypothetical protein, conserved	ZUnknown	1401	1328	0.948	0.683532	1333	1124	0.843	0.0615297	292	428	1.466	0.486975	562	428	0.761	0.0322505	865	618	0.71	0.000436918	0.75	1.09	1.33	0.82	0.543	0.93	0.426	0.630259
Tb927.11.5230	hypothetical protein, conserved	ZUnknown	1045	1110	1.062	0.927428	759	682	0.898	0.353528	210	155	0.735	0.798637	505	412	0.815	0.418242	1465	1025	0.7	9.9177e-05	0.66	0.99	1.8	0.55	0.608	1.12	0.426	0.473434
Tb927.10.14110	Sjogren's syndrome autoantigen NA14 (human) and DIP13 (Chlamydomonas)	Cytoskeleton	522	750	1.436	0.358238	1007	1086	1.079	0.514839	142	154	1.08	0.859117	211	219	1.039	0.761963	302	372	1.23	0.113682	0.86	2.4	3	0.8	0.822	1.36	0.427	0.493299
Tb927.11.16220	Complex III cytochrome b/c complex	Mito.e.transport	998	978	0.98	0.825713	846	892	1.054	0.653533	159	207	1.3	0.636647	355	350	0.985	0.873959	718	450	0.63	0.000672547	0.64	0.68	3.4	0.2	0.561	1.09	0.427	0.752124
Tb927.10.10350	protein kinase, putative	Protein.kinase	581	314	0.54	0.00949014	137	195	1.42	0.0616671	357	321	0.898	0.785032	756	438	0.58	6.03144e-08	2746	1673	0.61	1.34973e-09	1.13	0.75	0.43	1.76	0.309	0.85	0.427	0.414769
Tb927.10.9600	protein kinase, putative,tyrosine protein kinase, putative	Protein.kinase	1185	651	0.549	0.00291218	123	173	1.405	0.100215	353	313	0.886	0.85852	673	455	0.676	0.00190096	5409	2717	0.5	1.83116e-05	0.91	0.13	0.18	0.71	0.314	0.88	0.427	0.400956
Tb927.4.5170	60S ribosomal protein L7/L12, putative	Ribosome	508	606	1.193	0.841964	670	846	1.263	0.0244047	116	178	1.537	0.426683	203	147	0.726	0.137775	315	362	1.15	0.268925	0.97	2.84	4.81	0.59	0.683	0.96	0.427	0.603226
Tb927.8.1960	NOT11	RNA.degradation	1974	1622	0.822	0.550554	1625	1439	0.886	0.168303	289	434	1.502	0.489668	751	615	0.819	0.24666	3157	1641	0.52	3.53867e-16	0.63	2.04	1.63	1.25	0.471	0.96	0.427	0.592024
Tb927.7.3100	hypothetical protein, conserved	Mito.pathway	953	886	0.93	0.898107	2424	1526	0.63	3.13303e-09	489	464	0.949	0.898377	757	625	0.826	0.125553	1611	1749	1.09	0.345569	1.17	0.96	1.57	0.61	0.532	1.18	0.428	0.507915
Tb927.8.4150	hypothetical protein, conserved	ZUnknown	1444	1359	0.941	0.765174	631	746	1.181	0.270874	185	129	0.696	0.64355	696	465	0.668	0.0567361	2281	1489	0.65	4.18331e-07	0.69	0.85	1.6	0.53	0.539	1.06	0.428	0.471732
Tb927.9.9840	lipoic acid containing carrier protein, putative	Mito.pathway	1849	706	0.382	8.70041e-08	830	1248	1.503	0.00053515	230	202	0.878	0.953084	761	226	0.297	5.75467e-29	1344	441	0.33	3.25258e-29	0.86	0.66	1.22	0.54	0.219	0.8	0.429	0.688993
Tb927.11.10230	RNA polymerase-associated protein CDC73, putative	RNA.synthesis	1197	1244	1.04	0.965575	983	784	0.798	0.0219846	230	269	1.174	0.74311	572	415	0.726	0.00630928	1277	1051	0.82	0.0446725	0.79	1.74	1.96	0.89	0.595	1	0.429	0.430458
Tb927.8.1870	Golgi/lysosome glycoprotein 1 (tGLP1)	Vesicular.transport	1095	525	0.479	0.000353943	175	273	1.562	0.00551576	390	367	0.943	0.916045	763	517	0.677	0.000420836	5931	2283	0.38	2.14201e-16	0.8	3.64	1.88	1.94	0.274	0.86	0.429	0.629888
Tb927.10.11120	hypothetical protein, conserved	ZUnknown	486	355	0.731	0.165005	1057	587	0.555	1.31669e-09	140	119	0.852	0.921828	189	149	0.787	0.0651974	275	283	1.03	0.82803	1.41	1.63	2.43	0.67	0.418	1.4	0.429	0.650876
Tb927.11.14520	polypeptide deformylase, putative	Enzyme	932	1138	1.221	0.366565	1136	890	0.784	0.0118176	167	195	1.169	0.750175	391	460	1.176	0.110292	676	778	1.15	0.211615	0.94	2.74	5.17	0.53	0.699	1.26	0.43	0.741759
Tb927.10.11700	guanylate kinase, putative	Nucleotides	737	436	0.592	0.00911987	329	410	1.244	0.159635	115	102	0.885	0.837709	448	219	0.489	3.67617e-07	1102	620	0.56	5.37732e-10	0.95	0.49	0.42	1.18	0.339	0.94	0.43	0.46862
Tb927.10.12210	ribulose-5-phosphate 3-epimerase, putative	PPP	1022	577	0.565	0.00298882	786	967	1.23	0.0430794	213	216	1.013	1	422	295	0.7	0.00279066	1337	734	0.55	5.95006e-11	0.97	0.73	4.06	0.18	0.323	0.99	0.43	0.443548
Tb927.5.2700	otubain, putative,otubain cysteine peptidase, Clan CA, family C65, putative	Protease	366	237	0.647	0.311116	590	425	0.72	0.00536197	132	90	0.686	0.647354	307	263	0.857	0.272059	933	592	0.63	3.23873e-06	0.98	0.69	0.68	1.01	0.37	1.18	0.43	0.499922
Tb927.9.12030	hypothetical protein, conserved	ZUnknown	663	858	1.295	0.643661	1845	1278	0.693	9.50612e-06	225	536	2.379	0.00359306	196	200	1.022	0.89067	282	293	1.04	0.891514	0.8	0.84	1.83	0.46	0.741	1	0.43	0.680859
Tb927.9.3400	endo-beta-N-acetylglucosaminidase, putative	Glycans	825	478	0.579	0.0104216	438	535	1.22	0.101307	795	780	0.981	0.928176	807	576	0.714	0.00231473	3817	2138	0.56	2.17277e-13	0.97	3.64	1.05	3.46	0.331	0.82	0.431	0.429716
Tb927.6.2180	Mitochondrial SSU-associated	Mito.pathway	603	492	0.817	0.406072	672	461	0.686	0.000850363	156	184	1.182	0.822002	316	162	0.513	0.000769299	634	361	0.57	6.26334e-05	0.7	2.65	8.83	0.3	0.468	0.87	0.431	0.473434
Tb927.3.3410	aspartyl aminopeptidase, putative,metallo-peptidase, Clan MH, Family M20	Protease	1520	878	0.578	0.00598831	1468	1175	0.8	0.011512	290	494	1.701	0.212361	648	514	0.793	0.0420169	5505	1354	0.25	8.61833e-47	0.43	0.63	0.54	1.16	0.331	0.83	0.431	0.473434
Tb927.11.15230	cytosolic coat protein, putative	Vesicular.transport	935	543	0.581	0.00709181	487	532	1.092	0.533396	146	118	0.806	0.877692	419	172	0.41	1.20487e-11	1062	753	0.71	0.000167356	1.22	1.13	1.03	1.1	0.333	0.94	0.431	0.473434
Tb927.11.13700	hypothetical protein, conserved	ZUnknown	417	341	0.816	0.466499	1626	1732	1.065	0.518139	478	543	1.136	0.857329	316	330	1.042	0.9819	1106	853	0.77	0.00432037	0.95	1.78	0.98	1.82	0.467	1.12	0.431	0.610619
Tb927.7.1800	hypothetical protein, conserved	ZUnknown	799	693	0.868	0.529685	1031	847	0.821	0.0417335	156	127	0.813	0.960718	298	224	0.752	0.0846094	497	464	0.93	0.520471	1.08	1.41	1.86	0.76	0.497	1.27	0.431	0.62011
Tb927.4.1830	hypothetical protein, conserved	ZUnknown	731	597	0.816	0.438223	858	710	0.827	0.132573	136	93	0.689	0.70348	252	139	0.552	0.00041649	331	260	0.79	0.061861	0.96	1.38	1.7	0.81	0.467	1.2	0.431	0.833386
Tb927.8.690	peptidyl-prolyl cis-trans isomerase/rotamase, putative,PPIase, putative (PIN1)	Chaperone	584	512	0.877	0.530987	341	395	1.157	0.33224	88	148	1.68	0.45397	226	170	0.754	0.0384833	329	295	0.89	0.370796	1.02	0.88	1.02	0.86	0.502	0.88	0.432	0.802575
Tb927.11.10420	DNA-directed RNA polymerase, putative (RPA12)	RNA.synthesis	1105	1401	1.268	0.672683	1110	1136	1.023	0.86093	220	200	0.909	1	486	359	0.74	0.0260293	633	592	0.94	0.557683	0.74	0.72	2.06	0.35	0.726	1.14	0.432	0.70424
Tb927.11.5810	hypothetical protein, conserved	ZUnknown	489	401	0.82	0.487786	921	1090	1.183	0.101574	242	223	0.921	0.881351	470	342	0.728	0.0170785	955	1011	1.06	0.480577	1.29	2.72	1.38	1.97	0.469	1.08	0.432	0.473434
Tb927.10.10080	hypothetical protein, conserved	ZUnknown	472	397	0.842	0.600025	466	298	0.64	0.0213402	104	185	1.781	0.471511	268	196	0.731	0.0535557	488	394	0.81	0.0814298	0.96	1.46	3.11	0.47	0.482	0.87	0.432	0.53281
Tb927.11.13300	hypothetical protein, conserved	ZUnknown	399	498	1.25	0.633647	255	280	1.099	0.589161	75	54	0.72	0.839353	227	151	0.666	0.020526	548	484	0.88	0.234376	0.71	1.43	1.1	1.3	0.716	1.07	0.432	0.566524
Tb927.5.1940	hypothetical protein, conserved	ZUnknown	768	623	0.811	0.298965	724	710	0.981	0.865883	198	188	0.953	0.998615	454	299	0.657	0.00055802	890	740	0.83	0.0541063	1.03	1.34	1.4	0.96	0.464	1.01	0.432	0.473434
Tb927.10.1470	hypoxanthine-guanine phosphoribosyltransferase (HGPRT)	Nucleotides	2286	1073	0.469	0.000179209	1409	1469	1.042	0.729032	345	329	0.951	1	972	458	0.471	1.44499e-07	2776	1100	0.4	2.02184e-29	0.84	0.38	1.03	0.37	0.269	0.91	0.433	0.720064
Tb927.8.3240	lathosterol oxidase, putative	Sterols	636	423	0.665	0.0970071	444	353	0.795	0.0807471	137	107	0.779	0.831566	328	204	0.62	0.00656573	766	479	0.63	0.000488625	0.94	0.82	1.52	0.54	0.381	1.03	0.433	0.454108
Tb927.9.5650	E2-like ubiquitin-conjugation enzyme, putative	Ubiquitin.proteasome	1015	1477	1.455	0.412386	1310	890	0.679	1.89222e-05	192	194	1.012	0.912802	383	366	0.957	0.813981	516	574	1.11	0.458642	0.76	1.46	2.03	0.72	0.833	1.29	0.433	0.759122
Tb927.3.840	hypothetical protein, conserved	ZUnknown	777	977	1.257	0.272488	1573	1224	0.778	0.00400892	271	336	1.242	0.711188	293	399	1.362	0.0126847	386	561	1.45	0.0017991	1.16	1.2	1.26	0.95	0.72	1.42	0.433	0.528701
Tb927.5.2320	hypothetical protein, conserved, NatC terminal acetyltransferase domain	ZUnknown	1805	740	0.41	1.20314e-06	216	259	1.202	0.264083	326	225	0.691	0.453339	829	511	0.616	1.38144e-05	11393	2599	0.23	2.09529e-84	0.56	0.55	0.41	1.33	0.235	0.9	0.433	0.463023
Tb927.7.4960	CAP50 Clathrin-associated protein	Vesicular.transport	990	999	1.009	0.980605	1499	1333	0.889	0.289873	352	456	1.296	0.539945	464	411	0.887	0.559589	819	635	0.78	0.00961603	0.77	0.61	0.85	0.72	0.578	1.03	0.434	0.525757
Tb927.11.8420	hypothetical protein, conserved	ZUnknown	439	820	1.868	0.183339	1215	1016	0.836	0.0879641	140	127	0.908	0.90134	146	259	1.771	8.66137e-05	189	417	2.21	9.54424e-10	1.18	2.63	3.42	0.77	1.069	2.01	0.434	0.623563
Tb927.10.11510	hypothetical protein, conserved	ZUnknown	584	390	0.669	0.0950924	491	507	1.033	0.802379	310	259	0.836	0.643866	470	317	0.674	0.00163295	955	863	0.9	0.303711	1.35	1.73	2.37	0.73	0.383	0.98	0.434	0.512073
Tb927.4.4120	hypothetical protein, conserved	ZUnknown	720	709	0.985	0.904625	833	947	1.137	0.229597	182	180	0.986	0.969674	376	316	0.84	0.443334	501	487	0.97	0.91142	0.99	0.89	0.8	1.11	0.564	1.12	0.434	0.677808
Tb927.1.870	deoxyhypusine synthase, putative	Amino.acids	979	969	0.99	0.979505	1594	1262	0.792	0.007987	308	253	0.822	0.839485	534	419	0.784	0.0376599	881	930	1.06	0.608135	1.07	1.85	2.5	0.74	0.567	1.23	0.435	0.489671
Tb927.3.3710	hypothetical protein, conserved	ZUnknown	758	847	1.118	0.71095	1504	989	0.658	0.0113957	172	188	1.095	0.841529	307	280	0.913	0.920459	457	515	1.13	0.282858	1.01	1.8	3.46	0.52	0.64	1.35	0.435	0.605771
Tb927.9.7160	hypothetical protein, conserved	ZUnknown	744	688	0.924	0.645316	962	861	0.895	0.279929	234	210	0.899	0.936067	265	228	0.86	0.214127	338	281	0.83	0.318566	0.9	1.37	1.61	0.85	0.529	1.21	0.435	0.681418
Tb927.10.1600	hypothetical protein, conserved	ZUnknown	815	1321	1.621	0.2873	949	849	0.894	0.298139	225	314	1.397	0.502337	305	322	1.054	0.867016	405	544	1.34	0.00782616	0.83	0.98	1.88	0.52	0.928	1.08	0.435	0.685656
Tb927.3.2310	flagellar component,PACRGA	Cytoskeleton	1084	573	0.529	0.0636568	1119	871	0.778	0.00826546	277	233	0.84	0.798637	653	517	0.792	0.0686736	3911	1313	0.34	1.2082e-27	0.64	2.5	1.81	1.38	0.303	1.04	0.437	0.471732
Tb927.8.3270	hypothetical protein	ZUnknown	590	645	1.093	0.902756	540	517	0.958	0.7281	110	102	0.929	1	239	191	0.8	0.135831	382	267	0.7	0.00299655	0.64	3.18	4.42	0.72	0.626	1.13	0.437	0.734076
Tb927.3.4050	hypothetical protein, conserved	ZUnknown	661	670	1.014	0.90871	1062	648	0.611	1.46377e-05	147	113	0.769	0.851192	207	166	0.801	0.515646	273	399	1.46	0.00161393	1.44	2.72	8	0.34	0.581	1.45	0.437	0.769595
Tb927.11.7180	hypothetical protein, conserved	ZUnknown	805	806	1.001	1	2056	1645	0.8	0.00646107	479	441	0.92	0.992852	537	513	0.956	0.82252	1427	1316	0.92	0.437891	0.92	1.48	0.86	1.72	0.573	1.24	0.437	0.458229
Tb927.11.14490	RNA polymerase subunit, putative (RPB7)	RNA.synthesis	693	689	0.994	0.843423	456	609	1.336	0.12138	104	100	0.962	1	315	194	0.615	0.000793631	742	555	0.75	0.0121548	0.75	2.41	2.03	1.19	0.569	1.01	0.438	0.577535
Tb927.11.4350	hypothetical protein, conserved	ZUnknown	608	430	0.707	0.164422	1011	929	0.919	0.442909	446	320	0.717	0.341204	544	494	0.909	0.455706	1609	1343	0.83	0.0496792	1.18	2.36	1.58	1.49	0.405	1.17	0.438	0.476525
Tb927.10.4660	hypothetical protein, conserved	ZUnknown	561	726	1.294	0.533023	613	678	1.107	0.435482	132	138	1.051	0.891323	184	182	0.986	0.899212	300	342	1.14	0.364411	0.88	2.18	2.6	0.84	0.741	1.22	0.438	0.721952
Tb927.5.670	hypothetical protein, conserved	ZUnknown	988	616	0.623	0.0342795	739	563	0.761	0.0669779	673	674	1.002	1	919	773	0.841	0.0554136	2039	1592	0.78	0.00214275	1.25	1.77	0.78	2.27	0.357	0.93	0.438	0.467538
Tb927.5.3680	hypothetical protein, conserved	ZUnknown	580	681	1.174	0.610098	618	587	0.949	0.689302	169	148	0.88	0.960718	199	200	1.001	0.890574	354	321	0.91	0.449963	0.77	0.81	1.4	0.58	0.672	1.23	0.438	0.781561
Tb927.11.3900	glycosyltransferase family-like protein, putative	Glycans	1059	873	0.824	0.50972	1507	1194	0.792	0.0442792	262	255	0.972	0.958232	541	431	0.797	0.348894	1010	985	0.97	0.855686	1.18	0.94	2.09	0.45	0.472	1.17	0.439	0.473434
Tb927.8.2560	spliceosomal U5 snRNP-specific U5-15K protein, putative	RNA.processing	608	1295	2.13	0.249208	1380	1071	0.776	0.0952689	142	134	0.946	1	202	234	1.157	0.350112	223	515	2.3	1.49636e-06	1.08	1.16	1.35	0.86	1.219	1.71	0.439	0.778667
Tb927.11.2770	hypothetical protein, conserved	ZUnknown	695	516	0.743	0.284105	521	461	0.883	0.330005	137	95	0.692	0.686274	339	308	0.91	0.659053	1317	791	0.6	1.46378e-08	0.81	0.95	1.12	0.85	0.425	1.14	0.439	0.536072
Tb927.11.8060	hypothetical protein, conserved	ZUnknown	1340	1523	1.137	0.634504	1635	1436	0.878	0.153472	507	699	1.378	0.427888	521	580	1.114	0.242697	1371	1112	0.81	0.0170063	0.71	0.94	0.57	1.65	0.651	1.04	0.439	0.481241
Tb927.4.720	hypothetical protein, conserved, no clear yeast or human matches	Mito.pathway	1819	1070	0.588	0.00151909	360	413	1.148	0.357555	115	154	1.33	0.672034	827	278	0.336	1.05852e-21	1432	603	0.42	4.64645e-15	0.72	0.4	1.6	0.25	0.337	0.81	0.44	0.676584
Tb927.4.4080	C-5 sterol desaturase, putative	Sterols	403	361	0.897	0.680558	401	252	0.628	0.000873894	102	58	0.57	0.558523	149	117	0.785	0.387263	235	249	1.06	0.703337	1.18	4.05	6.23	0.65	0.514	1.3	0.44	0.674819
Tb927.10.6640	COP-coated vesicle membrane protein erv25 precursor,	Vesicular.transport	1077	841	0.781	0.323602	832	609	0.731	0.00263886	217	180	0.829	0.760258	481	266	0.552	3.97902e-06	1079	733	0.68	3.44859e-05	0.87	2.06	2.19	0.94	0.447	1.01	0.44	0.534714
Tb927.5.1530	hypothetical protein, conserved	ZUnknown	1266	1081	0.854	0.600868	2724	2181	0.801	0.00467123	462	323	0.699	0.391372	630	504	0.8	0.0761778	1236	1168	0.95	0.622295	1.11	0.83	1.48	0.56	0.489	1.37	0.44	0.530779
Tb927.6.400	peptidase M20/M25/M40, putative	Protease	1369	1009	0.737	0.203778	1395	1291	0.926	0.414349	424	307	0.725	0.404253	788	658	0.836	0.123647	5586	2471	0.44	3.96819e-26	0.6	1.37	1.01	1.35	0.422	1.07	0.441	0.478557
Tb927.9.4930	divalent cation transporter, putative	ZUnknown	1076	960	0.893	0.607723	4024	2418	0.601	8.86586e-13	513	465	0.905	0.905835	551	449	0.815	0.126933	688	882	1.28	0.0168221	1.44	2.19	3.91	0.56	0.511	1.46	0.441	0.445154
Tb927.7.2780	hypothetical protein, conserved, no yeast/human match	ZUnknown	740	303	0.41	1.0083e-05	556	468	0.841	0.162263	111	77	0.698	0.704514	464	202	0.436	1.02808e-08	951	444	0.47	1.70795e-14	1.14	2.87	2.19	1.31	0.235	1.01	0.441	0.534449
Tb927.10.3150	N-acetyltransferase, putative	Enzyme	640	584	0.913	0.746044	1088	1250	1.149	0.172786	163	225	1.385	0.552307	275	186	0.679	0.100477	659	436	0.66	0.000409581	0.72	0.97	1.56	0.62	0.523	1	0.442	0.538252
Tb927.11.8090	protein phosphatase 1, putative	Protein.phosphatase	517	213	0.413	0.00115928	54	84	1.555	0.13435	153	128	0.836	0.785032	494	188	0.38	3.77849e-13	2234	865	0.39	1.69798e-28	0.94	1.74	0.61	2.86	0.236	0.82	0.442	0.481241
Tb927.7.1520	hypothetical protein, conserved	ZUnknown	397	268	0.676	0.0585431	538	380	0.707	0.0238073	124	120	0.966	1	136	101	0.739	0.134838	175	168	0.96	0.799669	1.41	2.51	5.02	0.5	0.387	1.12	0.442	0.734076
Tb927.11.15590	hypothetical protein, conserved	ZUnknown	670	808	1.206	0.578568	1513	1151	0.761	0.00184297	167	167	0.996	0.90134	259	257	0.992	0.755137	595	432	0.73	0.00276399	0.6	2.78	7.94	0.35	0.69	1.41	0.442	0.463734
Tb927.10.9680	hypothetical protein, conserved	ZUnknown	969	846	0.873	0.641747	1905	1172	0.616	4.34401e-09	301	463	1.539	0.226236	454	403	0.887	0.496581	707	565	0.8	0.0415463	0.92	1.58	2.08	0.76	0.5	1.05	0.442	0.530071
Tb927.11.10800	hypothetical protein, conserved	ZUnknown	783	533	0.68	0.106978	1493	1094	0.733	0.000399839	229	154	0.674	0.499956	612	375	0.612	5.59724e-05	1407	975	0.69	4.03036e-05	1.02	1.19	1.1	1.08	0.389	1.18	0.442	0.471457
Tb927.4.3720	hypothetical protein, conserved	ZUnknown	454	311	0.686	0.390219	844	747	0.885	0.26785	195	204	1.049	1	238	205	0.864	0.543151	442	375	0.85	0.148461	1.24	1.04	1.79	0.58	0.393	1.13	0.442	0.523146
Tb927.10.15230	hypothetical protein, conserved	ZUnknown	1483	1778	1.199	0.578092	896	982	1.097	0.414654	261	217	0.831	0.887731	538	494	0.919	0.765261	1333	1077	0.81	0.0283958	0.67	0.9	2.09	0.43	0.686	1.13	0.442	0.464501
Tb927.7.1490	hypothetical protein, conserved	ZUnknown	965	1217	1.261	0.634681	1143	937	0.82	0.0382306	217	189	0.875	0.89994	335	262	0.783	0.091426	588	658	1.12	0.241635	0.89	0.74	2.18	0.34	0.722	1.21	0.442	0.62011
Tb927.11.4260	hypothetical protein, conserved	ZUnknown	344	500	1.453	0.115722	697	548	0.787	0.0332362	100	108	1.088	0.839353	104	160	1.535	0.0203396	231	327	1.42	0.0191661	0.97	1.91	1.66	1.15	0.832	1.63	0.443	0.75344
Tb927.6.1600	hypothetical protein, conserved	ZUnknown	915	652	0.713	0.104033	497	448	0.901	0.445287	154	110	0.713	0.824711	374	228	0.609	0.000105796	779	553	0.71	0.00106621	1	1.04	2.81	0.37	0.408	1.06	0.443	0.635802
Tb927.11.15100	Tb5.20 cytoskeletal protein	Cytoskeleton	1494	1079	0.722	0.202916	558	816	1.461	0.000378185	848	715	0.843	0.65789	1857	1519	0.818	0.0362655	20336	11488	0.56	1.11696e-14	0.78	0.7	0.3	2.3	0.413	0.95	0.444	0.813186
Tb927.5.3110	Mitchondrial LSU ribosomal protein	Mito.translation	460	466	1.013	0.998232	421	277	0.657	0.00202099	110	80	0.723	0.699902	186	113	0.608	0.0870423	491	457	0.93	0.609301	0.92	4.07	4.07	1	0.58	1.1	0.444	0.492472
Tb927.7.2760	Mitchondrial LSU ribosomal protein	Mito.translation	561	543	0.968	0.933595	1451	1071	0.738	0.00260211	207	309	1.493	0.499281	291	262	0.901	0.405419	465	472	1.01	0.95904	1.05	1.68	2.71	0.62	0.554	1.13	0.444	0.473434
Tb927.11.11940	protein phosphatase 2A, putative	Protein.phosphatase	1089	1329	1.221	0.561436	1595	1147	0.719	0.00181119	259	229	0.883	0.920195	510	413	0.81	0.099813	972	964	0.99	0.946675	0.81	2.25	3.26	0.69	0.699	1.23	0.444	0.458229
Tb927.7.2770	hypothetical protein, conserved	ZUnknown	1049	1075	1.025	0.974405	988	1123	1.137	0.188599	368	416	1.129	0.873133	540	436	0.807	0.110292	884	1002	1.13	0.194632	1.11	0.79	1.55	0.51	0.587	0.98	0.444	0.493378
Tb927.4.2130	hypothetical protein, conserved	ZUnknown	734	800	1.09	0.787531	1782	1361	0.764	0.0299134	241	215	0.891	0.933896	443	431	0.975	1	805	811	1.01	0.960697	0.92	0.75	1.42	0.53	0.624	1.35	0.444	0.523146
Tb927.3.930	OADalpha outer arm dynein heavy chain	Cytoskeleton	2306	1557	0.675	0.396464	351	446	1.269	0.075888	480	644	1.34	0.859117	2802	2252	0.803	0.176696	19942	20706	1.04	0.662716	1.54	1.89	0.26	7.35	0.386	0.95	0.445	0.718242
Tb927.7.890	FDXA Ferredoxin	Mito.pathway	560	575	1.027	0.887221	1017	893	0.878	0.258883	112	127	1.137	0.918088	213	230	1.08	0.701953	355	399	1.13	0.444385	1.1	1.61	4.47	0.36	0.588	1.38	0.445	0.630259
Tb927.4.1810	Mitchondrial LSU ribosomal protein	Mito.translation	638	456	0.714	0.142683	777	634	0.816	0.0569127	118	111	0.948	0.978046	344	224	0.652	0.0142178	568	367	0.65	4.09622e-05	0.9	1.32	1.94	0.68	0.409	1.1	0.445	0.492752
Tb927.5.700	hypothetical protein, conserved	ZUnknown	2483	1876	0.755	0.186178	699	637	0.911	0.63611	587	322	0.549	0.0698839	1743	907	0.521	1.51917e-11	5285	3785	0.72	3.98163e-05	0.95	2.76	2.44	1.13	0.432	1	0.445	0.471732
Tb927.3.2200	hypothetical protein, conserved	ZUnknown	625	703	1.125	0.722943	1116	1254	1.124	0.447231	343	404	1.179	0.831982	382	397	1.039	0.883352	637	812	1.28	0.0138464	1.13	0.86	1.16	0.74	0.644	1.12	0.445	0.528701
Tb927.4.600	hypothetical protein, conserved	Mito.pathway	931	1220	1.31	0.615241	1016	668	0.658	1.74744e-05	146	116	0.79	0.843857	343	299	0.87	0.537184	1176	952	0.81	0.0209521	0.62	0.66	1.2	0.55	0.75	1.25	0.446	0.523146
Tb927.8.7170	inositol polyphosphate 1-phosphatase, putative	Mito.pathway	1301	1207	0.928	0.645667	698	912	1.306	0.00840894	198	244	1.234	0.658844	388	316	0.815	0.249013	2201	835	0.38	6.41144e-14	0.41	0.86	2.1	0.41	0.531	0.92	0.446	0.471732
Tb927.10.6300	Mitchondrial SSU ribosomal protein S5	Mito.translation	522	420	0.804	0.391707	806	682	0.846	0.121295	271	164	0.604	0.199946	410	291	0.709	0.00674931	836	906	1.08	0.534893	1.35	0.68	1.24	0.55	0.46	1.19	0.446	0.458314
Tb927.7.6270	peptidase t, putative,aminotripeptidase, putative	Protease	637	658	1.034	0.914723	831	579	0.697	0.000593582	187	150	0.805	0.765244	219	306	1.399	0.0166876	985	753	0.77	0.00453811	0.74	2.08	2.97	0.7	0.592	1.37	0.446	0.476525
Tb927.10.13510	zinc metallopeptidase, putative	Protease	1329	1758	1.323	0.158183	1608	1308	0.813	0.0178257	431	471	1.093	0.810253	511	716	1.402	0.0024865	1345	1491	1.11	0.250078	0.84	0.87	1.36	0.64	0.757	1.27	0.446	0.473434
Tb927.9.15060	rRNA processing protein EBP2, putative	rRNA.tRNA.process	1477	1069	0.724	0.0757558	758	729	0.962	0.7715	227	224	0.988	0.974579	572	362	0.632	3.08293e-05	1899	762	0.4	1.58476e-05	0.56	0.32	0.84	0.38	0.414	0.95	0.446	0.635187
Tb927.11.14430	proteasome regulatory non-ATP-ase subunit (RPN1)	Ubiquitin.proteasome	1376	1134	0.824	0.537277	1074	1022	0.952	0.633005	202	189	0.935	0.993822	569	528	0.928	0.628862	1708	977	0.57	8.9671e-11	0.69	1.38	2	0.69	0.472	1.12	0.446	0.627902
Tb927.11.15670	hypothetical protein	ZUnknown	222	336	1.51	0.847558	233	228	0.977	0.873997	37	53	1.417	0.753984	77	48	0.631	0.416473	129	99	0.76	0.41351	0.51	2.59	1.25	2.08	0.864	0.93	0.446	0.819231
Tb927.2.4440	hypothetical protein	ZUnknown	600	214	0.357	7.84048e-07	194	137	0.706	0.0666506	68	41	0.598	0.624621	219	70	0.317	3.91683e-11	728	297	0.41	3.85796e-07	1.14	5.78	5.07	1.14	0.204	0.93	0.446	0.775982
Tb927.10.13910	hypothetical protein, conserved	ZUnknown	1008	844	0.837	0.316027	527	446	0.846	0.195243	225	237	1.055	1	474	239	0.503	2.73164e-05	870	521	0.6	3.16744e-06	0.71	1.78	5.93	0.3	0.479	0.83	0.446	0.473434
Tb927.10.1740	hypothetical protein, conserved	ZUnknown	969	1192	1.23	0.633647	1351	1111	0.822	0.0373913	315	364	1.158	0.761951	372	347	0.932	0.658474	841	577	0.69	0.00926914	0.56	0.6	1.54	0.39	0.704	1.09	0.446	0.473434
Tb927.11.4810	hypothetical protein, conserved	Mito.pathway	536	596	1.111	0.805762	467	613	1.311	0.0220141	99	103	1.045	0.918212	196	196	1.001	0.927828	417	345	0.83	0.107944	0.74	0.96	1.78	0.54	0.636	1.15	0.447	0.688993
Tb927.10.12940	predicted zinc finger protein	Zinc.finger	478	299	0.625	0.0406965	259	287	1.109	0.567689	251	170	0.677	0.503779	558	300	0.538	1.03588e-06	2380	1669	0.7	4.29054e-05	1.12	1.59	1.06	1.5	0.358	0.96	0.447	0.507228
Tb927.10.7460	hypothetical protein	ZUnknown	320	307	0.959	0.787812	700	685	0.979	0.872227	181	189	1.046	0.880257	133	97	0.73	0.0818846	173	191	1.11	0.745462	1.15	#N/A	#N/A	#N/A	0.549	#N/A	0.447	0.596236
Tb927.7.260	hypothetical protein, conserved	ZUnknown	489	560	1.146	0.908105	1148	756	0.658	0.000177128	152	210	1.379	0.573645	165	142	0.86	0.371447	224	246	1.1	0.430159	0.96	1.9	3.06	0.62	0.656	1.22	0.447	0.789886
Tb927.7.3740	hypothetical protein, conserved, in flagellum	Cytoskeleton	1619	1202	0.742	0.206443	239	332	1.385	0.0248808	727	573	0.788	0.420076	1020	975	0.956	0.80766	6519	5427	0.83	0.0278297	1.12	1.51	1.09	1.39	0.425	0.99	0.448	0.592043
Tb927.7.920	IAD-5 inner arm dynein heavy chain, clathrin-associated	Cytoskeleton	2380	1150	0.483	0.000304554	293	456	1.557	0.00111226	512	659	1.286	0.710821	2306	1859	0.806	0.00575813	16117	8933	0.55	1.02365e-07	1.15	0.84	0.21	4	0.277	0.91	0.448	0.655237
Tb927.4.2010	Acyl-CoA binding protein	Lipids	552	429	0.778	0.200198	665	627	0.942	0.643328	142	119	0.833	0.936671	282	157	0.558	1.89579e-05	333	279	0.84	0.213807	1.08	1.16	1.9	0.61	0.445	1.07	0.448	0.603361
Tb927.9.5210	glutaminyl-tRNA synthetase, putative (28G16.175)	Translation.tRNA	2651	2051	0.774	0.239543	1901	1308	0.688	7.15199e-06	471	332	0.704	0.530208	807	772	0.956	0.818862	5872	2215	0.38	1.2305e-36	0.49	1.2	1.9	0.63	0.443	1.13	0.448	0.479655
Tb927.2.1760	hypothetical protein, conserved	ZUnknown	1092	731	0.669	0.0825361	2996	1817	0.606	2.89233e-11	942	665	0.706	0.305189	948	679	0.716	0.00329115	2501	1987	0.79	0.00421048	1.19	2.84	4	0.71	0.383	1.16	0.448	0.572924
Tb927.11.1950	hypothetical protein, conserved	Mito.pathway	452	459	1.016	1	834	961	1.153	0.378651	133	147	1.099	0.841529	191	169	0.883	0.680612	346	280	0.81	0.153954	0.8	2.16	1.65	1.31	0.582	1.23	0.449	0.525757
Tb927.8.5890	Anti-silencing function ASF1B	Chromatin	636	346	0.543	0.00221653	826	828	1.002	0.997475	144	125	0.873	0.947474	240	163	0.678	0.00781689	380	345	0.91	0.362156	1.67	3.59	2.99	1.2	0.311	1.17	0.45	0.660393
Tb927.11.7350	histone H2B variant (H2BVAR)	Chromatin	1240	646	0.521	0.00111762	555	461	0.83	0.196113	144	112	0.779	0.90522	726	354	0.488	6.50964e-10	2203	891	0.4	4.0483e-26	0.78	1.19	1.53	0.78	0.298	0.98	0.45	0.475027
Tb927.7.3910	NADH-ubiquinone oxidoreductase complex I subunit, putative	Mito.e.transport	780	723	0.927	0.900338	1712	1642	0.959	0.785148	313	326	1.041	1	341	333	0.978	0.962845	714	697	0.98	0.694578	1.05	2.25	2.23	1.01	0.531	1.29	0.45	0.519363
Tb927.10.4130	NADH-ubiquinone oxidoreductase complex I subunit, putative,NDUFA5/B13 subunit, putative	Mito.e.transport	591	358	0.607	0.0232352	562	672	1.195	0.126171	250	151	0.603	0.359161	559	360	0.643	0.000363816	1923	1169	0.61	1.19734e-08	1	2.87	5.86	0.49	0.348	1.06	0.45	0.533907
Tb927.7.2960	POMP33	Mito.membrane	607	514	0.847	0.56058	956	761	0.796	0.0234598	286	296	1.033	1	329	301	0.915	0.407909	550	569	1.04	0.905476	1.22	2.45	2.66	0.92	0.485	1.1	0.45	0.529416
Tb927.8.3320	Mitochondrial ATP synthase subunit, putative	Mito.pathway	676	465	0.688	0.118232	888	590	0.664	7.35959e-05	308	228	0.742	0.743441	392	326	0.832	0.12607	738	649	0.88	0.24277	1.28	0.77	0.87	0.89	0.394	1.16	0.45	0.473434
Tb927.8.2450	AMPK beta subunit	Protein.kinase	772	469	0.608	0.0338807	542	507	0.936	0.642656	181	184	1.017	1	358	317	0.886	0.337849	1318	787	0.6	3.61702e-08	0.98	4.84	5.9	0.82	0.348	1.02	0.45	0.482036
Tb927.10.1000	hypothetical protein	ZUnknown	274	72	0.264	4.31846e-05	202	183	0.905	0.638322	77	68	0.886	0.986633	226	85	0.375	3.33255e-05	677	221	0.33	1.94676e-05	1.24	1.38	2.16	0.64	0.151	0.82	0.45	0.527064
Tb927.11.12090	endonuclease III, putative	DNA	549	1058	1.925	0.0285652	1112	1152	1.036	0.771265	140	223	1.593	0.350867	165	237	1.442	0.120714	267	406	1.52	0.00116701	0.79	0.95	1.08	0.88	1.102	1.42	0.451	0.718171
Tb927.5.3410	Mitchondrial LSU ribosomal protein	Mito.translation	1008	1296	1.286	0.384525	1123	1130	1.006	0.979422	190	235	1.239	0.627619	357	322	0.903	0.596516	703	596	0.85	0.107859	0.66	1.69	5.12	0.33	0.736	1.12	0.451	0.685656
Tb927.9.8450	adenylate, cytidylate and uridylate kinase (ADKG)	Nucleotides	1198	1186	0.99	0.862627	1010	822	0.815	0.0377137	146	135	0.93	1	483	381	0.788	0.139037	1627	910	0.56	1.1447e-11	0.57	3.78	7.41	0.51	0.567	1.13	0.451	0.523146
Tb927.3.3720	Golgi vesicular membrane trafficking protein, putative	Vesicular.transport	279	424	1.516	0.112232	778	639	0.821	0.0667986	70	79	1.132	0.837751	74	101	1.364	0.126169	160	245	1.53	0.00502724	1.01	2.09	2.61	0.8	0.868	1.9	0.451	0.778667
Tb927.7.5010	hypothetical protein, conserved	ZUnknown	543	736	1.355	0.66699	1065	1407	1.321	0.00239975	161	290	1.801	0.199491	208	204	0.983	0.916529	222	251	1.13	0.46367	0.83	0.79	1.01	0.78	0.776	1.05	0.451	0.847498
Tb927.4.2170	hypothetical protein, conserved, low homology to phosphatidylserinsynthase	ZUnknown	449	458	1.02	0.977408	611	401	0.656	0.00033803	161	207	1.284	0.618857	225	180	0.797	0.108948	295	245	0.83	0.149036	0.81	1.36	1.43	0.95	0.584	0.97	0.451	0.540054
Tb927.10.5020	eIF4E5	Translation	897	844	0.942	0.8888	534	655	1.227	0.0969405	176	113	0.641	0.624538	456	353	0.773	0.0350768	913	626	0.69	0.000120566	0.73	0.93	1.43	0.65	0.539	1.12	0.452	0.712489
Tb927.10.8580	ADP-ribosylation factor 3, putative (ARL3)	Vesicular.transport	701	911	1.299	0.659405	723	604	0.836	0.100963	129	119	0.919	1	264	203	0.769	0.245471	439	508	1.16	0.258359	0.89	1.83	3.81	0.48	0.744	1.18	0.452	0.75344
Tb927.7.6230	ADP-ribosylation factor, putative (ARF3)	Vesicular.transport	747	840	1.124	0.983007	649	837	1.29	0.0178925	135	135	1.003	0.898377	323	257	0.795	0.128922	636	606	0.95	0.683878	0.85	0.55	1.38	0.4	0.643	1.11	0.452	0.607225
Tb927.3.3570	hypothetical protein, conserved, no clear yeast or human matches	ZUnknown	683	965	1.413	0.597474	576	718	1.247	0.0504256	179	236	1.323	0.573645	260	325	1.254	0.407148	304	394	1.3	0.0311446	0.92	0.67	2.91	0.23	0.809	1.11	0.452	0.697347
Tb927.3.4990	oxidoreductase, putative	Enzyme	1152	1505	1.307	0.758456	1391	1116	0.802	0.0165454	320	276	0.862	0.828634	486	417	0.858	0.28184	1491	1161	0.78	0.00833747	0.6	0.71	3.23	0.22	0.748	1.18	0.453	0.534348
Tb927.10.11870	mitochondrial RNA binding protein	Mito.RNA	879	800	0.91	0.793271	1089	873	0.801	0.0260155	161	105	0.653	0.711188	489	351	0.717	0.0927212	1174	986	0.84	0.0579294	0.92	1.57	1.76	0.89	0.521	1.22	0.453	0.518163
Tb927.10.230	proteasome alpha 5 subunit, putative,20S proteasome subunit alpha 5	Ubiquitin.proteasome	2198	1826	0.831	0.431573	1748	1405	0.804	0.00972218	219	361	1.644	0.516938	534	556	1.042	0.613057	3259	1706	0.52	2.24715e-15	0.63	1.15	2.21	0.52	0.476	1.05	0.453	0.694209
Tb927.7.7370	hypothetical protein	ZUnknown	193	255	1.321	0.779311	239	181	0.757	0.121016	70	70	0.994	0.907706	94	64	0.683	0.0928683	179	142	0.79	0.204533	0.6	0.76	1.17	0.65	0.756	1.01	0.453	0.681418
Tb927.5.1930	hypothetical protein, conserved	ZUnknown	910	771	0.847	0.538229	896	713	0.796	0.0251321	260	137	0.529	0.317485	456	299	0.656	0.000722998	920	828	0.9	0.306475	1.06	1.75	0.57	3.09	0.485	1.21	0.453	0.473434
Tb927.10.5760	adenylate kinase, glycosomal (ADKD)	Nucleotides	1001	543	0.543	0.003028	364	317	0.872	0.398295	206	106	0.513	0.252571	735	373	0.507	8.06719e-10	1643	906	0.55	4.1625e-12	1.01	0.12	0.4	0.3	0.311	1.01	0.454	0.475386
Tb927.5.970	class I transcription factor A, subunit 6 (CITFA-6)	RNA.synthesis	1013	830	0.82	0.288156	2042	1613	0.79	0.0065169	223	304	1.36	0.540012	339	202	0.596	0.000417037	542	362	0.67	0.026596	0.81	1.33	0.96	1.39	0.469	1.04	0.454	0.751619
Tb927.11.9410	hypothetical protein	ZUnknown	406	367	0.904	0.550498	354	294	0.831	0.359973	66	45	0.683	0.785032	185	139	0.747	0.0286624	666	404	0.61	4.95715e-06	0.67	1.68	1.87	0.9	0.518	1.16	0.454	0.545586
Tb927.10.6420	hypothetical protein	ZUnknown	29	31	1.066	0.887478	188	252	1.345	0.0717221	13	12	0.888	0.949173	6	4	0.609	0.843712	9	12	1.39	0.669795	1.3	0.39	0.24	1.62	0.61	#N/A	0.454	0.710651
Tb927.4.1380	hypothetical protein, conserved	ZUnknown	479	836	1.745	0.571306	515	826	1.603	0.000105229	129	210	1.635	0.427888	162	179	1.104	0.657891	202	219	1.09	0.747831	0.62	2.17	3.34	0.65	0.999	1.01	0.454	0.718242
Tb927.11.8230	hypothetical protein, conserved	ZUnknown	742	403	0.544	0.0694892	1193	1042	0.874	0.399617	221	173	0.783	0.726121	288	210	0.729	0.222955	1044	626	0.6	6.38642e-08	1.1	1.34	1.51	0.89	0.311	1.2	0.454	0.52946
Tb927.9.10510	hypothetical protein, conserved	ZUnknown	170	191	1.126	0.933595	315	326	1.034	0.871549	60	96	1.608	0.629994	69	69	0.997	0.813807	85	125	1.47	0.0877942	1.3	1.07	1.32	0.81	0.645	1.07	0.454	0.688993
Tb927.9.5000	hypothetical protein, conserved	ZUnknown	911	930	1.022	0.921127	1774	1084	0.611	3.47847e-05	301	341	1.133	0.77263	311	302	0.97	1	445	463	1.04	0.937785	1.02	0.88	1.33	0.66	0.585	1.3	0.454	0.758328
Tb927.7.4800	hypothetical protein, conserved	ZUnknown	422	602	1.424	0.670697	468	562	1.199	0.137931	84	108	1.294	0.7514	162	143	0.886	0.431156	157	164	1.04	0.855686	0.73	0.57	0.93	0.61	0.815	1.12	0.454	0.759618
Tb927.2.3920	hypothetical protein, conserved, LYR domain as in NADH dehydrogenase but no evidence that its in the mitochondrion	ZUnknown	704	693	0.985	0.840044	1083	617	0.57	0.000580209	173	96	0.557	0.489206	240	162	0.676	0.0197413	333	567	1.7	2.13179e-06	1.73	1.07	4.86	0.22	0.564	1.48	0.454	0.702141
Tb927.3.820	Mitchondrial LSU ribosomal protein	Mito.translation	604	589	0.975	0.91398	946	988	1.044	0.73831	161	156	0.965	0.984697	246	204	0.828	0.366838	410	465	1.13	0.278647	1.16	1.63	2.3	0.71	0.558	1.25	0.455	0.647884
Tb927.11.16540	hypothetical protein, conserved	ZUnknown	485	286	0.589	0.01519	287	237	0.826	0.23569	86	82	0.95	0.957878	180	90	0.499	0.000307853	281	332	1.18	0.259247	2.01	3.16	2.05	1.54	0.337	0.95	0.455	0.80633
Tb927.11.7030	hypothetical protein, conserved	ZUnknown	1208	1567	1.297	0.256876	2145	1606	0.749	0.000412307	419	711	1.695	0.0680112	447	551	1.233	0.0933759	551	737	1.34	0.00903549	1.03	3.04	3.17	0.96	0.743	1.13	0.455	0.579858
Tb927.10.4900	TPR-repeat-containing chaperone protein DNAJ, putative,TPR repeat protein	Chaperone	1297	826	0.636	0.0217793	2027	2042	1.007	0.989264	560	450	0.803	0.734298	925	699	0.756	0.0486409	4423	1516	0.34	8.72463e-42	0.54	1.1	0.96	1.14	0.364	1.05	0.456	0.473434
Tb927.10.6530	dolichyl-P-Man:GDP-Man5GlcNAc2-PP-dolichyl alpha-1,3-mannosyltransferase, putative	Glycans	921	886	0.962	0.812254	1458	1418	0.972	0.762243	249	252	1.014	0.885074	391	312	0.796	0.187158	781	506	0.65	2.27772e-05	0.67	0.58	1.07	0.54	0.551	1.16	0.456	0.473434
Tb927.7.1080	hypothetical protein, conserved	Mito.pathway	822	717	0.872	0.602704	1165	944	0.81	0.0287557	289	229	0.794	0.756004	496	432	0.871	0.178141	1118	1268	1.13	0.14477	1.3	1.42	1.84	0.77	0.499	1.2	0.456	0.512073
Tb927.3.3630	EF-TS Mitochondrial elongation factor ts	Mito.translation	1048	604	0.577	0.00470176	414	521	1.259	0.0689132	182	166	0.908	0.903177	497	277	0.557	6.4551e-08	1419	595	0.42	3.95045e-21	0.73	0.71	3.09	0.23	0.33	0.92	0.456	0.473434
Tb927.10.5290	HIRA-interacting protein 5, putative,predicted NifU-like protein	ZUnknown	768	1072	1.395	0.249244	1115	874	0.784	0.0111841	206	320	1.553	0.326732	325	302	0.929	0.927843	346	362	1.05	0.88515	0.75	0.72	1.5	0.48	0.799	1.03	0.456	0.6737
Tb927.3.2420	hypothetical protein, conserved	ZUnknown	779	660	0.847	0.515522	863	745	0.864	0.179273	139	115	0.827	0.87694	298	184	0.617	0.00434176	480	321	0.67	0.000712724	0.79	1.56	0.9	1.74	0.485	1.13	0.456	0.789886
Tb927.10.7590	hypothetical protein, conserved	ZUnknown	958	1498	1.564	0.612131	2840	1310	0.461	1.20366e-08	319	206	0.646	0.337455	323	357	1.107	0.385552	406	629	1.55	0.000104161	0.99	1.36	4.39	0.31	0.895	1.97	0.456	0.631618
Tb927.6.2680	hypothetical protein, conserved	ZUnknown	661	858	1.299	0.589133	829	986	1.189	0.0959957	188	174	0.93	0.928357	214	207	0.966	0.837811	249	343	1.38	0.131525	1.06	0.97	1.94	0.5	0.744	1.3	0.456	0.814873
Tb927.7.4240	hypothetical protein, conserved	ZUnknown	935	666	0.712	0.279252	986	1251	1.268	0.0115416	206	179	0.871	0.922218	485	337	0.694	0.00192123	886	618	0.7	0.00029743	0.98	0.45	0.65	0.69	0.408	1.09	0.456	0.627491
Tb927.8.5070	hypothetical protein, conserved, Sm-like	ZUnknown	1690	1231	0.728	0.0775654	1083	1043	0.963	0.743122	258	402	1.555	0.421262	909	375	0.413	1.82877e-16	1386	621	0.45	3.05593e-09	0.62	0.91	1.9	0.48	0.417	0.75	0.456	0.533907
Tb927.11.10740	vacuolar sorting-associated protein-like, putative	Lysosome	386	409	1.061	0.81306	818	803	0.982	0.872855	138	172	1.251	0.831982	209	244	1.169	0.331046	386	413	1.07	0.731374	1.01	3.62	2.21	1.64	0.607	1.25	0.457	0.53281
Tb927.11.15920	glutathione peroxidase, putative (PxIV)	Redox	578	404	0.699	0.081002	1415	1023	0.723	0.00868968	178	121	0.679	0.650339	181	161	0.889	0.478298	222	302	1.36	0.0398662	1.95	1.48	1.97	0.75	0.4	1.74	0.457	0.775729
Tb927.7.4420	proteasome alpha 3 subunit, putative	Ubiquitin.proteasome	1883	1525	0.81	0.361668	555	678	1.221	0.0836106	205	176	0.859	0.880257	699	551	0.788	0.107916	3706	1514	0.41	1.4528e-28	0.5	0.77	1.31	0.59	0.464	0.99	0.457	0.555903
Tb927.10.15500	SNARE protein, putative	Vesicular.transport	390	537	1.377	0.216402	1062	970	0.913	0.370015	182	296	1.632	0.338345	201	242	1.204	0.206004	247	329	1.33	0.0414011	0.97	1.62	0.96	1.68	0.788	1.2	0.457	0.588335
Tb927.11.8790	target SNARE, putative	Vesicular.transport	863	902	1.045	0.811846	703	768	1.093	0.459229	255	275	1.079	0.927887	353	357	1.009	0.728157	603	571	0.95	0.550824	0.91	1.34	2	0.67	0.598	1.07	0.457	0.734076
Tb927.10.6820	hypothetical protein, conserved	ZUnknown	862	1054	1.223	0.356944	910	637	0.7	0.000459741	214	168	0.784	0.868583	301	374	1.245	0.077886	620	681	1.1	0.51051	0.9	1.5	2.94	0.51	0.7	1.36	0.457	0.627945
Tb927.9.15010	NADH-ubiquinone oxidoreductase complex I subunit, putative	Mito.e.transport	1018	500	0.491	0.000232552	1484	898	0.605	2.28121e-05	303	249	0.824	0.873629	452	233	0.515	1.06307e-08	598	451	0.75	0.00957043	1.54	1.02	2	0.51	0.281	1.05	0.458	0.734076
Tb927.10.12220	hypothetical protein, conserved	ZUnknown	472	508	1.078	0.725235	952	756	0.794	0.0682634	208	260	1.253	0.711188	260	324	1.245	0.107849	543	815	1.5	7.71579e-05	1.39	2.69	4.34	0.62	0.617	1.24	0.458	0.473434
Tb927.11.14080	cyclin 2,G1 cyclin (CYC2)	Cell.cycle	709	257	0.363	0.00465752	44	61	1.393	0.345261	100	105	1.043	0.956694	218	99	0.455	0.00820924	1123	621	0.55	3.01196e-10	1.52	0.91	0.44	2.07	0.208	0.78	0.459	0.75986
Tb927.11.3250	dynein heavy chain	Cytoskeleton	2088	1679	0.804	0.626483	428	595	1.391	0.00533396	599	700	1.168	0.974579	2723	2775	1.019	0.838915	15906	17935	1.13	0.224468	1.4	2.46	0.27	9.16	0.46	0.98	0.459	0.690175
Tb927.10.11220	procyclic form surface glycoprotein (PSSA-2)	Membrane.protein	1148	641	0.558	0.00373605	1000	710	0.71	0.000588567	368	296	0.804	0.680458	739	434	0.587	2.2278e-06	2989	1221	0.41	2.38597e-14	0.73	2.09	9.5	0.22	0.319	0.96	0.459	0.473434
Tb927.11.3550	NPA3/XAB1 homologue, interacts with XPA and with RNA pol II, required for pol II import into the nucleus.	Nuclear.transport	919	766	0.833	0.418798	1175	1026	0.873	0.166221	243	314	1.296	0.868167	358	284	0.794	0.16679	948	457	0.48	8.79106e-14	0.58	3.59	3.95	0.91	0.477	0.98	0.459	0.664051
Tb927.11.15380	hypothetical protein	ZUnknown	18	13	0.723	0.869431	143	196	1.374	0.0979398	26	32	1.22	0.92838	4	9	2.151	0.574663	9	14	1.49	0.623499	2.05	0.88	0.37	2.37	0.414	#N/A	0.459	0.525757
Tb927.1.4730	hypothetical protein, conserved	ZUnknown	645	1018	1.578	0.293002	677	595	0.879	0.256912	119	206	1.73	0.338345	252	262	1.038	0.864699	304	359	1.18	0.534766	0.75	1.39	2.04	0.68	0.903	1.04	0.459	0.75344
Tb927.10.6310	major vault protein, putative (MVP)	Enzyme	1599	974	0.609	0.0184475	1217	908	0.747	0.00197338	734	586	0.798	0.496714	1140	851	0.746	0.00647367	5779	2764	0.48	5.25181e-22	0.78	1.03	0.87	1.18	0.349	0.97	0.46	0.461359
Tb927.11.11460	POMP9	Mito.membrane	1928	1193	0.619	0.0174349	985	915	0.929	0.603919	570	680	1.191	0.9942	895	1003	1.121	0.222651	13842	3450	0.25	8.95964e-40	0.4	0.86	1.34	0.64	0.354	0.87	0.46	0.478501
Tb927.10.14390	hypothetical protein, conserved	ZUnknown	1235	715	0.579	0.0124726	657	599	0.912	0.466719	308	230	0.747	0.64355	736	492	0.669	0.00709745	4204	1958	0.47	5.1315e-22	0.8	1.24	2	0.62	0.331	0.99	0.46	0.525757
Tb927.11.8030	hypothetical protein, conserved	ZUnknown	1165	1196	1.026	0.929362	1416	1316	0.929	0.454415	439	525	1.196	0.722959	585	664	1.135	0.475713	2274	1152	0.51	5.73694e-16	0.49	1	1.08	0.93	0.587	1.05	0.46	0.540704
Tb927.7.3610	hypothetical protein, conserved	ZUnknown	977	871	0.891	0.771269	5069	2852	0.563	5.07922e-17	439	413	0.941	1	409	607	1.486	7.10612e-05	821	1111	1.35	0.00231501	1.52	0.88	1.04	0.85	0.51	2.15	0.46	0.540054
Tb927.11.12080	N-acetyl-D-glucosaminylphosphatidylinositol de-N-acetylase (GPI12)	GPI.anchors	282	439	1.557	0.0850367	852	835	0.98	0.853038	123	148	1.204	0.877692	80	143	1.786	0.00124227	122	255	2.09	8.83354e-06	1.34	1.1	1.21	0.91	0.891	1.9	0.461	0.687378
Tb927.10.3380	60S acidic ribosomal protein P2	Ribosome	10243	7603	0.742	0.303134	5523	6143	1.112	0.166402	1543	2737	1.774	0.482481	4870	2259	0.464	0.000143078	4101	2247	0.55	1.61743e-14	0.74	0.44	0.96	0.46	0.425	0.71	0.461	0.816722
Tb927.10.2630	hypothetical protein, conserved	ZUnknown	720	848	1.179	0.487459	1000	811	0.811	0.0363897	161	198	1.227	0.918638	289	264	0.916	0.635744	463	626	1.35	0.00482598	1.15	1.83	2.38	0.77	0.675	1.18	0.461	0.662112
Tb927.10.10620	hypothetical protein, conserved	ZUnknown	1266	1072	0.847	0.559204	1112	1282	1.153	0.142405	360	420	1.167	0.71421	548	381	0.695	0.0442333	853	794	0.93	0.553408	1.1	1.09	1.95	0.56	0.485	0.93	0.461	0.473434
Tb927.6.4510	hypothetical protein, conserved	ZUnknown	981	910	0.928	0.942455	2109	1677	0.795	0.00531897	459	502	1.093	1	564	591	1.047	0.943601	884	1161	1.31	0.0133997	1.42	0.89	1.75	0.51	0.531	1.23	0.461	0.55994
Tb927.3.2100	hypothetical protein, conserved	ZUnknown	933	326	0.35	3.60455e-05	330	437	1.324	0.0383793	144	118	0.821	0.841529	478	271	0.568	0.00017594	5924	1500	0.25	4.23607e-69	0.72	0.7	1.23	0.57	0.2	0.91	0.461	0.53281
Tb927.9.14420	cyclophilin type peptidyl-prolyl cis-trans isomerase, putative (PPIase)	Chaperone	870	932	1.071	0.953961	1416	1127	0.796	0.0112269	395	290	0.735	0.519878	402	365	0.91	0.441519	851	744	0.87	0.219973	0.82	0.9	2.73	0.33	0.613	1.28	0.462	0.473434
Tb927.9.11150	hypothetical protein, conserved	ZUnknown	1645	1365	0.83	0.501332	1326	1184	0.893	0.277117	548	624	1.139	0.671592	681	781	1.146	0.301466	2255	1394	0.62	3.18804e-06	0.74	1.55	1.46	1.06	0.475	1.05	0.462	0.618644
Tb927.11.12030	hypothetical protein, conserved	ZUnknown	625	360	0.575	0.00884101	876	1184	1.352	0.00270372	220	248	1.125	0.835605	321	219	0.683	0.00506551	802	322	0.4	4.89964e-19	0.7	1.23	1.1	1.12	0.329	0.94	0.463	0.478501
Tb927.9.9720	hypothetical protein, conserved	ZUnknown	918	1436	1.564	0.442509	1571	1466	0.933	0.458831	246	315	1.277	0.667129	279	293	1.049	0.845959	348	372	1.07	0.805394	0.68	1.11	1.22	0.91	0.895	1.29	0.463	0.789886
Tb927.4.2550	hypothetical protein, conserved	ZUnknown	791	517	0.654	0.0874555	933	1124	1.205	0.0569695	228	226	0.991	0.99733	347	226	0.652	0.000386619	887	651	0.73	0.00213706	1.12	0.96	1.55	0.62	0.374	1.01	0.463	0.511022
Tb927.10.2000	actin-like protein, putative	Cytoskeleton	932	832	0.892	0.70713	2029	1877	0.925	0.42877	405	420	1.035	0.936067	568	500	0.881	0.676024	1091	1203	1.1	0.318566	1.24	2.2	2.16	1.02	0.511	1.18	0.464	0.539535
Tb927.11.9350	phosphonopyruvate decarboxylase-like protein, putative	Glucose.glycerol	842	945	1.122	0.819414	1865	1375	0.738	0.00349395	280	261	0.934	0.990064	333	348	1.047	0.769075	777	800	1.03	0.739034	0.92	0.89	1.56	0.57	0.642	1.43	0.464	0.523146
Tb927.4.4610	Mitchondrial LSU ribosomal protein	Mito.translation	813	1522	1.872	0.218685	1752	1681	0.96	0.64274	236	325	1.38	0.540455	237	418	1.76	0.00233239	414	698	1.69	7.56845e-07	0.9	0.94	1.65	0.57	1.072	1.63	0.464	0.527064
Tb927.9.8260	rhomboid-like protein,serine peptidase, Clan S- , family S54, putative	Protease	1332	1469	1.103	0.918989	1365	1401	1.027	0.824808	275	257	0.935	0.981845	469	388	0.828	0.170797	2029	1036	0.51	5.0943e-15	0.46	0.79	1.08	0.73	0.631	1.1	0.464	0.53281
Tb927.9.12870	BET5 homologue, particle for transport from ER to Golgi.	Vesicular.transport	430	744	1.729	0.337071	380	725	1.911	0.000173676	77	117	1.515	0.674006	173	180	1.041	0.870807	255	338	1.32	0.0434804	0.76	3.23	2.2	1.47	0.99	1.06	0.464	0.829949
Tb927.8.2010	hypothetical protein, conserved	ZUnknown	553	849	1.536	0.34894	1122	928	0.827	0.0906113	194	236	1.218	0.643815	239	236	0.987	0.988369	303	430	1.42	0.00333791	0.93	0.97	1.73	0.56	0.879	1.25	0.464	0.527064
Tb927.8.3600	hypothetical protein, conserved	ZUnknown	462	617	1.336	0.537127	631	972	1.542	1.30664e-05	122	132	1.079	0.835058	166	138	0.83	0.456425	255	195	0.77	0.077202	0.57	0.54	0.51	1.05	0.765	1.15	0.464	0.738521
Tb927.11.600	Mitochondrial tRNA import	Mito.biogenesis	2643	2410	0.912	0.647197	602	711	1.181	0.157147	229	361	1.577	0.271903	1289	674	0.523	2.52612e-12	1585	1061	0.67	1.28989e-05	0.73	0.84	3.82	0.22	0.522	0.84	0.465	0.776109
Tb927.10.13110	dynein light chain, putative,dynein light chain 2B, redicted dynein modulator,roadblock/LC7 family member	Cytoskeleton	1030	1270	1.234	0.671634	550	552	1.004	0.990957	130	143	1.1	0.948016	446	299	0.669	0.000702782	692	552	0.8	0.0384538	0.65	1.42	1.73	0.82	0.706	0.99	0.466	0.751619
Tb927.11.13620	hypothetical protein, conserved	ZUnknown	413	354	0.858	0.456779	511	407	0.796	0.0741944	109	66	0.603	0.761951	162	170	1.05	0.90316	266	397	1.49	0.00275512	1.74	1.76	3.26	0.54	0.491	1.43	0.467	0.62011
Tb927.8.4590	hypothetical protein, conserved	ZUnknown	789	816	1.035	0.862627	2338	1133	0.485	5.65111e-07	209	160	0.766	0.64355	337	287	0.852	0.674948	585	861	1.47	8.68765e-05	1.42	1.63	2.14	0.76	0.593	1.67	0.467	0.575826
Tb927.11.9590	S-adenosylhomocysteine hydrolase, putative	Amino.acids	15280	7352	0.481	2.69681e-05	2182	2432	1.115	0.200974	902	635	0.704	0.345166	2559	1944	0.76	0.127084	57848	11946	0.21	2.92895e-21	0.43	0.3	0.65	0.46	0.275	0.94	0.468	0.533907
Tb927.11.6590	aminopeptidase, putative,metallo-peptidase, Clan MF, Family M17	Protease	2952	1145	0.388	3.28895e-07	907	762	0.84	0.108603	461	251	0.545	0.133886	1115	745	0.668	0.00870111	23494	5990	0.25	3.0406e-18	0.66	1.49	2.57	0.58	0.222	0.97	0.468	0.473434
Tb927.10.4270	coatomer zeta subunit, (zeta-CoP)	Vesicular.transport	740	601	0.812	0.313132	676	528	0.782	0.0262728	125	91	0.727	0.798637	287	221	0.769	0.135477	473	418	0.88	0.226633	1.09	2.35	2.26	1.04	0.465	1.22	0.468	0.811604
Tb07.26A24.210	hypothetical protein	ZUnknown	142	129	0.906	0.607557	206	161	0.779	0.186027	43	21	0.49	0.699902	50	35	0.699	0.283735	103	79	0.77	0.206385	0.85	#N/A	#N/A	#N/A	0.519	#N/A	0.468	0.621084
Tb927.9.3170	cytochrome oxidase subunit V (COXV)	Mito.e.transport	4125	2936	0.712	0.109712	577	787	1.365	0.0840871	202	318	1.573	0.386528	1241	663	0.534	4.03193e-10	4299	1302	0.3	1.03648e-51	0.43	0.42	2.33	0.18	0.408	0.84	0.469	0.82535
Tb927.9.3760	poly(A) export protein, putative (TbGLE2)	Nuclear.transport	676	444	0.657	0.0553667	1987	1646	0.829	0.0629233	374	558	1.492	0.304137	420	379	0.9	0.490544	1280	604	0.47	9.70952e-17	0.72	1.13	1.2	0.94	0.376	0.98	0.469	0.525757
Tb927.3.4190	endosomal integral membrane protein, putative	Vesicular.transport	1200	867	0.722	0.128999	485	386	0.797	0.284895	436	283	0.65	0.316828	649	430	0.663	0.00151217	2062	1069	0.52	2.18431e-14	0.72	0.91	0.52	1.74	0.413	0.99	0.469	0.476525
Tb927.4.2210	hypothetical protein, conserved	ZUnknown	391	382	0.976	0.912737	498	349	0.7	0.0319169	188	119	0.632	0.539945	250	174	0.696	0.0222431	492	524	1.07	0.611814	1.09	1.88	1.23	1.53	0.559	1.16	0.469	0.539887
Tb927.6.1930	hypothetical protein, conserved	ZUnknown	1153	916	0.795	0.294825	1660	1297	0.782	0.00401936	373	319	0.856	1	464	301	0.648	0.000769497	912	686	0.75	0.00239795	0.95	0.97	1.33	0.73	0.455	1.12	0.469	0.527064
Tb927.11.4460	ALBA1	RNA.binding	1867	925	0.495	0.00701372	341	458	1.344	0.0225335	71	72	1.014	1	660	229	0.347	0.00202285	2542	807	0.32	1.32081e-42	0.64	3.18	2.06	1.54	0.283	0.93	0.47	0.676584
Tb927.11.4130	ubiquitin-like protein, putative	Ubiquitin.proteasome	2661	2755	1.036	0.931421	1006	946	0.941	0.607844	443	444	1.003	0.95742	910	765	0.841	0.266033	5419	2356	0.43	4.80051e-11	0.42	1.04	2.31	0.45	0.593	0.95	0.47	0.471732
Tb927.11.8450	hypothetical protein, conserved	ZUnknown	443	324	0.732	0.313551	249	304	1.223	0.196962	193	182	0.945	0.997049	225	146	0.649	0.0190742	595	619	1.04	0.755123	1.42	4.08	1.21	3.38	0.419	0.9	0.47	0.578034
Tb927.11.12060	hypothetical protein, conserved	ZUnknown	440	689	1.568	0.146112	1061	1102	1.039	0.755358	153	241	1.576	0.400888	155	242	1.563	0.0026493	289	410	1.42	0.00532537	0.91	3.5	2.87	1.22	0.898	1.44	0.47	0.651797
Tb927.11.10100	hypothetical protein, conserved	ZUnknown	523	563	1.077	0.954318	487	386	0.794	0.0712348	122	67	0.551	0.517272	263	176	0.67	0.0171834	484	410	0.85	0.233257	0.79	1.36	2.43	0.56	0.617	1.2	0.47	0.527064
Tb927.11.9550	replication factor C, subunit 4, putative	DNA	1353	1154	0.853	0.462105	1312	1124	0.857	0.0959845	265	209	0.786	0.844962	625	364	0.582	4.49001e-06	1546	1033	0.67	8.65545e-06	0.78	1.19	1.47	0.81	0.488	1.08	0.471	0.557953
Tb927.11.1700	hypothetical protein, conserved	Mito.pathway	861	692	0.804	0.423266	478	701	1.467	0.000418314	562	490	0.872	0.798637	575	376	0.654	5.3873e-05	1827	1731	0.95	0.741417	1.18	0.91	1.6	0.57	0.46	0.9	0.471	0.478557
Tb927.3.1090	small nuclear RNA (snRNA) U1-binding protein (TbU1-24K)	RNA.processing	442	457	1.035	0.9875	989	806	0.815	0.0367046	179	227	1.267	0.637232	202	213	1.055	0.929885	386	359	0.93	0.56855	0.9	0.71	0.77	0.92	0.593	1.22	0.471	0.57823
Tb927.11.12050	hypothetical protein, conserved	ZUnknown	755	747	0.989	0.956853	1992	1776	0.892	0.328801	331	526	1.59	0.280604	512	509	0.994	1	1381	1107	0.8	0.0139064	0.81	1.39	0.99	1.41	0.566	1.06	0.471	0.567282
Tb927.9.12150	transport protein particle (TRAPP) subunit, putative	Vesicular.transport	750	573	0.764	0.306201	564	471	0.834	0.136287	176	150	0.849	0.884706	344	273	0.792	0.196123	644	728	1.13	0.247118	1.48	1.21	1.66	0.73	0.437	1.1	0.472	0.576321
Tb927.11.590	hypothetical protein, conserved	ZUnknown	876	387	0.442	1.1776e-05	1369	956	0.699	8.05328e-05	227	227	0.997	0.95086	361	157	0.434	9.04467e-10	643	309	0.48	5.61502e-11	1.09	1.55	1.7	0.91	0.253	0.91	0.472	0.651616
Tb927.11.3160	hypothetical protein, conserved	ZUnknown	901	624	0.693	0.0715009	1649	995	0.604	4.20482e-09	336	332	0.988	0.935965	440	330	0.749	0.0112401	1073	674	0.63	8.027e-07	0.91	1.41	1.45	0.97	0.397	1.1	0.472	0.509398
Tb927.7.4630	hypothetical protein, conserved	ZUnknown	541	734	1.358	0.48981	1374	783	0.57	2.65331e-10	199	337	1.698	0.278971	151	161	1.063	0.762673	216	232	1.07	0.959135	0.79	0.92	1.35	0.68	0.777	1.18	0.472	0.532403
Tb927.10.2730	hypothetical protein, conserved	ZUnknown	1603	906	0.565	0.00249613	368	334	0.908	0.575998	199	137	0.689	0.740394	749	401	0.535	2.6746e-06	4112	1604	0.39	8.4128e-29	0.69	0.74	1.54	0.48	0.323	0.96	0.472	0.518869
Tb927.5.3500	hypothetical protein, conserved	ZUnknown	692	451	0.652	0.100533	548	611	1.114	0.39723	355	316	0.89	0.823173	475	378	0.796	0.0548536	907	672	0.74	0.00892355	1.14	0.53	0.4	1.32	0.373	0.98	0.472	0.523146
Tb927.11.7420	phosphoadenosine phosphosulfate reductase-like protein	Enzyme	962	1150	1.195	0.590743	856	688	0.803	0.0355109	231	244	1.059	1	393	353	0.898	0.448759	1213	835	0.69	3.46595e-05	0.58	0.59	1.31	0.45	0.684	1.06	0.473	0.540054
Tb927.8.6390	lysophospholipase, putative,alpha/beta hydrolase, putative (TbLysoPLA)	Lipids	1887	525	0.278	1.55541e-11	811	746	0.919	0.470603	216	247	1.142	1	668	291	0.436	2.42372e-12	4353	985	0.23	4.75736e-45	0.81	1.83	1.01	1.81	0.159	0.81	0.473	0.75344
Tb927.10.430	hypothetical protein, conserved	Mito.pathway	1582	1365	0.863	0.516668	1157	912	0.789	0.0111841	224	169	0.755	0.726924	613	397	0.648	0.000381218	1308	1067	0.82	0.0219285	0.95	0.63	2.86	0.22	0.494	1.12	0.473	0.802575
Tb927.11.12870	hypothetical protein, conserved	ZUnknown	970	712	0.734	0.233078	300	412	1.375	0.0161075	523	413	0.789	0.78485	639	415	0.648	4.83139e-05	1360	1323	0.97	0.80284	1.33	#N/A	#N/A	#N/A	0.42	#N/A	0.473	0.568126
Tb927.10.5740	hypothetical protein, conserved	ZUnknown	389	76	0.195	6.95738e-13	162	182	1.124	0.587067	95	67	0.708	0.828634	239	39	0.161	2.1651e-22	765	120	0.16	1.91553e-57	0.8	1.29	1.33	0.97	0.112	0.58	0.473	0.525757
Tb927.11.4450	ALBA2	RNA.binding	3002	1375	0.458	2.58919e-06	391	509	1.304	0.0397321	125	105	0.837	1	1198	333	0.278	6.66097e-34	2413	628	0.26	2.50183e-23	0.57	0.31	0.56	0.55	0.262	0.9	0.474	0.82149
Tb927.11.11030	EAP4 exosome-associated protein 4	RNA.degradation	863	1676	1.941	0.0893786	1063	1458	1.372	0.000399086	166	332	1.999	0.119587	344	508	1.478	0.00755358	651	784	1.2	0.0749602	0.62	0.98	2.51	0.39	1.111	1.15	0.474	0.688993
Tb927.10.390	hypothetical protein, conserved	ZUnknown	425	278	0.653	0.0802042	333	255	0.765	0.0762995	128	119	0.931	1	251	178	0.712	0.0444753	519	478	0.92	0.515785	1.41	1.73	0.89	1.95	0.374	1.01	0.474	0.539535
Tb927.2.5130	hypothetical protein, conserved	ZUnknown	939	774	0.824	0.337388	2209	1584	0.717	0.00131773	220	337	1.531	0.522021	414	369	0.892	0.514168	1102	551	0.5	0.000132987	0.61	1.32	1.94	0.68	0.472	1.17	0.474	0.53281
Tb927.11.9250	hypothetical protein, conserved	ZUnknown	579	331	0.571	0.0179257	421	417	0.992	1	369	300	0.812	0.549975	510	366	0.717	0.00555111	1346	899	0.67	1.50605e-05	1.17	0.57	0.7	0.81	0.327	0.95	0.474	0.528701
Tb927.11.15760	GPI transamidase subunit Tta1 (TTA1)	GPI.anchors	1102	1437	1.304	0.416716	772	644	0.834	0.097754	168	99	0.591	0.785032	349	314	0.901	0.811952	775	764	0.99	0.901284	0.76	1.47	1.32	1.11	0.747	1.28	0.475	0.751619
Tb927.10.11050	Mitchondrial LSU ribosomal protein	Mito.translation	938	1163	1.24	0.816581	902	611	0.678	0.000199621	265	235	0.889	0.955136	379	317	0.836	0.409891	725	798	1.1	0.38202	0.89	1.3	3.1	0.42	0.71	1.13	0.475	0.533907
Tb927.11.8890	DNA-dependent RNA polymerases, putative (RPC19)	RNA.synthesis	1028	1057	1.029	0.929362	1409	934	0.662	0.000376867	180	188	1.041	0.87694	410	264	0.643	0.00108436	479	396	0.83	0.114445	0.8	2.16	3.6	0.6	0.589	1.15	0.475	0.764626
Tb927.10.7120	hypothetical protein, conserved	ZUnknown	688	464	0.675	0.108671	811	638	0.786	0.0217912	165	102	0.618	0.590092	445	354	0.795	0.122858	2656	1564	0.59	2.64022e-10	0.87	1.38	1.25	1.1	0.386	1.14	0.475	0.482036
Tb927.11.7050	hypothetical protein, conserved	ZUnknown	580	549	0.947	0.785741	321	412	1.284	0.0688965	130	87	0.667	0.62746	273	154	0.564	0.00028174	427	360	0.84	0.212908	0.89	1.14	1.44	0.79	0.542	1.04	0.475	0.627945
Tb927.4.2440	hypothetical protein, very weak match to yeast ribosomal protein RSM23	Mito.pathway	621	557	0.897	0.735372	1430	880	0.615	4.47215e-08	215	164	0.765	0.873629	279	301	1.076	0.748439	580	627	1.08	0.462499	1.21	1.11	1.88	0.59	0.514	1.52	0.477	0.51766
Tb927.11.14050	hypothetical protein, conserved	ZUnknown	600	974	1.623	0.691926	830	844	1.017	0.870858	211	312	1.476	0.453332	176	210	1.196	0.514168	256	270	1.05	0.847013	0.65	2	2.63	0.76	0.929	1.12	0.477	0.82535
Tb927.10.15590	FKBP-type peptidyl-prolyl cis-trans isomerase, conserved	Chaperone	476	445	0.935	0.731908	466	465	0.996	1	172	239	1.39	0.512273	241	229	0.95	0.862396	437	398	0.91	0.478657	0.97	0.94	1.08	0.87	0.535	0.95	0.478	0.605834
Tb927.10.4620	peptidyl-prolyl cis-trans isomerase, putative (PPIase)	Chaperone	1397	746	0.534	0.000371371	986	970	0.984	0.865269	192	140	0.725	0.74311	572	220	0.385	2.71331e-16	751	410	0.55	4.29828e-09	1.02	0.34	1.26	0.27	0.306	0.99	0.478	0.817588
Tb927.10.9620	NADH-ubiquinone oxidoreductase c	Mito.e.transport	178	114	0.642	0.0859148	29	25	0.873	0.892102	31	13	0.427	0.77263	42	35	0.845	0.930917	382	224	0.59	3.30697e-05	0.91	0.48	1.45	0.33	0.368	1.1	0.478	0.532713
Tb927.1.1200	Mitchondrial SSU ribosomal protein	Mito.translation	690	428	0.62	0.284105	1352	1000	0.74	0.000829146	315	284	0.901	0.830398	393	426	1.082	0.587973	787	921	1.17	0.129832	1.89	0.55	0.77	0.71	0.355	1.29	0.478	0.56081
Tb927.10.15150	RNA polymerase III C11 subunit, putative,(RPC11)	RNA.synthesis	773	1088	1.407	0.335141	2098	1960	0.935	0.476049	195	201	1.033	0.893276	222	245	1.102	0.732009	254	437	1.72	2.5971e-05	1.22	1.37	3.34	0.41	0.806	1.79	0.478	0.768175
Tb927.10.8060	hypothetical protein, conserved	ZUnknown	2476	3775	1.525	0.490314	1398	1093	0.782	0.00619461	385	262	0.681	0.558523	1035	1007	0.973	0.96155	2873	2378	0.83	0.157099	0.54	0.63	1.66	0.38	0.873	1.17	0.478	0.592043
Tb927.8.4380	POMP40	Mito.membrane	1268	755	0.595	0.0053087	353	353	0.999	0.98083	95	68	0.72	0.810253	479	182	0.38	4.638e-14	1103	468	0.42	7.51999e-19	0.71	0.58	1.71	0.34	0.341	0.96	0.479	0.779781
Tb927.11.4550	hypothetical protein, conserved	ZUnknown	447	353	0.789	0.454132	693	660	0.952	0.729032	214	155	0.722	0.521829	385	329	0.853	0.250277	752	795	1.06	0.656981	1.34	2.26	1.69	1.34	0.452	1.18	0.479	0.599393
Tb927.4.2110	protein phosphatase 2C, putative	Protein.phosphatase	363	267	0.736	0.234949	147	165	1.123	0.598946	310	256	0.825	0.602521	530	299	0.564	1.7394e-06	1395	1205	0.86	0.157271	1.17	1.87	1.03	1.82	0.421	0.88	0.48	0.551766
Tb927.5.3690	hypothetical protein, conserved	ZUnknown	555	691	1.244	0.578568	608	459	0.755	0.015654	168	149	0.887	1	229	173	0.755	0.0938088	351	420	1.2	0.170572	0.96	0.89	1.82	0.49	0.712	1.13	0.48	0.53281
Tb927.5.4080	hypothetical protein, conserved	Mito.pathway	939	1143	1.218	0.505058	2185	1676	0.767	0.00102914	457	405	0.887	0.928357	457	458	1.002	0.881658	878	987	1.12	0.260912	0.92	1.77	2.19	0.81	0.697	1.36	0.481	0.525757
Tb927.5.1880	inhibitor of serine peptidase (ISP), putative,ecotin family (I11), putative	Protease	1248	1136	0.91	0.581899	554	570	1.03	0.813605	202	205	1.015	1	512	384	0.749	0.0428704	1139	771	0.68	4.47e-05	0.74	1.3	0.9	1.45	0.521	0.98	0.481	0.61514
Tb927.5.560	hypothetical protein, conserved	ZUnknown	712	786	1.104	0.728694	1425	1274	0.894	0.246938	320	223	0.697	0.453332	466	472	1.012	0.81497	908	1011	1.11	0.223836	1.01	1.51	1.01	1.49	0.632	1.34	0.481	0.596236
Tb927.2.3190	hypothetical protein, conserved	ZUnknown	327	295	0.901	0.645965	416	349	0.838	0.206776	121	121	1	0.948716	162	87	0.535	0.00973531	243	126	0.52	8.48359e-06	0.58	1.29	1.24	1.04	0.516	0.87	0.481	0.622054
Tb927.7.3920	hypothetical protein, conserved	ZUnknown	590	464	0.787	0.38243	1391	1088	0.782	0.00614568	242	170	0.701	0.542204	435	478	1.1	0.623302	1898	1076	0.57	4.82343e-11	0.72	1.12	1.06	1.06	0.451	1.3	0.481	0.575106
Tb927.5.4490	hypothetical protein, conserved	ZUnknown	347	344	0.991	0.830093	823	867	1.054	0.696111	105	103	0.988	0.998014	102	133	1.305	0.178791	194	358	1.85	7.57718e-06	1.87	1.02	1.17	0.87	0.567	1.73	0.481	0.770641
Tb927.3.1790	pyruvate dehydrogenase E1 beta subunit, putative	Citric.acid.cycle	2767	1190	0.43	1.09336e-05	289	327	1.131	0.454565	205	177	0.862	0.974579	706	575	0.815	0.488016	8033	2121	0.26	2.1357e-67	0.61	1.95	9.75	0.2	0.246	0.94	0.482	0.687378
Tb927.6.3040	small GTP-binding protein Rab28, putative,Ras- related protein Rab-26 (Rab26), putative	Vesicular.transport	1007	1328	1.319	0.268675	776	1524	1.963	0.000660593	271	363	1.34	0.482481	378	405	1.07	0.559448	900	955	1.06	0.703715	0.8	1.02	1.48	0.69	0.755	1.03	0.482	0.789886
Tb927.2.5220	hypothetical protein, conserved	ZUnknown	862	795	0.922	0.810269	2002	1015	0.507	1.93341e-12	327	324	0.991	1	446	386	0.865	0.190678	937	813	0.87	0.165898	0.94	2.74	3.51	0.78	0.528	1.24	0.482	0.532403
Tb927.10.7520	folylpolyglutamate synthase, putative (FPGS)	Folate	660	1149	1.742	0.0210184	2353	1939	0.824	0.0155483	334	383	1.146	0.77937	330	485	1.468	0.00252689	489	815	1.67	1.82615e-06	0.96	0.92	1.26	0.73	0.997	1.64	0.483	0.565242
Tb927.10.9860	Mitochondrial N(5)-glutamine methyltransferase MTQ1, putative	Mito.pathway	385	451	1.17	0.517572	1422	1049	0.738	0.000625176	257	200	0.776	0.695201	306	379	1.237	0.154448	510	675	1.32	0.0061706	1.13	1.89	3.78	0.5	0.67	1.53	0.483	0.582324
Tb927.5.4040	Mitchondrial SSU ribosomal associated (coiled coil)	Mito.translation	634	450	0.709	0.158209	879	792	0.901	0.429283	623	580	0.932	0.88879	734	619	0.844	0.10068	2150	1836	0.85	0.120225	1.2	1.12	1.49	0.75	0.406	0.98	0.483	0.480686
Tb927.7.2510	endoplasmatic reticulum retrieval protein, putative	Vesicular.transport	998	661	0.662	0.0459699	534	629	1.178	0.179672	197	164	0.833	0.706903	433	226	0.522	5.50746e-07	868	632	0.73	0.00116494	1.1	1.08	0.7	1.55	0.379	0.96	0.483	0.627902
Tb927.10.1700	hypothetical protein, conserved	ZUnknown	521	449	0.861	0.555131	1360	873	0.642	1.07121e-06	438	452	1.032	1	293	309	1.054	0.857627	405	527	1.3	0.0374556	1.51	2.14	1.86	1.15	0.493	1.22	0.483	0.523146
Tb927.11.13590	hypothetical protein, conserved	ZUnknown	291	458	1.577	0.181116	780	517	0.662	0.000124952	137	121	0.879	0.844962	119	182	1.535	0.166016	212	326	1.54	0.00254024	0.97	3.85	4.7	0.82	0.903	1.74	0.483	0.596236
Tb927.8.3640	hypothetical protein, conserved	ZUnknown	1711	1909	1.116	0.802836	2229	1318	0.591	1.37746e-10	424	476	1.122	0.793048	757	693	0.916	0.707922	1458	1394	0.96	0.719416	0.86	0.79	1.05	0.75	0.639	1.15	0.483	0.592043
Tb927.7.4560	histone acetyltransferase HAT1	Chromatin	535	512	0.957	0.961809	712	621	0.873	0.235213	235	187	0.797	0.617247	369	303	0.82	0.21914	1143	1100	0.96	0.684436	1.01	0.67	0.72	0.93	0.548	1.12	0.484	0.599393
Tb927.11.9420	ATP synthase, putative	Ox.phosphorylation	746	687	0.921	0.717935	721	545	0.756	0.0102079	120	70	0.581	0.482481	376	258	0.684	0.00634125	1391	770	0.55	1.43424e-10	0.6	2.2	1.02	2.15	0.527	1.17	0.484	0.599393
Tb927.11.760	protein phosphatase 2C, putative	Protein.phosphatase	2116	1013	0.479	0.000125319	187	308	1.65	0.00101213	347	311	0.896	0.943319	1086	827	0.761	0.0117596	17990	4510	0.25	2.74482e-30	0.52	0.48	0.42	1.14	0.274	0.9	0.484	0.690054
Tb927.4.3500	Amastin-like protein	ZUnknown	1972	1484	0.753	0.130762	500	498	0.995	0.953384	128	122	0.955	1	595	345	0.58	0.00163138	1605	781	0.49	2.2844e-16	0.65	3.27	32.7	0.1	0.431	0.98	0.484	0.824912
Tb927.10.5900	hypothetical protein, conserved	ZUnknown	925	806	0.872	0.645719	9007	9968	1.107	0.220076	525	578	1.102	0.893276	341	315	0.922	0.382159	891	773	0.87	0.161093	0.99	1.85	2.47	0.75	0.499	2.23	0.484	0.593518
Tb927.2.2390	hypothetical protein, conserved	ZUnknown	812	968	1.192	0.826159	735	600	0.815	0.0632752	132	129	0.979	1	384	265	0.689	0.00472391	682	551	0.81	0.0741855	0.68	1.67	3.98	0.42	0.682	1.08	0.484	0.61514
Tb927.9.8580	hypothetical protein, conserved	ZUnknown	886	421	0.475	8.45015e-05	1963	1065	0.542	0.000132613	197	139	0.708	0.794973	322	137	0.426	2.31304e-08	521	322	0.62	4.8002e-05	1.3	1.63	3.54	0.46	0.272	1.29	0.484	0.773777
Tb927.11.2120	hypothetical protein, conserved	ZUnknown	1302	673	0.517	0.000884923	380	406	1.067	0.734382	562	384	0.682	0.45397	743	476	0.641	1.51642e-05	4590	1758	0.38	1.37259e-29	0.74	0.55	0.62	0.89	0.296	0.91	0.484	0.551181
Tb927.7.3590	SDH succinate dehydrogenase (complex II) subunit, putative	Mito.e.transport	511	371	0.725	0.230703	270	359	1.329	0.0471033	110	105	0.955	1	370	227	0.615	0.000245441	909	647	0.71	0.000856724	0.98	4.96	8	0.62	0.415	0.96	0.486	0.599393
Tb927.7.2140	ZC3H18	RNA.binding	1258	464	0.369	1.40662e-05	52	105	2.023	0.0081535	212	214	1.005	0.9564	504	268	0.532	9.73771e-07	5800	2725	0.47	1.03612e-17	1.27	0.29	0.19	1.5	0.211	0.83	0.486	0.521316
Tb927.11.18680	dynein light chain LC8, putative (DYNLL1)	RNA.synthesis	3525	1750	0.497	2.23573e-05	720	652	0.906	0.366787	398	280	0.702	0.931428	1571	557	0.355	5.837e-26	1934	766	0.4	0.000685286	0.8	#N/A	#N/A	#N/A	0.285	0.89	0.486	0.82734
Tb927.3.3700	hypothetical protein	ZUnknown	162	241	1.491	0.615672	903	534	0.592	1.5166e-05	57	81	1.417	0.704514	28	47	1.694	0.0475905	45	92	2.03	0.011877	1.36	1.77	1.65	1.07	0.854	2.97	0.486	0.874621
Tb927.10.2470	hypothetical protein, conserved	ZUnknown	626	469	0.749	0.244247	1116	982	0.88	0.18807	317	321	1.012	0.9441	328	303	0.921	0.60078	736	542	0.74	0.00217061	0.98	2.49	0.96	2.59	0.429	1.12	0.486	0.525757
Tb927.11.9960	hypothetical protein, conserved	ZUnknown	694	719	1.036	0.938954	1438	1573	1.094	0.380101	328	324	0.987	1	426	382	0.896	0.487875	724	840	1.16	0.138868	1.12	0.95	1.61	0.59	0.593	1.18	0.486	0.60442
Tb927.11.11210	paraflagellar rod protein PFC17	Cytoskeleton	1179	938	0.796	0.463157	1284	1077	0.839	0.136472	246	184	0.749	0.648996	506	460	0.909	0.775839	2609	1481	0.57	2.8312e-12	0.71	0.66	0.69	0.95	0.456	1.18	0.487	0.565242
Tb927.1.1030	leucine-rich repeat protein (LRRP)	LRRP	1046	899	0.859	0.652568	2814	2069	0.735	5.88924e-05	441	527	1.193	0.70873	483	552	1.144	0.289992	1190	1028	0.86	0.119054	1.01	0.86	1.02	0.84	0.492	1.33	0.487	0.628379
Tb927.10.4290	hypothetical protein, conserved	ZUnknown	495	394	0.797	0.425069	908	695	0.765	0.00952917	222	131	0.59	0.345383	304	236	0.778	0.146497	638	611	0.96	0.633763	1.2	2.43	1.93	1.26	0.456	1.3	0.487	0.566653
Tb927.8.2340	hypothetical protein, conserved	ZUnknown	460	556	1.21	0.596604	210	284	1.352	0.0542644	81	80	0.989	0.932773	206	173	0.84	0.37087	319	366	1.15	0.337477	0.95	2.66	7.6	0.35	0.693	1.03	0.487	0.775729
Tb927.3.2280	vacuolar sorting protein 33 , putative	Lysosome	538	399	0.742	0.233458	1969	1815	0.922	0.44107	306	386	1.262	0.553139	308	267	0.866	0.230842	705	518	0.73	0.059707	0.99	1.97	1.12	1.76	0.425	1.17	0.488	0.509793
Tb927.6.4410	S-adenosylmethionine decarboxylase (AdoMetDC)	Redox	3201	2525	0.789	0.266773	3063	3125	1.02	0.885585	777	577	0.742	0.589888	1408	1042	0.74	0.00408897	3166	2055	0.65	5.45065e-08	0.82	0.31	0.46	0.67	0.452	1.14	0.488	0.599393
Tb927.9.11540	hypothetical protein, conserved	ZUnknown	1509	817	0.542	0.00562292	373	492	1.321	0.0521385	312	185	0.592	0.294482	783	687	0.878	0.257727	8117	3675	0.45	5.91784e-15	0.84	2.35	2.3	1.02	0.31	1.02	0.488	0.576109
Tb927.11.10000	KKT16 Kinetochore protein	Cell.cycle	587	586	0.998	0.980317	1058	1036	0.979	0.853781	317	235	0.742	0.558523	309	274	0.887	0.457411	556	610	1.1	0.364581	1.1	2.62	3.32	0.79	0.571	1.28	0.489	0.603361
Tb927.8.4500	eIF4G5	Translation	716	269	0.375	0.0058373	48	93	1.942	0.0180098	298	250	0.838	0.685218	706	301	0.426	4.87034e-14	6618	3095	0.47	3.93298e-18	1.25	0.54	0.21	2.56	0.215	0.84	0.489	0.53281
Tb927.8.4610	small GTP-binding protein Rab1 (Trab1)	Vesicular.transport	922	1193	1.294	0.312613	893	867	0.97	0.804083	245	346	1.414	0.624538	445	376	0.844	0.278459	613	728	1.19	0.108491	0.92	3	3.85	0.78	0.741	0.97	0.49	0.716241
Tb927.10.320	hypothetical protein, conserved	ZUnknown	200	324	1.625	0.273954	644	865	1.342	0.00480783	88	173	1.955	0.28727	52	77	1.475	0.115046	71	114	1.61	0.0459428	0.99	2.32	1.84	1.26	0.93	1.4	0.49	0.692066
Tb927.10.13140	hypothetical protein, conserved	ZUnknown	909	1427	1.571	0.504871	764	988	1.294	0.011387	179	158	0.879	0.881351	425	369	0.867	0.255939	638	745	1.17	0.128396	0.74	1.41	1.7	0.83	0.899	1.14	0.49	0.631618
Tb927.10.11440	CYC2-like cyclin, putative,G1 cyclin CycE4, putative (CYC5)	Cell.cycle	1271	646	0.508	0.00038499	138	211	1.526	0.0258215	771	442	0.573	0.0227002	1564	722	0.461	1.07045e-10	8546	5525	0.65	0.00129475	1.27	1.03	1.07	0.96	0.291	0.93	0.491	0.527779
Tb927.6.2170	co-chaperone GrpE, putative	Chaperone	2744	780	0.284	1.40662e-05	1329	1589	1.195	0.110384	191	208	1.088	1	1243	416	0.334	1.34296e-13	5809	1324	0.23	6.77954e-79	0.8	0.4	2.35	0.17	0.163	0.89	0.491	0.5991
Tb927.11.13240	RNA polymerase subunit, putative (RPC25)	RNA.synthesis	1171	1498	1.28	0.472288	1051	1014	0.965	0.770522	349	371	1.06	0.836381	541	472	0.874	0.2172	619	677	1.09	0.440592	0.85	0.72	0.62	1.16	0.733	1.06	0.491	0.62011
Tb927.1.110	hypothetical protein, conserved	ZUnknown	1371	913	0.666	0.0179031	834	1088	1.304	0.00613207	506	458	0.904	0.77263	823	635	0.772	0.00927402	5222	1977	0.38	1.60646e-36	0.57	#N/A	#N/A	#N/A	0.381	#N/A	0.491	0.604606
Tb927.7.3400	hypothetical protein, conserved	ZUnknown	692	767	1.109	0.810277	1746	1976	1.132	0.148794	465	406	0.872	0.725577	511	434	0.849	0.0988061	1309	1130	0.86	0.133391	0.78	0.82	0.73	1.13	0.635	1.17	0.491	0.53281
Tb927.11.10040	hypothetical protein, conserved, no known domains	ZUnknown	528	455	0.861	0.491585	282	313	1.111	0.530097	78	82	1.051	0.992084	279	159	0.571	0.000769299	432	325	0.75	0.0274986	0.87	0.85	2.58	0.33	0.493	0.95	0.491	0.618595
Tb927.10.11300	paraflagellar rod protein PFC16	Cytoskeleton	6844	2722	0.398	3.70964e-08	829	998	1.204	0.0720316	203	125	0.613	0.830398	2425	657	0.271	2.78572e-44	5757	1458	0.25	4.18011e-18	0.64	1.06	0.88	1.2	0.228	0.96	0.492	0.818915
Tb927.11.15240	small GTPase, putative,ras-related protein rab-2a, putative (RAB2)	Vesicular.transport	350	203	0.58	0.0184101	126	128	1.01	0.997868	112	64	0.571	0.515225	298	199	0.669	0.0151815	861	785	0.91	0.369028	1.57	1.37	0.88	1.55	0.332	1.04	0.492	0.550684
Tb927.11.3050	hypothetical protein	ZUnknown	585	655	1.121	0.586004	1199	776	0.647	3.58449e-06	282	257	0.911	0.962077	242	359	1.483	0.00204785	489	890	1.82	1.27978e-09	1.62	4.02	9.57	0.42	0.642	1.55	0.492	0.598642
Tb927.11.3580	hypothetical protein, conserved	ZUnknown	1131	1561	1.379	0.580704	1633	1310	0.802	0.0110913	301	404	1.343	0.574553	470	432	0.92	0.936664	1355	975	0.72	0.000378133	0.52	4.1	13.67	0.3	0.789	1.06	0.493	0.559459
Tb927.5.3570	hypothetical protein, conserved	ZUnknown	984	754	0.766	0.266571	997	955	0.958	0.661027	292	219	0.751	0.651007	407	314	0.771	0.046669	1178	891	0.76	0.00299655	0.99	1.5	2.08	0.72	0.439	1.14	0.493	0.62011
Tb927.10.10820	hypothetical protein, conserved	ZUnknown	1095	1229	1.123	0.89815	1132	1111	0.981	0.875173	333	347	1.04	0.9107	416	346	0.832	0.11768	1442	942	0.65	0.00292538	0.58	1.18	1.97	0.6	0.643	1.04	0.493	0.576109
Tb927.7.7210	POMP37	Mito.membrane	1097	794	0.723	0.164377	590	491	0.832	0.144691	414	423	1.022	0.96621	678	599	0.884	0.508961	3237	1871	0.58	2.90584e-05	0.8	1.32	2.03	0.65	0.414	0.94	0.494	0.536072
Tb927.4.4690	hypothetical protein, conserved	ZUnknown	2407	2550	1.06	0.90871	1134	881	0.777	0.00930176	207	187	0.903	1	647	701	1.082	0.480565	2834	1306	0.46	2.63965e-16	0.43	1.25	1.51	0.83	0.607	1.14	0.494	0.817588
Tb927.5.4390	hypothetical protein, conserved	ZUnknown	958	895	0.935	0.810277	1107	686	0.619	4.97593e-07	154	189	1.228	0.666523	431	366	0.85	0.218858	863	625	0.72	0.00170265	0.77	1.03	0.87	1.19	0.535	1.12	0.494	0.712924
Tb927.6.1410	hypothetical protein, conserved	Mito.pathway	876	634	0.724	0.15992	933	1296	1.388	0.0164711	238	356	1.497	0.785032	436	321	0.735	0.00489983	921	689	0.75	0.00167809	1.03	2.24	2.2	1.02	0.414	0.89	0.495	0.537043
Tb927.10.1550	proteasome regulatory non-ATP-ase subunit 5,)RPN5)	Ubiquitin.proteasome	1063	800	0.752	0.272862	517	562	1.087	0.545379	294	225	0.765	0.658844	597	488	0.819	0.12174	3842	1685	0.44	1.19244e-14	0.58	0.75	1.19	0.63	0.431	0.99	0.495	0.596236
Tb927.10.7420	bromodomain factor 2 protein, putative	Chromatin	637	376	0.591	0.0103822	319	273	0.855	0.332308	170	158	0.928	0.883806	386	250	0.648	0.000171503	805	495	0.61	2.36107e-06	1.04	1.56	1.81	0.86	0.338	0.93	0.496	0.576109
Tb927.11.15040	chaperonin HSP60, mitochondrial precursor	Mito.biogenesis	1000	758	0.758	0.315342	473	530	1.12	0.369056	517	411	0.794	0.558523	590	620	1.05	0.618278	1992	1593	0.8	0.0106739	1.06	0.45	0.98	0.46	0.434	1.07	0.496	0.594907
Tb927.9.7190	oxidoreductase, putative	Mito.pathway	694	748	1.078	0.716223	677	677	1.001	0.996332	255	192	0.755	0.748963	396	377	0.953	0.71889	1310	1051	0.8	0.0259366	0.74	2.43	3.86	0.63	0.617	1.15	0.496	0.53281
Tb927.10.8110	hypothetical protein, conserved	ZUnknown	751	1074	1.43	0.311116	1328	855	0.644	1.25954e-06	246	167	0.678	0.489983	363	394	1.085	0.522603	727	881	1.21	0.0732064	0.85	1.93	2.03	0.95	0.819	1.45	0.496	0.61514
Tb927.10.9730	hypothetical protein, conserved	ZUnknown	681	737	1.082	0.881528	2857	1260	0.441	7.11177e-28	248	242	0.977	1	297	343	1.156	0.338314	545	502	0.92	0.374578	0.85	0.94	1.21	0.78	0.619	1.81	0.496	0.539535
Tb927.11.4480	radial spoke protein RSP4/6, putative	Cytoskeleton	1079	792	0.734	0.196754	1236	1202	0.972	0.815383	489	345	0.704	0.307323	771	768	0.996	0.947785	5080	2651	0.52	1.81787e-17	0.71	1.3	0.83	1.56	0.42	1.11	0.497	0.658654
Tb927.7.270	ribosome biogenesis protein, putative	Ribosome	1140	424	0.372	1.16276e-06	1832	1368	0.747	0.000477949	289	369	1.279	0.626866	534	377	0.706	0.011183	3428	783	0.23	2.7046e-72	0.61	1.04	1.25	0.83	0.213	0.92	0.497	0.62794
Tb927.10.6380	ring finger containing protein	Zinc.finger	812	1179	1.453	0.455264	711	688	0.968	0.837016	232	278	1.199	0.7242	315	318	1.01	0.962433	769	668	0.87	0.202284	0.6	0.8	1.54	0.52	0.832	1.04	0.497	0.53281
Tb927.11.2190	hypothetical protein, conserved	ZUnknown	228	233	1.021	0.927635	372	270	0.725	0.0230613	83	43	0.517	0.568058	144	129	0.891	0.810845	209	236	1.13	0.525423	1.11	3.73	3.36	1.11	0.585	1.36	0.497	0.627945
Tb927.11.1770	hypothetical protein, conserved	ZUnknown	696	697	1.002	0.950614	1618	1548	0.957	0.659562	308	509	1.652	0.249273	354	299	0.845	0.108839	614	565	0.92	0.429408	0.92	2.48	6.2	0.4	0.574	0.95	0.497	0.604606
Tb927.10.6990	hypothetical protein, conserved	ZUnknown	391	281	0.718	0.230805	481	332	0.689	0.00381087	142	125	0.883	1	199	189	0.951	0.810038	355	434	1.23	0.131563	1.71	1.98	2.96	0.67	0.411	1.19	0.497	0.627945
Tb927.5.4110	hypothetical protein, conserved	ZUnknown	1123	1077	0.959	1	478	531	1.11	0.400226	602	558	0.927	0.912065	793	868	1.095	0.422755	1538	1957	1.27	0.00508254	1.33	1.5	1.5	1	0.549	1.04	0.497	0.559166
Tb927.10.15510	hypothetical protein, conserved	ZUnknown	551	714	1.296	0.871685	477	469	0.983	0.92133	137	144	1.052	0.861268	244	184	0.754	0.0620113	339	294	0.87	0.271659	0.67	0.8	1.63	0.49	0.742	1.03	0.497	0.60442
Tb927.11.12230	heat shock protein HslU2, in mitochondrion	Chaperone	676	644	0.953	0.956058	1308	987	0.755	0.0022154	263	201	0.766	0.583252	415	424	1.022	0.852347	1718	1576	0.92	0.418761	0.96	1.12	1.26	0.89	0.546	1.29	0.498	0.603361
Tb927.11.8010	DNA repair protein, putative	DNA	637	504	0.792	0.667837	931	790	0.848	0.106632	524	516	0.985	0.924333	475	447	0.942	0.953041	891	971	1.09	0.673213	1.38	1.88	1.9	0.99	0.453	1.05	0.498	0.604606
Tb927.11.14290	vacuolar sorting protein, putative	Lysosome	568	754	1.326	0.234861	782	738	0.944	0.628437	129	139	1.07	0.915732	258	275	1.069	0.595124	437	571	1.31	0.028698	0.98	2.33	2.1	1.11	0.759	1.25	0.498	0.708571
Tb927.3.5600	hypothetical protein, conserved	ZUnknown	835	711	0.852	0.555975	924	705	0.763	0.0122768	153	191	1.248	0.71679	337	253	0.751	0.0731376	765	691	0.9	0.334528	1.06	0.92	1.8	0.51	0.488	1.06	0.498	0.737152
Tb927.2.5210	3-oxoacyl-ACP reductase, putative	Lipids	889	1058	1.191	0.848151	1834	1285	0.701	1.85235e-05	401	414	1.03	0.902048	443	330	0.744	0.0176932	566	665	1.18	0.127451	0.99	0.92	1.39	0.66	0.682	1.13	0.499	0.589349
Tb927.11.3940	hypothetical protein, conserved	Mito.pathway	806	473	0.587	0.0115825	740	497	0.672	0.000314029	232	238	1.027	0.893276	324	226	0.698	0.0105154	650	512	0.79	0.0346105	1.34	0.79	1.16	0.68	0.336	0.99	0.499	0.557492
Tb927.3.5470	hypothetical protein, conserved	ZUnknown	454	252	0.555	0.0131976	861	1108	1.287	0.0575665	192	176	0.917	0.848805	316	238	0.754	0.0170065	607	587	0.97	0.795715	1.74	3.73	3.81	0.98	0.318	1.13	0.499	0.610619
Tb927.11.12760	hypothetical protein, conserved	ZUnknown	867	715	0.825	0.331113	860	637	0.741	0.00396156	195	141	0.722	0.719379	458	249	0.545	1.04632e-06	549	453	0.82	0.0700425	1	0.43	0.57	0.75	0.472	1.08	0.499	0.596236
Tb927.9.14480	dynein-associated protein, putative	Cytoskeleton	1053	890	0.844	0.520095	446	496	1.112	0.680588	105	72	0.69	0.784095	419	205	0.489	0.00369214	579	378	0.65	0.000156131	0.77	1.21	0.92	1.31	0.483	1.03	0.5	0.867075
Tb927.3.1710	Mitchondrial LSU ribosomal protein	Mito.translation	999	603	0.603	0.164377	1260	989	0.785	0.0340732	258	189	0.733	0.617247	436	375	0.86	0.384474	1472	1040	0.71	0.000120029	1.17	0.6	0.97	0.62	0.345	1.23	0.5	0.60442
Tb927.7.940	protein kinase C substrate protein, heavy chain, putative,glucosidase II beta subunit, putative	Protein.kinase	699	571	0.816	0.49904	919	1167	1.269	0.0762159	321	307	0.954	0.959692	287	256	0.89	0.392858	770	677	0.88	0.347852	1.08	1.11	0.33	3.37	0.467	1.1	0.5	0.627945
Tb927.10.12590	hypothetical protein, conserved	ZUnknown	798	803	1.007	0.96922	246	336	1.364	0.0358153	1005	1075	1.069	1	891	909	1.021	0.761228	4298	3292	0.77	0.000772215	0.76	#N/A	#N/A	#N/A	0.577	#N/A	0.5	0.568126
Tb927.8.3120	hypothetical protein, conserved	ZUnknown	239	269	1.124	0.912172	558	419	0.751	0.0179015	93	70	0.756	0.887097	82	85	1.035	0.808939	99	142	1.43	0.0771632	1.27	1.5	1.67	0.9	0.643	1.63	0.5	0.811604
Tb927.3.1000	frataxin	Mito.pathway	746	821	1.101	0.838109	877	706	0.805	0.0361669	193	127	0.655	0.558523	334	265	0.794	0.0836848	506	510	1.01	0.979697	0.91	1.46	3.11	0.47	0.63	1.27	0.501	0.627975
Tb927.4.630	hypothetical protein, conserved	Mito.pathway	670	477	0.712	0.15388	924	721	0.781	0.0175233	213	258	1.209	0.764182	309	267	0.864	0.293581	703	672	0.96	0.636384	1.34	1.97	2.9	0.68	0.408	1.05	0.501	0.62011
Tb927.10.12010	hypothetical protein, conserved	ZUnknown	386	396	1.026	0.961809	1173	1199	1.022	0.852375	100	85	0.85	0.788367	104	115	1.101	0.808319	197	242	1.23	0.242099	1.2	5.58	1.42	3.92	0.587	1.98	0.501	0.820746
Tb927.4.860	hypothetical protein, conserved	ZUnknown	699	388	0.555	0.181586	704	517	0.735	0.00675182	142	81	0.574	0.482481	320	198	0.619	0.00165976	548	495	0.9	0.400235	1.63	2.32	3.31	0.7	0.318	1.2	0.501	0.759122
Tb927.10.15740	hypothetical protein, conserved	ZUnknown	982	1925	1.96	0.000615386	1111	1323	1.191	0.133101	229	391	1.704	0.170669	387	611	1.577	4.92076e-05	1125	1289	1.15	0.199694	0.58	1.53	2.59	0.59	1.122	1.14	0.501	0.583275
Tb927.9.11360	hypothetical protein, conserved	ZUnknown	790	603	0.763	0.323659	1557	1112	0.714	0.00202609	321	389	1.213	0.821916	347	294	0.849	0.223848	483	505	1.04	0.77105	1.37	1.19	2.83	0.42	0.437	1.1	0.501	0.608942
Tb927.10.14120	hypothetical protein	ZUnknown	366	407	1.111	0.840655	582	464	0.797	0.0559749	109	190	1.747	0.449567	229	143	0.625	0.00288872	365	264	0.72	0.0119631	0.65	#N/A	#N/A	#N/A	0.636	#N/A	0.502	0.593457
Tb927.8.500	hypothetical protein	ZUnknown	89	121	1.351	0.266773	527	1333	2.528	0.00813851	60	155	2.587	0.211986	13	12	0.938	1	36	34	0.97	0.917771	0.72	0.1	0.09	1.07	0.773	0.91	0.502	0.66146
Tb927.6.4240	hypothetical protein, conserved	ZUnknown	1028	1738	1.69	0.143393	2115	2120	1.003	0.983784	297	300	1.012	0.960704	364	386	1.058	0.684844	407	723	1.78	1.83814e-07	1.05	1.54	3.08	0.5	0.968	1.49	0.502	0.778578
Tb927.10.10720	hypothetical protein, conserved	ZUnknown	920	1436	1.56	0.114844	1388	1392	1.003	0.980159	282	192	0.683	0.391988	412	424	1.03	0.840046	789	877	1.11	0.235257	0.71	1.27	2.12	0.6	0.893	1.39	0.502	0.601227
Tb927.9.10830	hypothetical protein, conserved	ZUnknown	702	482	0.686	0.043452	686	528	0.769	0.0198418	106	122	1.151	0.830398	309	165	0.535	3.05724e-05	681	419	0.61	2.10362e-06	0.9	0.73	0.7	1.05	0.393	0.99	0.502	0.734076
Tb927.4.4700	hypothetical protein, conserved	ZUnknown	1685	2212	1.312	0.231909	1037	847	0.816	0.0389685	232	204	0.88	0.982065	627	677	1.079	0.429971	2212	1513	0.68	1.27269e-05	0.52	0.66	0.89	0.74	0.751	1.15	0.502	0.61514
Tb927.10.12380	chaperone protein DNAj, putative	Chaperone	1261	1105	0.876	0.572835	1959	1287	0.657	3.1732e-07	490	683	1.393	0.37931	784	623	0.795	0.0393201	1214	1031	0.85	0.0803696	0.97	1.59	2.56	0.62	0.502	0.94	0.503	0.601045
Tb927.8.4870	DIGIT, flagellar component	Cytoskeleton	1594	1393	0.874	0.676262	444	524	1.182	0.166402	968	661	0.682	0.192951	1213	1546	1.274	0.0183113	7884	4544	0.58	1.28797e-13	0.66	1.33	0.7	1.89	0.5	1.08	0.503	0.690869
Tb927.11.13500	paraflagellar rod protein par1	Cytoskeleton	2687	1756	0.654	0.0629723	283	539	1.907	1.0586e-07	436	406	0.931	0.87411	826	937	1.133	0.264907	12656	6654	0.53	4.70441e-08	0.8	0.4	0.57	0.7	0.374	0.96	0.503	0.58111
Tb927.8.4880	DNA polymerase alpha catalytic subunit,DNA polymerase I	DNA	875	670	0.766	0.35621	593	631	1.064	0.611329	787	843	1.071	0.995742	871	970	1.113	0.425746	4534	2894	0.64	3.80991e-09	0.83	1.44	0.92	1.56	0.439	0.95	0.503	0.688993
Tb927.4.5380	hypothetical protein, conserved	ZUnknown	2186	1940	0.887	0.635832	593	685	1.156	0.217032	1763	1611	0.914	0.744981	2159	1960	0.908	0.349557	9158	6246	0.68	2.28537e-07	0.77	1	0.53	1.88	0.508	0.93	0.503	0.528701
Tb927.3.4600	hypothetical protein, conserved	ZUnknown	1417	773	0.545	0.0030973	524	564	1.075	0.594571	656	698	1.065	0.936067	792	680	0.859	0.140644	5119	2217	0.43	2.41559e-27	0.79	0.71	0.7	1.02	0.312	0.85	0.503	0.541128
Tb927.9.1640	hypothetical protein, conserved	ZUnknown	238	198	0.829	0.517361	496	525	1.058	0.78409	96	75	0.782	0.828634	105	83	0.794	0.301891	123	156	1.27	0.163166	1.53	2.63	4.05	0.65	0.475	1.33	0.504	0.653163
Tb927.11.10860	hypothetical protein, conserved	ZUnknown	1045	1005	0.962	0.965917	982	1183	1.204	0.0502044	324	479	1.479	0.401015	441	781	1.772	3.64886e-07	2379	1702	0.72	0.000565999	0.74	1.21	2.33	0.52	0.551	1.09	0.504	0.583275
Tb927.8.4650	hypothetical protein, conserved	ZUnknown	669	570	0.853	0.493953	1710	1171	0.685	0.000318388	179	163	0.91	0.943247	225	161	0.714	0.0281564	371	229	0.62	0.0144479	0.72	1.11	4.83	0.23	0.488	1.43	0.504	0.742113
Tb927.11.8020	hypothetical protein, conserved, no domains, poor Drosophila match	ZUnknown	444	449	1.009	0.933614	443	497	1.122	0.388726	142	135	0.95	1	178	145	0.818	0.137129	250	275	1.1	0.517418	1.09	6.76	4.93	1.37	0.578	1.09	0.504	0.632502
Tb927.2.5040	hypothetical protein, conserved	ZUnknown	567	482	0.85	0.482926	744	996	1.339	0.00381087	171	197	1.153	0.893414	434	241	0.555	5.42588e-06	971	603	0.62	7.24414e-07	0.73	0.96	0.81	1.18	0.487	0.91	0.505	0.632502
Tb927.11.15780	hypothetical protein, conserved, no clear yeast or human matches, resemblance to MIC17 not blast-back positive	ZUnknown	578	614	1.063	0.964149	377	341	0.906	0.500006	98	86	0.884	0.883806	275	181	0.659	0.00563534	371	305	0.82	0.170819	0.77	1.11	2.64	0.42	0.609	1.04	0.505	0.712924
Tb927.9.4850	leucine-rich repeat protein (LRRP)	LRRP	451	104	0.229	1.07489e-11	590	298	0.505	1.48411e-08	154	127	0.82	0.884706	225	55	0.243	3.64436e-15	498	113	0.23	2.90375e-31	0.99	1.29	1.37	0.94	0.131	0.64	0.506	0.652457
Tb927.3.5270	DNA-directed RNA polymerases II subunit, putative (RPB4)	RNA.synthesis	836	619	0.741	0.123926	387	456	1.178	0.223178	117	116	0.993	0.954841	308	127	0.414	4.02034e-10	511	293	0.57	1.04186e-06	0.77	0.48	0.96	0.5	0.424	0.85	0.506	0.833386
Tb927.11.13370	hypothetical protein, conserved	ZUnknown	348	354	1.017	0.981163	824	639	0.776	0.0152518	158	172	1.089	0.981178	218	171	0.785	0.119133	376	505	1.34	0.00955272	1.32	1.47	1.1	1.34	0.582	1.15	0.506	0.599393
Tb927.3.4370	hypothetical protein, conserved	ZUnknown	643	643	0.999	0.93973	2170	1688	0.778	0.00345422	355	550	1.55	0.294482	321	326	1.017	0.839596	544	499	0.92	0.384379	0.92	0.97	1.14	0.85	0.572	1.13	0.506	0.599789
Tb927.10.6280	hypothetical protein, conserved	ZUnknown	440	653	1.482	0.119055	947	594	0.627	4.84266e-05	146	140	0.963	0.933013	176	234	1.328	0.035873	245	328	1.34	0.045905	0.9	0.96	1.35	0.71	0.848	1.56	0.506	0.605771
Tb927.10.11900	hypothetical protein, conserved	Mito.pathway	605	475	0.785	0.293442	487	554	1.137	0.346547	146	164	1.122	0.933013	220	161	0.729	0.117953	528	340	0.64	0.0163021	0.82	0.32	0.44	0.73	0.449	0.95	0.507	0.732704
Tb927.4.2540	ubiquitin, putative	Ubiquitin.proteasome	345	346	1.003	0.911941	147	214	1.454	0.0436257	51	57	1.122	0.835058	166	102	0.615	0.0271259	258	250	0.97	0.829334	0.97	1.48	1.01	1.47	0.574	0.94	0.507	0.701624
Tb927.8.2360	hypothetical protein, conserved	ZUnknown	684	589	0.862	0.442601	1102	1308	1.187	0.0770783	203	302	1.49	0.338345	261	167	0.638	0.00110344	493	277	0.56	6.21327e-07	0.65	2.94	3.82	0.77	0.493	0.85	0.507	0.720156
Tb927.1.890	hypothetical protein, conserved	ZUnknown	507	828	1.634	0.0928235	2397	1711	0.714	0.000866502	163	300	1.845	0.152597	105	178	1.696	0.00688688	164	271	1.66	0.00130221	1.01	1.77	1.13	1.57	0.935	2.23	0.507	0.662353
Tb927.10.8790	hypothetical protein, conserved	ZUnknown	951	950	0.999	0.91398	973	827	0.85	0.109035	251	232	0.924	0.990323	584	433	0.742	0.0834347	1114	948	0.85	0.100403	0.85	0.83	2.86	0.29	0.572	1.06	0.507	0.599393
Tb927.6.5060	hypothetical protein, conserved	ZUnknown	1349	1363	1.011	0.928611	2237	2246	1.004	0.997475	338	241	0.713	0.833952	469	330	0.705	0.133535	561	537	0.96	0.660233	0.95	0.59	1.55	0.38	0.579	1.39	0.507	0.787575
Tb927.11.2420	hypothetical protein, conserved	ZUnknown	1022	671	0.656	0.0657192	1836	1831	0.997	0.981294	395	325	0.822	0.629994	744	599	0.804	0.0314956	3352	2108	0.63	1.21871e-08	0.96	1.77	1.59	1.11	0.376	1.14	0.508	0.592043
Tb927.9.14200	hypothetical protein, possible component of cytochorome oxidase complex	Mito.e.transport	859	1101	1.281	0.357018	645	583	0.903	0.425248	208	159	0.765	0.788699	371	390	1.049	0.919676	957	947	0.99	0.946675	0.77	0.62	2.3	0.27	0.733	1.19	0.509	0.607153
Tb927.9.10850	U2 splicing factor SF3b(SAP)10, putative	RNA.processing	356	512	1.436	0.204229	580	795	1.372	0.0033385	99	136	1.375	0.590536	145	152	1.047	0.87594	153	253	1.65	0.00134804	1.15	2.61	3.26	0.8	0.822	1.2	0.509	0.779781
Tb927.10.1500	methionyl-tRNA synthetase, putative (MetRS)	Translation.tRNA	1326	590	0.445	3.88877e-05	498	532	1.068	0.772061	533	373	0.698	0.273838	661	468	0.708	0.0015878	6491	2824	0.44	7.23748e-18	0.98	4.13	8.1	0.51	0.255	0.93	0.509	0.579858
Tb927.11.11510	hd phosphohydrolase family protein	ZUnknown	632	542	0.858	0.604944	1029	927	0.902	0.386526	319	393	1.231	0.929666	312	279	0.897	0.53855	727	677	0.93	0.644871	1.09	1.09	2.06	0.53	0.491	1.01	0.509	0.604606
Tb927.7.3800	hypothetical protein, conserved	ZUnknown	617	855	1.386	0.538229	756	816	1.079	0.536719	177	216	1.219	0.828634	222	207	0.933	0.704963	402	365	0.91	0.56855	0.66	0.98	2.58	0.38	0.793	1.1	0.509	0.627902
Tb927.11.6710	predicted tetratricopeptide repeat (TPR) protein	ZUnknown	720	696	0.966	0.980861	1206	1302	1.08	0.490092	329	480	1.458	0.499956	363	406	1.12	0.270528	620	627	1.01	0.903024	1.05	0.6	0.59	1.02	0.553	1.05	0.509	0.604606
Tb927.1.1960	chaperone protein DNAj, putative	Chaperone	713	610	0.855	0.622212	509	977	1.919	1.37399e-10	376	395	1.05	1	663	707	1.066	0.676024	4835	2742	0.57	5.06306e-13	0.66	1.42	1.67	0.85	0.489	0.97	0.51	0.68193
Tb927.3.3470	cytochrome b5, putative (CYB5)	Mito.e.transport	251	448	1.782	0.232591	710	758	1.068	0.63354	130	134	1.029	0.90173	118	154	1.297	0.145913	146	271	1.85	8.53263e-05	1.04	5.14	2.81	1.83	1.02	1.53	0.51	0.64859
Tb927.8.1910	acetylornithine deacetylase, putative. metallo-peptidase, Clan MH, Family M18	Protease	728	505	0.694	0.109007	1368	977	0.714	0.000187731	417	798	1.917	0.0239844	312	373	1.196	0.34229	1218	685	0.56	3.06933e-10	0.81	2.71	3.3	0.82	0.397	0.84	0.51	0.627902
Tb927.8.5500	protein kinase, putative	Protein.kinase	559	771	1.38	0.162701	891	915	1.027	0.808531	451	540	1.195	0.656376	274	375	1.369	0.0155646	526	897	1.7	1.04517e-07	1.23	1.46	1	1.46	0.79	1.18	0.51	0.62011
Tb927.3.4930	hypothetical protein, conserved	ZUnknown	452	275	0.609	0.0170095	728	520	0.714	0.00223011	112	98	0.873	0.914729	126	81	0.643	0.142149	247	171	0.69	0.0927572	1.14	2.5	1.67	1.5	0.349	1.23	0.51	0.684877
Tb927.7.1160	hypothetical protein, conserved	ZUnknown	308	261	0.846	0.452086	381	379	0.996	0.995045	110	74	0.671	0.604283	118	88	0.747	0.196075	171	209	1.22	0.251268	1.45	2.49	2.24	1.11	0.484	1.27	0.51	0.73935
Tb927.10.13750	hypothetical protein, conserved	ZUnknown	531	527	0.992	0.925014	1403	867	0.618	7.16224e-08	293	243	0.828	0.869975	258	260	1.009	1	415	632	1.52	0.000116609	1.54	1.89	1.7	1.11	0.568	1.48	0.51	0.627902
Tb927.7.3140	hypothetical protein, conserved	ZUnknown	561	718	1.279	0.590251	1060	736	0.694	0.000143111	141	80	0.572	0.472349	263	177	0.674	0.0309908	488	606	1.24	0.0539879	0.97	1.46	1.6	0.91	0.732	1.42	0.51	0.607153
Tb927.9.2260	hypothetical protein, conserved	ZUnknown	622	422	0.678	0.0966121	786	566	0.72	0.00243981	225	164	0.73	0.609098	388	308	0.794	0.0750435	1059	998	0.94	0.499396	1.39	1.1	2.89	0.38	0.388	1.17	0.51	0.541128
Tb927.11.5820	hypothetical protein, conserved, probably in mitochondrion	Mito.pathway	1848	1335	0.723	0.138839	683	868	1.272	0.0214842	178	152	0.855	0.981276	727	589	0.81	0.333878	3065	1970	0.64	7.41765e-08	0.89	0.67	1.24	0.54	0.414	1.04	0.511	0.598642
Tb927.3.2000	RBP21	RNA.binding	530	638	1.204	0.531764	1152	696	0.604	2.50422e-06	168	213	1.271	0.784289	175	190	1.085	0.702417	269	355	1.32	0.0330416	1.09	1.91	3.6	0.53	0.689	1.36	0.511	0.612717
Tb927.10.5230	ADP-ribosylation factor, putative	Vesicular.transport	759	625	0.823	0.531764	1299	886	0.682	2.29404e-05	183	153	0.837	0.83425	424	397	0.935	0.568707	885	827	0.93	0.453243	1.14	1.21	1.73	0.7	0.471	1.29	0.511	0.702667
Tb927.11.13850	hypothetical protein, conserved	ZUnknown	862	1690	1.96	0.260142	2606	2041	0.783	0.00193681	291	469	1.609	0.52773	237	415	1.748	4.52047e-05	270	426	1.58	0.000318221	0.81	1.95	2.24	0.87	1.122	1.78	0.511	0.734076
Tb927.8.4280	nuclear transport factor 2, putative	Nuclear.transport	1290	1160	0.899	0.517463	376	462	1.229	0.272752	112	97	0.861	0.998014	539	310	0.575	4.94712e-06	1407	913	0.65	0.000956418	0.72	0.94	0.75	1.26	0.515	0.99	0.512	0.830381
Tb927.3.3540	Nucleoporin (TbNup53b)	Nuclear.transport	1643	2218	1.35	0.736226	1765	1381	0.782	0.00385889	389	434	1.117	0.771144	532	545	1.024	0.786032	2124	1070	0.5	2.71626e-14	0.37	1.32	2.28	0.58	0.773	1.11	0.512	0.576426
Tb927.3.2380	hypothetical protein, conserved	ZUnknown	190	232	1.22	0.886393	338	393	1.164	0.32053	58	59	1.026	0.89049	54	61	1.116	0.750353	69	53	0.77	0.296721	0.63	0.91	1.28	0.71	0.698	1.44	0.512	0.789496
Tb927.11.12360	ankyrin repeat protein, putative	Cytoskeleton	416	597	1.435	0.145623	641	534	0.833	0.111803	95	48	0.506	0.726121	151	194	1.286	0.245151	244	357	1.46	0.00290373	1.02	2.02	2.73	0.74	0.822	1.67	0.513	0.627945
Tb927.5.3340	hypothetical protein, conserved	Mito.pathway	447	353	0.789	0.353451	252	235	0.933	0.738097	70	46	0.656	0.790318	277	129	0.465	0.00406974	415	291	0.7	0.00299305	0.89	0.77	0.87	0.89	0.452	1.02	0.513	0.652677
Tb927.11.13580	ubiquinone biosynthesis protein-like protein	Mito.pathway	861	1048	1.217	0.390219	1084	1051	0.969	0.771265	224	250	1.117	0.892784	416	316	0.76	0.0602516	840	784	0.93	0.634438	0.77	2.35	3.13	0.75	0.697	1.06	0.513	0.608737
Tb927.11.13280	mitochondrial RNA binding protein 2 (GBP25)	Mito.RNA	1810	828	0.457	6.12966e-05	720	606	0.842	0.125988	183	136	0.743	0.637232	972	474	0.487	2.03443e-06	6228	2217	0.36	1.02581e-40	0.78	1.07	2.28	0.47	0.262	0.98	0.513	0.599393
Tb927.10.1940	serine/threonine-protein kinase, putative	Protein.kinase	603	762	1.264	0.417895	406	567	1.395	0.00480444	195	192	0.984	1	252	216	0.858	0.417427	499	436	0.87	0.231514	0.69	0.94	0.75	1.25	0.724	1	0.513	0.825627
Tb927.11.13810	ATP-dependent DEAD/H RNA helicase, putative Rok1, ribosome biogenesis?	rRNA.tRNA.process	1320	1131	0.857	0.590251	1735	1646	0.948	0.571367	574	688	1.199	0.619358	664	692	1.043	0.899212	2238	1478	0.66	8.74092e-07	0.77	0.63	0.82	0.77	0.491	1.04	0.513	0.621115
Tb927.5.3550	hypothetical protein, conserved	ZUnknown	784	728	0.928	0.885203	2082	1610	0.773	0.00323411	302	226	0.746	0.650974	417	449	1.076	0.674948	1195	1043	0.87	0.168765	0.94	1.82	1.57	1.16	0.531	1.48	0.513	0.62011
Tb927.6.1170	hypothetical protein, conserved	ZUnknown	1823	2180	1.196	0.816106	3375	2328	0.69	4.85108e-07	470	338	0.72	0.590536	684	525	0.767	0.0366953	1384	1141	0.82	0.0372372	0.69	0.63	1.7	0.37	0.685	1.39	0.513	0.601227
Tb927.10.4930	protein phosphatase 2C, putative	Protein.phosphatase	674	878	1.303	0.318401	910	943	1.037	0.844677	234	259	1.106	0.89994	269	286	1.065	0.691566	458	453	0.99	0.804501	0.76	0.59	0.63	0.94	0.746	1.18	0.514	0.66473
Tb927.5.2430	membrane transporter protein, putative	Transporter	3671	2887	0.786	0.393616	3042	3070	1.009	0.961063	763	963	1.262	0.530421	1566	1321	0.843	0.169528	3970	3095	0.78	0.00231834	0.99	0.52	1	0.52	0.45	0.99	0.514	0.607225
Tb927.10.3130	hypothetical protein, conserved	ZUnknown	713	497	0.697	0.158582	489	714	1.459	0.00363703	354	321	0.906	0.878359	475	396	0.833	0.177617	2674	1661	0.62	1.14905e-08	0.89	1.41	1.1	1.28	0.399	0.96	0.514	0.597705
Tb927.6.4040	Mitchondrial LSU ribosomal protein	Mito.translation	1071	1034	0.965	0.932329	1070	1028	0.962	0.729032	198	130	0.656	0.804543	506	344	0.68	0.00541262	1060	957	0.9	0.25372	0.93	0.67	2.91	0.23	0.552	1.2	0.515	0.61349
Tb927.10.3170	ABC transporter, putative	Transporter	921	794	0.862	0.629013	588	528	0.898	0.419373	347	306	0.883	0.893459	536	586	1.094	0.370186	2770	1826	0.66	6.92324e-07	0.76	1.1	0.71	1.56	0.493	1.04	0.515	0.605992
Tb927.3.5060	hypothetical protein, conserved	ZUnknown	685	412	0.601	0.0867272	944	794	0.841	0.105147	260	339	1.302	0.695201	491	460	0.938	0.846009	2808	1117	0.4	4.18751e-29	0.66	1.07	0.85	1.26	0.344	0.94	0.515	0.606061
Tb927.1.1140	Transmembrane protein 231, putative	ZUnknown	753	490	0.65	0.0435679	1243	1010	0.812	0.0241065	344	351	1.018	1	338	169	0.5	4.92323e-07	625	416	0.67	0.000232276	1.02	0.43	0.96	0.45	0.372	0.84	0.515	0.630259
Tb927.6.3290	intraflagellar transport protein IFT20	Cytoskeleton	650	1181	1.816	0.00714924	351	519	1.478	0.0615405	109	109	1.002	0.911148	259	420	1.621	0.000196276	537	658	1.22	0.0945595	0.67	2.13	1.37	1.55	1.04	1.19	0.516	0.836684
Tb927.4.3660	hypothetical protein, conserved	Mito.pathway	455	408	0.896	0.783549	1633	1103	0.675	5.07311e-06	287	200	0.695	0.497069	282	294	1.041	0.824872	532	765	1.44	0.000748269	1.6	1.55	1.94	0.8	0.513	1.59	0.516	0.587348
Tb927.10.9740	Proteasome regulatory subunit (RPT6)	Ubiquitin.proteasome	609	393	0.645	0.075175	807	605	0.749	0.00541594	246	103	0.42	0.0509676	427	457	1.07	0.599623	2853	1571	0.55	1.10858e-13	0.85	1.62	1.54	1.05	0.369	1.25	0.516	0.612717
Tb927.9.14080	vesicle-associated membrane protein, putative	Vesicular.transport	972	604	0.621	0.0411998	843	586	0.695	0.000459984	185	133	0.721	0.938436	433	262	0.606	0.000132761	946	736	0.78	0.0847871	1.25	2.27	1.89	1.2	0.356	1.11	0.516	0.759645
Tb927.10.10630	hypothetical protein, conserved	ZUnknown	877	1104	1.259	0.338494	878	1189	1.354	0.00118299	303	422	1.392	0.519878	428	386	0.903	0.588939	688	862	1.25	0.0292585	1	1.41	0.99	1.42	0.721	0.95	0.516	0.56504
Tb927.11.9480	hypothetical protein, conserved	ZUnknown	650	812	1.249	0.388809	752	711	0.946	0.694557	261	310	1.19	0.725577	308	349	1.135	0.44716	513	582	1.14	0.347557	0.91	1.21	0.98	1.23	0.715	1.1	0.516	0.53298
Tb927.5.1520	heat shock protein HslU1, in mitochondrion	Chaperone	1177	616	0.523	0.00340987	457	298	0.651	0.00899878	491	273	0.556	0.125206	728	456	0.626	6.29513e-05	4039	2324	0.58	6.71867e-12	1.1	1.02	0.93	1.1	0.299	1.01	0.517	0.540054
Tb927.5.3970	adenylate kinase, putative (ADKE)	Nucleotides	985	1138	1.156	0.530271	651	658	1.011	0.948733	231	202	0.873	0.884706	471	429	0.909	0.680725	1433	1127	0.79	0.0129623	0.68	0.84	1.29	0.65	0.662	1.08	0.517	0.627945
Tb927.10.11000	hypothetical protein, conserved	ZUnknown	821	1151	1.402	0.569558	2941	1872	0.636	6.31002e-07	300	439	1.461	0.379532	243	291	1.199	0.209653	365	457	1.25	0.0726671	0.89	0.9	2	0.45	0.803	1.59	0.517	0.627902
Tb927.4.3040	hypothetical protein, conserved, transducin like domain	ZUnknown	340	413	1.214	0.473852	469	406	0.865	0.292247	146	141	0.969	0.926728	128	183	1.428	0.0250314	248	359	1.45	0.00564025	1.19	0.44	0.32	1.37	0.695	1.39	0.517	0.64859
Tb927.11.870	Mitchondrial LSU ribosomal protein	Mito.translation	592	713	1.205	0.516806	677	695	1.026	0.875173	173	117	0.676	0.527376	410	335	0.818	0.24147	796	856	1.08	0.584942	0.89	1.98	1.96	1.01	0.69	1.18	0.518	0.605771
Tb927.11.6450	hypothetical protein, conserved	ZUnknown	997	1138	1.141	0.556079	674	839	1.244	0.0726337	323	288	0.892	0.94876	422	496	1.177	0.27987	936	1484	1.59	5.29118e-07	1.39	2.68	3.44	0.78	0.653	1.18	0.518	0.607485
Tb927.11.9600	hypothetical protein, conserved	ZUnknown	772	565	0.732	0.13319	856	529	0.618	0.000455188	197	202	1.026	1	445	265	0.595	2.33015e-05	759	508	0.67	0.000177629	0.92	1.37	2.36	0.58	0.419	0.98	0.518	0.61184
Tb927.10.13770	hypothetical protein, conserved	ZUnknown	842	608	0.722	0.127202	689	558	0.81	0.0599644	120	75	0.629	0.828634	321	125	0.388	8.70802e-05	428	322	0.75	0.0394662	1.04	0.71	1.87	0.38	0.413	1.06	0.518	0.81765
Tb927.6.4650	UV excision repair RAD23 protein, putative	DNA	2427	2760	1.137	0.815639	976	966	0.99	0.962758	449	362	0.806	0.745451	1008	867	0.861	0.264279	5615	3448	0.61	3.00235e-05	0.54	0.72	1.76	0.41	0.651	1.03	0.519	0.618644
Tb927.8.4940	hypothetical protein, conserved	ZUnknown	999	854	0.855	0.73749	1096	891	0.813	0.0371244	526	407	0.773	0.553099	729	684	0.939	0.81079	1847	1812	0.98	0.841981	1.15	1.2	1.21	0.99	0.489	1.12	0.519	0.620115
Tb927.11.14480	ubiquitin carboxyl-terminal hydrolase, putative	Ubiquitin.proteasome	528	500	0.947	0.936852	1007	1021	1.014	0.940201	278	372	1.337	0.619685	321	386	1.203	0.246984	627	560	0.89	0.24728	0.94	1.83	2.13	0.86	0.542	1.12	0.52	0.602023
Tb927.10.9610	hypothetical protein	ZUnknown	152	77	0.509	0.0217793	17	16	0.959	0.982793	51	34	0.658	0.970583	111	67	0.604	0.0255568	828	425	0.51	2.07156e-11	1.01	0.05	0.02	2.06	0.291	0.95	0.52	0.541128
Tb927.9.6420	hypothetical protein, conserved	ZUnknown	607	988	1.627	0.0219282	1880	2010	1.069	0.489348	236	334	1.415	0.558523	186	270	1.455	0.0170422	334	465	1.39	0.00513408	0.85	1.88	2.72	0.69	0.931	1.6	0.52	0.718242
Tb927.8.1440	maoC-like dehydratase, putative	Enzyme	1130	1103	0.976	0.836833	842	814	0.966	0.791572	210	213	1.015	0.94876	696	390	0.56	3.76778e-07	1131	1033	0.91	0.422255	0.94	0.39	0.75	0.52	0.559	0.97	0.521	0.627945
Tb927.11.15370	hypothetical protein, conserved (TbKap123)	Nuclear.transport	1592	540	0.339	9.71149e-05	130	227	1.744	0.00185197	486	459	0.944	0.949281	950	652	0.687	0.000146329	10856	5205	0.48	1.0208e-10	1.41	0.57	0.47	1.22	0.194	0.87	0.521	0.591462
Tb927.11.7950	kinetoplastid-specific dual specificity phosphatase, putative	Phosphatase	469	306	0.651	0.121269	546	529	0.97	0.854772	415	403	0.971	0.972394	508	406	0.799	0.0466792	1221	1054	0.86	0.0862017	1.33	2.44	1.59	1.53	0.373	0.93	0.521	0.598642
Tb927.7.1840	zinc finger protein, putative	Zinc.finger	1700	3801	2.236	0.155549	3835	2718	0.709	0.00113708	516	751	1.455	0.196343	489	852	1.744	0.0118748	766	1409	1.84	1.05263e-11	0.82	0.81	2.53	0.32	1.28	1.62	0.521	0.759122
Tb927.6.4700	hypothetical protein, conserved	ZUnknown	768	687	0.895	0.781041	2963	1872	0.632	7.03625e-09	421	445	1.057	0.983545	451	415	0.919	0.67276	639	575	0.9	0.410653	1.01	2.31	2.82	0.82	0.512	1.36	0.521	0.618595
Tb927.6.2610	hypothetical protein, conserved	ZUnknown	631	564	0.893	0.504149	549	540	0.983	0.891022	87	102	1.171	0.948955	273	150	0.55	0.00615074	398	236	0.59	0.000446072	0.66	0.98	2.39	0.41	0.511	0.98	0.521	0.813936
Tb927.11.9670	glycine synthase, putative (GCVT1)	Amino.acids	1169	2013	1.722	0.244678	1371	1508	1.1	0.321001	290	472	1.624	0.1717	408	502	1.232	0.0980643	1661	996	0.6	1.09678e-08	0.35	1.78	3.56	0.5	0.986	1.04	0.522	0.618113
Tb927.10.1440	Pob3	Chromatin	905	751	0.83	0.47949	907	798	0.88	0.244059	231	195	0.844	0.849326	653	428	0.655	0.000193354	1047	894	0.85	0.184295	1.03	1.14	2.38	0.48	0.475	1.05	0.522	0.627975
Tb927.6.4090	chaperonin HSP60, mitochondrial precursor	Mito.biogenesis	1235	1332	1.079	0.794062	609	1073	1.761	2.47552e-09	497	548	1.103	0.972394	755	676	0.895	0.363769	2968	2549	0.86	0.0914198	0.8	0.46	1.15	0.4	0.618	0.94	0.522	0.602023
Tb927.10.12350	hypothetical protein, conserved	ZUnknown	415	646	1.555	0.288991	693	532	0.767	0.0167889	114	109	0.957	0.975384	162	152	0.937	0.858732	211	275	1.3	0.0629607	0.84	2.79	5.17	0.54	0.89	1.33	0.522	0.690869
Tb927.10.10710	hypothetical protein, conserved	ZUnknown	989	1570	1.587	0.127412	2159	1781	0.825	0.0194707	387	343	0.886	0.936067	453	561	1.239	0.144911	697	1149	1.65	9.0426e-08	1.04	1.62	1.84	0.88	0.909	1.51	0.522	0.60442
Tb927.10.5800	hypothetical protein, conserved	ZUnknown	210	305	1.456	0.504198	950	823	0.867	0.155006	87	89	1.026	0.919602	72	111	1.547	0.0594995	166	284	1.71	0.000356259	1.18	1.53	1.84	0.83	0.834	2.17	0.522	0.671632
Tb927.2.5000	hypothetical protein, conserved, no domains, no yeast or human match	ZUnknown	703	668	0.95	0.76783	836	748	0.894	0.375611	208	198	0.951	1	382	228	0.597	0.000105506	1180	602	0.51	0.0157876	0.54	0.84	2.4	0.35	0.544	0.97	0.522	0.595893
Tb927.6.2080	Mitchondrial SSU ribosomal associated KRIPP22 (PPR)	Mito.translation	1324	1071	0.809	0.300548	1291	1030	0.798	0.0140891	402	393	0.978	1	668	488	0.731	0.00589386	1988	1049	0.53	5.68512e-14	0.65	1.33	3.17	0.42	0.463	0.98	0.523	0.5991
Tb927.11.5500	mitochondrial RNA binding protein 1 KRIPP1 (PPR)	Mito.RNA	651	576	0.885	0.667837	748	978	1.307	0.00700628	456	517	1.134	0.890157	489	494	1.01	1	1513	1126	0.74	0.00103246	0.84	0.51	1.46	0.35	0.507	0.97	0.524	0.567282
Tb927.7.1820	hypothetical protein, conserved	ZUnknown	2242	2300	1.026	0.919909	2297	2103	0.916	0.293233	380	407	1.071	0.8823	1043	696	0.667	6.35335e-05	1235	964	0.78	0.0124408	0.76	0.29	0.78	0.37	0.587	1.06	0.524	0.778667
Tb927.3.900	hypothetical protein, conserved. PUB/PUG domain found in N-glycanases, AAA ATPase binding and in ubiquitin/prteasome system..	ZUnknown	707	793	1.121	0.668003	1984	1612	0.813	0.0129187	353	448	1.267	0.686672	366	443	1.21	0.117386	585	770	1.32	0.0657674	1.17	1.55	1.3	1.19	0.642	1.34	0.524	0.674228
Tb927.1.5000	hypothetical protein, conserved, possibly mitochondrial, no yeast or human match	Mito.pathway	1187	921	0.776	0.483217	1016	843	0.829	0.0576303	283	268	0.948	1	491	548	1.117	0.475618	1777	1070	0.6	6.33638e-09	0.78	0.4	0.93	0.43	0.444	1.13	0.525	0.61514
Tb927.9.3590	monothiol glutaredoxin, putative	Redox	585	300	0.512	0.00140313	497	351	0.707	0.00623898	128	165	1.286	0.710556	324	165	0.511	1.21142e-06	587	414	0.7	0.00204186	1.38	0.68	1.48	0.46	0.293	0.85	0.525	0.591126
Tb927.11.12750	cleavage and polyadenylation specificity factor subunit CPSF 30	RNA.processing	1407	2422	1.721	0.447902	1622	2290	1.412	1.50928e-05	196	253	1.292	0.642756	499	554	1.112	0.235515	821	815	0.99	0.983212	0.58	0.44	1.47	0.3	0.985	1.24	0.525	0.74586
Tb927.10.9900	ABC1 protein, putative	Transporter	645	780	1.209	0.368486	1350	1017	0.754	0.00188429	374	369	0.988	1	407	459	1.128	0.228807	1214	1301	1.07	0.481439	0.89	1.96	1.7	1.15	0.692	1.22	0.525	0.592043
Tb927.3.2990	hypothetical protein, conserved	ZUnknown	875	1596	1.825	0.280769	1123	1115	0.993	0.951098	264	323	1.226	0.624767	312	376	1.204	0.152928	350	677	1.93	8.20497e-09	1.06	1.83	3.73	0.49	1.045	1.24	0.525	0.761557
Tb927.9.8810	hypothetical protein, conserved	ZUnknown	843	1076	1.277	0.549828	2186	1267	0.58	7.57381e-07	187	267	1.423	0.517372	304	361	1.191	0.187158	363	554	1.53	0.000510968	1.2	1.69	1.76	0.96	0.731	1.54	0.525	0.787575
Tb927.9.8990	hypothetical protein, conserved	ZUnknown	1511	1971	1.304	0.651809	986	1030	1.044	0.704077	365	422	1.156	0.791364	734	654	0.891	0.507811	2547	1247	0.49	1.28717e-08	0.38	0.89	1.59	0.56	0.747	0.96	0.525	0.607153
Tb927.6.1090	proteasome regulatory ATPase subunit 3 (RPT3)	Ubiquitin.proteasome	1665	1299	0.78	0.317651	567	700	1.233	0.0634901	347	206	0.594	0.206482	904	712	0.788	0.0558454	6594	3541	0.54	3.07593e-16	0.69	0.8	1.19	0.67	0.447	1.04	0.526	0.61514
Tb927.11.16030	proteasome regulatory non-ATP-ase subunit 7 (RPN7)	Ubiquitin.proteasome	705	516	0.733	0.211093	947	734	0.775	0.0095762	218	127	0.585	0.421247	436	417	0.957	0.988988	3390	1510	0.45	7.33182e-24	0.61	2.53	1.65	1.53	0.42	1.17	0.526	0.627902
Tb927.7.4940	oligopeptidase B protein, clathrin-associated	Vesicular.transport	901	620	0.688	0.148598	1284	1047	0.815	0.27744	874	733	0.839	0.599973	751	606	0.806	0.0741807	2152	1609	0.75	0.00116091	1.09	0.52	0.62	0.84	0.394	0.99	0.526	0.583275
Tb927.10.6020	hypothetical protein, conserved	ZUnknown	1194	1276	1.068	0.983314	725	609	0.84	0.13536	142	259	1.823	0.198085	466	305	0.656	0.12965	744	477	0.64	2.95726e-05	0.6	0.31	0.86	0.36	0.611	0.85	0.526	0.827195
Tb927.9.7670	hypothetical protein, conserved, no clear matches	ZUnknown	1778	768	0.432	7.29142e-06	1663	1350	0.812	0.0159799	417	633	1.517	0.268579	993	435	0.438	8.8049e-16	1925	870	0.45	8.24685e-21	1.05	0.53	1.06	0.5	0.247	0.71	0.526	0.627945
Tb927.10.7620	mitochondrial ATP-dependent zinc metallopeptidase, putative,metallo-peptidase, Clan MA(E) Family M41	Mito.pathway	619	797	1.287	0.280533	754	829	1.099	0.422287	410	347	0.847	0.626719	517	581	1.124	0.28184	1440	1545	1.07	0.379736	0.83	1.07	1.65	0.65	0.737	1.15	0.527	0.612717
Tb927.8.5060	ARL6, vesicle-associated, needed for full-length flagellum	Vesicular.transport	456	694	1.52	0.0774118	749	795	1.061	0.623908	158	140	0.889	0.880138	237	242	1.02	0.762291	409	512	1.25	0.0667753	0.82	2.48	2.23	1.11	0.87	1.28	0.527	0.618113
Tb927.3.4400	hypothetical protein, conserved, Golgin-like, SMC domain (chromosome-segregatng ATPase), also matches yeast myosin-like	ZUnknown	418	215	0.516	0.00506368	911	750	0.824	0.0619486	264	213	0.806	0.781961	202	131	0.652	0.00506148	351	259	0.74	0.0139626	1.43	1.74	1.58	1.1	0.295	1.1	0.527	0.618478
Tb927.6.1860	hypothetical protein, conserved, prokaryotic ribosome recycling factor domain, no Sc match	Mito.pathway	1587	867	0.546	0.0229729	1832	3089	1.686	2.09395e-12	408	488	1.196	0.658764	663	365	0.551	0.00383329	1357	744	0.55	5.161e-11	1	0.46	2.56	0.18	0.313	0.88	0.528	0.606157
Tb927.11.9100	hypothetical protein, conserved	ZUnknown	937	558	0.596	0.0165738	458	435	0.949	0.764502	172	127	0.738	0.702013	549	294	0.536	2.05244e-07	1370	790	0.58	9.2217e-06	0.97	0.92	0.76	1.21	0.341	0.99	0.528	0.587052
Tb927.11.7360	palmitoyl acyltransferase 9, putative	Lipids	679	1104	1.625	0.480347	1404	1012	0.721	0.000262527	266	423	1.589	0.26444	274	275	1.003	0.871316	372	395	1.06	0.878682	0.65	1.27	2.76	0.46	0.93	1.06	0.529	0.627902
Tb927.9.11350	hypothetical protein, conserved	Mito.pathway	600	547	0.911	0.711112	2017	1480	0.734	0.000187864	299	348	1.165	0.77263	298	232	0.779	0.115336	438	434	0.99	0.936365	1.09	1.06	1.1	0.96	0.522	1.2	0.529	0.612717
Tb927.11.8770	eIF4AIII or ATP-dependent RNA helicase FAL1 - was	rRNA.tRNA.process	1076	1127	1.047	0.895722	708	859	1.213	0.0710145	275	311	1.13	0.916086	592	616	1.041	0.815279	2588	1664	0.64	6.50494e-08	0.61	0.69	0.81	0.85	0.599	1.01	0.529	0.662
Tb927.9.11000	small GTPase, putative,GTP-binding protein, putative (RAB7)	Vesicular.transport	723	522	0.721	0.113589	203	278	1.368	0.0560427	145	99	0.682	0.695201	376	210	0.558	7.53703e-06	1183	938	0.79	0.019857	1.1	1.69	1.04	1.62	0.413	0.99	0.529	0.647884
Tb927.11.13820	hypothetical protein, conserved	ZUnknown	677	468	0.692	0.122027	996	995	0.998	0.996254	373	562	1.506	0.333439	430	308	0.716	0.0427573	965	610	0.63	1.89243e-06	0.91	0.98	0.95	1.03	0.396	0.77	0.529	0.627945
Tb927.11.4270	hypothetical protein, conserved	ZUnknown	497	966	1.944	0.294528	1395	1419	1.018	0.867819	163	223	1.367	0.509756	203	225	1.105	0.391321	308	331	1.07	0.541722	0.55	0.89	1.65	0.54	1.113	1.4	0.529	0.627902
Tb927.10.12530	chaperone protein DNAj, putative	Chaperone	324	264	0.817	0.372021	405	328	0.811	0.132769	158	133	0.844	0.936067	200	188	0.938	0.520186	314	289	0.92	0.528411	1.13	1.89	1.85	1.02	0.468	1.13	0.53	0.662
Tb927.10.12980	methyltransferase, NOL1/NOP2/sun family	Lysosome	1237	714	0.577	0.00746396	1116	924	0.828	0.0549271	627	715	1.139	0.886503	763	603	0.79	0.0329426	2456	1309	0.53	4.32396e-14	0.92	0.62	0.71	0.87	0.33	0.88	0.53	0.607153
Tb927.11.850	protein kinase, putative	Protein.kinase	1142	1405	1.23	0.792955	1458	953	0.654	0.00513297	283	241	0.851	0.984932	509	442	0.868	0.286542	788	866	1.1	0.33252	0.89	0.74	1.07	0.69	0.704	1.23	0.53	0.627945
Tb927.11.8820	glutathionylspermidine synthetase, putative	Redox	411	452	1.099	0.738592	785	1257	1.602	2.55397e-07	268	337	1.256	0.590536	187	153	0.818	0.365098	300	364	1.21	0.20144	1.1	2.71	0.75	3.59	0.629	0.95	0.53	0.626232
Tb927.11.11000	hypothetical protein, conserved	ZUnknown	601	600	0.999	0.973851	646	589	0.913	0.50575	317	241	0.761	0.699239	671	720	1.072	0.671353	3143	2127	0.68	2.73652e-06	0.68	4.39	4.26	1.03	0.572	1.09	0.53	0.579661
Tb927.7.850	hypothetical protein, conserved	ZUnknown	668	606	0.907	0.635832	1190	601	0.505	3.64748e-13	188	178	0.945	1	305	249	0.815	0.14758	416	392	0.94	0.544215	1.04	2.62	4.6	0.57	0.519	1.25	0.53	0.608594
Tb927.6.1970	nuclear cap binding protein CBC20	Nuclear.transport	1098	1850	1.685	0.268675	1168	1211	1.036	0.728219	298	253	0.849	0.874477	384	460	1.198	0.352667	520	710	1.36	0.0035649	0.81	0.68	1.74	0.39	0.965	1.35	0.531	0.800902
Tb927.10.4640	eIF-3L	Translation	1741	982	0.564	0.00556251	1373	1472	1.072	0.500739	429	709	1.652	0.199297	678	833	1.229	0.0476677	9855	2368	0.24	3.14539e-78	0.43	1.29	1.79	0.72	0.323	0.84	0.531	0.647814
Tb927.10.6360	hypothetical protein, conserved	ZUnknown	1091	1018	0.933	0.900044	1281	1185	0.925	0.444531	458	579	1.266	0.566443	533	581	1.089	0.527338	1781	1379	0.77	0.00434089	0.83	0.6	0.73	0.82	0.534	1.02	0.531	0.614941
Tb927.5.530	hypothetical protein, conserved	Mito.pathway	725	856	1.181	0.490314	1271	1216	0.956	0.703748	541	377	0.697	0.42541	517	590	1.142	0.445862	1320	1870	1.42	0.00101506	1.2	2.68	1.75	1.53	0.676	1.32	0.532	0.610273
Tb927.6.4600	pre-mRNA splicing factor ATP-dependent RNA helicase, putative	RNA.processing	1083	753	0.695	0.232569	1543	1431	0.927	0.439203	903	880	0.976	0.889415	946	806	0.852	0.0751617	2955	2013	0.68	0.000379639	0.98	1.43	1.08	1.32	0.398	0.97	0.532	0.638825
Tb927.8.1410	pre-rrna-processing protein tsr1 homolog	rRNA.tRNA.process	914	643	0.703	0.0633273	1329	1300	0.978	0.816426	467	527	1.127	0.833952	669	603	0.902	0.52479	3841	1490	0.39	2.0667e-15	0.55	0.32	0.24	1.35	0.402	0.94	0.532	0.64859
Tb927.5.750	hypothetical protein, conserved	ZUnknown	678	1169	1.723	0.317933	942	756	0.802	0.028588	182	202	1.11	0.826971	274	289	1.057	0.513137	325	721	2.22	2.12779e-11	1.29	2.6	3.29	0.79	0.986	1.29	0.532	0.734076
Tb927.2.2910	hypothetical protein, conserved	ZUnknown	818	718	0.877	0.572744	1691	1326	0.785	0.00426928	386	344	0.891	0.90134	308	250	0.813	0.463856	434	567	1.31	0.0198259	1.49	1.45	1.49	0.97	0.502	1.27	0.532	0.697347
Tb927.11.9850	hypothetical protein, conserved	ZUnknown	359	327	0.911	0.652544	691	715	1.034	0.846261	84	82	0.974	0.907291	117	85	0.728	0.137427	105	83	0.79	0.227498	0.87	0.71	1.08	0.66	0.522	1.34	0.532	0.83091
Tb927.6.1560	hypothetical protein, conserved	ZUnknown	1683	1427	0.848	0.620502	2012	1663	0.827	0.0204858	579	1029	1.777	0.0165097	696	794	1.14	0.179321	1639	1282	0.78	0.00458121	0.92	0.37	0.8	0.46	0.485	0.94	0.532	0.599393
Tb927.11.14030	cyclin 9,cyclin C-like,	Cell.cycle	1128	1586	1.407	0.206451	1139	963	0.845	0.145451	292	344	1.178	0.699902	359	440	1.227	0.213469	530	540	1.02	0.927051	0.72	1.03	3.12	0.33	0.806	1.2	0.533	0.827829
Tb927.7.1290	hypothetical protein, conserved	ZUnknown	1353	1327	0.981	0.822981	676	681	1.008	0.991247	183	140	0.765	0.87694	544	297	0.546	4.44818e-07	1211	902	0.74	0.00116133	0.76	1.45	2.16	0.67	0.562	1.03	0.533	0.723714
Tb927.8.4900	hypothetical protein, conserved	ZUnknown	647	582	0.899	0.683969	726	1297	1.787	7.26242e-07	566	816	1.442	0.410435	381	394	1.033	0.635744	1001	843	0.84	0.259327	0.94	1.05	0.56	1.86	0.515	0.82	0.533	0.627491
Tb927.2.4090	hypothetical protein, conserved	ZUnknown	760	538	0.708	0.145056	750	918	1.223	0.0569116	184	143	0.777	0.839075	279	182	0.652	0.0137357	644	533	0.83	0.0900335	1.17	0.93	1.6	0.58	0.405	1.13	0.533	0.662
Tb927.4.3350	hypothetical protein, conserved	ZUnknown	953	804	0.844	0.4036	873	793	0.908	0.419373	383	458	1.196	0.803859	646	434	0.672	0.000618564	2621	1159	0.44	4.94441e-14	0.52	0.88	0.89	0.99	0.483	0.85	0.533	0.621115
Tb927.3.2650	cytochrome c oxidase copper chaperone, putative	Mito.e.transport	654	622	0.951	0.728177	724	509	0.703	0.00108329	185	183	0.988	0.907291	195	186	0.95	0.561357	188	217	1.16	0.646734	1.22	0.91	2.6	0.35	0.544	1.23	0.534	0.852259
Tb927.11.4830	hypothetical protein, conserved	ZUnknown	666	613	0.92	0.90004	1714	1551	0.905	0.246059	294	323	1.099	0.764536	332	385	1.159	0.420055	640	932	1.46	0.00851999	1.58	3	2.75	1.09	0.527	1.37	0.534	0.628379
Tb927.2.4850	hypothetical protein, conserved	ZUnknown	1013	496	0.49	0.000618536	1722	1749	1.016	0.900546	302	259	0.858	0.70348	805	473	0.587	4.06184e-07	3415	1298	0.38	1.64263e-22	0.78	1.38	1.79	0.77	0.281	1.04	0.534	0.64124
Tb927.9.13630	hypothetical protein, conserved	ZUnknown	1364	1298	0.952	0.738331	3225	1812	0.562	3.09728e-05	438	473	1.08	0.893276	429	314	0.731	0.0138703	569	526	0.92	0.522286	0.97	1.26	5.04	0.25	0.545	1.27	0.534	0.612717
Tb927.10.650	TAX-2, flagellar protein	Cytoskeleton	672	863	1.284	0.251827	725	683	0.942	0.619625	194	170	0.88	0.954224	295	388	1.315	0.0298623	557	649	1.16	0.231486	0.91	1.19	1.19	1	0.735	1.29	0.535	0.682542
Tb927.9.14240	Nucleoporin (Nup82)	Nuclear.transport	1959	1888	0.964	0.857495	1411	1380	0.978	0.936179	762	540	0.708	0.294482	999	896	0.897	0.341892	4361	2429	0.56	5.30179e-09	0.58	0.46	0.58	0.8	0.552	1.08	0.535	0.602839
Tb927.10.15480	transporter, putative	Transporter	610	475	0.778	0.310312	1406	754	0.536	2.19901e-12	331	352	1.064	0.963898	314	302	0.961	0.843164	642	721	1.12	0.347054	1.44	1.45	1.67	0.87	0.445	1.21	0.535	0.571824
Tb927.11.770	hypothetical protein, conserved	ZUnknown	745	982	1.318	0.418198	1203	1585	1.317	0.00169379	249	339	1.359	0.593469	389	411	1.057	0.61917	2039	1094	0.54	9.39334e-14	0.41	0.56	0.61	0.92	0.755	1.04	0.535	0.627945
Tb927.7.4210	hypothetical protein, conserved	ZUnknown	401	599	1.495	0.659673	474	579	1.219	0.103564	99	106	1.076	0.860315	154	116	0.755	0.138384	221	252	1.14	0.291099	0.76	0.52	2.08	0.25	0.856	1.1	0.535	0.799614
Tb927.10.210	GPI transamidase component GAA1	GPI.anchors	908	969	1.067	0.754536	1477	1248	0.845	0.0616671	357	527	1.478	0.398688	360	409	1.135	0.201946	828	647	0.78	0.0092173	0.73	1.95	1.4	1.39	0.611	1.07	0.536	0.627491
Tb927.11.9070	palmitoyl acyltransferase 4, putative	Lipids	845	963	1.141	0.661512	1046	881	0.842	0.0755293	290	262	0.901	0.980637	344	368	1.071	0.705669	1002	917	0.92	0.408639	0.8	0.92	1.21	0.76	0.653	1.22	0.536	0.605575
Tb927.3.1250	DNA-directed RNA polymerase subunit, putative, (RPB10)	RNA.synthesis	496	400	0.806	0.441333	598	500	0.836	0.135024	102	84	0.823	1	204	117	0.575	0.00781689	303	226	0.74	0.0448779	0.92	3.48	5.52	0.63	0.461	1.14	0.536	0.779781
Tb927.11.15050	hypothetical protein, conserved	ZUnknown	817	682	0.835	0.673727	913	561	0.614	0.000822105	269	290	1.077	0.938125	358	322	0.899	0.34843	765	738	0.96	0.815734	1.15	1.25	1.69	0.74	0.478	1.07	0.536	0.64124
Tb927.10.8150	predicted bromodomain protein	Chromatin	702	788	1.124	0.659673	1511	1145	0.758	0.00169401	388	491	1.265	0.645182	426	419	0.984	0.744997	627	595	0.95	0.603703	0.84	3.06	2.57	1.19	0.643	1.08	0.537	0.651034
Tb927.10.11310	intraflagellar transport protein IFT55/IFT57	Cytoskeleton	782	505	0.646	0.0420504	808	1346	1.666	0.000334087	500	665	1.33	0.861268	408	449	1.101	0.589731	2368	1022	0.43	1.32675e-24	0.67	1.15	0.66	1.75	0.37	0.86	0.537	0.627945
Tb927.4.2190	GTP-binding protein, putative	Enzyme	900	823	0.915	0.661268	983	886	0.901	0.347338	555	466	0.839	0.783763	644	507	0.787	0.0215449	1063	949	0.89	0.24734	0.98	0.44	0.51	0.86	0.524	1.02	0.538	0.637298
Tb927.11.13740	ACP5, GRESAG 4-like	GRESAG	980	577	0.589	0.0375738	272	318	1.172	0.320387	743	507	0.683	0.173758	975	686	0.704	0.00214816	4498	3244	0.72	0.00990272	1.22	0.94	1.18	0.8	0.337	0.96	0.538	0.61514
Tb927.5.3400	calcium-translocating P-type ATPase, calcium pump	Ions	813	547	0.673	0.0879385	162	225	1.387	0.062275	452	353	0.781	0.472349	741	661	0.892	0.322744	3338	2885	0.86	0.107682	1.28	0.86	0.35	2.47	0.385	0.99	0.538	0.618478
Tb927.7.1540	hypothetical protein, conserved	ZUnknown	573	801	1.398	0.646947	1891	1270	0.672	1.71576e-06	226	378	1.669	0.247585	174	186	1.068	0.850806	229	260	1.14	0.389386	0.81	3.67	2.94	1.25	0.8	1.3	0.538	0.626232
Tb927.11.8120	protein transport protein Sec13, putative	Vesicular.transport	1117	1709	1.53	0.506513	1453	1531	1.054	0.590452	328	427	1.301	0.617247	484	490	1.012	0.999304	895	828	0.93	0.499201	0.6	1.59	3.06	0.52	0.876	1.1	0.539	0.647884
Tb927.11.11050	hypothetical protein, conserved	ZUnknown	570	355	0.623	0.0205089	588	563	0.958	0.783454	220	253	1.15	0.785032	303	187	0.618	0.000777679	839	344	0.41	7.23025e-18	0.66	1.47	2.67	0.55	0.357	0.82	0.539	0.592043
Tb927.11.4720	hypothetical protein, conserved	ZUnknown	589	764	1.297	0.262444	944	783	0.829	0.0815549	167	245	1.471	0.621219	280	345	1.235	0.176547	492	580	1.18	0.187009	0.91	1.37	1.76	0.78	0.743	1.18	0.539	0.708466
Tb927.10.750	hypothetical protein, conserved	ZUnknown	865	616	0.712	0.112864	1033	1077	1.042	0.760378	168	149	0.887	0.879463	338	187	0.555	0.0106636	471	473	1.01	0.909387	1.41	0.86	0.86	1	0.408	1.09	0.539	0.839361
Tb927.10.8250	hypothetical protein, conserved	ZUnknown	694	508	0.733	0.0986567	940	1042	1.109	0.393274	221	359	1.622	0.255482	265	187	0.705	0.00787887	461	347	0.75	0.0126497	1.03	0.85	1.08	0.79	0.42	0.81	0.539	0.697347
Tb927.5.2030	hypothetical protein, conserved	ZUnknown	960	409	0.426	7.18002e-06	2033	940	0.462	2.86372e-21	493	313	0.635	0.255039	545	192	0.352	1.16538e-17	908	391	0.43	4.91239e-17	1.01	0.81	0.89	0.91	0.244	0.93	0.539	0.591812
Tb927.11.3240	Tric complex zeta subunit (TCP-1-zeta)	Chaperone	4684	2226	0.475	7.55843e-05	981	1473	1.502	4.13147e-06	339	364	1.072	0.943247	824	1079	1.309	0.00877171	20068	4833	0.24	1.90412e-67	0.51	0.62	1.03	0.6	0.272	0.95	0.54	0.627975
Tb927.9.14430	CK2A1 casein kinase II	Protein.kinase	1069	684	0.64	0.0927914	1973	1220	0.618	4.09718e-09	397	477	1.204	0.739422	617	511	0.829	0.25481	2186	1062	0.49	7.08797e-18	0.76	2.24	2.22	1.01	0.366	1.03	0.54	0.629888
Tb927.10.7490	cullin, putative	Ubiquitin.proteasome	875	673	0.769	0.284175	2077	1632	0.786	0.00302588	486	635	1.306	0.548084	501	517	1.032	0.879965	1562	1042	0.67	1.78781e-06	0.87	1.69	1.25	1.35	0.44	1.08	0.54	0.607153
Tb927.9.1660	hypothetical protein, conserved	ZUnknown	597	500	0.838	0.38243	885	617	0.697	0.000437582	207	137	0.662	0.597044	244	267	1.094	0.774803	391	446	1.14	0.389607	1.36	2.25	2.65	0.85	0.48	1.45	0.54	0.716902
Tb927.10.6710	hypothetical protein, conserved	ZUnknown	610	564	0.924	0.69713	953	723	0.758	0.0125328	255	251	0.986	1	329	242	0.735	0.0221363	910	590	0.65	4.56367e-06	0.7	1.78	1.96	0.91	0.529	1.04	0.54	0.62011
Tb927.5.2190	hypothetical protein, conserved	ZUnknown	1071	792	0.74	0.205196	583	792	1.359	0.00366061	282	325	1.15	0.758101	546	418	0.765	0.0279985	2082	1268	0.61	4.48564e-07	0.82	0.4	0.31	1.3	0.424	0.91	0.54	0.627945
Tb927.3.4520	hypothetical protein, conserved	ZUnknown	1097	960	0.875	0.456393	1632	883	0.541	1.10934e-12	254	292	1.15	0.721478	452	285	0.63	0.00329652	653	534	0.82	0.0554361	0.93	0.28	0.97	0.29	0.501	1.05	0.54	0.816722
Tb927.6.1420	hypothetical protein, conserved	ZUnknown	418	460	1.1	0.863721	650	732	1.125	0.3207	194	325	1.677	0.208924	188	202	1.072	0.60234	239	341	1.43	0.0146105	1.3	4.49	6.07	0.74	0.63	0.97	0.541	0.681205
Tb927.7.3640	hypothetical protein, conserved	ZUnknown	1207	782	0.649	0.0138367	1564	1445	0.924	0.448267	536	377	0.704	0.517372	560	250	0.447	7.5947e-08	720	472	0.65	8.84605e-05	1.01	1.38	2.09	0.66	0.372	0.94	0.541	0.607153
Tb927.10.1200	hypothetical protein, conserved	ZUnknown	940	830	0.882	0.815639	1777	1370	0.771	0.00202534	281	283	1.006	1	393	501	1.273	0.0249361	1021	932	0.91	0.34405	1.04	0.92	1.33	0.69	0.505	1.38	0.541	0.654806
Tb927.3.2320	COP9 signalosome complex subunit 2, putative	Vesicular.transport	1010	1059	1.048	0.881	921	818	0.889	0.276366	323	344	1.064	0.859117	414	384	0.926	0.481815	598	594	0.99	0.895638	0.95	1.26	1.58	0.8	0.6	1.06	0.542	0.73122
Tb927.10.10040	hypothetical protein	ZUnknown	207	250	1.207	0.785503	434	473	1.09	0.563112	102	101	0.988	0.983545	60	90	1.482	0.0789208	68	275	4.04	5.13232e-16	3.35	#N/A	#N/A	#N/A	0.691	#N/A	0.542	0.829949
Tb927.11.10350	hypothetical protein, conserved	ZUnknown	853	1737	2.036	0.000183514	1282	1370	1.068	0.547655	279	342	1.228	0.657166	309	472	1.526	0.000321928	512	1050	2.05	3.47502e-13	1.01	1.39	2.44	0.57	1.166	1.38	0.542	0.668417
Tb927.5.4050	hypothetical protein, conserved	ZUnknown	494	444	0.899	0.604914	502	728	1.449	0.00070554	71	83	1.17	0.843857	188	88	0.467	0.0158849	249	198	0.8	0.105445	0.89	1.25	1.42	0.88	0.515	0.94	0.542	0.823901
Tb927.1.560	hypothetical protein, conserved	ZUnknown	1649	764	0.463	6.80221e-05	2681	1386	0.517	5.60815e-18	417	368	0.883	0.881351	731	323	0.442	3.67841e-13	1231	798	0.65	3.48369e-06	1.4	0.66	1.65	0.4	0.265	1.01	0.542	0.662112
Tb927.3.2230	succinyl-CoA synthetase alpha subunit, putative	Citric.acid.cycle	4907	2119	0.432	2.7385e-06	513	640	1.248	0.0613677	213	220	1.033	0.906807	1128	660	0.586	0.00010191	17178	3421	0.2	3.5496e-86	0.46	0.27	1.42	0.19	0.247	0.91	0.543	0.62011
Tb927.10.11950	Putative Cwc15, copurified with splicing complex	RNA.processing	649	971	1.496	0.0589685	909	859	0.945	0.596839	185	205	1.107	0.841834	258	351	1.363	0.0302794	487	654	1.34	0.00912779	0.9	1.3	1.78	0.73	0.856	1.32	0.543	0.690869
Tb927.11.9740	hypothetical protein, conserved	ZUnknown	390	321	0.824	0.392059	911	598	0.657	4.01909e-05	224	209	0.932	0.909356	161	179	1.107	0.613002	314	337	1.08	0.763847	1.3	1.78	1.42	1.25	0.472	1.38	0.543	0.6737
Tb927.5.1770	hypothetical protein, conserved	ZUnknown	831	265	0.319	8.50572e-09	607	430	0.708	0.00643843	392	262	0.669	0.412369	749	287	0.383	1.04973e-18	2901	1512	0.52	4.12927e-07	1.63	1.23	0.41	3.01	0.183	0.88	0.543	0.647884
Tb927.6.4180	POMP32	Mito.membrane	1480	1385	0.936	0.815639	1172	849	0.724	0.000493586	218	107	0.489	0.529548	650	497	0.765	0.0561738	1272	1122	0.88	0.130188	0.94	0.88	0.96	0.92	0.536	1.24	0.544	0.778667
Tb927.1.1630	transcription elongation factor 1 homolog (ELOF1)	RNA.synthesis	473	449	0.948	0.794062	313	318	1.015	0.937202	99	86	0.869	0.898377	205	151	0.738	0.0887933	384	340	0.88	0.45471	0.93	0.89	1.2	0.74	0.543	1.05	0.544	0.715931
Tb927.8.2510	hypothetical protein, conserved	ZUnknown	601	420	0.699	0.0994344	797	512	0.642	0.00251703	235	205	0.872	0.906662	269	173	0.643	0.0505561	314	382	1.21	0.145237	1.74	2.03	3.63	0.56	0.4	1.06	0.544	0.768497
Tb927.8.1980	hypothetical protein, conserved	ZUnknown	1479	1035	0.7	0.0966121	1459	1371	0.939	0.536754	372	471	1.265	0.650974	717	501	0.699	0.00148695	2019	974	0.48	1.26623e-17	0.69	0.63	0.97	0.65	0.401	0.92	0.544	0.685208
Tb927.10.7510	chromatin binding protein, putative	Chromatin	789	882	1.118	0.74802	1177	1032	0.876	0.164182	382	512	1.34	0.553099	563	512	0.91	0.563197	1325	967	0.73	0.002533	0.65	1.19	1.2	0.99	0.64	0.96	0.545	0.62011
Tb927.6.5050	V-type ATPase, C subunit, putative	Lysosome	814	972	1.193	0.841309	1457	1262	0.866	0.177182	239	235	0.982	0.92335	318	334	1.053	0.838069	634	487	0.77	0.0458436	0.64	0.88	1.05	0.84	0.683	1.34	0.545	0.644734
Tb927.9.15020	hypothetical protein, conserved	ZUnknown	667	637	0.954	0.957215	1463	1034	0.707	8.23803e-05	202	231	1.146	0.861268	328	308	0.939	0.632831	547	674	1.23	0.305827	1.29	1.34	0.8	1.67	0.546	1.27	0.545	0.627902
Tb927.8.5800	hypothetical protein, conserved	ZUnknown	489	501	1.025	0.943932	688	461	0.67	0.000374327	127	121	0.951	0.997049	198	153	0.774	0.1343	226	311	1.37	0.0275483	1.34	1.23	2.67	0.46	0.587	1.2	0.545	0.800218
Tb927.4.2260	Centrin1	Cell.cycle	585	477	0.815	0.554663	545	369	0.677	0.00177586	149	85	0.573	0.55038	332	269	0.809	0.170589	666	601	0.9	0.602588	1.11	1.21	1.36	0.89	0.467	1.2	0.546	0.668417
Tb927.11.16870	NADH dehydrogenase subunit NI8M, putative	Mito.e.transport	876	670	0.765	0.155549	595	378	0.635	0.00010616	122	65	0.533	0.434112	482	238	0.493	6.20589e-09	917	559	0.61	3.2522e-07	0.8	2.14	2.12	1.01	0.438	1.11	0.546	0.627902
Tb927.8.7030	hypothetical protein, conserved	ZUnknown	744	1012	1.359	0.185093	1693	1136	0.671	0.000706745	252	215	0.856	0.918638	306	370	1.209	0.144951	515	562	1.09	0.435481	0.8	1.9	3.17	0.6	0.778	1.56	0.546	0.668417
Tb927.11.8080	hypothetical protein, conserved	ZUnknown	603	471	0.781	0.270496	793	646	0.815	0.0581996	178	178	1.002	0.958401	321	207	0.644	0.00330888	590	511	0.87	0.148979	1.11	1.55	2.12	0.73	0.447	1.04	0.546	0.621115
Tb927.8.3210	hypothetical protein, conserved	ZUnknown	994	1409	1.418	0.513273	829	774	0.934	0.583348	204	156	0.764	0.785598	445	367	0.825	0.170589	603	614	1.02	0.845911	0.72	0.54	1.64	0.33	0.812	1.17	0.546	0.623184
Tb927.11.5600	POMP14	Mito.membrane	1093	472	0.431	0.000618536	270	236	0.874	0.419626	121	84	0.697	0.840699	522	261	0.499	5.14941e-08	1286	858	0.67	4.20314e-06	1.55	0.54	1.38	0.39	0.247	0.99	0.547	0.776109
Tb927.10.520	Mitochondrial ATP synthase subunit, putative	Mito.pathway	1161	743	0.64	0.108671	775	743	0.959	0.729032	254	216	0.849	1	709	726	1.025	0.552652	7482	3407	0.46	3.6409e-25	0.71	1.2	2.4	0.5	0.366	1.02	0.547	0.706933
Tb927.10.600	Mitchondrial LSU ribosomal protein	Mito.translation	1040	1177	1.131	0.507693	1419	1425	1.004	1	350	423	1.209	0.741937	475	586	1.234	0.0461069	1205	1371	1.14	0.171135	1.01	0.55	1.31	0.42	0.647	1.19	0.547	0.638825
Tb927.9.11790	membrane transporter protein, putative	Transporter	2923	3305	1.13	0.66699	6017	4186	0.696	1.23068e-07	988	1111	1.124	0.761951	1015	1099	1.083	0.352383	2041	2221	1.09	0.434125	0.96	0.38	0.5	0.76	0.647	1.35	0.547	0.688993
Tb927.10.13650	ARF-like 2-binding protein, putative	Vesicular.transport	742	1289	1.736	0.29348	867	1370	1.579	0.00825811	129	232	1.806	0.507599	282	295	1.047	0.64381	284	349	1.23	0.282853	0.71	#N/A	#N/A	#N/A	0.994	#N/A	0.547	0.836579
Tb927.7.1880	zinc finger protein, putative	Zinc.finger	1700	3801	2.236	0.155549	3835	2718	0.709	0.00113708	516	751	1.455	0.196343	489	852	1.744	0.0118748	766	1409	1.84	1.05263e-11	0.82	0.82	2.56	0.32	1.28	1.62	0.547	0.765098
Tb927.9.8650	hypothetical protein, conserved	ZUnknown	545	645	1.184	0.819965	400	420	1.05	0.799739	124	86	0.695	0.917303	296	229	0.775	0.0793348	359	372	1.04	0.762759	0.88	2.41	0.81	2.96	0.678	1.14	0.547	0.685656
Tb927.11.13450	hypothetical protein, conserved	ZUnknown	579	639	1.102	0.82979	1140	981	0.86	0.126244	185	152	0.82	0.704514	237	239	1.008	0.998622	734	723	0.99	0.970845	0.89	3.9	1.91	2.04	0.631	1.4	0.547	0.690869
Tb927.8.5150	hypothetical protein, conserved	ZUnknown	738	697	0.945	0.6912	815	598	0.734	0.00327525	132	160	1.211	0.740394	249	156	0.626	0.00280966	270	214	0.79	0.0892264	0.84	0.65	1.86	0.35	0.541	1.02	0.547	0.851235
Tb927.8.2300	hypothetical protein, conserved, no known domains	ZUnknown	725	650	0.898	0.646947	833	590	0.707	0.000912451	155	116	0.751	0.861268	350	239	0.682	0.0128965	647	499	0.77	0.0214053	0.86	1.47	5.07	0.29	0.514	1.17	0.547	0.646575
Tb927.10.11760	PUF6	RNA.binding	1504	1001	0.666	0.0526715	67	128	1.907	0.00967646	319	296	0.928	0.893276	795	591	0.743	0.0102417	8135	5893	0.72	0.0114362	1.09	0.51	0.73	0.7	0.381	0.93	0.548	0.622054
Tb927.9.7260	hypothetical protein, conserved	ZUnknown	510	432	0.847	0.602412	1354	995	0.734	0.000593517	272	302	1.108	0.880257	321	285	0.886	0.420055	609	543	0.89	0.256217	1.05	2.09	1.82	1.15	0.485	1.15	0.548	0.645881
Tb927.11.10970	hypothetical protein, conserved	ZUnknown	568	865	1.523	0.103333	1267	1263	0.996	1	250	361	1.443	0.558523	203	289	1.423	0.0200686	323	659	2.04	1.68351e-10	1.34	2.57	3.72	0.69	0.872	1.36	0.548	0.61514
Tb927.11.12400	hypothetical protein, conserved	ZUnknown	501	336	0.67	0.107475	306	314	1.029	0.860985	559	479	0.856	0.648996	395	279	0.705	0.00692753	1004	1006	1	0.998356	1.5	1.59	1.39	1.14	0.384	0.9	0.548	0.621115
Tb927.4.1770	hypothetical protein, conserved	ZUnknown	569	263	0.462	0.000155197	383	379	0.99	0.958118	103	45	0.435	0.386528	314	151	0.479	8.26701e-09	466	351	0.75	0.0176651	1.63	0.68	1.48	0.46	0.264	1.12	0.548	0.687378
Tb927.11.7840	ribonucleoside-diphosphate reductase large chain (RNR1)	Nucleotides	1324	1020	0.771	0.265911	636	769	1.209	0.0786252	611	621	1.016	1	864	1081	1.251	0.0161757	8766	4363	0.5	6.00097e-21	0.65	0.61	0.49	1.25	0.441	0.96	0.549	0.650419
Tb927.10.9580	hypothetical protein	ZUnknown	339	488	1.441	0.300729	573	446	0.778	0.0374672	151	273	1.807	0.181489	109	133	1.222	0.296064	138	204	1.48	0.0250856	1.03	1.68	3.5	0.48	0.825	1.03	0.549	0.627902
Tb927.10.9110	hypothetical protein, conserved	ZUnknown	471	279	0.592	0.0287185	1706	627	0.367	1.67363e-07	227	220	0.969	0.928357	224	217	0.971	0.960946	438	479	1.1	0.449976	1.85	1.86	2.38	0.78	0.339	1.51	0.549	0.61349
Tb927.10.4820	hypothetical protein, conserved	ZUnknown	649	731	1.125	0.548212	1373	1148	0.836	0.0527848	294	354	1.203	0.812174	339	329	0.97	0.858217	598	706	1.18	0.157875	1.05	1.53	1.32	1.16	0.644	1.15	0.549	0.6737
Tb927.11.9440	hypothetical protein, conserved	ZUnknown	1514	1520	1.004	0.997672	1937	1498	0.773	0.00179583	412	454	1.102	0.850167	673	766	1.137	0.188443	2650	1646	0.62	8.50029e-09	0.62	1.12	1.35	0.83	0.575	1.16	0.549	0.631618
Tb927.11.9130	replication factor A, 51kDa subunit, putative	DNA	835	664	0.795	0.326243	487	498	1.023	0.934985	204	148	0.724	0.617247	499	436	0.875	0.401792	3721	1642	0.44	9.71618e-25	0.55	1.21	1.21	1	0.455	1.03	0.55	0.626232
Tb927.11.11430	cullin 1, putative	Ubiquitin.proteasome	638	486	0.761	0.252576	362	425	1.173	0.30344	506	357	0.704	0.47306	658	594	0.903	0.517939	2368	1356	0.57	4.08454e-10	0.75	1.93	0.84	2.31	0.436	1.03	0.55	0.596236
Tb927.5.1780	hypothetical protein, conserved	ZUnknown	2648	2980	1.125	0.89457	11516	12919	1.122	0.0979323	1669	1519	0.91	0.887731	723	895	1.238	0.0805085	2219	2047	0.92	0.62988	0.82	2.33	3.11	0.75	0.644	1.91	0.55	0.627945
Tb927.8.550	peptide methionine sulfoxide reductase, putative,peptide Met(O) reductase, putative,methionine-S-sulfoxide reductase, putative	Protease	543	467	0.86	0.537127	454	617	1.357	0.106074	92	110	1.189	0.804543	177	161	0.911	0.407496	533	333	0.62	2.18314e-05	0.73	2.55	4.64	0.55	0.492	1.06	0.551	0.869172
Tb927.10.7680	GTPase activating protein, putative	Signalling	1753	1870	1.067	0.97493	1434	1684	1.174	0.0738567	577	657	1.14	0.743441	587	598	1.019	0.855177	3224	1367	0.42	1.05263e-11	0.4	0.7	0.53	1.32	0.611	0.97	0.551	0.62011
Tb927.10.7970	hypothetical protein, conserved	ZUnknown	693	973	1.405	0.586202	1051	886	0.843	0.0852063	242	183	0.755	0.897712	264	251	0.951	0.999849	397	416	1.05	0.820485	0.75	2.05	1.93	1.06	0.804	1.37	0.551	0.627902
Tb927.2.4445	hypothetical protein, conserved	ZUnknown	1024	323	0.316	1.49854e-09	271	285	1.054	0.784483	98	73	0.743	1	348	123	0.355	4.80513e-14	1136	472	0.42	1.51946e-20	1.32	2.32	2.64	0.88	0.181	0.91	0.551	0.778667
Tb927.11.7090	hypothetical protein, conserved	ZUnknown	663	932	1.405	0.525346	1255	1184	0.943	0.574845	205	208	1.012	0.893414	227	235	1.036	0.823344	209	270	1.29	0.0632001	0.92	1.23	1.64	0.75	0.804	1.41	0.551	0.867075
Tb927.9.2280	hypothetical protein, conserved	ZUnknown	757	978	1.292	0.802836	781	932	1.193	0.092902	166	177	1.062	0.858753	290	209	0.721	0.0239685	293	247	0.84	0.228141	0.65	1.15	0.99	1.16	0.74	1.08	0.551	0.867075
Tb927.4.2140	MBO2,flagellar component	Cytoskeleton	600	444	0.739	0.40013	413	467	1.13	0.351544	763	573	0.751	0.351124	823	836	1.016	0.755245	3031	2704	0.89	0.209229	1.21	2.32	0.8	2.9	0.423	1.06	0.552	0.644734
Tb927.8.3040	hypothetical protein, conserved	ZUnknown	507	469	0.925	0.73749	895	599	0.67	8.38037e-05	141	115	0.812	1	192	172	0.896	0.653346	236	283	1.2	0.184102	1.3	1.08	1.42	0.76	0.53	1.41	0.552	0.674221
Tb927.10.10700	splicing factor Prp31	RNA.processing	701	583	0.832	0.560568	1469	1014	0.69	2.80577e-05	280	287	1.026	1	466	381	0.816	0.0495776	938	822	0.88	0.198486	1.05	1.05	1.33	0.79	0.476	1.14	0.553	0.617086
Tb927.5.680	hypothetical protein, conserved	ZUnknown	526	337	0.641	0.142516	1367	816	0.597	9.10379e-09	496	445	0.898	0.740394	555	452	0.815	0.0327778	1205	1144	0.95	0.510539	1.48	3.38	1.72	1.96	0.367	1.09	0.553	0.658973
Tb927.10.1410	hypothetical protein, conserved	ZUnknown	917	1460	1.593	0.373679	1560	1120	0.718	0.000161883	242	231	0.954	1	440	444	1.009	0.892822	644	875	1.36	0.00248216	0.85	1.89	2.95	0.64	0.912	1.32	0.553	0.695697
Tb927.11.13840	hypothetical protein, conserved	ZUnknown	1014	1029	1.014	0.928463	2877	2369	0.823	0.0114202	501	632	1.261	0.492608	536	641	1.196	0.106488	1098	1250	1.14	0.25145	1.12	1.36	1.05	1.29	0.581	1.3	0.553	0.667473
Tb927.10.13830	chaperone protein DNAj, putative	Chaperone	1149	652	0.567	0.0321878	869	866	0.997	1	256	197	0.77	0.545624	694	390	0.562	0.008196	2067	1240	0.6	0.00575918	1.06	0.74	2.47	0.3	0.325	1	0.554	0.66716
Tb927.10.13780	GSK3-short glycogen synthase kinase 3	Glycans	987	395	0.401	7.23022e-06	67	152	2.268	0.000204199	224	200	0.891	0.893276	589	268	0.456	1.23869e-10	4349	1879	0.43	1.54476e-26	1.08	0.65	0.4	1.64	0.23	0.83	0.554	0.631618
Tb927.9.6450	PEX16, putative	Glycosome	893	967	1.083	0.712997	1123	1000	0.89	0.22871	272	222	0.819	0.958104	432	379	0.877	0.494703	1625	1254	0.77	0.00616622	0.71	1.09	1.15	0.95	0.62	1.17	0.554	0.637059
Tb927.7.3770	hypothetical protein, conserved	Mito.pathway	1579	2246	1.423	0.522208	1505	1952	1.297	0.0018418	461	490	1.064	0.828809	715	712	0.996	1	1924	1538	0.8	0.0101909	0.56	1.18	2.81	0.42	0.815	1.08	0.554	0.668417
Tb927.3.750	hypothetical protein, conserved	Mito.pathway	1082	1094	1.011	0.887482	1888	1256	0.665	7.93062e-07	277	335	1.211	0.77263	461	394	0.855	0.133118	1156	827	0.72	0.000204531	0.71	0.73	1.59	0.46	0.579	1.15	0.554	0.66146
Tb927.10.4710	proteasome beta 2 subunit, putative,20S proteasome subunit (PSB4)	Ubiquitin.proteasome	1201	869	0.723	0.110558	639	800	1.251	0.0379882	173	145	0.836	0.798637	627	347	0.554	2.85439e-07	2145	1058	0.49	1.54008e-16	0.68	1.3	2.13	0.61	0.414	0.99	0.554	0.631618
Tb927.10.11980	QA-SNARE protein putative	Vesicular.transport	431	879	2.038	0.000430433	958	966	1.008	0.999659	162	207	1.279	0.652943	164	289	1.762	0.000271703	205	429	2.1	1.79309e-08	1.03	2.85	2.85	1	1.167	1.59	0.554	0.819231
Tb927.11.2110	SNF7 domain protein transport endosome-lysosome	Vesicular.transport	636	544	0.855	0.589528	574	467	0.815	0.0869084	206	112	0.542	0.210666	423	331	0.783	0.0426101	733	740	1.01	1	1.18	1.6	1.76	0.91	0.489	1.18	0.554	0.621115
Tb927.7.4350	hypothetical protein, conserved	ZUnknown	368	587	1.596	0.357366	666	840	1.261	0.0295728	102	100	0.975	1	128	170	1.32	0.226454	148	202	1.37	0.0482999	0.86	2.12	2.75	0.77	0.914	1.55	0.554	0.827195
Tb927.6.4540	HMG-CoA reductase	Prenylation	2619	1458	0.557	0.000991808	653	875	1.341	0.0139237	563	569	1.01	1	1346	680	0.505	0.00119218	9169	2470	0.27	2.0673e-66	0.48	0.2	0.77	0.26	0.319	0.79	0.555	0.648447
Tb927.11.16950	hypothetical protein, conserved	ZUnknown	367	303	0.826	0.582104	739	518	0.701	0.037006	156	207	1.323	0.617247	160	103	0.644	0.0203729	197	209	1.06	0.955047	1.29	1.34	2.91	0.46	0.473	0.91	0.555	0.731838
Tb927.6.2620	hypothetical protein, conserved	ZUnknown	917	841	0.917	0.773705	1091	1278	1.171	0.107697	224	305	1.361	0.590536	338	272	0.805	0.1343	459	482	1.05	0.832713	1.15	0.76	1.81	0.42	0.525	1.02	0.555	0.852329
Tb927.3.3490	high mobility group protein, putative (TDP1)	Chromatin	2053	1025	0.499	0.00021744	1003	817	0.814	0.0408842	285	189	0.664	0.350867	1173	689	0.588	4.15745e-06	9493	2746	0.29	1.12303e-49	0.58	0.56	0.57	0.98	0.286	1	0.556	0.627945
Tb927.7.7330	oxidoreductase, putative	Mito.pathway	633	482	0.762	0.313477	1850	1497	0.809	0.011685	376	311	0.827	0.673878	497	505	1.015	0.950311	1752	1408	0.8	0.0159291	1.06	1.98	2.51	0.79	0.436	1.28	0.556	0.638825
Tb927.8.5530	Mov34/MPN/PAD-1 metallopeptidase, putative,metallopeptidase, putative	Protease	1247	1677	1.345	0.246646	1735	1570	0.905	0.271862	507	629	1.241	0.632074	563	686	1.218	0.215641	791	1236	1.56	1.49224e-06	1.16	0.74	1.54	0.48	0.77	1.18	0.556	0.66716
Tb927.11.1780	protein phosphatase 2C, putative	Protein.phosphatase	685	671	0.978	1	1063	1455	1.369	0.00232278	422	596	1.413	0.416328	365	413	1.132	0.419698	605	803	1.33	0.00545978	1.36	0.83	0.94	0.88	0.56	1.02	0.556	0.72901
Tb927.11.250	ubiquitin carboxyl-terminal hydrolase, Clan CA cysteine peptidase, family C12, putative	Ubiquitin.proteasome	580	604	1.043	0.769384	943	766	0.812	0.0374672	145	123	0.85	0.90134	260	259	0.997	0.992216	802	692	0.86	0.144496	0.83	4.56	3	1.52	0.597	1.31	0.556	0.674856
Tb927.10.1820	hypothetical protein, conserved	ZUnknown	299	192	0.64	0.0908338	492	489	0.993	0.983261	190	215	1.132	0.792293	230	180	0.782	0.158907	382	384	1	0.937785	1.57	5.18	3.7	1.4	0.366	0.96	0.556	0.690869
Tb927.9.2620	hypothetical protein, conserved	ZUnknown	1282	966	0.754	0.304121	2580	2227	0.863	0.0688377	597	595	0.996	1	873	676	0.774	0.0227319	2079	1542	0.74	0.000584268	0.98	1.39	2.36	0.59	0.432	1.09	0.557	0.708296
Tb927.8.2030	hypothetical protein, conserved	ZUnknown	2589	1913	0.739	0.496711	953	1112	1.168	0.122446	351	251	0.715	0.593469	834	1029	1.234	0.026477	7186	4177	0.58	4.2741e-10	0.79	1.19	1.63	0.73	0.423	1.09	0.557	0.653163
Tb927.11.11500	cyclin dependent kinase-binding protein, putative	Cell.cycle	1024	678	0.663	0.0485977	470	348	0.74	0.418348	591	379	0.641	0.168573	1010	499	0.494	4.27333e-12	1885	1581	0.84	0.128425	1.27	0.88	1.16	0.76	0.38	0.92	0.558	0.607225
Tb927.9.10310	mitochondrial carrier protein, MCP11	Mito.transport	4922	2058	0.418	1.22024e-06	666	579	0.869	0.231887	213	165	0.777	0.72623	1103	732	0.664	0.0492478	16533	3207	0.19	2.61242e-105	0.46	0.61	1.39	0.44	0.239	0.96	0.558	0.62011
Tb927.1.1170	DNA-directed RNA polymerase subunit RBP12, putative (RBP12)	RNA.synthesis	421	454	1.079	0.990796	364	498	1.369	0.0131815	98	155	1.58	0.557156	159	128	0.803	0.162891	217	206	0.95	0.773307	0.88	2.54	3.53	0.72	0.618	0.9	0.558	0.790559
Tb927.11.14390	hypothetical protein, conserved	ZUnknown	727	645	0.887	0.923226	1426	1084	0.76	0.00190764	196	149	0.761	0.89994	414	376	0.909	0.587674	826	869	1.05	0.752719	1.18	1.95	2.67	0.73	0.508	1.36	0.558	0.673071
Tb927.4.3830	hypothetical protein, conserved	ZUnknown	276	368	1.333	0.608884	704	614	0.872	0.244397	121	205	1.692	0.391988	116	118	1.012	0.981546	109	209	1.92	0.000111241	1.44	1.72	1.98	0.87	0.763	1.1	0.558	0.720945
Tb927.8.7020	peptidase, putative,metallo-peptidase, Clan ME, Family M16	Protease	1792	1129	0.63	0.0270742	678	580	0.856	0.43227	921	707	0.768	0.37931	936	990	1.058	0.66253	7781	3236	0.42	6.61372e-31	0.66	1.65	1.31	1.26	0.361	0.99	0.559	0.644734
Tb927.4.1230	hypothetical protein	ZUnknown	158	361	2.278	0.00015815	447	762	1.705	0.000250183	105	150	1.425	0.575447	57	122	2.122	0.000436315	179	355	1.98	0.00424268	0.87	6.73	0.38	17.71	1.304	1.6	0.559	0.708571
Tb927.11.9970	hypothetical protein, conserved	ZUnknown	581	493	0.848	0.470823	1558	1301	0.835	0.0410701	256	251	0.984	1	357	282	0.79	0.0652942	581	642	1.11	0.332267	1.3	1.14	1.48	0.77	0.485	1.23	0.559	0.699529
Tb927.1.3040	hypothetical protein, conserved	ZUnknown	726	406	0.559	0.00313395	2311	1152	0.498	5.65228e-06	327	218	0.667	0.423506	281	181	0.643	0.0643968	412	456	1.11	0.358781	1.98	0.95	3.28	0.29	0.32	1.54	0.559	0.627945
Tb927.6.4270	hypothetical protein, conserved, NADH dehydrogenase?	ZUnknown	697	802	1.15	0.563159	795	691	0.87	0.202677	334	380	1.139	0.707288	414	495	1.195	0.125292	980	1108	1.13	0.287309	0.98	1.15	2.95	0.39	0.658	1.09	0.559	0.647884
Tb927.8.1290	hypothetical protein, conserved, no domains, copurifies with ZC3H32	ZUnknown	413	297	0.719	0.488463	45	97	2.149	0.00483569	399	325	0.813	0.642475	721	456	0.633	4.51589e-06	3813	3822	1	0.829674	1.39	0.45	0.1	4.63	0.412	0.93	0.559	0.633167
Tb927.5.4320	zinc finger protein family member, putative (FIP1)	DNA	1184	1153	0.973	0.953782	1261	1074	0.852	0.0844781	255	306	1.198	0.855643	605	440	0.727	0.00775491	1311	947	0.72	0.000336643	0.74	0.84	1.22	0.69	0.557	1.01	0.56	0.648036
Tb927.11.4490	long-chain-fatty-acid-CoA ligase, putative,acyl-CoA synthetase, putative,fatty acid thiokinase (long chain), putative	Lipids	967	985	1.019	0.983314	1848	1409	0.763	0.00126572	496	487	0.982	0.974579	557	532	0.954	0.712118	1273	1223	0.96	0.789009	0.94	1.21	1.14	1.06	0.583	1.16	0.56	0.627945
Tb927.8.2090	cyclophilin type peptidyl-prolyl cis-trans isomerase, copurifed with splicing complexes	RNA.processing	636	697	1.097	0.874236	823	1390	1.689	0.00352822	176	272	1.544	0.427533	281	213	0.758	0.0826288	440	388	0.88	0.236117	0.8	1.94	2.2	0.88	0.628	0.91	0.56	0.73935
Tb927.11.3270	squalene monooxygenase, putative	Sterols	1178	681	0.578	0.0112851	728	547	0.752	0.0442295	588	375	0.638	0.323513	688	416	0.604	1.27639e-05	1982	1210	0.61	1.12067e-08	1.06	1.73	2.75	0.63	0.331	0.99	0.56	0.630955
Tb927.7.2720	eIF3c	Translation	932	757	0.812	0.418861	1338	1445	1.08	0.827552	373	451	1.211	0.66626	421	390	0.926	0.748098	1178	859	0.73	0.0313337	0.9	1.33	1.1	1.21	0.465	1.02	0.56	0.73935
Tb927.9.1750	Fibronectin-domain protein (interdomain contacts, cytokine receptor motif) but not a fibronectin homologue	ZUnknown	2906	1098	0.378	3.22974e-07	172	289	1.676	0.0287557	356	362	1.016	0.958104	3412	1641	0.481	1.51452e-18	38792	14981	0.39	4.85107e-12	1.02	1.69	0.23	7.41	0.216	0.94	0.56	0.629544
Tb927.6.4330	hypothetical protein, conserved	ZUnknown	777	839	1.081	0.998739	1543	1001	0.649	2.72502e-06	269	180	0.67	0.602521	276	336	1.215	0.173281	428	503	1.18	0.18029	1.09	0.93	3	0.31	0.619	1.68	0.56	0.827871
Tb927.10.7030	hypothetical protein, conserved	ZUnknown	687	424	0.617	0.0262207	600	365	0.608	0.001703	204	272	1.333	0.742066	343	227	0.661	0.00166747	884	536	0.61	5.6592e-07	0.98	0.9	1.53	0.59	0.353	0.84	0.56	0.674819
Tb927.8.5490	hypothetical protein, conserved	ZUnknown	1924	1184	0.615	0.0184434	1833	1929	1.052	0.567407	551	404	0.734	0.515846	1103	741	0.671	7.08786e-05	4828	1866	0.39	1.02734e-21	0.63	0.36	0.71	0.51	0.352	1.04	0.56	0.687378
Tb927.9.10370	TAX-1, flagellar protein	Cytoskeleton	889	835	0.939	0.872244	1438	1142	0.794	0.00982337	240	423	1.763	0.177132	398	407	1.025	0.552302	1125	774	0.69	7.32332e-05	0.73	1.68	1.65	1.02	0.538	1.02	0.561	0.642242
Tb927.9.6940	DNA topoisomerase type IB small subunit	DNA	697	612	0.879	0.622303	858	878	1.024	0.90222	246	311	1.263	0.831566	547	387	0.708	0.0595162	1392	831	0.6	5.83323e-09	0.68	3.56	3.6	0.99	0.503	0.93	0.561	0.630259
Tb927.9.3540	hypothetical protein, conserved	Mito.pathway	608	501	0.824	0.425756	834	620	0.744	0.0212859	159	180	1.131	0.833292	253	153	0.606	0.000347828	263	199	0.76	0.0474257	0.92	1.98	3.36	0.59	0.472	0.98	0.561	0.71461
Tb927.10.8240	hypothetical protein, conserved	ZUnknown	859	884	1.03	0.984404	2151	2032	0.945	0.495731	296	237	0.8	0.71622	313	348	1.115	0.705289	1138	1002	0.88	0.131736	0.86	1.79	0.9	2	0.59	1.57	0.561	0.710442
Tb927.9.2980	hypothetical protein, conserved	ZUnknown	616	619	1.005	0.956762	1053	973	0.924	0.481377	223	285	1.28	0.615019	314	223	0.709	0.0810329	371	364	0.98	0.962854	0.98	0.4	1.11	0.36	0.575	0.97	0.561	0.785737
Tb927.10.14660	hypothetical protein, conserved, no domains, no yeast or human match	ZUnknown	919	1055	1.148	0.682354	2785	2107	0.757	0.000305322	374	635	1.696	0.1087	334	374	1.117	0.420517	598	586	0.98	0.955047	0.85	2.34	3.08	0.76	0.657	1.22	0.561	0.668957
Tb927.10.1130	dynein arm light chain, axonemal, putative	Cytoskeleton	1013	1203	1.187	0.710295	965	994	1.03	0.799126	266	251	0.943	1	491	455	0.928	0.673827	1227	1092	0.89	0.399942	0.75	0.51	1.65	0.31	0.68	1.13	0.562	0.6737
Tb927.7.2710	NADH-cytochrome b5 reductase, putative	Mito.e.transport	1154	1228	1.064	1	1250	1084	0.867	0.247412	167	202	1.214	0.751314	385	333	0.865	0.341061	1279	759	0.59	5.09599e-05	0.56	1.4	1.89	0.74	0.609	1.12	0.562	0.732704
Tb927.9.6060	2Fe-2S iron-sulfur cluster binding domain containing protein, POMP4	Mito.pathway	950	789	0.831	0.488321	618	440	0.713	0.00405469	234	193	0.827	0.699239	532	368	0.691	0.00280951	1486	919	0.62	9.46871e-08	0.74	0.57	1.84	0.31	0.476	1.01	0.562	0.647884
Tb927.11.10170	Mitchondrial LSU ribosomal protein	Mito.translation	1160	1322	1.14	0.891382	793	463	0.584	6.2194e-06	165	101	0.613	0.544211	451	319	0.707	0.0228812	817	634	0.78	0.0476225	0.68	1.15	6.05	0.19	0.653	1.17	0.562	0.801646
Tb927.7.6800	Mitchondrial LSU ribosomal protein	Mito.translation	1603	1729	1.079	0.972922	2540	1945	0.766	0.000783159	340	375	1.102	0.889588	698	461	0.661	0.000945515	1587	953	0.6	1.87681e-08	0.56	0.56	2.95	0.19	0.618	1.11	0.562	0.618113
Tb927.3.5780	hypothetical protein	ZUnknown	13	17	1.278	0.724058	9	18	1.954	0.331209	63	61	0.969	0.936067	21	16	0.767	0.529399	68	82	1.22	0.545608	0.95	0	0	10.03	0.732	#N/A	0.562	0.795726
Tb927.3.4950	hypothetical protein, conserved	ZUnknown	805	1240	1.541	0.0521292	3302	2802	0.849	0.0357538	394	563	1.43	0.479205	433	641	1.481	0.000575656	871	1049	1.2	0.0490506	0.78	1.62	1.19	1.36	0.882	1.53	0.562	0.66146
Tb927.11.7040	pterin-4-alpha-carbinolamine dehydratase, putative	Folate	737	604	0.82	0.330627	943	742	0.787	0.0178672	181	162	0.894	0.959203	251	173	0.688	0.135326	345	325	0.94	0.573547	1.15	2.59	2.7	0.96	0.469	1.17	0.563	0.854734
Tb927.11.950	DRBD14	RNA.binding	628	335	0.534	0.00539946	342	471	1.38	0.0102841	339	338	1	0.923147	277	237	0.856	0.317485	2293	858	0.37	2.01157e-24	0.7	1.37	0.96	1.43	0.306	0.83	0.563	0.66146
Tb927.10.12890	bifunctional aminoacyl-tRNA synthetase, putative	Translation.tRNA	1712	740	0.432	0.0162328	1061	781	0.737	0.117358	773	649	0.839	0.563168	1053	773	0.735	0.0064757	15042	3535	0.24	7.0241e-83	0.54	1.21	1.05	1.15	0.247	0.85	0.563	0.621115
Tb927.3.2160	hypothetical protein, conserved	ZUnknown	813	1210	1.488	0.081038	2356	2084	0.884	0.13536	380	608	1.601	0.18112	283	364	1.287	0.108024	429	542	1.26	0.0461258	0.85	3.14	3.74	0.84	0.852	1.31	0.563	0.706933
Tb927.10.11650	hypothetical protein, conserved	ZUnknown	399	167	0.418	0.000166994	210	206	0.98	0.946796	133	81	0.613	0.561733	274	115	0.421	5.24126e-09	764	654	0.86	0.124543	2.05	0.34	0.55	0.62	0.239	0.97	0.563	0.677808
Tb927.10.6190	aldehyde dehydrogenase, putative (ALDH)	Mito.pathway	1815	2111	1.163	0.592552	3027	2207	0.729	2.7106e-05	448	331	0.738	0.637232	601	642	1.067	0.582061	1945	1485	0.76	0.00193406	0.66	0.36	1.89	0.19	0.666	1.47	0.564	0.692066
Tb927.4.2520	NAD dependent deacetylase SIR2RP3, nicotinic acid mononucleotide 5,6-dimethylbenzimidazole (cobb) protein	Mito.pathway	355	215	0.606	0.0164007	436	184	0.422	6.18368e-10	154	129	0.834	0.722959	187	107	0.572	0.000349945	345	317	0.92	0.771596	1.52	1.98	1.6	1.24	0.347	1	0.564	0.703212
Tb927.10.13570	RBP27	RNA.binding	1618	3044	1.881	0.303134	3671	4076	1.11	0.175203	538	663	1.232	0.699239	686	765	1.116	0.257824	931	1462	1.57	2.19624e-07	0.84	0.45	0.8	0.56	1.077	1.36	0.564	0.630428
Tb927.11.1810	hypothetical protein, conserved	ZUnknown	815	1061	1.302	0.316878	1579	1226	0.776	0.003948	294	311	1.057	0.859889	374	363	0.972	0.954202	686	840	1.22	0.0313337	0.94	0.45	0.61	0.74	0.745	1.27	0.564	0.732704
Tb927.9.11740	cyclophilin type peptidyl-prolyl cis-trans isomerase, putative (PPIase)	Chaperone	421	385	0.914	0.601325	612	383	0.626	6.13674e-05	167	68	0.407	0.173758	261	154	0.592	0.0112345	299	350	1.17	0.305898	1.28	0.76	1.06	0.72	0.523	1.32	0.565	0.730537
Tb927.11.9810	NUDIX hydrolase, homologue of YSA1	Enzyme	1033	1191	1.152	0.660538	1729	1339	0.774	0.00365101	170	208	1.221	0.71421	372	381	1.025	0.918872	644	603	0.94	0.521522	0.81	1.86	2.24	0.83	0.66	1.34	0.565	0.819231
Tb927.4.3450	Mitochondrial ATP synthase subunit, putative	Mito.pathway	1979	1537	0.776	0.212151	432	472	1.094	0.535765	136	182	1.337	0.706045	761	387	0.508	1.24331e-08	1292	539	0.42	9.91724e-21	0.54	0.53	2.52	0.21	0.444	0.88	0.565	0.845731
Tb927.10.5120	KREPA6	Mito.RNA	873	1001	1.147	0.921127	533	478	0.895	0.521355	93	58	0.622	0.750589	294	174	0.593	0.000141262	540	491	0.91	0.497962	0.79	2.28	3.4	0.67	0.657	1.16	0.565	0.83742
Tb927.3.3650	hypothetical protein, conserved	ZUnknown	932	1205	1.292	0.444637	1117	830	0.743	0.00220234	415	399	0.963	0.948566	655	566	0.865	0.251291	1102	1131	1.03	0.784819	0.79	1.32	1.55	0.85	0.74	1.06	0.565	0.64124
Tb927.5.4100	hypothetical protein, conserved	ZUnknown	1496	1473	0.985	0.81306	1578	2111	1.337	0.00033709	428	358	0.836	0.799153	729	533	0.731	0.0113184	1991	1069	0.54	0.000158609	0.55	0.64	1.45	0.44	0.564	1.07	0.565	0.675805
Tb927.11.7450	ZC3H43	RNA.binding	1107	701	0.633	0.0418112	1576	1353	0.859	0.0979398	608	598	0.984	0.960718	806	543	0.673	0.000333733	1806	1133	0.63	7.063e-08	0.99	0.32	0.45	0.71	0.362	0.94	0.566	0.641516
Tb927.11.9890	signal recognition particle receptor alpha subunit, putative	Vesicular.transport	907	825	0.909	0.746735	430	650	1.511	0.12138	611	603	0.987	0.975296	746	639	0.857	0.1951	3210	2038	0.63	2.30674e-08	0.7	1.07	0.9	1.19	0.52	0.9	0.566	0.627908
Tb927.8.2870	hypothetical protein, conserved	ZUnknown	524	256	0.487	0.00158545	1089	742	0.681	6.88601e-05	363	309	0.851	0.699976	423	204	0.483	0.000196593	1321	614	0.47	1.7157e-16	0.95	2.64	0.86	3.07	0.279	0.88	0.566	0.599393
Tb927.5.1840	hypothetical protein, conserved	ZUnknown	862	872	1.011	0.886422	1382	1066	0.771	0.0215186	232	176	0.757	0.804809	346	251	0.727	0.0150545	499	477	0.95	0.650252	0.94	1.57	1.51	1.04	0.579	1.3	0.566	0.823044
Tb927.11.240	hypothetical protein, conserved	Mito.pathway	1250	1304	1.044	0.853052	456	435	0.954	0.876534	710	520	0.733	0.454252	855	874	1.022	0.930621	1725	1937	1.12	0.189352	1.08	1.29	1.28	1.01	0.598	1.09	0.567	0.697338
Tb927.6.1440	Mitchondrial LSU ribosomal protein	Mito.translation	794	1006	1.267	0.346852	2029	2062	1.016	0.877672	266	363	1.364	0.683799	464	573	1.236	0.12302	931	874	0.94	0.602588	0.74	0.49	2.23	0.22	0.725	1.31	0.567	0.674819
Tb927.11.8830	hypothetical protein	ZUnknown	315	456	1.449	0.0939013	1269	1249	0.984	0.921657	267	288	1.08	1	184	233	1.265	0.0883712	280	591	2.11	1.23021e-10	1.46	3.7	1.47	2.52	0.83	1.51	0.567	0.668417
Tb927.7.7350	hypothetical protein	ZUnknown	253	203	0.801	0.322065	125	115	0.922	0.771862	63	43	0.671	0.926595	124	58	0.469	0.000515281	422	192	0.46	2.26805e-10	0.57	1.18	0.62	1.89	0.459	0.94	0.567	0.708466
Tb927.3.4130	hypothetical protein, conserved	ZUnknown	725	598	0.825	0.344801	962	633	0.658	2.80577e-05	144	166	1.147	0.936067	360	209	0.581	0.000122661	700	486	0.69	0.00426715	0.84	1.09	2.66	0.41	0.472	1.02	0.567	0.651943
Tb927.10.1430	hypothetical protein, conserved	ZUnknown	698	816	1.168	0.571693	819	737	0.899	0.337416	219	207	0.946	1	327	305	0.933	0.854186	818	873	1.07	0.619273	0.91	0.89	0.6	1.49	0.669	1.15	0.567	0.697726
Tb927.3.5010	hypothetical protein, conserved	ZUnknown	1389	1211	0.871	0.538688	483	558	1.155	0.260305	217	124	0.571	0.434655	704	446	0.635	5.34404e-05	1774	1141	0.64	5.69834e-07	0.74	0.63	0.73	0.86	0.499	1.06	0.567	0.668417
Tb927.10.12090	RBP7A	RNA.binding	410	373	0.911	0.738437	661	704	1.065	0.720075	69	78	1.142	0.997049	206	140	0.679	0.224195	412	295	0.72	0.00492844	0.79	2.56	1.66	1.54	0.522	1.15	0.568	0.727229
Tb927.9.7650	ADP-ribosylation factor, putative	Vesicular.transport	599	551	0.919	0.658415	663	997	1.504	3.45261e-05	155	306	1.979	0.245867	324	242	0.746	0.0909796	770	675	0.88	0.310162	0.95	2.13	1.87	1.14	0.526	0.82	0.568	0.676584
Tb927.3.4830	hypothetical protein	ZUnknown	139	159	1.147	0.648297	357	652	1.828	1.0586e-07	160	223	1.394	0.629994	44	74	1.689	0.031829	84	161	1.93	0.000713808	1.68	17.41	15.68	1.11	0.657	1.31	0.568	0.674856
Tb927.9.3970	alpha/beta-hydrolase-like protein	Enzyme	1275	988	0.775	0.154769	1289	1131	0.878	0.169161	446	514	1.153	0.747904	567	304	0.537	2.0981e-07	1090	578	0.53	7.13547e-11	0.69	0.48	0.79	0.61	0.444	0.79	0.569	0.662
Tb927.10.1160	NADH-ubiquinone oxidoreductase complex I subunit, putative	Mito.pathway	1061	1194	1.125	0.900019	675	583	0.863	0.212244	199	141	0.712	0.785032	453	307	0.678	0.159452	658	613	0.93	0.523163	0.83	1.7	3.62	0.47	0.644	1.1	0.569	0.799936
Tb927.4.780	hypothetical protein, conserved	ZUnknown	216	136	0.627	0.0408063	490	318	0.65	0.000625562	55	42	0.758	0.891562	56	54	0.966	0.932181	134	183	1.36	0.0798805	2.18	3.14	2.78	1.13	0.359	1.77	0.569	0.872615
Tb927.6.4490	hypothetical protein, conserved	ZUnknown	615	859	1.397	0.137007	2735	1207	0.441	1.00023e-15	384	296	0.77	0.70348	266	455	1.712	8.35647e-06	471	981	2.08	5.50035e-14	1.49	1.45	5.18	0.28	0.8	2.21	0.569	0.684877
Tb927.11.11390	hypothetical protein, conserved	ZUnknown	685	297	0.434	1.51318e-05	926	561	0.606	9.91321e-07	266	143	0.538	0.258799	472	142	0.301	3.39159e-20	794	265	0.33	0.00034796	0.77	1.19	1.21	0.98	0.248	0.92	0.569	0.637303
Tb927.10.10850	AGO1	RNA.degradation	1562	933	0.598	0.00641451	223	332	1.487	0.00667906	600	561	0.936	0.837321	872	581	0.666	0.000116976	4541	2297	0.51	4.72613e-10	0.85	0.69	0.5	1.38	0.342	0.83	0.57	0.621115
Tb927.8.490	hypothetical protein	ZUnknown	153	93	0.611	0.0642446	292	905	3.099	0.000274757	60	111	1.833	0.590536	30	16	0.53	0.264869	110	42	0.38	9.11386e-06	0.62	0	0	1.87	0.35	0.56	0.57	0.764077
Tb927.4.1120	hypothetical protein, conserved	ZUnknown	1125	997	0.886	0.66699	1523	972	0.638	2.18028e-07	353	257	0.729	0.637232	547	397	0.726	0.015645	1311	905	0.69	4.93335e-05	0.78	2.51	3.39	0.74	0.507	1.18	0.57	0.688993
Tb927.11.4390	hypothetical protein, conserved	ZUnknown	898	777	0.866	0.530987	2098	1395	0.665	4.47275e-07	426	361	0.848	0.798637	374	270	0.722	0.0159141	542	446	0.82	0.0965106	0.95	1.34	2.03	0.66	0.496	1.23	0.57	0.644734
Tb927.7.1450	hypothetical protein, conserved	ZUnknown	708	542	0.765	0.295486	761	445	0.586	8.96572e-07	201	176	0.876	0.959059	374	273	0.73	0.0211967	664	745	1.12	0.307694	1.47	0.94	1.84	0.51	0.438	1.1	0.57	0.648447
Tb927.9.7830	mitochondrial tRNA import complex, putative	Mito.biogenesis	3113	2889	0.928	0.727618	798	1013	1.269	0.0910051	176	213	1.209	0.71421	953	591	0.62	8.19633e-05	4111	1603	0.39	4.26524e-17	0.42	0.54	2.57	0.21	0.531	0.95	0.571	0.873746
Tb927.11.13730	ornithine decarboxylase (ODC)	Redox	2472	1063	0.43	7.64952e-06	1110	936	0.843	0.0820899	467	452	0.968	1	1112	466	0.419	4.15546e-09	3371	1014	0.3	6.59432e-50	0.7	1.35	2.05	0.66	0.246	0.8	0.571	0.734076
Tb927.11.6780	regulator of chromatin condensation, putative (RCC1)	Chromatin	1099	1102	1.002	0.917625	963	1112	1.154	0.145998	283	305	1.077	0.985737	443	391	0.882	0.489199	1558	856	0.55	2.14135e-11	0.55	0.63	1.29	0.49	0.574	1.02	0.572	0.623184
Tb927.8.2650	metallo-beta-lactamase-like protein, putative	Enzyme	1093	1600	1.464	0.122461	1546	1202	0.777	0.00410961	513	646	1.26	0.686274	468	583	1.245	0.0433697	714	861	1.21	0.0565165	0.82	1.08	1.86	0.58	0.838	1.16	0.572	0.6737
Tb927.10.15010	lipoic acid synthetase, mitochondrial precursor, putative	Lipids	800	1251	1.564	0.124845	906	710	0.784	0.0166814	245	156	0.637	0.471511	356	353	0.992	0.932181	1099	1154	1.05	0.546391	0.67	1.48	4.11	0.36	0.895	1.29	0.572	0.684877
Tb927.11.11950	cytochrome oxidase assembly protein, putative	Mito.e.transport	917	1358	1.481	0.714998	734	952	1.298	0.00928081	227	229	1.01	1	402	345	0.858	0.266992	1203	956	0.79	0.408639	0.54	0.24	1	0.24	0.848	1.05	0.572	0.644001
Tb927.10.13010	protein kinase A catalytic subunit (PKAC3)	Protein.kinase	578	406	0.703	0.201623	563	580	1.03	0.812183	250	162	0.649	0.563671	362	284	0.783	0.204553	884	721	0.82	0.0340968	1.16	0.58	0.36	1.63	0.402	1.13	0.572	0.708086
Tb927.11.10270	golgi SNARE protein-like,GOLGI SNAP receptor complex member, putative	Vesicular.transport	610	975	1.599	0.0494115	431	365	0.848	0.228135	160	184	1.147	0.831982	253	228	0.902	0.988988	471	665	1.41	0.00181054	0.88	2.83	4.35	0.65	0.915	1.02	0.572	0.756209
Tb927.11.13200	hypothetical protein, conserved	ZUnknown	604	456	0.756	0.357018	491	502	1.022	0.865883	311	286	0.918	0.867068	493	348	0.707	0.0077018	1284	1277	0.99	0.979785	1.31	1.03	0.57	1.82	0.433	0.96	0.572	0.650419
Tb927.11.1720	hypothetical protein, conserved	ZUnknown	609	312	0.511	0.00157813	871	954	1.095	0.466345	258	236	0.916	0.907291	489	254	0.521	5.70089e-05	979	565	0.58	7.84693e-09	1.13	0.89	0.94	0.95	0.293	0.92	0.572	0.690869
Tb927.10.9010	leucine-rich repeat protein (LRRP)	LRRP	668	1210	1.811	0.125456	1434	1250	0.871	0.132512	194	267	1.376	0.617247	233	342	1.469	0.00636999	252	540	2.14	2.74422e-10	1.18	1.6	2.62	0.61	1.037	1.53	0.573	0.811321
Tb927.8.1970	hypothetical protein, conserved	ZUnknown	350	518	1.481	0.0874543	783	784	1.002	1	152	210	1.381	0.654986	137	216	1.576	0.00835973	170	289	1.7	0.00138448	1.15	6.67	3.32	2.01	0.848	1.43	0.573	0.816722
Tb927.6.1070	hypothetical protein, conserved	ZUnknown	1393	1229	0.882	0.700264	558	616	1.105	0.416011	880	729	0.828	0.4997	1032	766	0.742	0.00329652	2906	2483	0.85	0.0621041	0.97	1.05	1.4	0.75	0.505	0.93	0.573	0.629888
Tb927.11.1850	hypothetical protein, conserved	ZUnknown	733	560	0.764	0.362821	2194	1922	0.876	0.127072	596	784	1.315	0.923425	598	543	0.907	0.306617	1171	1029	0.88	0.301208	1.15	0.48	0.72	0.67	0.437	1.03	0.573	0.652276
Tb927.11.4740	paraflagellar rod protein PFC12	Cytoskeleton	851	735	0.863	0.573857	1895	1319	0.696	1.08942e-05	523	575	1.099	0.909495	689	743	1.078	0.769769	2014	1636	0.81	0.0135716	0.94	2.16	1.96	1.1	0.494	1.13	0.574	0.734076
Tb927.9.13990	DRBD2	RNA.binding	1877	555	0.296	6.19443e-11	58	113	1.949	0.00736589	207	284	1.373	0.581074	968	378	0.39	1.04939e-19	6573	1413	0.21	1.22394e-85	0.73	0.74	0.62	1.19	0.169	0.74	0.574	0.638726
Tb927.11.9220	proteasome regulatory non-ATP-ase subunit 2 (RPN2)	Ubiquitin.proteasome	2116	1522	0.72	0.118648	310	452	1.457	0.0196694	607	458	0.754	0.582411	1066	995	0.934	0.573553	8930	4292	0.48	2.68693e-22	0.67	1.33	0.95	1.4	0.412	0.97	0.574	0.62011
Tb927.3.810	hypothetical protein, conserved	ZUnknown	743	1484	1.998	0.144161	2485	1692	0.681	7.47028e-05	308	355	1.153	0.812177	270	385	1.425	0.0766839	351	722	2.06	9.54485e-11	1.03	1.65	2.7	0.61	1.144	1.78	0.574	0.708571
Tb927.9.9420	hypothetical protein, conserved	ZUnknown	892	780	0.875	0.634681	985	704	0.715	0.000593301	264	290	1.1	0.811593	321	378	1.177	0.590648	592	843	1.42	0.00101125	1.63	1.31	1.38	0.95	0.501	1.23	0.574	0.817342
Tb927.3.2880	Mitochondrial ATP synthase subunit, putative	Mito.pathway	1227	1041	0.848	0.569344	225	270	1.198	0.444687	105	164	1.557	0.479625	522	220	0.422	5.65272e-05	884	401	0.45	0.0117304	0.53	1.43	3.33	0.43	0.485	0.76	0.575	0.835144
Tb927.7.960	protein kinase, putative	Protein.kinase	894	476	0.532	0.0587212	120	185	1.544	0.0414221	380	333	0.877	0.821598	1006	626	0.622	6.76152e-05	7258	5151	0.71	0.00495109	1.33	0.5	0.19	2.69	0.305	0.92	0.575	0.627975
Tb927.4.1150	hypothetical protein, conserved	ZUnknown	951	1084	1.14	0.538688	1463	1240	0.847	0.0694901	441	540	1.225	0.675925	433	575	1.33	0.00802243	1228	1061	0.86	0.0799013	0.76	1.4	1.07	1.31	0.653	1.18	0.575	0.66716
Tb927.11.1590	hypothetical protein, conserved	ZUnknown	453	593	1.31	0.364363	1041	589	0.566	5.38816e-09	185	110	0.596	0.495767	235	241	1.025	0.739436	316	416	1.32	0.0269483	1.01	1.21	1.7	0.71	0.75	1.56	0.575	0.697347
Tb927.11.3740	proteasome regulatory ATPase subunit 2 (RPT2)	Ubiquitin.proteasome	1774	1660	0.936	0.904174	748	871	1.165	0.163234	306	266	0.869	0.976119	565	637	1.127	0.223394	4112	1993	0.48	3.33106e-20	0.52	0.67	1.29	0.52	0.536	1.05	0.576	0.697347
Tb927.11.13470	hypothetical protein, conserved	ZUnknown	1052	1088	1.035	0.935638	1512	1112	0.735	0.000498605	265	335	1.264	0.590536	527	452	0.856	0.31226	872	787	0.9	0.346511	0.87	2.04	4.43	0.46	0.593	1.08	0.576	0.662
Tb927.11.5390	hypothetical protein, conserved	ZUnknown	590	660	1.12	0.88411	328	356	1.087	0.630758	120	120	0.997	0.893276	263	224	0.854	0.251291	374	428	1.14	0.365321	1.02	0.62	0.78	0.8	0.641	1.06	0.576	0.810804
Tb927.10.370	calcineurin B subunit, putative	Calcium	387	698	1.804	0.0423753	636	660	1.038	0.855538	115	79	0.689	0.772104	143	206	1.437	0.0230614	194	299	1.54	0.0737869	0.85	1.02	1.5	0.68	1.033	1.63	0.577	0.81765
Tb927.10.15490	GDP-mannose 4,6 dehydratase, putative	Glycans	631	305	0.483	0.000543554	2352	920	0.391	4.41361e-18	351	286	0.815	0.657166	363	250	0.689	0.00500804	678	657	0.97	0.81229	2.01	1.89	1.58	1.2	0.277	1.37	0.577	0.593583
Tb927.10.10800	palmitoyl acyltransferase 2, TbPAT2	Lipids	792	936	1.181	0.94046	605	535	0.885	0.36029	291	217	0.745	0.652943	462	269	0.582	4.34636e-05	870	820	0.94	0.781553	0.8	0.94	1.34	0.7	0.676	1	0.578	0.651616
Tb927.10.3590	hypothetical protein, conserved	Mito.pathway	633	723	1.142	0.504453	1223	959	0.784	0.00988189	303	319	1.052	0.974579	435	496	1.141	0.217523	967	1297	1.34	0.000995813	1.17	1.19	1.98	0.6	0.654	1.22	0.578	0.654806
Tb927.11.7250	hypothetical protein, conserved	Mito.pathway	678	559	0.825	0.47949	583	557	0.957	0.781261	360	293	0.813	0.748508	532	465	0.874	0.292457	1362	1175	0.86	0.201625	1.05	0.22	0.43	0.51	0.472	1.05	0.578	0.720945
Tb927.4.1310	ZC3H9	RNA.binding	1068	1186	1.111	0.794062	1365	974	0.713	0.00202256	300	371	1.238	0.933013	599	475	0.793	0.101525	1269	1104	0.87	0.365321	0.78	1.38	1.52	0.91	0.636	1.02	0.578	0.651797
Tb927.10.5060	hypothetical protein, conserved	ZUnknown	607	679	1.118	0.764107	911	757	0.831	0.0723565	148	123	0.833	1	258	238	0.923	0.853983	341	333	0.98	0.816643	0.87	0.95	0.83	1.14	0.64	1.34	0.578	0.741759
Tb927.11.8100	hypothetical protein, conserved	ZUnknown	999	890	0.891	0.538688	1322	1413	1.069	0.517397	313	490	1.564	0.178518	440	255	0.579	0.000126121	487	373	0.77	0.0250508	0.86	0.93	1.94	0.48	0.51	0.77	0.578	0.80633
Tb927.10.6650	G10 protein homologue, putative, unknown function	ZUnknown	652	883	1.355	0.54361	1380	1150	0.833	0.0524995	229	264	1.156	0.784029	306	302	0.985	1	384	547	1.43	0.00202059	1.05	1.86	2.33	0.8	0.776	1.27	0.579	0.675699
Tb927.11.4930	hypothetical protein, conserved	ZUnknown	584	552	0.945	0.724831	762	717	0.941	0.651581	177	214	1.206	0.777651	304	301	0.991	0.896864	544	631	1.16	0.133892	1.23	0.69	1.21	0.57	0.541	1.11	0.579	0.737152
Tb927.9.3670	hypothetical protein, conserved, EEP superfamily, CCR4-Nocturnin homolog	ZUnknown	726	995	1.371	0.113096	1736	1453	0.837	0.0409421	401	325	0.81	0.763054	325	426	1.313	0.0711776	576	918	1.6	4.03527e-06	1.16	1.94	2.28	0.85	0.785	1.6	0.579	0.685656
Tb927.5.3490	hypothetical protein, conserved, LRR-RI like domain	ZUnknown	503	579	1.153	0.521737	1013	841	0.83	0.173427	139	171	1.231	0.825137	224	255	1.139	0.42779	356	371	1.04	0.846039	0.9	1.58	1.95	0.81	0.66	1.32	0.579	0.687378
Tb927.10.10310	hypothetical protein, conserved. metallo protease like	ZUnknown	1279	2148	1.679	0.183785	1722	1953	1.134	0.163647	367	383	1.043	0.924385	581	597	1.028	0.890463	1133	1234	1.09	0.364861	0.65	0.56	1.4	0.4	0.961	1.2	0.579	0.638825
Tb927.10.9660	CRN/SYF3 part of splicing PRP19 complex, putative	RNA.processing	1521	1805	1.187	0.494693	1055	822	0.779	0.0120671	523	613	1.172	0.844459	783	774	0.988	0.902056	1989	2081	1.05	0.626916	0.88	0.74	1	0.74	0.68	0.99	0.58	0.638825
Tb927.11.1940	hypothetical protein, conserved	ZUnknown	343	386	1.126	0.58931	1198	1354	1.13	0.22037	235	313	1.335	0.53951	212	305	1.437	0.0199557	325	443	1.36	0.015914	1.21	1.35	1.02	1.32	0.645	1.38	0.58	0.671628
Tb927.10.3160	hypothetical protein, conserved	ZUnknown	535	586	1.096	0.964149	751	692	0.922	0.521938	170	111	0.656	0.540012	325	208	0.638	0.000981735	548	431	0.79	0.0510743	0.72	1.02	1.17	0.87	0.627	1.17	0.58	0.631356
Tb927.1.4160	hypothetical protein, conserved	ZUnknown	702	611	0.87	0.500665	1577	1245	0.789	0.00668243	222	148	0.668	0.568133	252	162	0.644	0.015125	352	368	1.05	0.70233	1.2	0.98	1.44	0.68	0.498	1.44	0.58	0.690869
Tb927.11.8050	hypothetical protein, conserved	ZUnknown	1543	954	0.618	0.0212761	1478	1534	1.038	0.720075	453	431	0.951	0.897077	915	667	0.729	0.0102433	5133	2061	0.4	1.8573e-19	0.65	0.43	0.72	0.6	0.354	0.97	0.58	0.675708
Tb927.7.2360	N-acetyltransferase, putative	Enzyme	1695	1146	0.676	0.0562228	671	807	1.203	0.0947757	257	156	0.607	0.423506	967	580	0.599	0.000359931	4812	1890	0.39	1.06529e-32	0.58	1.13	2.22	0.51	0.387	1.02	0.581	0.675771
Tb927.4.4050	glycosomal transporter (GAT1)	Glycosome	1038	855	0.824	0.426519	2347	2388	1.017	0.872765	553	486	0.879	0.709817	877	736	0.839	0.151166	1915	1723	0.9	0.259428	1.09	1.43	1.83	0.78	0.472	1.16	0.581	0.676504
Tb927.11.15350	RBP39	RNA.binding	1106	1696	1.533	0.290592	1285	1114	0.867	0.135513	232	240	1.036	0.879463	367	433	1.178	0.201226	695	796	1.15	0.203752	0.75	1.14	2.92	0.39	0.878	1.3	0.581	0.776109
Tb927.6.2000	spliceosome-associated protein, SF3b(SAP)145	RNA.processing	1826	2588	1.417	0.209162	1808	1755	0.971	0.774708	525	625	1.192	0.654039	831	845	1.016	0.969165	2014	1712	0.85	0.092297	0.6	1.04	2.74	0.38	0.811	1.07	0.581	0.692066
Tb927.10.1250	MCP3, Ybak homogue, deacylation of misaminoacylated tRNA Pro	Translation.tRNA	1086	672	0.619	0.0148338	1212	1386	1.144	0.149016	258	365	1.416	0.471511	475	287	0.606	0.000163074	1873	647	0.35	4.81249e-33	0.56	2.38	2.64	0.9	0.354	0.82	0.581	0.646575
Tb927.10.13160	mannosyltransferase-II (MT-II)	GPI.anchors	678	562	0.828	0.500339	1482	1044	0.705	6.15637e-05	348	381	1.096	0.802116	347	301	0.868	0.332234	589	580	0.98	0.810112	1.19	0.86	0.96	0.9	0.474	1.13	0.582	0.651034
Tb927.11.2090	choline kinase (EK1)	Lipids	1029	764	0.743	0.19889	641	716	1.117	0.343748	360	295	0.818	0.81444	877	514	0.586	0.0092054	1993	1319	0.66	9.50896e-07	0.89	1.34	1.63	0.82	0.425	0.95	0.582	0.723714
Tb927.11.15500	Mitchondrial LSU ribosomal protein	Mito.translation	761	954	1.254	0.561241	1272	989	0.778	0.0175549	205	156	0.761	0.667671	397	327	0.823	0.202117	1032	816	0.79	0.0185857	0.63	1.92	4.8	0.4	0.718	1.25	0.582	0.627902
Tb927.10.1420	methionine aminopeptidase 2, (MetAP2)	Protease	1539	707	0.459	0.000121356	1396	1533	1.098	0.451546	580	660	1.139	0.879891	1120	701	0.625	2.37469e-06	6730	1995	0.3	1.59509e-28	0.64	0.45	0.58	0.78	0.263	0.82	0.582	0.734076
Tb927.11.11730	MRP protein, putative	Transporter	805	886	1.1	0.900338	2563	1682	0.656	6.94606e-07	267	249	0.931	1	393	357	0.907	0.555941	543	507	0.93	0.558956	0.85	1.17	0.36	3.25	0.63	1.51	0.582	0.699529
Tb927.10.5670	N-acetyltransferase subunit Nat1, putative (NAT1)	Enzyme	1047	418	0.4	2.58532e-06	377	537	1.424	0.00358199	421	433	1.03	0.936067	639	328	0.513	3.1398e-06	8033	1962	0.24	1.86628e-75	0.61	0.46	0.63	0.73	0.229	0.71	0.583	0.669699
Tb927.10.380	PPR5 mitochondrial RNA binding protein 1	Mito.translation	1028	734	0.714	0.128458	1034	671	0.649	0.000315726	354	328	0.928	1	408	335	0.82	0.12739	1143	952	0.83	0.0532855	1.17	0.69	1.19	0.58	0.409	1.06	0.583	0.708466
Tb927.7.5120	hypothetical protein, conserved	ZUnknown	815	1176	1.443	0.319104	1356	881	0.649	2.46691e-06	404	534	1.323	0.496327	277	333	1.201	0.310021	406	573	1.41	0.00301816	0.98	1.82	3.71	0.49	0.826	1.16	0.583	0.662527
Tb927.10.12110	hypothetical protein, conserved	ZUnknown	372	520	1.397	0.12457	387	313	0.808	0.135513	95	123	1.291	0.754045	195	248	1.272	0.0545224	225	353	1.57	0.000959634	1.12	1.24	1.94	0.64	0.8	1.16	0.583	0.752394
Tb927.7.2380	hypothetical protein, conserved	ZUnknown	422	653	1.547	0.0657192	446	623	1.395	0.0134621	109	83	0.765	0.883806	216	247	1.143	0.40748	290	410	1.41	0.0087728	0.91	1.13	2.35	0.48	0.886	1.28	0.583	0.720945
Tb927.11.8880	hypothetical protein, conserved	ZUnknown	1511	2224	1.472	0.504518	1565	1493	0.954	0.650227	397	570	1.434	0.391988	601	583	0.97	0.967564	1543	955	0.62	3.63505e-08	0.42	1.1	2.34	0.47	0.843	0.99	0.583	0.6737
Tb927.11.10260	hypothetical protein, conserved, no known domains	ZUnknown	1090	1110	1.018	0.989092	1073	1088	1.015	0.913682	354	340	0.961	1	574	491	0.854	0.2737	1523	1114	0.73	0.000420027	0.72	1.81	1.19	1.52	0.583	1.06	0.583	0.672698
Tb927.7.2480	peptidyl-prolyl cis-trans isomerase, putative (PAR45)	Chaperone	615	659	1.072	0.818333	1340	1161	0.866	0.122983	337	226	0.669	0.47306	413	417	1.009	1	676	840	1.24	0.0467872	1.16	1.17	2.09	0.56	0.614	1.38	0.584	0.64859
Tb927.4.2390	ATP-dependent DEAD/H RNA helicase, putative, no clear yeast homologue, resembles Prp43 and Prp22	RNA.processing	902	594	0.658	0.0673974	1545	1450	0.939	0.54132	612	607	0.991	1	562	385	0.685	0.000945515	1196	829	0.69	9.03021e-05	1.05	2.05	2.16	0.95	0.377	0.94	0.584	0.684877
Tb927.11.1330	hypothetical protein, conserved	ZUnknown	626	1343	2.146	0.0342753	675	657	0.973	0.829707	81	92	1.134	0.81821	206	367	1.781	2.33719e-05	359	504	1.4	0.101814	0.65	2.18	1.72	1.27	1.229	1.41	0.584	0.87286
Tb927.7.760	hypothetical protein, conserved	ZUnknown	1195	1013	0.847	0.500814	862	991	1.15	0.176688	490	572	1.168	0.828634	991	870	0.878	0.216526	3037	1711	0.56	3.90668e-09	0.66	2.44	1.98	1.23	0.485	0.92	0.584	0.764463
Tb927.4.4810	hypothetical protein, conserved	ZUnknown	469	486	1.036	0.914387	554	646	1.166	0.19165	148	180	1.217	0.707288	234	188	0.806	0.215877	861	740	0.86	0.139222	0.83	0.99	0.97	1.02	0.593	0.99	0.584	0.675805
Tb927.10.8640	hypothetical protein, conserved	ZUnknown	1152	2264	1.966	0.40441	1316	1399	1.063	0.554918	317	402	1.268	0.66332	474	585	1.233	0.134862	924	876	0.95	0.574916	0.48	0.51	0.96	0.53	1.126	1.16	0.584	0.690786
Tb927.10.15690	anaphase promoting complex, subunit 10-like protein	Cell.cycle	645	946	1.467	0.10574	705	667	0.947	0.679218	162	217	1.34	0.581783	239	303	1.268	0.132908	379	547	1.44	0.00130018	0.98	2.57	3.57	0.72	0.84	1.19	0.585	0.857277
Tb927.10.14220	hypothetical protein, conserved	ZUnknown	584	727	1.245	0.406175	1439	1873	1.302	0.00179706	298	222	0.745	0.491315	382	463	1.213	0.169157	951	1356	1.43	9.76903e-05	1.15	3.2	2.16	1.48	0.713	1.45	0.585	0.697347
Tb927.9.8520	hypothetical protein, conserved	ZUnknown	788	701	0.889	0.801131	838	1087	1.298	0.00714234	286	188	0.658	0.445792	445	415	0.933	0.902097	1220	800	0.66	1.13637e-05	0.74	3.95	3.24	1.22	0.509	1.2	0.585	0.690054
Tb927.4.1970	hypothetical protein, conserved	ZUnknown	915	1035	1.131	0.577942	1441	1149	0.797	0.012312	309	270	0.873	0.781961	397	377	0.95	0.955827	919	877	0.95	0.728351	0.84	1.67	2.23	0.75	0.647	1.27	0.585	0.690869
Tb927.10.11210	hypothetical protein, conserved	ZUnknown	1116	1101	0.986	0.829328	1071	976	0.912	0.390441	349	316	0.907	1	606	413	0.681	0.00165878	1777	1270	0.72	0.0914198	0.73	0.72	1.8	0.4	0.564	1.02	0.585	0.647884
Tb927.7.1020	hypothetical protein, conserved, Opoid receptor conserved region.	ZUnknown	730	830	1.137	0.66699	2633	1888	0.717	1.58343e-05	306	471	1.539	0.271903	209	352	1.681	0.000698532	296	460	1.56	0.000450619	1.37	1.98	2.54	0.78	0.651	1.8	0.585	0.746938
Tb927.3.2340	PEX2 peroxin-2,glycosome import protein (gim1)	Glycosome	561	370	0.66	0.0857443	954	740	0.776	0.0111841	262	254	0.97	1	276	221	0.799	0.252636	815	474	0.58	3.86516e-08	0.88	1.21	0.88	1.38	0.378	1.06	0.586	0.692066
Tb927.3.2370	hypothetical protein, conserved	Mito.pathway	864	911	1.055	0.985052	1006	704	0.7	0.000299846	193	288	1.495	0.557544	329	197	0.6	0.000295385	436	303	0.7	0.00220987	0.66	1.36	4.39	0.31	0.604	0.85	0.586	0.818915
Tb927.4.1090	endosomal integral membrane protein, putative	Vesicular.transport	527	471	0.893	0.668894	1461	1419	0.972	0.783859	378	320	0.847	0.77263	395	346	0.875	0.327056	927	1000	1.08	0.475026	1.21	3.35	1.97	1.7	0.511	1.23	0.586	0.647814
Tb927.9.8500	hypothetical protein	ZUnknown	940	1129	1.202	0.806866	1498	933	0.623	1.35421e-05	302	279	0.925	1	462	331	0.716	0.012871	690	643	0.93	0.554515	0.78	0.96	4.36	0.22	0.688	1.14	0.586	0.670166
Tb927.4.920	hypothetical protein, conserved	ZUnknown	1183	837	0.708	0.176336	1772	1536	0.867	0.104168	300	246	0.82	0.869975	611	500	0.818	0.117841	1392	841	0.6	2.65549e-08	0.85	1.36	1.92	0.71	0.405	1.21	0.586	0.741182
Tb927.10.1750	hypothetical protein, conserved	ZUnknown	542	875	1.615	0.658415	1386	1072	0.774	0.0484581	231	282	1.221	0.726682	247	227	0.922	0.65397	377	474	1.26	0.0705595	0.78	0.66	1.4	0.47	0.925	1.22	0.586	0.670166
Tb927.9.14180	chaperone protein DNAj, putative	Chaperone	1293	1874	1.45	0.211622	1570	1417	0.903	0.252338	301	231	0.768	0.831566	515	500	0.972	0.994908	778	900	1.16	0.1382	0.8	1.31	1.75	0.75	0.83	1.32	0.587	0.706933
Tb927.2.5180	aldo-keto reductase, putative	Enzyme	820	650	0.793	0.359533	1802	1439	0.799	0.00817788	283	250	0.881	0.830398	378	326	0.863	0.229368	728	729	1	0.954117	1.26	1.35	1.55	0.87	0.454	1.34	0.587	0.691096
Tb927.3.940	hypothetical protein, conserved	Mito.pathway	794	280	0.353	1.06713e-07	693	498	0.719	0.00344425	186	123	0.658	0.702013	445	158	0.355	1.65824e-17	804	461	0.57	8.71094e-08	1.62	1.15	4.11	0.28	0.202	0.96	0.587	0.677234
Tb927.7.1630	hypothetical protein, conserved	ZUnknown	1307	1000	0.766	0.172718	1072	856	0.799	0.018985	179	140	0.784	0.960903	562	304	0.54	3.99665e-06	880	524	0.6	8.10117e-08	0.78	#N/A	#N/A	#N/A	0.439	#N/A	0.587	0.860799
Tb927.10.11240	hypothetical protein, conserved	ZUnknown	365	242	0.662	0.256333	1259	1039	0.825	0.0441768	314	317	1.009	0.972394	350	261	0.744	0.0977238	964	800	0.83	0.0687688	1.25	3.26	1.81	1.8	0.379	1.06	0.587	0.684877
Tb927.11.2160	hypothetical protein, conserved	ZUnknown	709	736	1.038	0.933595	620	567	0.915	0.520015	140	155	1.106	0.877012	371	237	0.641	0.00172499	678	601	0.89	0.269002	0.85	3.94	6.25	0.63	0.594	0.99	0.587	0.689987
Tb927.9.2600	hypothetical protein, conserved	ZUnknown	1158	1932	1.668	0.238664	1809	2042	1.129	0.162818	233	328	1.409	0.391988	397	523	1.319	0.0213256	548	724	1.32	0.00412422	0.79	0.93	1.43	0.65	0.955	1.36	0.587	0.850317
Tb927.2.2540	hypothetical protein, conserved	ZUnknown	775	672	0.867	0.504453	693	446	0.644	0.000152532	172	264	1.536	0.590722	333	194	0.584	0.000138183	440	290	0.66	0.000711945	0.76	0.43	1.05	0.41	0.496	0.79	0.587	0.838282
Tb927.11.7290	pantothenate kinase subunit, putative	Enzyme	1813	1180	0.651	0.0904525	252	348	1.381	0.0229181	1180	1043	0.884	0.718157	1540	1647	1.069	0.672265	10176	5968	0.59	3.01104e-12	0.9	1.23	0.72	1.7	0.373	0.95	0.588	0.644039
Tb927.7.3060	hypothetical protein, conserved	ZUnknown	1045	1293	1.237	0.607667	1437	1153	0.802	0.107266	347	322	0.927	1	415	345	0.83	0.195066	720	807	1.12	0.203686	0.91	2.13	2.84	0.75	0.708	1.18	0.588	0.648447
Tb927.8.6290	hypothetical protein, conserved	ZUnknown	973	1216	1.249	0.356692	2188	2112	0.965	0.698696	338	408	1.207	0.654591	392	376	0.96	0.821436	498	601	1.21	0.128425	0.97	1.72	3.37	0.51	0.715	1.28	0.588	0.697347
Tb927.10.7750	hypothetical protein, conserved	ZUnknown	918	931	1.013	0.951607	1331	1178	0.885	0.461344	237	326	1.375	0.893459	391	308	0.786	0.14062	649	498	0.77	0.131736	0.76	0.97	2.62	0.37	0.58	1.03	0.588	0.695855
Tb927.11.7780	POMP16	Mito.pathway	2024	1012	0.5	0.000309138	681	604	0.886	0.30962	291	183	0.63	0.505466	667	427	0.641	8.63503e-05	6040	1684	0.28	4.34943e-60	0.56	0.37	1.19	0.31	0.286	0.98	0.589	0.724731
Tb927.6.4340	U2 SSm2-1/Sm15K, EmD3 paralogue in U2 Sm core (not Lsm5)	RNA.processing	1062	1373	1.293	0.431308	1817	1658	0.912	0.29744	212	260	1.228	0.763116	363	338	0.933	0.691453	389	469	1.21	0.135138	0.93	0.98	2.88	0.34	0.74	1.31	0.589	0.870618
Tb927.11.13350	hypothetical protein, conserved	ZUnknown	888	1608	1.811	0.19772	2116	1542	0.729	0.000110011	436	722	1.655	0.191068	430	490	1.139	0.277389	738	799	1.08	0.410653	0.6	1.61	0.84	1.91	1.037	1.08	0.589	0.64859
Tb927.9.3130	hypothetical protein, conserved	ZUnknown	1058	1054	0.996	0.992846	1446	1388	0.96	0.69866	706	811	1.149	0.883806	612	627	1.024	1	1893	1170	0.62	1.81214e-08	0.62	0.81	1.03	0.79	0.57	0.98	0.589	0.676584
Tb927.7.4510	hypothetical protein, conserved	ZUnknown	694	590	0.85	0.629013	525	565	1.076	0.58183	170	137	0.804	0.799153	408	389	0.955	0.763743	1231	990	0.8	0.0223667	0.95	0.63	0.5	1.27	0.487	1.11	0.589	0.72901
Tb927.11.1830	hypothetical protein, conserved	ZUnknown	729	407	0.559	0.00513232	289	429	1.482	0.0254666	370	273	0.737	0.610192	570	399	0.7	0.00654055	2630	1676	0.64	4.80326e-06	1.14	0.15	0.33	0.45	0.32	0.95	0.589	0.674819
Tb927.10.8700	selenoprotein, putative (SelK)	ZUnknown	380	618	1.624	0.47293	549	331	0.603	3.31412e-05	102	71	0.702	0.799153	183	173	0.943	0.975704	208	285	1.37	0.100848	0.84	#N/A	#N/A	#N/A	0.93	#N/A	0.589	0.751818
Tb927.5.1280	alanine racemase, putative	Amino.acids	650	635	0.977	0.977408	777	636	0.819	0.0719683	174	139	0.8	0.90134	331	335	1.013	0.732737	742	812	1.09	0.374216	1.12	1.72	2.87	0.6	0.559	1.25	0.59	0.683064
Tb927.9.9940	PACRGB,flagellar component	Cytoskeleton	1303	1472	1.129	0.6616	907	863	0.952	0.699828	231	311	1.343	0.590536	388	469	1.211	0.0657721	2180	1120	0.51	9.05309e-16	0.46	0.55	0.72	0.76	0.646	1.03	0.59	0.698951
Tb927.10.4590	mitochondrial inner membrane signal peptidase, putative	Mito.biogenesis	528	608	1.153	0.816106	856	696	0.812	0.0447158	153	118	0.769	0.826245	226	166	0.733	0.124997	297	308	1.04	0.859949	0.9	1.29	2.08	0.62	0.66	1.27	0.59	0.701757
Tb927.7.5460	EAP3 exosome-associated protein 3	RNA.degradation	649	670	1.032	0.908105	680	736	1.082	0.52945	161	207	1.285	0.784095	302	268	0.887	0.47227	624	590	0.94	0.602588	0.92	2.36	2.54	0.93	0.591	1.03	0.59	0.699529
Tb927.8.6680	adaptin complex AP3 sigma subunit	Vesicular.transport	511	651	1.275	0.490044	554	462	0.834	0.137525	109	100	0.913	1	250	244	0.974	0.89067	329	361	1.1	0.701589	0.86	1.03	1.54	0.67	0.73	1.2	0.59	0.708296
Tb927.11.430	hypothetical protein, conserved	ZUnknown	631	723	1.146	0.776123	692	640	0.924	0.500006	172	140	0.811	0.83383	301	291	0.967	0.810808	377	466	1.24	0.0952304	1.08	2.8	4.44	0.63	0.656	1.24	0.59	0.720156
Tb927.6.2150	cell division cycle protein 16, putative	Cell.cycle	1022	994	0.973	0.904253	1927	2000	1.037	0.762636	491	691	1.409	0.491663	703	680	0.967	0.922968	1958	1529	0.78	0.00400261	0.8	0.78	1.15	0.68	0.557	1.01	0.591	0.684877
Tb927.10.6610	chaperone protein DNAj, putative	Chaperone	883	564	0.639	0.0281092	1058	822	0.777	0.0104279	299	175	0.585	0.174151	587	247	0.421	9.02651e-13	1005	629	0.63	5.71411e-05	0.98	1.54	1.73	0.89	0.366	1.04	0.591	0.672698
Tb927.11.10110	actin-like protein, putative	Cytoskeleton	1349	2155	1.598	0.0621748	1293	1270	0.982	0.873165	325	360	1.107	0.826245	581	640	1.102	0.331324	1482	1799	1.21	0.0200595	0.76	0.89	1.39	0.64	0.915	1.14	0.591	0.676584
Tb927.1.2820	pteridine transporter, putative	Folate	2937	1856	0.632	0.0151371	9093	8983	0.988	0.962758	2039	1521	0.746	0.591697	543	257	0.474	0.00333515	1287	687	0.53	1.4792e-11	0.84	12.79	30.45	0.42	0.362	1.03	0.591	0.675708
Tb927.8.2050	GDP-Man pyrophosphorylase	Glycans	1221	1058	0.867	0.491803	1661	1453	0.875	0.132466	333	221	0.664	0.497645	662	491	0.742	0.0185861	3072	1480	0.48	6.72273e-19	0.56	1.89	1.85	1.02	0.496	1.16	0.591	0.688914
Tb927.5.4560	guanine deaminase, putative	Nucleotides	1061	599	0.565	0.00291806	1870	1442	0.771	0.00231834	421	270	0.641	0.341204	632	393	0.622	8.41207e-05	3226	861	0.27	5.53386e-15	0.47	0.14	0.07	1.89	0.323	1.09	0.591	0.668417
Tb927.10.9950	hypothetical protein, conserved	ZUnknown	598	471	0.788	0.395465	1212	881	0.727	0.000709377	278	242	0.869	0.794592	285	214	0.752	0.0384812	529	492	0.93	0.547979	1.18	2.59	3.05	0.85	0.451	1.19	0.591	0.674527
Tb927.10.12230	hypothetical protein, conserved	ZUnknown	807	1177	1.457	0.0790092	1324	1065	0.805	0.0284242	325	466	1.433	0.497645	388	518	1.336	0.00754026	460	779	1.69	2.36336e-07	1.16	2.57	3.13	0.82	0.834	1.2	0.591	0.64124
Tb927.7.5520	hypothetical protein, conserved	ZUnknown	732	589	0.804	0.256021	1166	1044	0.895	0.376682	239	138	0.576	0.255482	357	171	0.479	3.77142e-07	605	610	1.01	0.941645	1.25	1.62	1.47	1.1	0.46	1.2	0.591	0.684877
Tb927.8.3670	hypothetical protein	ZUnknown	252	305	1.209	0.819447	966	692	0.716	0.000909292	89	147	1.638	0.511914	61	68	1.115	0.514168	154	196	1.28	0.224397	1.06	1.61	1.22	1.32	0.692	1.54	0.592	0.836629
Tb927.8.3360	hypothetical protein, conserved	ZUnknown	155	286	1.848	0.0353009	555	490	0.882	0.526292	55	67	1.228	0.893276	45	71	1.584	0.0415853	58	103	1.79	0.0097795	0.97	2.66	2.4	1.11	1.058	1.98	0.592	0.819313
Tb927.11.610	hypothetical protein, conserved	ZUnknown	1206	1502	1.246	0.728937	840	833	0.992	0.961253	234	237	1.011	0.957324	455	388	0.852	0.376935	1221	1056	0.87	0.138937	0.69	1.51	2.16	0.7	0.713	1.07	0.592	0.73935
Tb927.10.11990	hypothetical protein, conserved,RNA-binding protein	RNA.binding	1053	883	0.838	0.462968	745	882	1.183	0.116628	138	206	1.491	0.479625	350	263	0.752	0.0733828	1043	434	0.42	9.96888e-20	0.5	0.44	0.85	0.52	0.48	0.93	0.593	0.85202
Tb927.10.1640	hypothetical protein	ZUnknown	94	68	0.726	0.319104	138	117	0.846	0.477328	49	53	1.078	0.997049	56	41	0.736	0.678708	129	148	1.15	0.521542	1.58	#N/A	#N/A	#N/A	0.416	#N/A	0.593	0.805462
Tb927.10.11530	hypothetical protein, conserved	ZUnknown	838	964	1.15	0.933595	790	910	1.151	0.193152	103	119	1.163	0.756004	318	229	0.718	0.0155417	509	378	0.74	0.0143769	0.65	1.09	2.37	0.46	0.658	1.12	0.593	0.830381
Tb927.8.6660	paraflagellar rod protein PFC1	Cytoskeleton	844	565	0.669	0.184626	244	263	1.077	0.793692	292	193	0.662	0.341251	575	550	0.957	0.905383	7726	5020	0.65	0.000154453	0.97	1.61	0.77	2.08	0.383	1.01	0.594	0.734076
Tb927.11.5140	ubiquitin carboxyl-terminal hydrolase, Clan CA cysteine peptidase, family C12, putative	Ubiquitin.proteasome	1143	928	0.812	0.442385	1067	845	0.792	0.0162156	212	184	0.87	0.837197	546	419	0.768	0.0210742	2482	1418	0.57	1.47079e-11	0.7	1.86	1.96	0.95	0.465	1.09	0.594	0.677234
Tb927.3.630	hypothetical protein, conserved	ZUnknown	305	328	1.077	0.968983	321	331	1.033	0.982197	74	55	0.747	1	88	55	0.624	0.0296585	162	139	0.86	0.413096	0.8	2.29	1.22	1.88	0.617	1.21	0.594	0.898466
Tb927.10.8670	hypothetical protein, conserved	ZUnknown	346	414	1.196	0.840347	877	751	0.857	0.15454	133	132	0.99	0.928357	123	144	1.171	0.896882	218	254	1.16	0.405062	0.97	1.18	2.95	0.4	0.685	1.56	0.594	0.731815
Tb927.10.7320	hypothetical protein, conserved	ZUnknown	602	926	1.538	0.318573	1411	797	0.565	1.11879e-10	179	100	0.559	0.420076	250	278	1.115	0.585458	343	531	1.55	0.000126574	1.01	1.15	3.59	0.32	0.881	1.76	0.594	0.684877
Tb927.10.11500	hypothetical protein, conserved	ZUnknown	465	516	1.109	0.980393	933	561	0.602	4.69558e-07	200	197	0.984	1	236	203	0.862	0.376935	419	437	1.04	0.728685	0.94	0.66	1.61	0.41	0.635	1.18	0.594	0.648447
Tb927.3.3260	hypothetical protein, conserved, kinetoplastid-specific, poly(E) repeats	ZUnknown	957	1489	1.555	0.630059	2040	2283	1.119	0.191963	380	436	1.147	0.721478	332	434	1.306	0.136993	432	612	1.42	0.00178991	0.91	0.53	0.95	0.56	0.89	1.46	0.594	0.718242
Tb927.9.10350	hypothetical protein, conserved, SNF7-related domain	ZUnknown	350	252	0.721	0.232628	614	569	0.925	0.533669	166	129	0.779	0.781961	321	278	0.864	0.371447	552	514	0.93	0.502225	1.29	4.27	2.41	1.77	0.413	1.16	0.594	0.6737
Tb927.10.13620	NADH-ubiquinone oxidoreductase complex I subunit, NDUFA9 subunit, putative	Mito.e.transport	854	821	0.961	0.917719	1161	894	0.77	0.00548302	295	298	1.011	0.966338	554	506	0.913	0.868814	2258	1220	0.54	2.13386e-07	0.56	2.32	4.38	0.53	0.55	1.06	0.595	0.646575
Tb927.11.9800	serine peptidase, Clan SP, family S59, putative Nucleoporin	Nuclear.transport	592	708	1.196	0.504453	2024	1394	0.689	3.86507e-06	261	308	1.181	0.78647	165	234	1.416	0.423451	281	402	1.43	0.00751856	1.2	4.26	4.35	0.98	0.685	1.8	0.595	0.72901
Tb927.7.6450	tRNA-dihydrouridine synthase 3, putative	rRNA.tRNA.process	973	644	0.662	0.0626592	2061	1655	0.803	0.00828171	627	469	0.747	0.467943	682	550	0.807	0.0486173	2163	1138	0.53	5.27164e-14	0.79	2.02	1.06	1.9	0.379	1.16	0.595	0.688027
Tb927.11.4200	ERGIC53 paralogue, lectin-like, ER quality control	Vesicular.transport	452	330	0.729	0.231909	549	501	0.912	0.506665	314	212	0.676	0.401766	534	367	0.688	0.0028905	2713	2150	0.79	0.00589266	1.09	1.69	0.99	1.71	0.417	1.04	0.595	0.662
Tb927.11.13100	hypothetical protein, conserved	ZUnknown	1087	1462	1.345	0.634742	1248	1313	1.052	0.628213	350	309	0.883	0.83425	537	421	0.784	0.0446786	836	986	1.18	0.0614671	0.88	0.86	1.28	0.67	0.77	1.12	0.595	0.670166
Tb927.11.12220	catalytic subunit of the vacuolar transporter chaperone 4, polyphosphate polymerase, Vtc4	Acidocalcisome	788	629	0.799	0.442509	797	725	0.91	0.422137	513	399	0.778	0.471511	598	695	1.163	0.160035	3075	1650	0.54	1.35384e-14	0.67	1.13	1.35	0.84	0.457	1.1	0.596	0.684877
Tb927.11.7230	palmitoyl acyltransferase 8, putative	Lipids	226	445	1.968	0.0233496	967	1142	1.18	0.0906113	90	239	2.644	0.0392983	92	123	1.338	0.132624	124	225	1.81	0.000167531	0.92	1.03	0.96	1.07	1.127	1.24	0.596	0.775729
Tb927.6.3360	hypothetical protein, conserved	Mito.pathway	429	301	0.702	0.137521	875	974	1.113	0.325398	132	238	1.801	0.263679	199	126	0.634	0.0091928	266	193	0.73	0.0237521	1.03	3.75	4.87	0.77	0.402	0.83	0.596	0.832755
Tb927.3.3670	TRRM3	RNA.binding	1160	757	0.653	0.0307721	597	767	1.285	0.0193891	613	426	0.694	0.318776	757	584	0.771	0.00896689	5001	1583	0.32	8.36777e-49	0.49	0.31	0.58	0.53	0.374	0.96	0.596	0.697347
Tb927.9.3460	ZC3H27	RNA.binding	631	637	1.009	0.999692	1366	1399	1.024	0.813605	660	765	1.16	0.893414	570	524	0.919	0.406867	1039	1195	1.15	0.13469	1.14	1.3	1.24	1.05	0.578	0.98	0.596	0.66716
Tb927.9.10060	hypothetical protein, conserved	ZUnknown	341	339	0.993	0.942467	369	343	0.929	0.650227	105	100	0.953	1	165	164	0.996	0.844652	276	364	1.32	0.05782	1.33	3.1	2.9	1.07	0.568	1.17	0.596	0.712924
Tb927.11.12070	hypothetical protein, conserved	ZUnknown	647	796	1.23	0.499686	1054	1172	1.111	0.314516	240	257	1.072	0.893276	314	343	1.094	0.695917	577	552	0.96	0.604765	0.78	1.83	1.62	1.13	0.704	1.22	0.596	0.685889
Tb927.10.9170	hypothetical protein, conserved	ZUnknown	661	777	1.176	0.547468	1086	702	0.647	7.51208e-06	201	150	0.745	0.726062	236	310	1.314	0.0836744	346	819	2.37	6.99959e-16	2.02	1.49	1.51	0.99	0.673	1.61	0.596	0.708086
Tb927.11.8180	hypothetical protein, conserved	ZUnknown	933	964	1.033	0.924513	724	843	1.164	0.222205	274	170	0.62	0.391372	467	406	0.869	0.218635	960	820	0.85	0.0983936	0.83	1.26	2.8	0.45	0.591	1.18	0.596	0.684877
Tb927.1.650	hypothetical protein, conserved	ZUnknown	520	823	1.583	0.462788	654	662	1.013	0.948354	175	210	1.201	0.748963	189	238	1.261	0.165039	237	333	1.41	0.0202694	0.89	0.88	0.98	0.9	0.906	1.22	0.596	0.820746
Tb927.1.1040	hypothetical protein, conserved	ZUnknown	283	636	2.243	0.142516	1725	1867	1.082	0.527139	94	234	2.485	0.11074	43	129	3.003	5.66742e-08	92	212	2.29	4.79733e-06	1.02	0.51	0.5	1.02	1.284	3.15	0.596	0.816722
Tb927.3.4940	5-histidylcysteine sulfoxide synthase, 1st step ovothiol s/s	Redox	914	958	1.048	0.936852	501	589	1.177	0.164788	532	588	1.105	0.95742	576	599	1.04	0.769144	2369	1710	0.72	0.00010019	0.69	2.25	1.77	1.27	0.6	0.93	0.597	0.654806
Tb927.11.660	hypothetical protein, conserved. predicted zinc finger protein	Zinc.finger	997	1242	1.246	0.43377	1405	1287	0.916	0.34496	448	672	1.5	0.277417	557	509	0.914	0.674467	844	840	1	0.928977	0.8	1.09	2.27	0.48	0.713	0.93	0.597	0.684327
Tb927.10.11810	hypothetical protein, conserved	ZUnknown	575	519	0.903	0.775971	1310	1324	1.011	0.933111	386	311	0.806	0.791364	432	581	1.344	0.00821984	921	1101	1.2	0.0835672	1.32	2.73	2.29	1.19	0.517	1.36	0.597	0.662384
Tb927.11.1980	ZC3H41	RNA.binding	1080	539	0.499	0.111563	197	333	1.687	0.00042303	436	386	0.886	0.840699	783	934	1.193	0.103374	16809	4803	0.29	1.14982e-63	0.57	1.32	0.55	2.4	0.286	0.92	0.598	0.697347
Tb927.11.9640	glycyl-tRNA synthetase, putative	Translation.tRNA	1817	1353	0.744	0.227012	1091	1255	1.15	0.140944	432	317	0.734	0.725577	852	961	1.128	0.291262	7145	3386	0.47	1.61245e-21	0.64	0.45	0.7	0.64	0.426	1.08	0.598	0.708571
Tb927.11.380	B9 domain-containing protein 2,MKS1-related protein 2, putative (b9d2)	ZUnknown	558	781	1.401	0.307744	649	861	1.325	0.0692787	155	118	0.762	0.750561	262	238	0.905	0.514474	397	470	1.18	0.145628	0.84	0.99	1.1	0.9	0.802	1.25	0.598	0.777781
Tb927.10.4200	hypothetical protein, conserved	ZUnknown	649	455	0.702	0.48981	887	838	0.945	0.59059	505	457	0.905	0.830083	449	396	0.882	0.382567	1870	1236	0.66	6.19455e-05	0.94	2.05	0.82	2.51	0.402	1	0.598	0.690869
Tb927.11.12920	hypothetical protein, conserved	ZUnknown	616	644	1.045	0.957215	644	440	0.684	0.00100521	317	224	0.708	0.64355	366	274	0.748	0.0307244	594	668	1.12	0.263369	1.08	1.13	1.24	0.91	0.598	1.11	0.598	0.628166
Tb927.11.2520	UDP-N-acetylglucosamine pyrophosphorylase, putative	Glycans	1065	865	0.812	0.487781	1214	1148	0.945	0.590452	376	289	0.767	0.632802	639	561	0.879	0.461278	3029	2104	0.69	5.41111e-06	0.85	1.97	1.63	1.21	0.465	1.12	0.599	0.684877
Tb927.7.3510	Mitchondrial LSU ribosomal protein	Mito.translation	707	698	0.987	0.897898	1513	1247	0.824	0.0319934	434	510	1.175	0.861268	396	464	1.172	0.197423	757	1018	1.34	0.00215694	1.36	1.04	1.68	0.62	0.565	1.19	0.6	0.679891
Tb927.3.3170	hypothetical protein, conserved	ZUnknown	1323	1389	1.05	1	1118	948	0.848	0.101104	611	476	0.778	0.41636	952	841	0.884	0.577329	3658	2097	0.57	7.24031e-05	0.55	1.83	1.76	1.04	0.601	1.05	0.6	0.652893
Tb927.9.15890	ESAG5, putative	ESAG	329	261	0.793	0.380905	1226	1033	0.843	0.0611328	293	339	1.157	0.866084	283	266	0.941	0.830392	568	460	0.81	0.0424695	1.02	2.58	0.45	5.77	0.454	1.12	0.601	0.690869
Tb927.3.870	hypothetical protein, conserved, match to histone RNA hairpin binding proteins	RNA.binding	920	733	0.797	0.392756	1097	1297	1.183	0.0845476	237	288	1.216	0.711188	329	310	0.943	0.948081	1473	813	0.55	1.2723e-11	0.69	0.6	0.69	0.87	0.456	1.04	0.601	0.720156
Tb927.11.15810	NADH dehydrogenase subunit NI2M, putative	Mito.e.transport	1231	1498	1.218	0.362215	961	877	0.913	0.399946	207	158	0.762	0.646244	496	554	1.115	0.263371	1626	1862	1.14	0.130163	0.94	1.76	4.76	0.37	0.697	1.22	0.602	0.697347
Tb927.11.16970	protein phosphatase 4, putative	Protein.phosphatase	1033	1009	0.976	0.897816	585	536	0.916	0.511695	302	377	1.249	0.599973	706	551	0.781	0.272059	1841	1210	0.66	1.06002e-06	0.67	1.29	1.5	0.86	0.559	0.9	0.602	0.685656
Tb927.10.1520	small GTPase, putative,Ras-related protein, putative (RAB21)	Vesicular.transport	572	1011	1.766	0.143699	1234	1141	0.925	0.469975	246	159	0.647	0.561017	341	367	1.077	0.662594	521	1051	2.02	2.99313e-13	1.14	1.49	2.01	0.74	1.011	1.48	0.602	0.692066
Tb927.11.2840	hypothetical protein, conserved	ZUnknown	950	411	0.433	1.78819e-05	568	518	0.913	0.536719	129	88	0.682	0.727015	350	171	0.489	4.71734e-08	1023	539	0.53	1.28018e-07	1.22	0.87	1.3	0.67	0.248	1.05	0.602	0.845414
Tb927.11.12720	hypothetical protein, conserved	ZUnknown	1183	1240	1.048	0.956752	583	1176	2.018	2.70059e-14	470	790	1.682	0.206188	607	373	0.615	1.38144e-05	1513	1079	0.71	0.000297259	0.68	0.32	0.46	0.69	0.6	0.64	0.602	0.644734
Tb927.10.8190	Tric complex theta subunit (TCP-1-theta)	Chaperone	4997	2974	0.595	0.012448	1830	1559	0.852	0.0592974	427	333	0.781	0.619685	886	1400	1.581	2.39579e-06	19897	5943	0.3	7.36745e-52	0.5	0.54	1.23	0.44	0.341	1.06	0.603	0.710442
Tb927.9.13120	POMP8	Mito.membrane	633	1371	2.164	0.0589532	1277	1419	1.111	0.278271	159	441	2.777	0.000713602	198	356	1.8	1.01716e-06	290	392	1.35	0.0282386	0.62	1.27	3.18	0.4	1.239	1.21	0.603	0.880238
Tb927.2.5240	PRP19-like protein, putative (TbPRP19)	RNA.processing	1788	1717	0.961	0.736094	1800	1819	1.01	0.955589	505	407	0.806	0.525188	960	757	0.789	0.0109501	3818	2032	0.53	9.96675e-05	0.55	1.12	1.22	0.92	0.55	1.08	0.603	0.70853
Tb927.9.4050	hypothetical protein, conserved	ZUnknown	1082	825	0.762	0.192412	2060	1630	0.791	0.00529019	616	624	1.013	0.938436	493	415	0.843	0.320638	976	1079	1.11	0.275324	1.45	#N/A	#N/A	#N/A	0.436	#N/A	0.603	0.697347
Tb927.11.15080	hypothetical protein, conserved	ZUnknown	1098	386	0.351	7.74472e-09	372	338	0.91	0.509443	86	101	1.171	0.983268	407	115	0.282	1.34948e-20	935	315	0.34	1.13261e-27	0.96	0.9	2.14	0.42	0.201	0.77	0.603	0.821212
Tb927.11.7140	cell cycle sequence binding phosphoprotein CSB)II	RNA.binding	995	1005	1.01	0.930758	1417	889	0.627	3.34185e-06	276	175	0.632	0.281118	599	500	0.834	0.151044	2114	1569	0.74	0.0323669	0.73	1.37	1.85	0.74	0.578	1.23	0.604	0.687065
Tb927.7.6380	U4-specific Sm protein Ssm4, SmD3 paralogue	RNA.processing	592	876	1.48	0.551332	1532	1166	0.761	0.0265006	182	264	1.453	0.52953	225	242	1.074	0.494608	268	359	1.34	0.0182987	0.91	1	1.75	0.57	0.847	1.35	0.604	0.752315
Tb927.8.6880	IF2 translation initiation factor IF-2, putative	Translation	520	367	0.706	0.155693	1681	1378	0.819	0.0228179	488	488	1	0.934644	336	272	0.808	0.167037	571	531	0.93	0.435293	1.32	0.93	0.93	1	0.404	1.12	0.604	0.689421
Tb927.10.6030	20S proteasome subunit alpha-6, (putative) (TbPSA6)	Ubiquitin.proteasome	2007	1745	0.87	0.416716	1198	1126	0.94	0.532125	211	130	0.617	0.422291	696	478	0.686	0.0352799	4352	1546	0.36	7.03458e-24	0.41	0.4	0.73	0.55	0.498	1.1	0.604	0.6737
Tb927.8.7370	hypothetical protein	ZUnknown	482	409	0.848	0.739123	1574	1360	0.864	0.097754	294	225	0.764	0.530125	492	469	0.953	0.957865	1332	1101	0.83	0.0530382	0.98	7.53	10.04	0.75	0.485	1.3	0.604	0.702129
Tb927.10.11190	hypothetical protein, conserved	ZUnknown	652	637	0.976	0.983007	1301	1000	0.769	0.00838175	431	373	0.864	0.749353	476	534	1.122	0.496809	946	1231	1.3	0.00408949	1.33	2.53	1.6	1.58	0.559	1.28	0.604	0.718242
Tb927.3.3370	hypothetical protein, conserved	ZUnknown	672	608	0.905	0.734479	2865	2254	0.787	0.00180146	315	597	1.894	0.115132	462	409	0.885	0.560981	864	763	0.88	0.190488	0.98	3.75	5.6	0.67	0.518	1.07	0.604	0.699907
Tb927.5.1590	hypothetical protein, conserved	ZUnknown	466	273	0.586	0.0233496	794	572	0.721	0.00206739	164	176	1.07	0.890953	252	128	0.509	1.05063e-05	369	256	0.69	0.0295489	1.18	1.77	1.69	1.05	0.335	0.93	0.604	0.691096
Tb927.6.4160	hypothetical protein, conserved	ZUnknown	1325	2223	1.677	0.2824	2531	1329	0.525	4.35402e-09	471	434	0.922	0.946748	538	692	1.286	0.0454298	700	991	1.42	0.000332525	0.84	0.81	3.24	0.25	0.96	1.48	0.604	0.73122
Tb927.11.12610	cyclin 1,serine peptidase family S51, peptidase E, putative	Cell.cycle	736	1107	1.505	0.0562228	1334	1169	0.876	0.170736	241	356	1.478	0.47213	450	539	1.199	0.180259	1221	1420	1.16	0.083546	0.77	1.01	1.91	0.53	0.862	1.14	0.605	0.682728
Tb927.9.8410	chaperone protein DNAj, putative	Chaperone	1203	808	0.672	0.0586631	588	953	1.621	8.18036e-07	335	277	0.826	0.726924	727	570	0.784	0.0158244	4983	2136	0.43	5.98773e-20	0.64	0.28	0.41	0.69	0.385	0.96	0.605	0.690054
Tb927.10.2620	HSP20 cold-shock domain (p23-like)	Chaperone	2290	2332	1.018	0.956762	919	1075	1.17	0.128991	206	250	1.214	0.777945	812	575	0.708	0.00278874	2092	1134	0.54	2.08991e-13	0.53	0.57	1.78	0.32	0.583	0.97	0.605	0.83742
Tb927.3.2410	PEX10 peroxisome assembly protein	Glycosome	702	1134	1.615	0.160205	1147	1123	0.98	0.870279	193	158	0.815	0.798637	324	390	1.202	0.167547	690	700	1.01	0.804649	0.63	1.36	1.64	0.83	0.925	1.39	0.605	0.722662
Tb927.10.4040	3-Ketosphinganine reductase	Lipids	1472	1613	1.096	0.902526	1159	1016	0.877	0.178392	253	120	0.474	0.481121	431	345	0.8	0.637542	1070	927	0.87	0.17858	0.79	3.58	7.16	0.5	0.627	1.36	0.605	0.839361
Tb927.5.450	NADH-ubiquinone oxidoreductase, mitochondrial, putative	Mito.e.transport	1247	897	0.72	0.0950785	1197	1247	1.042	0.689574	552	421	0.761	0.593146	659	378	0.574	4.18762e-06	3180	1905	0.6	2.59085e-10	0.83	0.78	0.82	0.95	0.412	0.95	0.605	0.72901
Tb927.11.1020	ribokinase, putative	PPP	2956	1092	0.369	1.0083e-05	399	460	1.154	0.455308	229	224	0.976	0.921828	1025	678	0.662	0.010999	17826	3979	0.22	1.77149e-70	0.6	0.39	1.15	0.34	0.211	0.91	0.605	0.684733
Tb927.3.890	hypothetical protein, conserved	ZUnknown	643	681	1.059	0.932329	938	898	0.958	0.693497	277	306	1.105	0.821734	299	346	1.159	0.378194	447	497	1.11	0.493383	1.05	2.07	1.51	1.37	0.606	1.2	0.605	0.752394
Tb927.3.2740	hypothetical protein, conserved	ZUnknown	543	948	1.745	0.00746597	1266	1300	1.027	0.840065	201	347	1.722	0.211986	202	259	1.28	0.0452902	324	458	1.41	0.00530515	0.81	1.53	1.94	0.79	0.999	1.23	0.605	0.702667
Tb927.11.15120	hypothetical protein, conserved	ZUnknown	1214	999	0.823	0.456609	244	311	1.272	0.169407	497	436	0.879	0.826245	865	869	1.004	0.938157	4236	2525	0.6	8.9671e-11	0.72	0.49	0.52	0.95	0.471	0.97	0.605	0.662
Tb927.5.1130	hypothetical protein, conserved	Mito.pathway	586	355	0.605	0.0163452	124	104	0.834	0.491875	126	88	0.696	0.809092	305	159	0.522	1.9521e-05	1648	1108	0.67	1.21479e-05	1.11	0.71	0.64	1.11	0.346	0.95	0.606	0.694209
Tb927.6.5120	60S acidic ribosomal protein P2	Ribosome	16370	16238	0.992	0.849837	9709	16690	1.719	7.95757e-18	1850	1868	1.009	0.89038	8291	4176	0.504	0.00022017	7438	5175	0.7	1.91017e-06	0.7	0.06	0.21	0.28	0.568	0.97	0.606	0.87159
Tb927.5.3740	hypothetical protein, conserved	ZUnknown	269	290	1.079	0.878394	723	918	1.269	0.0224095	142	183	1.289	0.682165	104	97	0.932	0.764721	149	187	1.25	0.192348	1.16	2.68	#N/A	#N/A	0.618	1.18	0.606	0.800305
Tb927.10.16020	hypothetical protein, conserved	ZUnknown	622	650	1.046	0.947292	1010	816	0.808	0.0543876	248	176	0.707	0.482481	274	265	0.968	0.814424	459	424	0.92	0.484962	0.88	1.72	1.15	1.49	0.599	1.37	0.606	0.681661
Tb927.7.3380	hypothetical protein, conserved	ZUnknown	920	585	0.636	0.180571	1216	1125	0.926	0.447291	272	174	0.641	0.391988	544	410	0.755	0.0119474	1922	1182	0.62	2.6246e-08	0.97	0.49	0.74	0.66	0.364	1.18	0.606	0.734983
Tb927.9.14990	hypothetical protein, conserved, no clear yeast or human matches	ZUnknown	808	698	0.863	0.563427	324	399	1.233	0.136217	126	155	1.226	0.721134	307	153	0.498	7.07404e-06	613	283	0.46	4.47099e-12	0.54	0.55	2.39	0.23	0.494	0.79	0.606	0.813957
Tb927.1.3070	hypothetical protein, conserved, poly(Q), poly(H)	ZUnknown	829	511	0.616	0.0183271	642	710	1.107	0.419116	389	275	0.707	0.395561	659	511	0.776	0.0122454	3821	1790	0.47	0.000283572	0.76	2.45	2.11	1.16	0.353	1.01	0.606	0.64124
Tb927.11.8400	Mitochondrial RNA processing endonuclease 1 (mRPN1)	Mito.RNA	556	470	0.847	0.591955	1190	1173	0.986	0.884351	406	606	1.493	0.409777	388	346	0.891	0.477758	597	661	1.11	0.461679	1.31	1.79	1.95	0.92	0.485	0.9	0.607	0.700642
Tb927.8.3550	MAPK3 protein kinase	Protein.kinase	427	223	0.523	0.0552329	91	95	1.045	0.85787	307	188	0.612	0.423506	318	208	0.653	0.000854543	1232	1060	0.86	0.115905	1.64	3.18	0.98	3.23	0.299	0.98	0.607	0.706933
Tb927.11.13630	hypothetical protein, conserved	ZUnknown	24	42	1.776	0.221277	23	28	1.19	0.805333	29	19	0.65	0.936067	27	35	1.308	0.366458	78	169	2.16	0.108491	1.21	3.29	0.41	8.1	1.017	#N/A	0.607	0.712296
Tb927.6.2190	hypothetical protein, conserved	ZUnknown	876	1318	1.505	0.0398019	2171	2723	1.254	0.0119918	388	418	1.077	0.985849	415	521	1.254	0.082276	677	1417	2.09	4.76791e-16	1.39	1.32	5.5	0.24	0.862	1.45	0.607	0.734076
Tb927.11.9980	2-oxoglutarate dehydrogenase E1 component, putative	Citric.acid.cycle	1358	862	0.635	0.0403202	195	289	1.481	0.0116995	587	409	0.697	0.350407	905	892	0.986	0.860737	6369	5404	0.85	0.251214	1.34	1.89	7.56	0.25	0.364	1.03	0.608	0.697347
Tb927.11.1620	hypothetical protein, conserved	Mito.pathway	815	557	0.684	0.0792672	641	437	0.681	0.000695298	153	86	0.564	0.770158	448	230	0.514	8.34329e-07	774	584	0.76	0.00360927	1.1	1.75	1.92	0.91	0.392	1.12	0.608	0.685208
Tb927.11.9390	lipoate-protein ligase, putative,lipoyltransferase, putative	Mito.pathway	433	388	0.897	0.615267	1310	1085	0.828	0.0401748	204	150	0.734	0.721478	216	142	0.658	0.00492381	352	334	0.95	0.685653	1.06	1.08	1.86	0.58	0.514	1.37	0.608	0.680356
Tb927.10.14130	hypothetical protein, conserved	ZUnknown	500	483	0.965	0.887776	726	632	0.871	0.22328	136	205	1.501	0.66626	278	213	0.767	0.0339463	463	329	0.71	0.00223902	0.74	4.89	2.42	2.02	0.552	0.97	0.608	0.684877
Tb927.11.6490	hypothetical protein, conserved	ZUnknown	801	908	1.133	0.696675	2417	1752	0.725	4.19628e-05	247	305	1.236	0.824711	328	318	0.969	0.94058	560	577	1.03	0.86602	0.91	2.44	3.05	0.8	0.649	1.43	0.608	0.720945
Tb927.9.12280	hypothetical protein, conserved	ZUnknown	592	1030	1.739	0.0379261	986	1449	1.469	0.00371382	156	186	1.194	0.740394	197	396	2.005	2.01782e-07	273	634	2.32	2.13427e-13	1.34	3.2	4.1	0.78	0.996	1.61	0.608	0.856425
Tb927.11.5800	hypothetical protein, conserved	ZUnknown	735	808	1.098	0.667837	1445	1199	0.83	0.0441148	579	690	1.192	0.841792	676	850	1.257	0.0224586	1223	1870	1.53	1.59807e-06	1.39	1.49	1.57	0.95	0.629	1.13	0.608	0.647814
Tb927.11.16230	hypothetical protein, conserved	ZUnknown	1161	1518	1.307	0.177613	701	898	1.281	0.0205207	765	811	1.06	0.977186	762	1100	1.444	0.000279065	2752	2931	1.07	0.409083	0.81	1.12	1.01	1.11	0.748	1.08	0.608	0.687122
Tb927.3.3230	hypothetical protein, conserved	ZUnknown	802	859	1.072	0.895722	1582	1291	0.816	0.0227007	365	345	0.945	0.953084	500	408	0.817	0.147981	1531	969	0.63	4.53168e-07	0.59	1.09	1.25	0.87	0.614	1.12	0.608	0.690175
Tb927.3.4960	Trypanosome-specific kinesin family 2	Cytoskeleton	910	761	0.837	0.651809	246	334	1.36	0.0351492	1367	1560	1.142	0.983545	1317	1266	0.961	0.514168	5747	5885	1.02	0.701107	1.22	0.83	0.52	1.59	0.479	0.88	0.609	0.75344
Tb927.10.13870	tubulin tyrosine ligase protein, putative	Cytoskeleton	1253	1107	0.883	0.591721	1885	1688	0.896	0.194698	441	289	0.655	0.261296	839	534	0.637	0.00202066	1708	1340	0.78	0.00363252	0.89	0.83	1.54	0.54	0.506	1.16	0.609	0.651797
Tb927.11.10990	Methylthioribosephosphate isomerase (was annotated as EIF2B subunit)	Enzyme	1479	1053	0.712	0.0659793	1317	1106	0.84	0.0646171	256	360	1.406	0.769596	669	400	0.598	7.59943e-06	3065	1071	0.35	1.56754e-21	0.49	0.72	1.2	0.6	0.408	0.87	0.61	0.650419
Tb927.7.3810	hypothetical protein, conserved, , 2 Cold-shock domains	Mito.pathway	1025	1247	1.216	0.41003	984	796	0.809	0.0319785	342	248	0.727	0.482481	412	534	1.294	0.030531	936	1049	1.12	0.267058	0.92	1.9	4.13	0.46	0.696	1.34	0.61	0.731261
Tb927.9.4990	hypothetical protein, conserved	ZUnknown	812	1426	1.756	0.482065	1303	1132	0.868	0.165661	199	448	2.249	0.177132	253	232	0.916	0.930917	329	303	0.92	0.547979	0.53	2	3.39	0.59	1.005	0.89	0.61	0.857113
Tb927.6.1470	hypothetical protein, conserved, Arg-rich repeats	ZUnknown	3003	855	0.285	3.56407e-12	422	430	1.017	0.885348	362	470	1.298	0.90522	1383	460	0.333	1.97474e-26	6141	1584	0.26	1.18514e-10	0.91	0.32	1.28	0.25	0.163	0.7	0.61	0.683064
Tb927.4.4980	FDXB ferredoxin	Mito.pathway	968	1733	1.791	0.312553	1901	2174	1.144	0.130669	220	290	1.321	0.655048	326	406	1.246	0.417496	295	571	1.94	4.86732e-09	1.08	#N/A	#N/A	#N/A	1.025	#N/A	0.611	0.899078
Tb927.11.14310	small nuclear ribonucleoprotein Sm-G	RNA.processing	865	884	1.022	0.900338	573	644	1.124	0.372075	121	89	0.734	0.855643	408	202	0.496	1.21686e-05	642	508	0.79	0.0209554	0.77	0.63	0.76	0.83	0.585	1.05	0.611	0.816722
Tb927.9.4250	hypothetical protein, conserved	ZUnknown	926	917	0.99	0.904508	1089	889	0.816	0.0390749	320	222	0.695	0.398688	584	539	0.923	0.777247	2165	1962	0.91	0.304465	0.92	1.26	1.09	1.16	0.567	1.18	0.611	0.761557
Tb927.10.4510	hypothetical protein, conserved	ZUnknown	867	869	1.002	1	1066	1008	0.946	0.605468	360	518	1.439	0.479625	582	510	0.877	0.232242	1388	1014	0.73	0.000737345	0.73	0.66	0.85	0.78	0.574	0.91	0.611	0.71461
Tb927.11.6150	hypothetical protein, conserved	ZUnknown	912	1333	1.461	0.445438	998	903	0.905	0.33643	280	464	1.658	0.211071	377	406	1.075	0.62399	659	588	0.89	0.232786	0.61	0.63	2.63	0.24	0.836	0.97	0.611	0.677808
Tb927.10.13210	dolichyl-P-Man:GDP-ManGlcNAc2-PP-dolichyl beta-1,4-mannosyltransferase, putative	Glycans	511	322	0.63	0.0457432	947	515	0.543	1.73526e-09	369	320	0.867	0.823173	483	364	0.752	0.00981027	967	863	0.89	0.257195	1.42	1.11	0.87	1.28	0.361	1.04	0.612	0.651034
Tb927.6.1250	Mitchondrial SSU ribosomal protein S29	Mito.translation	1071	786	0.734	0.236837	1981	1624	0.819	0.0164641	459	542	1.18	0.810253	676	588	0.87	0.238619	2271	1519	0.67	1.23971e-06	0.91	0.92	2.56	0.36	0.42	1.03	0.612	0.662527
Tb927.5.2640	hypothetical protein, conserved	ZUnknown	604	552	0.913	0.821843	303	404	1.332	0.0413874	131	171	1.306	0.780994	245	214	0.874	0.562514	582	397	0.68	0.000420969	0.75	0.77	0.9	0.86	0.523	0.92	0.612	0.776065
Tb927.10.9570	paraflagellar rod protein PFC14	Cytoskeleton	2609	1485	0.569	0.00470047	620	742	1.195	0.162186	786	605	0.77	0.559047	965	842	0.873	0.312668	9601	4340	0.45	1.85448e-11	0.79	0.69	0.4	1.74	0.326	0.95	0.613	0.776109
Tb927.6.3160	splicing factor 3a, SF3a60	RNA.processing	1488	1528	1.026	0.810269	2410	2407	0.999	0.952238	502	726	1.447	0.637232	862	1179	1.367	0.00137897	2869	3277	1.14	0.147921	1.11	0.81	1.25	0.65	0.587	1.15	0.613	0.71736
Tb927.7.2800	hypothetical protein, conserved	ZUnknown	979	1349	1.378	0.200173	1426	1636	1.147	0.122617	359	349	0.973	1	459	439	0.956	0.950311	790	845	1.07	0.547826	0.78	1.05	1.42	0.74	0.789	1.18	0.613	0.734076
Tb927.10.14240	N-myristoyltransferase (NMT)	GPI.anchors	832	638	0.767	0.289558	628	690	1.098	0.45554	238	193	0.813	1	503	450	0.894	0.477423	4600	1773	0.39	2.65112e-34	0.5	0.85	0.78	1.09	0.439	1.02	0.614	0.651797
Tb927.7.4440	hypothetical protein, conserved	Mito.pathway	622	823	1.324	0.505574	512	487	0.952	0.756334	129	104	0.803	0.830398	286	271	0.948	0.811821	497	625	1.26	0.0254603	0.95	1.1	1.49	0.74	0.758	1.19	0.614	0.75344
Tb927.10.7020	Acid phosphatase (TbAP)	Phosphatase	1228	634	0.516	0.00101136	843	563	0.668	9.76941e-05	364	511	1.403	0.499956	611	375	0.614	1.37142e-05	1445	751	0.52	5.60763e-13	1.01	0.41	1.17	0.35	0.295	0.76	0.614	0.651943
Tb927.10.3900	protein kinase, putative	Protein.kinase	644	300	0.466	0.0127751	140	201	1.438	0.0507473	643	464	0.722	0.327464	833	419	0.503	1.13242e-11	3164	2112	0.67	7.4863e-07	1.43	1.53	0.94	1.63	0.267	0.85	0.614	0.689202
Tb927.10.8290	eIF3c	Translation	2143	1413	0.66	0.0416273	1967	2141	1.089	0.337169	841	1043	1.241	0.675888	1256	1221	0.972	0.81079	12866	4324	0.34	1.77743e-48	0.51	0.47	0.27	1.76	0.378	0.88	0.614	0.734076
Tb927.11.10850	hypothetical protein, conserved	ZUnknown	718	1458	2.029	0.000221835	1916	2221	1.159	0.0753429	234	254	1.085	1	389	635	1.631	5.61214e-06	976	1647	1.69	1.8804e-09	0.83	1.8	2.05	0.88	1.162	1.55	0.614	0.70424
Tb927.11.11310	hypothetical protein, conserved	ZUnknown	979	744	0.76	0.252448	903	515	0.571	6.00884e-07	409	333	0.814	0.590722	482	387	0.804	0.0617282	1264	991	0.78	0.0127404	1.03	1.78	2.54	0.7	0.435	1.07	0.614	0.692066
Tb927.6.700	alanyl-tRNA synthetase, putative	Translation.tRNA	5321	2646	0.497	8.135e-05	647	681	1.053	0.785778	1033	696	0.674	0.174752	2435	1432	0.588	1.50781e-06	27637	9050	0.33	2.24527e-26	0.66	0.78	1.44	0.54	0.285	0.92	0.615	0.689421
Tb927.7.4920	hypothetical protein, conserved	ZUnknown	1550	1262	0.814	0.396046	2643	2859	1.082	0.626757	1266	1025	0.81	0.566443	632	549	0.868	0.156576	1699	1298	0.76	0.00208676	0.94	1.78	1.58	1.13	0.466	1.13	0.615	0.734076
Tb927.11.8280	hypothetical protein, conserved	ZUnknown	657	846	1.288	0.362821	833	807	0.968	0.803208	278	285	1.026	0.993822	263	320	1.215	0.398112	357	479	1.34	0.0109666	1.04	1.66	2.1	0.79	0.737	1.25	0.615	0.734076
Tb927.11.3790	hypothetical protein, conserved	ZUnknown	1261	1316	1.044	0.938894	887	788	0.888	0.278419	271	176	0.647	0.536014	536	500	0.933	0.689027	1455	1130	0.78	0.00471718	0.74	0.57	0.75	0.76	0.598	1.18	0.615	0.683064
Tb927.4.3370	hypothetical protein, conserved	ZUnknown	1464	1214	0.829	0.591721	1039	1090	1.049	0.694897	238	117	0.491	0.255482	571	514	0.9	0.699274	3101	1975	0.64	6.32386e-08	0.77	0.4	1	0.4	0.475	1.21	0.615	0.765098
Tb927.11.9400	hypothetical protein, conserved, no yeast or human match, CXXC motif (thioredoxin-like)	ZUnknown	1128	962	0.853	0.648073	608	622	1.025	0.86093	597	512	0.858	0.672034	791	809	1.024	0.969591	8839	5911	0.67	3.63197e-05	0.78	1.75	0.82	2.14	0.488	0.99	0.615	0.832755
Tb927.10.7930	2,3-bisphosphoglycerate-independent phosphoglycerate mutase (PGAM)	Glucose.glycerol	1664	802	0.482	0.000186661	809	627	0.775	0.030981	495	386	0.779	0.497069	966	813	0.841	0.167549	15307	4332	0.28	3.48069e-13	0.59	1.45	0.97	1.5	0.276	0.94	0.616	0.66146
Tb927.11.12830	acyl-CoA binding protein, putative	Lipids	1219	1009	0.828	0.49163	1109	919	0.829	0.133364	470	296	0.629	0.537574	702	533	0.76	0.0161045	1818	1136	0.63	6.4027e-08	0.75	0.99	1.43	0.69	0.474	1.13	0.616	0.662
Tb927.2.4380	hypothetical protein, conserved	Mito.pathway	805	1499	1.863	0.105005	974	609	0.625	1.9543e-06	234	228	0.976	0.95317	378	446	1.179	0.140644	709	1322	1.87	5.10206e-11	1	0.79	1.49	0.53	1.067	1.26	0.616	0.720156
Tb927.6.5140	ribosomal P protein AGP2beta-1, putative	Ribosome	682	583	0.856	0.512398	1229	992	0.807	0.0214609	231	210	0.908	0.9942	475	347	0.73	0.0157148	829	648	0.78	0.134715	0.91	0.75	2.21	0.34	0.49	1.14	0.616	0.684877
Tb927.10.7670	hypothetical protein, conserved	ZUnknown	911	894	0.982	0.806866	1168	1294	1.108	0.321001	270	291	1.076	1	523	334	0.639	0.00679242	885	542	0.61	6.61741e-07	0.62	1.36	2.19	0.62	0.562	0.98	0.616	0.688993
Tb927.4.2960	hypothetical protein, conserved	ZUnknown	178	277	1.553	0.099773	582	439	0.755	0.0177314	105	197	1.88	0.2681	77	141	1.841	0.000996784	118	206	1.74	0.00081063	1.12	1.35	1.78	0.76	0.889	1.39	0.616	0.699529
Tb927.11.12370	hypothetical protein, conserved, no clear yeast or human matches	ZUnknown	947	1724	1.822	0.332452	1390	1401	1.007	0.970579	229	282	1.229	0.637726	379	454	1.196	0.163687	514	713	1.39	0.00222889	0.76	1.15	3.97	0.29	1.043	1.28	0.616	0.75986
Tb927.3.1300	hypothetical protein, conserved, no domains, no yeast or human match	ZUnknown	750	512	0.683	0.286369	381	469	1.233	0.200784	253	152	0.599	0.412369	546	488	0.894	0.410601	2043	1784	0.87	0.115706	1.28	0.93	0.87	1.07	0.391	1.1	0.616	0.731838
Tb927.7.1780	Adenine phosphoribosyltransferase, putative	Nucleotides	2121	718	0.339	3.81205e-09	517	508	0.983	0.881513	114	90	0.784	0.758101	633	263	0.416	2.18953e-13	4036	666	0.17	4.34696e-105	0.49	0.84	1.42	0.59	0.194	0.94	0.617	0.884747
Tb927.10.8200	60S Ribosomal protein L1	Ribosome	1018	956	0.939	0.722069	1046	920	0.879	0.275825	218	315	1.442	0.432415	540	358	0.664	0.0389434	1581	773	0.49	7.14538e-16	0.52	0.7	0.92	0.76	0.538	0.9	0.617	0.714971
Tb927.9.1970	syntaxin binding protein 1, putative	Vesicular.transport	748	735	0.983	0.994081	957	823	0.86	0.159602	373	438	1.172	0.785032	457	524	1.145	0.187533	1474	1187	0.81	0.0125999	0.82	3.59	2.46	1.46	0.563	1.05	0.617	0.651616
Tb927.9.8570	hypothetical protein, conserved	ZUnknown	189	249	1.315	0.408081	722	371	0.514	2.71995e-09	88	134	1.519	0.606279	59	96	1.626	0.0188019	105	202	1.92	0.000262238	1.46	8.19	2.14	3.83	0.753	1.77	0.617	0.718242
Tb927.5.1620	hypothetical protein, conserved	ZUnknown	799	853	1.067	0.95264	920	1017	1.105	0.541286	267	204	0.762	0.702013	452	384	0.85	0.206177	802	751	0.94	0.517418	0.88	1.1	0.94	1.17	0.611	1.17	0.617	0.682728
Tb927.3.650	hypothetical protein, conserved	ZUnknown	186	323	1.733	0.435983	378	412	1.09	0.614023	56	91	1.607	0.622243	41	73	1.786	0.0380339	61	95	1.58	0.0494818	0.91	1.02	0.61	1.66	0.992	1.64	0.617	0.869267
Tb927.4.4570	hypothetical protein, conserved, no domains, no yeast or human match	ZUnknown	834	476	0.571	0.0700473	125	186	1.484	0.0383226	487	334	0.686	0.338345	876	456	0.52	8.63339e-10	5318	3280	0.62	6.44802e-09	1.08	1.57	0.55	2.85	0.327	0.91	0.617	0.685656
Tb927.8.2000	cyclophilin, putative (NCP1) (in PUF7-TAP)	Chaperone	1415	849	0.6	0.00620827	833	843	1.012	0.938327	239	271	1.132	0.931888	787	421	0.534	9.60105e-10	3163	1105	0.35	1.69798e-28	0.58	0.33	0.46	0.71	0.344	0.88	0.618	0.746938
Tb927.8.5250	coatomer delta subunit, ,delta-COP	Vesicular.transport	1550	1982	1.278	0.269193	1277	1744	1.366	0.000177465	550	466	0.848	0.656132	788	864	1.096	0.461676	4151	3613	0.87	0.378793	0.68	1.12	1.04	1.08	0.732	1.12	0.618	0.687675
Tb927.10.14290	hypothetical protein	ZUnknown	98	89	0.905	0.808477	28	24	0.838	0.762396	69	38	0.547	0.515225	76	69	0.9	0.515217	297	296	1	0.87594	1.1	3.39	0.81	4.2	0.518	1.12	0.618	0.653163
Tb927.11.3150	hypothetical protein, conserved	ZUnknown	463	358	0.772	0.337753	1657	1251	0.755	0.00119478	356	318	0.894	0.920345	426	311	0.731	0.1341	889	791	0.89	0.266489	1.15	4.54	1.84	2.47	0.442	1.16	0.618	0.684327
Tb927.11.4560	hypothetical protein, conserved	ZUnknown	323	485	1.5	0.0908654	867	870	1.003	0.960471	199	226	1.135	0.835053	119	199	1.663	0.00419428	205	466	2.27	1.75189e-09	1.52	3.03	3.12	0.97	0.859	1.63	0.618	0.73935
Tb927.9.7200	hypothetical protein, conserved	ZUnknown	595	556	0.935	0.956762	1623	1120	0.69	1.46377e-05	174	133	0.761	0.860315	264	309	1.17	0.26486	608	579	0.95	0.771188	1.02	2.3	2.47	0.93	0.535	1.65	0.618	0.699907
Tb927.5.3140	hypothetical protein, conserved	ZUnknown	572	491	0.858	0.490314	1091	765	0.701	0.0278759	150	117	0.782	0.70348	366	194	0.531	7.28825e-06	565	407	0.72	0.00501668	0.84	1.7	3.86	0.44	0.491	1.15	0.618	0.754094
Tb927.11.3670	hypothetical protein, conserved	ZUnknown	737	1133	1.537	0.471357	2191	1854	0.846	0.0455917	314	299	0.954	1	328	344	1.049	0.795902	487	816	1.67	6.57222e-07	1.09	1.55	2.58	0.6	0.88	1.52	0.618	0.731815
Tb927.10.6100	hypothetical protein, conserved	ZUnknown	840	1111	1.323	0.258379	1856	1024	0.552	1.62523e-12	358	313	0.876	0.936067	360	348	0.968	1	635	838	1.32	0.00536505	1	1.29	2.43	0.53	0.757	1.41	0.618	0.677234
Tb927.11.11720	FG-GAP repeat protein, putative,intergrin alpha chain protein, putative	Cytoskeleton	1124	859	0.765	0.236556	1470	958	0.652	1.1267e-06	448	386	0.862	0.826245	569	335	0.588	1.28881e-05	1026	777	0.76	0.00426439	0.99	1.83	1.99	0.92	0.438	1	0.619	0.685656
Tb927.5.2780	mitochondrial DNA polymerase beta	Mito.DNA	558	377	0.676	0.0657192	436	397	0.91	0.515518	257	225	0.877	0.808977	413	290	0.702	0.00736401	2450	947	0.39	2.78722e-19	0.57	1.15	0.6	1.92	0.387	0.92	0.619	0.697347
Tb927.2.4740	Mitochondrial LSU ribosomal protein L11	Mito.translation	2090	2201	1.053	1	2472	2637	1.067	0.476789	556	616	1.109	0.703592	1031	727	0.705	0.000932547	1782	1319	0.74	0.000501371	0.7	0.3	0.91	0.33	0.603	1.02	0.619	0.741095
Tb927.11.15170	ribosome biogenesis protein TSR3, putative (tsr3)	rRNA.tRNA.process	476	511	1.074	0.827137	1185	827	0.698	0.00155735	205	207	1.011	0.89038	312	353	1.131	0.357948	532	691	1.3	0.0191354	1.21	2.02	5.94	0.34	0.615	1.33	0.619	0.713507
Tb927.11.8980	EFG2 elongation factor G2-like protein	Translation	613	754	1.229	0.38243	871	625	0.718	0.0728333	544	497	0.914	0.903166	466	539	1.157	0.276071	905	1401	1.55	1.15085e-06	1.26	1.96	1.1	1.78	0.704	1.17	0.619	0.629888
Tb927.11.3950	hypothetical protein, conserved	ZUnknown	557	343	0.616	0.0284986	654	525	0.803	0.0610074	170	147	0.869	0.933896	256	203	0.792	0.0858304	502	527	1.05	0.691058	1.71	1.52	1.38	1.1	0.353	1.15	0.619	0.723714
Tb927.10.6250	hypothetical protein, conserved	ZUnknown	614	904	1.473	0.192387	1689	1221	0.723	0.00092105	462	498	1.077	1	292	370	1.27	0.0812815	483	842	1.74	2.77689e-08	1.18	1.15	1.34	0.86	0.843	1.38	0.619	0.751818
Tb927.5.2850	radial spoke protein RSP2, putative	Cytoskeleton	1443	1030	0.714	0.152767	915	1076	1.176	0.0979066	427	380	0.891	0.880231	815	650	0.797	0.0648349	5660	3647	0.64	6.23329e-05	0.9	0.95	1.02	0.93	0.409	0.98	0.62	0.712794
Tb927.11.1600	tatD related deoxyribonuclease, putative	DNA	715	726	1.016	0.943932	2386	1694	0.71	0.000166132	253	288	1.14	0.779022	313	326	1.042	0.913117	455	530	1.16	0.286071	1.15	1.45	1.27	1.14	0.582	1.53	0.62	0.770584
Tb927.10.11930	beta-D-hydroxybutyrate dehydrogenase	Mito.pathway	876	885	1.011	0.956901	650	544	0.837	0.128077	183	126	0.69	0.761849	426	337	0.79	0.121838	1807	1298	0.72	0.000212569	0.71	2.23	2.82	0.79	0.579	1.12	0.62	0.697347
Tb927.10.14280	mitochondrial carrier protein, MCP20	Mito.transport	456	617	1.354	0.272618	1029	624	0.607	3.09314e-07	147	132	0.9	0.988366	254	228	0.896	0.50113	361	467	1.29	0.0291135	0.95	1.96	3.84	0.51	0.775	1.36	0.621	0.732794
Tb927.9.9990	kinetoplastid-specific dual specificity phosphatase, putative	Phosphatase	460	584	1.269	0.376409	772	694	0.9	0.356862	234	222	0.949	0.958171	321	338	1.054	0.812315	498	613	1.23	0.064696	0.97	1.96	1.45	1.35	0.727	1.19	0.621	0.699907
Tb927.10.13740	calcium-dependent lipid binding protein, putative,synaptotagmin, putative (CaLB)	Vesicular.transport	1350	637	0.472	0.000140649	651	544	0.836	0.141218	444	282	0.634	0.199297	830	438	0.528	2.56583e-09	3461	2048	0.59	5.10741e-11	1.25	0.33	0.89	0.37	0.27	0.97	0.621	0.755165
Tb927.11.560	hypothetical protein, conserved	ZUnknown	1012	1296	1.281	0.290286	1456	1074	0.737	0.00061693	483	705	1.458	0.256889	580	665	1.146	0.360274	920	1033	1.12	0.216484	0.88	1.46	2.28	0.64	0.733	1.03	0.621	0.726017
Tb927.11.1900	Tric complex beta subunit (TCP-1-beta)	Chaperone	1983	992	0.5	0.000235102	1006	1259	1.251	0.0901737	515	589	1.145	0.785032	653	794	1.216	0.0685094	11000	3501	0.32	2.66637e-51	0.64	0.9	0.93	0.97	0.286	0.9	0.622	0.741119
Tb927.11.7700	hypothetical protein	ZUnknown	1572	701	0.446	4.32517e-05	535	572	1.069	0.602056	216	164	0.76	0.774854	731	565	0.773	0.0251302	5424	1619	0.3	1.90968e-17	0.67	#N/A	#N/A	#N/A	0.255	#N/A	0.622	0.686455
Tb927.9.12890	hypothetical protein, conserved, Atrophin-1 domain	ZUnknown	421	358	0.851	0.530972	297	341	1.148	0.368541	72	90	1.242	0.943319	209	154	0.737	0.0427904	466	420	0.9	0.400671	1.06	1.09	1.1	0.99	0.487	0.99	0.622	0.778667
Tb927.10.6880	glyceraldehyde 3-phosphate dehydrogenase, cytosolic (GAP)	Glucose.glycerol	1870	1292	0.691	0.0974505	710	737	1.038	0.81062	195	121	0.619	0.539945	568	567	1	1	5562	2071	0.37	3.82727e-19	0.54	0.37	0.33	1.13	0.396	1.09	0.623	0.731261
[truncated: 5,146 more rows]

## Sheet: 3. Increased in input
id	annotation	class	baseMean 27IN	baseMean 39IN	foldChange IN	padj IN	baseMean 27_L	baseMean 39_L	foldChange L	padj L	baseMean 27_H	baseMean 39_H	foldChange H	padj_H	Ratio H/ Ratio In	Ratio SG/PC	Ratio SG/BS	Ratio BS/PC
[truncated: 260 more rows]

[truncated: 8 more sheets: 4. Increased in polysomes, 5.Polysomes>total, 6. Low RNA in polysomes, 7. Reduced in input, 8. Statistics, 9. Excluded genes, 10. Not affected, 11. Reproducibly increased]
