# Supplementary material for: Translation Regulation and RNA Granule Formation after Heat Shock of Procyclic Form Trypanosoma brucei: Many Heat-Induced mRNAs Are also Increased during Differentiation to Mammalian-Infective Forms
Source: PLoS Negl Trop Dis. 2016 Sep 8;10(9):e0004982. doi: 10.1371/journal.pntd.0004982 (PMC5015846; doi:10.1371/journal.pntd.0004982)
Supplement: S3 Table — (XLSX) [file pntd.0004982.s003.xlsx]

## Sheet: Sheet1
All	Ribosomes/kb	Thalf	Fraction in polysomes	9 repeats	10 repeats	11 repeats	12 repeats	13 repeats	Genes with different numbers of AT repeats.
Tb927.1.1390	3.6	18	0.61	Tb927.1.1390	Tb927.1.1390	Tb927.1.1390	Tb927.1.1390	Tb927.1.1390
Tb927.1.1530	7.67	30	0.8	Tb927.1.1530	Tb927.1.1530	Tb927.1.1530	Tb927.1.1530	Tb927.1.1530
Tb927.1.2150	#N/A	#VALUE!	0.24	Tb927.1.2150	Tb927.1.2150	Tb927.1.2150	Tb927.1.2150	Tb927.1.2150
Tb927.1.4480	7.15	28	0.75	Tb927.1.4480	Tb927.1.4480	Tb927.1.4480	Tb927.1.4480	Tb927.1.4480
Tb927.1.4690	8.5	61	0.8	Tb927.1.4690	Tb927.1.4690	Tb927.1.4690	Tb927.1.4690	Tb927.1.4690
Tb927.10.12740	9.42	63	0.71	Tb927.10.12740	Tb927.10.12740	Tb927.10.12740	Tb927.10.12740	Tb927.10.12740
Tb927.10.13120	2.5	9	0.57	Tb927.10.13120	Tb927.10.13120	Tb927.10.13120	Tb927.10.13120	Tb927.10.13120
Tb927.10.13780	#N/A	87	0.86	Tb927.10.13780	Tb927.10.13780	Tb927.10.13780	Tb927.10.13780	Tb927.10.13780
Tb927.10.14270	#N/A	#VALUE!	#N/A	Tb927.10.14270	Tb927.10.14270	Tb927.10.14270	Tb927.10.14270	Tb927.10.14270
Tb927.10.14350	2.36	31	0.54	Tb927.10.14350	Tb927.10.14350	Tb927.10.14350	Tb927.10.14350	Tb927.10.14350
Tb927.10.1490	#N/A	84	0.86	Tb927.10.1490	Tb927.10.1490	Tb927.10.1490	Tb927.10.1490	Tb927.10.1490
Tb927.10.15260	#N/A	#VALUE!	0.56	Tb927.10.15260	Tb927.10.15260	Tb927.10.15260	Tb927.10.15260	Tb927.10.15260
Tb927.10.2020	#N/A	#VALUE!	0.93	Tb927.10.2020	Tb927.10.2020	Tb927.10.2020	Tb927.10.2020	Tb927.10.2020
Tb927.10.3340	3.01	25	0.67	Tb927.10.3340	Tb927.10.3340	Tb927.10.3340	Tb927.10.3340	Tb927.10.3340
Tb927.10.3540	4.67	51	0.76	Tb927.10.3540	Tb927.10.3540	Tb927.10.3540	Tb927.10.3540	Tb927.10.3540
Tb927.10.3600	#N/A	#VALUE!	#N/A	Tb927.10.3600	Tb927.10.3600	Tb927.10.3600	Tb927.10.3600	Tb927.10.3600
Tb927.10.3720	1.51	5	0.48	Tb927.10.3720	Tb927.10.3720	Tb927.10.3720	Tb927.10.3720	Tb927.10.3720
Tb927.10.5240	10.23	29	0.76	Tb927.10.5240	Tb927.10.5240	Tb927.10.5240	Tb927.10.5240	Tb927.10.5240
Tb927.10.5660	3.68	14	0.58	Tb927.10.5660	Tb927.10.5660	Tb927.10.5660	Tb927.10.5660	Tb927.10.5660
Tb927.10.6000	#N/A	29	0.67	Tb927.10.6000	Tb927.10.6000	Tb927.10.6000	Tb927.10.6000	Tb927.10.6000
Tb927.10.6200	#N/A	#VALUE!	0.86	Tb927.10.6200	Tb927.10.6200	Tb927.10.6200	Tb927.10.6200	Tb927.10.6200
Tb927.10.7890	#N/A	#VALUE!	0.72	Tb927.10.7890	Tb927.10.7890	Tb927.10.7890	Tb927.10.7890	Tb927.10.7890
Tb927.10.8050	17.88	49	0.83	Tb927.10.8050	Tb927.10.8050	Tb927.10.8050	Tb927.10.8050	Tb927.10.8050
Tb927.10.9220	#N/A	#VALUE!	0.34	Tb927.10.9220	Tb927.10.9220	Tb927.10.9220	Tb927.10.9220	Tb927.10.9220
Tb927.10.9750	4.02	25	0.73	Tb927.10.9750	Tb927.10.9750	Tb927.10.9750	Tb927.10.9750	Tb927.10.9750
Tb927.11.10940	#N/A	#VALUE!	0.77	Tb927.11.10940	Tb927.11.10940	Tb927.11.10940	Tb927.11.10940	Tb927.11.10940
Tb927.11.1150	3.36	43	0.82	Tb927.11.1150	Tb927.11.1150	Tb927.11.1150	Tb927.11.1150	Tb927.11.1150
Tb927.11.12150	#N/A	79	0.72	Tb927.11.12150	Tb927.11.12150	Tb927.11.12150	Tb927.11.12150	Tb927.11.12150
Tb927.11.12340	#N/A	#VALUE!	0.47	Tb927.11.12340	Tb927.11.12340	Tb927.11.12340	Tb927.11.12340	Tb927.11.12340
Tb927.11.12400	0.93	20	0.53	Tb927.11.12400	Tb927.11.12400	Tb927.11.12400	Tb927.11.12400	Tb927.11.12400
Tb927.11.13300	7.46	17	0.75	Tb927.11.13300	Tb927.11.13300	Tb927.11.13300	Tb927.11.13300	Tb927.11.13300
Tb927.11.15720	#N/A	#VALUE!	0.68	Tb927.11.15720	Tb927.11.15720	Tb927.11.15720	Tb927.11.15720	Tb927.11.15720
Tb927.11.16510	#N/A	#VALUE!	0.9	Tb927.11.16510	Tb927.11.16510	Tb927.11.16510	Tb927.11.16510	Tb927.11.16510
Tb927.11.2340	5.3	33	0.67	Tb927.11.2340	Tb927.11.2340	Tb927.11.2340	Tb927.11.2340	Tb927.11.2340
Tb927.11.2480	#N/A	#VALUE!	0.74	Tb927.11.2480	Tb927.11.2480	Tb927.11.2480	Tb927.11.2480	Tb927.11.2480
Tb927.11.3440	4.94	27	0.74	Tb927.11.3440	Tb927.11.3440	Tb927.11.3440	Tb927.11.3440	Tb927.11.3440
Tb927.11.3700	9.32	26	0.66	Tb927.11.3700	Tb927.11.3700	Tb927.11.3700	Tb927.11.3700	Tb927.11.3700
Tb927.11.3860	6.9	23	0.64	Tb927.11.3860	Tb927.11.3860	Tb927.11.3860	Tb927.11.3860	Tb927.11.3860
Tb927.11.3910	6.03	21	0.69	Tb927.11.3910	Tb927.11.3910	Tb927.11.3910	Tb927.11.3910	Tb927.11.3910
Tb927.11.4030	8.51	25	0.76	Tb927.11.4030	Tb927.11.4030	Tb927.11.4030	Tb927.11.4030	Tb927.11.4030
Tb927.11.5350	6.54	52	0.69	Tb927.11.5350	Tb927.11.5350	Tb927.11.5350	Tb927.11.5350	Tb927.11.5350
Tb927.11.7000	#N/A	#VALUE!	#N/A	Tb927.11.7000	Tb927.11.7000	Tb927.11.7000	Tb927.11.7000	Tb927.11.7000
Tb927.11.7320	4.04	31	0.54	Tb927.11.7320	Tb927.11.7320	Tb927.11.7320	Tb927.11.7320	Tb927.11.7320
Tb927.11.7540	4.35	19	0.71	Tb927.11.7540	Tb927.11.7540	Tb927.11.7540	Tb927.11.7540	Tb927.11.7540
Tb927.11.7600	#N/A	125	0.88	Tb927.11.7600	Tb927.11.7600	Tb927.11.7600	Tb927.11.7600	Tb927.11.7600
Tb927.11.8340	#N/A	#VALUE!	#N/A	Tb927.11.8340	Tb927.11.8340	Tb927.11.8340	Tb927.11.8340	Tb927.11.8340
Tb927.2.1800	4.23	36	0.73	Tb927.2.1800	Tb927.2.1800	Tb927.2.1800	Tb927.2.1800	Tb927.2.1800
Tb927.2.1850	9.54	15	0.62	Tb927.2.1850	Tb927.2.1850	Tb927.2.1850	Tb927.2.1850	Tb927.2.1850
Tb927.2.2430	8.85	58	0.78	Tb927.2.2430	Tb927.2.2430	Tb927.2.2430	Tb927.2.2430	Tb927.2.2430
Tb927.2.4200	7.6	42	0.81	Tb927.2.4200	Tb927.2.4200	Tb927.2.4200	Tb927.2.4200	Tb927.2.4200
Tb927.2.4410	5.5	44	0.77	Tb927.2.4410	Tb927.2.4410	Tb927.2.4410	Tb927.2.4410	Tb927.2.4410
Tb927.2.4510	4.15	30	0.62	Tb927.2.4510	Tb927.2.4510	Tb927.2.4510	Tb927.2.4510	Tb927.2.4510
Tb927.2.4580	#N/A	84	0.82	Tb927.2.4580	Tb927.2.4580	Tb927.2.4580	Tb927.2.4580	Tb927.2.4580
Tb927.3.1300	4.87	22	0.76	Tb927.3.1300	Tb927.3.1300	Tb927.3.1300	Tb927.3.1300	Tb927.3.1300
Tb927.3.1420	3.54	30	0.83	Tb927.3.1420	Tb927.3.1420	Tb927.3.1420	Tb927.3.1420	Tb927.3.1420
Tb927.3.1570	3.68	5	0.59	Tb927.3.1570	Tb927.3.1570	Tb927.3.1570	Tb927.3.1570	Tb927.3.1570
Tb927.3.1610	#N/A	#VALUE!	0.45	Tb927.3.1610	Tb927.3.1610	Tb927.3.1610	Tb927.3.1610	Tb927.3.1610
Tb927.3.1720	#N/A	88	0.79	Tb927.3.1720	Tb927.3.1720	Tb927.3.1720	Tb927.3.1720	Tb927.3.1720
Tb927.3.2710	9.5	10	0.74	Tb927.3.2710	Tb927.3.2710	Tb927.3.2710	Tb927.3.2710	Tb927.3.2710
Tb927.3.3040	5.01	55	0.71	Tb927.3.3040	Tb927.3.3040	Tb927.3.3040	Tb927.3.3040	Tb927.3.3040
Tb927.3.3200	4.05	44	0.7	Tb927.3.3200	Tb927.3.3200	Tb927.3.3200	Tb927.3.3200	Tb927.3.3200
Tb927.3.3900	#N/A	72	0.68	Tb927.3.3900	Tb927.3.3900	Tb927.3.3900	Tb927.3.3900	Tb927.3.3900
Tb927.3.5010	3.45	49	0.8	Tb927.3.5010	Tb927.3.5010	Tb927.3.5010	Tb927.3.5010	Tb927.3.5010
Tb927.3.5220	4.78	50	0.71	Tb927.3.5220	Tb927.3.5220	Tb927.3.5220	Tb927.3.5220	Tb927.3.5220
Tb927.3.5350	#N/A	94	0.78	Tb927.3.5350	Tb927.3.5350	Tb927.3.5350	Tb927.3.5350	Tb927.3.5350
Tb927.3.5390	#N/A	#VALUE!	#N/A	Tb927.3.5390	Tb927.3.5390	Tb927.3.5390	Tb927.3.5390	Tb927.3.5390
Tb927.3.5470	4.7	14	0.58	Tb927.3.5470	Tb927.3.5470	Tb927.3.5470	Tb927.3.5470	Tb927.3.5470
Tb927.3.700	#N/A	#VALUE!	0.83	Tb927.3.700	Tb927.3.700	Tb927.3.700	Tb927.3.700	Tb927.3.700
Tb927.4.2500	6.56	32	0.73	Tb927.4.2500	Tb927.4.2500	Tb927.4.2500	Tb927.4.2500	Tb927.4.2500
Tb927.4.2650	1.95	24	0.7	Tb927.4.2650	Tb927.4.2650	Tb927.4.2650	Tb927.4.2650	Tb927.4.2650
Tb927.4.2660	1.85	46	0.61	Tb927.4.2660	Tb927.4.2660	Tb927.4.2660	Tb927.4.2660	Tb927.4.2660
Tb927.4.2740	#N/A	#VALUE!	0.91	Tb927.4.2740	Tb927.4.2740	Tb927.4.2740	Tb927.4.2740	Tb927.4.2740
Tb927.4.2810	#N/A	#VALUE!	0.63	Tb927.4.2810	Tb927.4.2810	Tb927.4.2810	Tb927.4.2810	Tb927.4.2810
Tb927.4.3040	2.55	9	0.47	Tb927.4.3040	Tb927.4.3040	Tb927.4.3040	Tb927.4.3040	Tb927.4.3040
Tb927.4.3080	2.12	9	0.56	Tb927.4.3080	Tb927.4.3080	Tb927.4.3080	Tb927.4.3080	Tb927.4.3080
Tb927.4.4230	1.07	18	0.62	Tb927.4.4230	Tb927.4.4230	Tb927.4.4230	Tb927.4.4230	Tb927.4.4230
Tb927.4.4510	2.11	23	0.78	Tb927.4.4510	Tb927.4.4510	Tb927.4.4510	Tb927.4.4510	Tb927.4.4510
Tb927.4.4520	#N/A	#VALUE!	0.78	Tb927.4.4520	Tb927.4.4520	Tb927.4.4520	Tb927.4.4520	Tb927.4.4520
Tb927.4.4550	#N/A	113	0.86	Tb927.4.4550	Tb927.4.4550	Tb927.4.4550	Tb927.4.4550	Tb927.4.4550
Tb927.4.4940	#N/A	92	0.85	Tb927.4.4940	Tb927.4.4940	Tb927.4.4940	Tb927.4.4940	Tb927.4.4940
Tb927.5.1050	6.17	23	0.72	Tb927.5.1050	Tb927.5.1050	Tb927.5.1050	Tb927.5.1050	Tb927.5.1050
Tb927.5.1100	#N/A	74	0.84	Tb927.5.1100	Tb927.5.1100	Tb927.5.1100	Tb927.5.1100	Tb927.5.1100
Tb927.5.1210	#N/A	#VALUE!	0.85	Tb927.5.1210	Tb927.5.1210	Tb927.5.1210	Tb927.5.1210	Tb927.5.1210
Tb927.5.1620	2.66	10	0.62	Tb927.5.1620	Tb927.5.1620	Tb927.5.1620	Tb927.5.1620	Tb927.5.1620
Tb927.5.1940	7.38	33	0.69	Tb927.5.1940	Tb927.5.1940	Tb927.5.1940	Tb927.5.1940	Tb927.5.1940
Tb927.5.1960	2.25	7	0.4	Tb927.5.1960	Tb927.5.1960	Tb927.5.1960	Tb927.5.1960	Tb927.5.1960
Tb927.5.1990	#N/A	#VALUE!	0.55	Tb927.5.1990	Tb927.5.1990	Tb927.5.1990	Tb927.5.1990	Tb927.5.1990
Tb927.5.3130	#N/A	#VALUE!	0.56	Tb927.5.3130	Tb927.5.3130	Tb927.5.3130	Tb927.5.3130	Tb927.5.3130
Tb927.5.3220	7.54	44	0.59	Tb927.5.3220	Tb927.5.3220	Tb927.5.3220	Tb927.5.3220	Tb927.5.3220
Tb927.5.3290	6.46	34	0.72	Tb927.5.3290	Tb927.5.3290	Tb927.5.3290	Tb927.5.3290	Tb927.5.3290
Tb927.5.3530	0.82	17	0.42	Tb927.5.3530	Tb927.5.3530	Tb927.5.3530	Tb927.5.3530	Tb927.5.3530
Tb927.5.810	#N/A	171	0.31	Tb927.5.810	Tb927.5.810	Tb927.5.810	Tb927.5.810	Tb927.5.810
Tb927.5.850	#N/A	60	0.7	Tb927.5.850	Tb927.5.850	Tb927.5.850	Tb927.5.850	Tb927.5.850
Tb927.6.1070	4.29	7	0.66	Tb927.6.1070	Tb927.6.1070	Tb927.6.1070	Tb927.6.1070	Tb927.6.1070
Tb927.6.1220	#N/A	#VALUE!	0.44	Tb927.6.1220	Tb927.6.1220	Tb927.6.1220	Tb927.6.1220	Tb927.6.1220
Tb927.6.3000	7.6	19	0.56	Tb927.6.3000	Tb927.6.3000	Tb927.6.3000	Tb927.6.3000	Tb927.6.3000
Tb927.6.3050	15	54	0.69	Tb927.6.3050	Tb927.6.3050	Tb927.6.3050	Tb927.6.3050	Tb927.6.3050
Tb927.6.4790	0.46	45	0.28	Tb927.6.4790	Tb927.6.4790	Tb927.6.4790	Tb927.6.4790	Tb927.6.4790
Tb927.6.5030	4.67	17	0.54	Tb927.6.5030	Tb927.6.5030	Tb927.6.5030	Tb927.6.5030	Tb927.6.5030
Tb927.6.600	10.33	81	0.83	Tb927.6.600	Tb927.6.600	Tb927.6.600	Tb927.6.600	Tb927.6.600
Tb927.6.850	20.78	42	0.79	Tb927.6.850	Tb927.6.850	Tb927.6.850	Tb927.6.850	Tb927.6.850
Tb927.6.860	5.44	43	0.75	Tb927.6.860	Tb927.6.860	Tb927.6.860	Tb927.6.860	Tb927.6.860
Tb927.7.1660	1.56	7	0.55	Tb927.7.1660	Tb927.7.1660	Tb927.7.1660	Tb927.7.1660	Tb927.7.1660
Tb927.7.2090	#N/A	91	0.8	Tb927.7.2090	Tb927.7.2090	Tb927.7.2090	Tb927.7.2090	Tb927.7.2090
Tb927.7.2210	#N/A	104	0.87	Tb927.7.2210	Tb927.7.2210	Tb927.7.2210	Tb927.7.2210	Tb927.7.2210
Tb927.7.2270	1.91	17	0.49	Tb927.7.2270	Tb927.7.2270	Tb927.7.2270	Tb927.7.2270	Tb927.7.2270
Tb927.7.2420	4.86	18	0.67	Tb927.7.2420	Tb927.7.2420	Tb927.7.2420	Tb927.7.2420	Tb927.7.2420
Tb927.7.2580	3.12	17	0.61	Tb927.7.2580	Tb927.7.2580	Tb927.7.2580	Tb927.7.2580	Tb927.7.2580
Tb927.7.3040	13.69	55	0.85	Tb927.7.3040	Tb927.7.3040	Tb927.7.3040	Tb927.7.3040	Tb927.7.3040
Tb927.7.3090	9.6	34	0.73	Tb927.7.3090	Tb927.7.3090	Tb927.7.3090	Tb927.7.3090	Tb927.7.3090
Tb927.7.3550	#N/A	#VALUE!	0.87	Tb927.7.3550	Tb927.7.3550	Tb927.7.3550	Tb927.7.3550	Tb927.7.3550
Tb927.7.4080	4.08	19	0.66	Tb927.7.4080	Tb927.7.4080	Tb927.7.4080	Tb927.7.4080	Tb927.7.4080
Tb927.7.4450	#N/A	58	0.72	Tb927.7.4450	Tb927.7.4450	Tb927.7.4450	Tb927.7.4450	Tb927.7.4450
Tb927.7.4730	#N/A	#VALUE!	0.52	Tb927.7.4730	Tb927.7.4730	Tb927.7.4730	Tb927.7.4730	Tb927.7.4730
Tb927.7.5330	2.76	6	0.56	Tb927.7.5330	Tb927.7.5330	Tb927.7.5330	Tb927.7.5330	Tb927.7.5330
Tb927.7.5600	6.66	21	0.69	Tb927.7.5600	Tb927.7.5600	Tb927.7.5600	Tb927.7.5600	Tb927.7.5600
Tb927.7.6230	2.04	16	0.67	Tb927.7.6230	Tb927.7.6230	Tb927.7.6230	Tb927.7.6230	Tb927.7.6230
Tb927.7.6310	11.92	77	0.63	Tb927.7.6310	Tb927.7.6310	Tb927.7.6310	Tb927.7.6310	Tb927.7.6310
Tb927.7.7100	8.73	32	0.74	Tb927.7.7100	Tb927.7.7100	Tb927.7.7100	Tb927.7.7100	Tb927.7.7100
Tb927.8.1780	#N/A	#VALUE!	0.67	Tb927.8.1780	Tb927.8.1780	Tb927.8.1780	Tb927.8.1780	Tb927.8.1780
Tb927.8.2520	11.33	69	0.78	Tb927.8.2520	Tb927.8.2520	Tb927.8.2520	Tb927.8.2520	Tb927.8.2520
Tb927.8.3020	3.46	32	0.72	Tb927.8.3020	Tb927.8.3020	Tb927.8.3020	Tb927.8.3020	Tb927.8.3020
Tb927.8.3460	8.71	74	0.75	Tb927.8.3460	Tb927.8.3460	Tb927.8.3460	Tb927.8.3460	Tb927.8.3460
Tb927.8.3570	#N/A	#VALUE!	0.68	Tb927.8.3570	Tb927.8.3570	Tb927.8.3570	Tb927.8.3570	Tb927.8.3570
Tb927.8.3850	6.47	63	0.69	Tb927.8.3850	Tb927.8.3850	Tb927.8.3850	Tb927.8.3850	Tb927.8.3850
Tb927.8.4200	0.15	14	0.56	Tb927.8.4200	Tb927.8.4200	Tb927.8.4200	Tb927.8.4200	Tb927.8.4200
Tb927.8.4500	17.19	65	0.86	Tb927.8.4500	Tb927.8.4500	Tb927.8.4500	Tb927.8.4500	Tb927.8.4500
Tb927.8.5110	8.47	71	0.81	Tb927.8.5110	Tb927.8.5110	Tb927.8.5110	Tb927.8.5110	Tb927.8.5110
Tb927.8.5160	#N/A	#VALUE!	0.47	Tb927.8.5160	Tb927.8.5160	Tb927.8.5160	Tb927.8.5160	Tb927.8.5160
Tb927.8.6340	9.24	52	0.69	Tb927.8.6340	Tb927.8.6340	Tb927.8.6340	Tb927.8.6340	Tb927.8.6340
Tb927.8.6610	1.49	12	0.39	Tb927.8.6610	Tb927.8.6610	Tb927.8.6610	Tb927.8.6610	Tb927.8.6610
Tb927.8.6630	5.8	37	0.72	Tb927.8.6630	Tb927.8.6630	Tb927.8.6630	Tb927.8.6630	Tb927.8.6630
Tb927.8.6650	#N/A	#VALUE!	#N/A	Tb927.8.6650	Tb927.8.6650	Tb927.8.6650	Tb927.8.6650	Tb927.8.6650
Tb927.8.670	0.95	13	0.47	Tb927.8.670	Tb927.8.670	Tb927.8.670	Tb927.8.670	Tb927.8.670
Tb927.8.7790	#N/A	37	0.8	Tb927.8.7790	Tb927.8.7790	Tb927.8.7790	Tb927.8.7790	Tb927.8.7790
Tb927.8.7950	#N/A	37	0.82	Tb927.8.7950	Tb927.8.7950	Tb927.8.7950	Tb927.8.7950	Tb927.8.7950
Tb927.8.8050	4.85	21	0.69	Tb927.8.8050	Tb927.8.8050	Tb927.8.8050	Tb927.8.8050	Tb927.8.8050
Tb927.8.8320	0.15	14	0.37	Tb927.8.8320	Tb927.8.8320	Tb927.8.8320	Tb927.8.8320	Tb927.8.8320
Tb927.8.870	2.06	73	0.74	Tb927.8.870	Tb927.8.870	Tb927.8.870	Tb927.8.870	Tb927.8.870
Tb927.8.890	#N/A	232	0.88	Tb927.8.890	Tb927.8.890	Tb927.8.890	Tb927.8.890	Tb927.8.890
Tb927.9.12400	#N/A	#VALUE!	#N/A	Tb927.9.12400	Tb927.9.12400	Tb927.9.12400	Tb927.9.12400	Tb927.9.12400
Tb927.9.13360	4.26	23	0.79	Tb927.9.13360	Tb927.9.13360	Tb927.9.13360	Tb927.9.13360	Tb927.9.13360
Tb927.9.14240	4.04	21	0.66	Tb927.9.14240	Tb927.9.14240	Tb927.9.14240	Tb927.9.14240	Tb927.9.14240
Tb927.9.15460	#N/A	193	0.86	Tb927.9.15460	Tb927.9.15460	Tb927.9.15460	Tb927.9.15460	Tb927.9.15460
Tb927.9.4550	4.4	27	0.64	Tb927.9.4550	Tb927.9.4550	Tb927.9.4550	Tb927.9.4550	Tb927.9.4550
Tb927.9.6310	#N/A	56	0.75	Tb927.9.6310	Tb927.9.6310	Tb927.9.6310	Tb927.9.6310	Tb927.9.6310
Tb927.9.7480	#N/A	#VALUE!	0.65	Tb927.9.7480	Tb927.9.7480	Tb927.9.7480	Tb927.9.7480	Tb927.9.7480
Tb927.9.8000	9.52	102	0.84	Tb927.9.8000	Tb927.9.8000	Tb927.9.8000	Tb927.9.8000	Tb927.9.8000
Tb927.9.8160	8.13	59	0.66	Tb927.9.8160	Tb927.9.8160	Tb927.9.8160	Tb927.9.8160	Tb927.9.8160
Tb927.9.9180	2.57	11	0.56	Tb927.9.9180	Tb927.9.9180	Tb927.9.9180	Tb927.9.9180	Tb927.9.9180
Tb11.02.5400	#N/A	95	#N/A	Tb11.02.5400	Tb11.02.5400	Tb11.02.5400	Tb11.02.5400	#N/A
Tb927.1.4370	0.51	25	0.43	Tb927.1.4370	Tb927.1.4370	Tb927.1.4370	Tb927.1.4370	#N/A
Tb927.10.11770	#N/A	#VALUE!	0.77	Tb927.10.11770	Tb927.10.11770	Tb927.10.11770	Tb927.10.11770	#N/A
Tb927.10.12030	12.04	53	0.8	Tb927.10.12030	Tb927.10.12030	Tb927.10.12030	Tb927.10.12030	#N/A
Tb927.10.12670	#N/A	#VALUE!	0.63	Tb927.10.12670	Tb927.10.12670	Tb927.10.12670	Tb927.10.12670	#N/A
Tb927.10.13540	1.81	9	0.51	Tb927.10.13540	Tb927.10.13540	Tb927.10.13540	Tb927.10.13540	#N/A
Tb927.10.15300	6.08	21	0.76	Tb927.10.15300	Tb927.10.15300	Tb927.10.15300	Tb927.10.15300	#N/A
Tb927.10.15600	#N/A	#VALUE!	0.45	Tb927.10.15600	Tb927.10.15600	Tb927.10.15600	Tb927.10.15600	#N/A
Tb927.10.2210	17	34	0.77	Tb927.10.2210	Tb927.10.2210	Tb927.10.2210	Tb927.10.2210	#N/A
Tb927.10.2250	#N/A	#VALUE!	0.69	Tb927.10.2250	Tb927.10.2250	Tb927.10.2250	Tb927.10.2250	#N/A
Tb927.10.2330	#N/A	#VALUE!	0.52	Tb927.10.2330	Tb927.10.2330	Tb927.10.2330	Tb927.10.2330	#N/A
Tb927.10.2930	#N/A	#VALUE!	0.69	Tb927.10.2930	Tb927.10.2930	Tb927.10.2930	Tb927.10.2930	#N/A
Tb927.10.3900	7.05	36	0.71	Tb927.10.3900	Tb927.10.3900	Tb927.10.3900	Tb927.10.3900	#N/A
Tb927.10.6130	5.94	28	0.69	Tb927.10.6130	Tb927.10.6130	Tb927.10.6130	Tb927.10.6130	#N/A
Tb927.10.7930	#N/A	122	0.83	Tb927.10.7930	Tb927.10.7930	Tb927.10.7930	Tb927.10.7930	#N/A
Tb927.10.9440	6.62	77	0.68	Tb927.10.9440	Tb927.10.9440	Tb927.10.9440	Tb927.10.9440	#N/A
Tb927.11.14200	10.9	24	0.74	Tb927.11.14200	Tb927.11.14200	Tb927.11.14200	Tb927.11.14200	#N/A
Tb927.11.15150	9.17	58	0.69	Tb927.11.15150	Tb927.11.15150	Tb927.11.15150	Tb927.11.15150	#N/A
Tb927.11.16720	12.27	45	0.76	Tb927.11.16720	Tb927.11.16720	Tb927.11.16720	Tb927.11.16720	#N/A
Tb927.11.1980	#N/A	155	0.87	Tb927.11.1980	Tb927.11.1980	Tb927.11.1980	Tb927.11.1980	#N/A
Tb927.11.4170	#N/A	#VALUE!	0.42	Tb927.11.4170	Tb927.11.4170	Tb927.11.4170	Tb927.11.4170	#N/A
Tb927.11.4620	#N/A	#VALUE!	0.76	Tb927.11.4620	Tb927.11.4620	Tb927.11.4620	Tb927.11.4620	#N/A
Tb927.11.4800	2.7	11	0.65	Tb927.11.4800	Tb927.11.4800	Tb927.11.4800	Tb927.11.4800	#N/A
Tb927.11.4930	1.31	12	0.6	Tb927.11.4930	Tb927.11.4930	Tb927.11.4930	Tb927.11.4930	#N/A
Tb927.11.5050	#N/A	85	0.66	Tb927.11.5050	Tb927.11.5050	Tb927.11.5050	Tb927.11.5050	#N/A
Tb927.11.8210	#N/A	60	0.71	Tb927.11.8210	Tb927.11.8210	Tb927.11.8210	Tb927.11.8210	#N/A
Tb927.2.2720	2.74	16	0.75	Tb927.2.2720	Tb927.2.2720	Tb927.2.2720	Tb927.2.2720	#N/A
Tb927.2.2770	#N/A	69	0.66	Tb927.2.2770	Tb927.2.2770	Tb927.2.2770	Tb927.2.2770	#N/A
Tb927.2.3390	0.43	12	0.59	Tb927.2.3390	Tb927.2.3390	Tb927.2.3390	Tb927.2.3390	#N/A
Tb927.3.1840	#N/A	88	0.88	Tb927.3.1840	Tb927.3.1840	Tb927.3.1840	Tb927.3.1840	#N/A
Tb927.3.3210	#N/A	#VALUE!	0.61	Tb927.3.3210	Tb927.3.3210	Tb927.3.3210	Tb927.3.3210	#N/A
Tb927.3.4170	3.36	7	0.59	Tb927.3.4170	Tb927.3.4170	Tb927.3.4170	Tb927.3.4170	#N/A
Tb927.3.4230	3.71	17	0.68	Tb927.3.4230	Tb927.3.4230	Tb927.3.4230	Tb927.3.4230	#N/A
Tb927.4.360	#N/A	52	0.8	Tb927.4.360	Tb927.4.360	Tb927.4.360	Tb927.4.360	#N/A
Tb927.5.1970	#N/A	#VALUE!	0.3	Tb927.5.1970	Tb927.5.1970	Tb927.5.1970	Tb927.5.1970	#N/A
Tb927.5.2360	0.4	35	#N/A	Tb927.5.2360	Tb927.5.2360	Tb927.5.2360	Tb927.5.2360	#N/A
Tb927.5.2410	18.53	41	0.82	Tb927.5.2410	Tb927.5.2410	Tb927.5.2410	Tb927.5.2410	#N/A
Tb927.5.2480	#N/A	#VALUE!	0.36	Tb927.5.2480	Tb927.5.2480	Tb927.5.2480	Tb927.5.2480	#N/A
Tb927.5.3370	0.84	13	0.38	Tb927.5.3370	Tb927.5.3370	Tb927.5.3370	Tb927.5.3370	#N/A
Tb927.5.3630	1.94	17	0.53	Tb927.5.3630	Tb927.5.3630	Tb927.5.3630	Tb927.5.3630	#N/A
Tb927.5.3760	0.41	14	0.38	Tb927.5.3760	Tb927.5.3760	Tb927.5.3760	Tb927.5.3760	#N/A
Tb927.5.460	#N/A	38	0.35	Tb927.5.460	Tb927.5.460	Tb927.5.460	Tb927.5.460	#N/A
Tb927.6.1100	1.17	7	0.34	Tb927.6.1100	Tb927.6.1100	Tb927.6.1100	Tb927.6.1100	#N/A
Tb927.6.1530	2.67	74	0.72	Tb927.6.1530	Tb927.6.1530	Tb927.6.1530	Tb927.6.1530	#N/A
Tb927.6.3550	2.85	24	0.62	Tb927.6.3550	Tb927.6.3550	Tb927.6.3550	Tb927.6.3550	#N/A
Tb927.6.650	2.95	23	0.74	Tb927.6.650	Tb927.6.650	Tb927.6.650	Tb927.6.650	#N/A
Tb927.7.2140	#N/A	135	0.87	Tb927.7.2140	Tb927.7.2140	Tb927.7.2140	Tb927.7.2140	#N/A
Tb927.7.2660	#N/A	89	0.83	Tb927.7.2660	Tb927.7.2660	Tb927.7.2660	Tb927.7.2660	#N/A
Tb927.7.310	#N/A	#VALUE!	0.31	Tb927.7.310	Tb927.7.310	Tb927.7.310	Tb927.7.310	#N/A
Tb927.7.3530	1.62	13	0.37	Tb927.7.3530	Tb927.7.3530	Tb927.7.3530	Tb927.7.3530	#N/A
Tb927.7.3690	#N/A	#VALUE!	0.63	Tb927.7.3690	Tb927.7.3690	Tb927.7.3690	Tb927.7.3690	#N/A
Tb927.7.3970	#N/A	#VALUE!	0.8	Tb927.7.3970	Tb927.7.3970	Tb927.7.3970	Tb927.7.3970	#N/A
Tb927.7.4900	#N/A	77	0.84	Tb927.7.4900	Tb927.7.4900	Tb927.7.4900	Tb927.7.4900	#N/A
Tb927.7.5220	1.79	18	0.55	Tb927.7.5220	Tb927.7.5220	Tb927.7.5220	Tb927.7.5220	#N/A
Tb927.7.5770	10.9	34	0.83	Tb927.7.5770	Tb927.7.5770	Tb927.7.5770	Tb927.7.5770	#N/A
Tb927.7.6180	8.69	40	0.71	Tb927.7.6180	Tb927.7.6180	Tb927.7.6180	Tb927.7.6180	#N/A
Tb927.7.6270	3.7	24	0.55	Tb927.7.6270	Tb927.7.6270	Tb927.7.6270	Tb927.7.6270	#N/A
Tb927.7.7070	4.89	26	0.63	Tb927.7.7070	Tb927.7.7070	Tb927.7.7070	Tb927.7.7070	#N/A
Tb927.8.4190	#N/A	#VALUE!	0.86	Tb927.8.4190	Tb927.8.4190	Tb927.8.4190	Tb927.8.4190	#N/A
Tb927.8.6200	7.27	25	0.76	Tb927.8.6200	Tb927.8.6200	Tb927.8.6200	Tb927.8.6200	#N/A
Tb927.8.880	#N/A	#VALUE!	0.73	Tb927.8.880	Tb927.8.880	Tb927.8.880	Tb927.8.880	#N/A
Tb927.9.8380	4.43	35	0.76	Tb927.9.8380	Tb927.9.8380	Tb927.9.8380	Tb927.9.8380	#N/A
Tb927.9.9730	7.94	38	0.66	Tb927.9.9730	Tb927.9.9730	Tb927.9.9730	Tb927.9.9730	#N/A
Tb927.1.3300	4.9	10	0.69	Tb927.1.3300	Tb927.1.3300	Tb927.1.3300	#N/A	#N/A
Tb927.1.4490	1.87	52	0.52	Tb927.1.4490	Tb927.1.4490	Tb927.1.4490	#N/A	#N/A
Tb927.10.12790	#N/A	#VALUE!	#N/A	Tb927.10.12790	Tb927.10.12790	Tb927.10.12790	#N/A	#N/A
Tb927.10.14900	#N/A	#VALUE!	0.5	Tb927.10.14900	Tb927.10.14900	Tb927.10.14900	#N/A	#N/A
Tb927.10.14930	#N/A	97	0.9	Tb927.10.14930	Tb927.10.14930	Tb927.10.14930	#N/A	#N/A
Tb927.10.1540	#N/A	#VALUE!	0.76	Tb927.10.1540	Tb927.10.1540	Tb927.10.1540	#N/A	#N/A
Tb927.10.3640	9.3	74	0.75	Tb927.10.3640	Tb927.10.3640	Tb927.10.3640	#N/A	#N/A
Tb927.10.3990	#N/A	205	0.94	Tb927.10.3990	Tb927.10.3990	Tb927.10.3990	#N/A	#N/A
Tb927.10.610	#N/A	#VALUE!	0.73	Tb927.10.610	Tb927.10.610	Tb927.10.610	#N/A	#N/A
Tb927.10.6590	0.76	8	0.4	Tb927.10.6590	Tb927.10.6590	Tb927.10.6590	#N/A	#N/A
Tb927.10.8900	12.31	40	0.78	Tb927.10.8900	Tb927.10.8900	Tb927.10.8900	#N/A	#N/A
Tb927.11.10470	3.25	13	0.58	Tb927.11.10470	Tb927.11.10470	Tb927.11.10470	#N/A	#N/A
Tb927.11.11770	#N/A	96	0.85	Tb927.11.11770	Tb927.11.11770	Tb927.11.11770	#N/A	#N/A
Tb927.11.12100	3.53	127	0.6	Tb927.11.12100	Tb927.11.12100	Tb927.11.12100	#N/A	#N/A
Tb927.11.1260	13.35	31	0.77	Tb927.11.1260	Tb927.11.1260	Tb927.11.1260	#N/A	#N/A
Tb927.11.14780	7.66	74	0.78	Tb927.11.14780	Tb927.11.14780	Tb927.11.14780	#N/A	#N/A
Tb927.11.15420	#N/A	94	0.87	Tb927.11.15420	Tb927.11.15420	Tb927.11.15420	#N/A	#N/A
Tb927.11.16310	0.45	11	#N/A	Tb927.11.16310	Tb927.11.16310	Tb927.11.16310	#N/A	#N/A
Tb927.11.16740	3.55	19	0.62	Tb927.11.16740	Tb927.11.16740	Tb927.11.16740	#N/A	#N/A
Tb927.11.1740	8.94	35	0.8	Tb927.11.1740	Tb927.11.1740	Tb927.11.1740	#N/A	#N/A
Tb927.11.2240	#N/A	95	0.46	Tb927.11.2240	Tb927.11.2240	Tb927.11.2240	#N/A	#N/A
Tb927.11.4950	4.25	26	0.81	Tb927.11.4950	Tb927.11.4950	Tb927.11.4950	#N/A	#N/A
Tb927.11.8300	3.69	9	0.65	Tb927.11.8300	Tb927.11.8300	Tb927.11.8300	#N/A	#N/A
Tb927.11.9770	1.01	36	0.54	Tb927.11.9770	Tb927.11.9770	Tb927.11.9770	#N/A	#N/A
Tb927.2.2130	5.08	43	0.82	Tb927.2.2130	Tb927.2.2130	Tb927.2.2130	#N/A	#N/A
Tb927.2.2190	7.25	41	0.73	Tb927.2.2190	Tb927.2.2190	Tb927.2.2190	#N/A	#N/A
Tb927.2.2260	7.29	37	#N/A	Tb927.2.2260	Tb927.2.2260	Tb927.2.2260	#N/A	#N/A
Tb927.2.3190	2.5	13	0.56	Tb927.2.3190	Tb927.2.3190	Tb927.2.3190	#N/A	#N/A
Tb927.2.3800	7.37	55	0.81	Tb927.2.3800	Tb927.2.3800	Tb927.2.3800	#N/A	#N/A
Tb927.2.3910	1.75	14	0.56	Tb927.2.3910	Tb927.2.3910	Tb927.2.3910	#N/A	#N/A
Tb927.2.6000	#N/A	9	0.29	Tb927.2.6000	Tb927.2.6000	Tb927.2.6000	#N/A	#N/A
Tb927.3.1960	2.22	18	0.62	Tb927.3.1960	Tb927.3.1960	Tb927.3.1960	#N/A	#N/A
Tb927.3.3160	0.53	21	0.35	Tb927.3.3160	Tb927.3.3160	Tb927.3.3160	#N/A	#N/A
Tb927.3.3190	#N/A	84	0.79	Tb927.3.3190	Tb927.3.3190	Tb927.3.3190	#N/A	#N/A
Tb927.3.3690	#N/A	61	0.76	Tb927.3.3690	Tb927.3.3690	Tb927.3.3690	#N/A	#N/A
Tb927.3.3960	1	21	0.41	Tb927.3.3960	Tb927.3.3960	Tb927.3.3960	#N/A	#N/A
Tb927.3.4270	9.3	43	0.75	Tb927.3.4270	Tb927.3.4270	Tb927.3.4270	#N/A	#N/A
Tb927.3.680	5.37	35	0.62	Tb927.3.680	Tb927.3.680	Tb927.3.680	#N/A	#N/A
Tb927.4.1910	#N/A	#VALUE!	0.82	Tb927.4.1910	Tb927.4.1910	Tb927.4.1910	#N/A	#N/A
Tb927.4.2260	4.65	33	0.68	Tb927.4.2260	Tb927.4.2260	Tb927.4.2260	#N/A	#N/A
Tb927.4.2750	4.82	43	0.81	Tb927.4.2750	Tb927.4.2750	Tb927.4.2750	#N/A	#N/A
Tb927.4.3420	4.71	9	0.54	Tb927.4.3420	Tb927.4.3420	Tb927.4.3420	#N/A	#N/A
Tb927.4.3940	6.73	28	0.59	Tb927.4.3940	Tb927.4.3940	Tb927.4.3940	#N/A	#N/A
Tb927.4.3960	#N/A	0	0.43	Tb927.4.3960	Tb927.4.3960	Tb927.4.3960	#N/A	#N/A
Tb927.4.4480	#N/A	#VALUE!	0.62	Tb927.4.4480	Tb927.4.4480	Tb927.4.4480	#N/A	#N/A
Tb927.4.4890	5.56	9	0.52	Tb927.4.4890	Tb927.4.4890	Tb927.4.4890	#N/A	#N/A
Tb927.4.5230	3.26	20	0.56	Tb927.4.5230	Tb927.4.5230	Tb927.4.5230	#N/A	#N/A
Tb927.5.1320	4.04	19	0.56	Tb927.5.1320	Tb927.5.1320	Tb927.5.1320	#N/A	#N/A
Tb927.5.1480	#N/A	#VALUE!	0.8	Tb927.5.1480	Tb927.5.1480	Tb927.5.1480	#N/A	#N/A
Tb927.5.1700	5.78	54	0.83	Tb927.5.1700	Tb927.5.1700	Tb927.5.1700	#N/A	#N/A
Tb927.5.2080	#N/A	97	0.8	Tb927.5.2080	Tb927.5.2080	Tb927.5.2080	#N/A	#N/A
Tb927.5.2400	3.76	42	0.74	Tb927.5.2400	Tb927.5.2400	Tb927.5.2400	#N/A	#N/A
Tb927.5.2500	#N/A	#VALUE!	0.66	Tb927.5.2500	Tb927.5.2500	Tb927.5.2500	#N/A	#N/A
Tb927.5.3300	7.09	52	0.74	Tb927.5.3300	Tb927.5.3300	Tb927.5.3300	#N/A	#N/A
Tb927.5.3690	1.77	28	0.55	Tb927.5.3690	Tb927.5.3690	Tb927.5.3690	#N/A	#N/A
Tb927.5.4280	1.85	8	0.48	Tb927.5.4280	Tb927.5.4280	Tb927.5.4280	#N/A	#N/A
Tb927.6.2030	2.58	63	0.76	Tb927.6.2030	Tb927.6.2030	Tb927.6.2030	#N/A	#N/A
Tb927.6.2490	9.1	58	0.81	Tb927.6.2490	Tb927.6.2490	Tb927.6.2490	#N/A	#N/A
Tb927.6.2820	2.66	23	0.41	Tb927.6.2820	Tb927.6.2820	Tb927.6.2820	#N/A	#N/A
Tb927.6.4730	#N/A	#VALUE!	0.48	Tb927.6.4730	Tb927.6.4730	Tb927.6.4730	#N/A	#N/A
Tb927.6.4840	2.51	38	0.51	Tb927.6.4840	Tb927.6.4840	Tb927.6.4840	#N/A	#N/A
Tb927.7.1210	2.89	9	0.55	Tb927.7.1210	Tb927.7.1210	Tb927.7.1210	#N/A	#N/A
Tb927.7.2670	10.01	64	0.78	Tb927.7.2670	Tb927.7.2670	Tb927.7.2670	#N/A	#N/A
Tb927.7.3930	1.41	15	0.61	Tb927.7.3930	Tb927.7.3930	Tb927.7.3930	#N/A	#N/A
Tb927.7.4090	2.01	23	0.65	Tb927.7.4090	Tb927.7.4090	Tb927.7.4090	#N/A	#N/A
Tb927.7.6680	7.31	49	0.78	Tb927.7.6680	Tb927.7.6680	Tb927.7.6680	#N/A	#N/A
Tb927.7.670	#N/A	#VALUE!	0.5	Tb927.7.670	Tb927.7.670	Tb927.7.670	#N/A	#N/A
Tb927.7.7490	#N/A	#VALUE!	0.33	Tb927.7.7490	Tb927.7.7490	Tb927.7.7490	#N/A	#N/A
Tb927.8.1020	#N/A	#VALUE!	0.59	Tb927.8.1020	Tb927.8.1020	Tb927.8.1020	#N/A	#N/A
Tb927.8.1590	#N/A	49	0.95	Tb927.8.1590	Tb927.8.1590	Tb927.8.1590	#N/A	#N/A
Tb927.8.2780	#N/A	#VALUE!	0.56	Tb927.8.2780	Tb927.8.2780	Tb927.8.2780	#N/A	#N/A
Tb927.8.3160	#N/A	#VALUE!	0.64	Tb927.8.3160	Tb927.8.3160	Tb927.8.3160	#N/A	#N/A
Tb927.8.3820	#N/A	#VALUE!	0.8	Tb927.8.3820	Tb927.8.3820	Tb927.8.3820	#N/A	#N/A
Tb927.8.4540	#N/A	#VALUE!	0.88	Tb927.8.4540	Tb927.8.4540	Tb927.8.4540	#N/A	#N/A
Tb927.8.6090	#N/A	51	0.73	Tb927.8.6090	Tb927.8.6090	Tb927.8.6090	#N/A	#N/A
Tb927.8.6430	#N/A	#VALUE!	0.73	Tb927.8.6430	Tb927.8.6430	Tb927.8.6430	#N/A	#N/A
Tb927.8.6490	3.08	20	0.61	Tb927.8.6490	Tb927.8.6490	Tb927.8.6490	#N/A	#N/A
Tb927.8.7730	6.62	38	0.61	Tb927.8.7730	Tb927.8.7730	Tb927.8.7730	#N/A	#N/A
Tb927.8.7830	1.95	15	0.61	Tb927.8.7830	Tb927.8.7830	Tb927.8.7830	#N/A	#N/A
Tb927.9.10530	#N/A	#VALUE!	0.74	Tb927.9.10530	Tb927.9.10530	Tb927.9.10530	#N/A	#N/A
Tb927.9.10840	2.23	9	0.52	Tb927.9.10840	Tb927.9.10840	Tb927.9.10840	#N/A	#N/A
Tb927.9.13990	#N/A	#VALUE!	0.91	Tb927.9.13990	Tb927.9.13990	Tb927.9.13990	#N/A	#N/A
Tb927.1.1930	#N/A	55	0.93	Tb927.1.1930	Tb927.1.1930	#N/A	#N/A	#N/A
Tb927.10.11440	9	60	0.81	Tb927.10.11440	Tb927.10.11440	#N/A	#N/A	#N/A
Tb927.10.11760	#N/A	84	0.87	Tb927.10.11760	Tb927.10.11760	#N/A	#N/A	#N/A
Tb927.10.12110	4.7	18	0.63	Tb927.10.12110	Tb927.10.12110	#N/A	#N/A	#N/A
Tb927.10.13790	12.38	20	0.68	Tb927.10.13790	Tb927.10.13790	#N/A	#N/A	#N/A
Tb927.10.1390	13.8	193	0.86	Tb927.10.1390	Tb927.10.1390	#N/A	#N/A	#N/A
Tb927.10.15350	#N/A	214	0.89	Tb927.10.15350	Tb927.10.15350	#N/A	#N/A	#N/A
Tb927.10.2970	#N/A	#VALUE!	0.73	Tb927.10.2970	Tb927.10.2970	#N/A	#N/A	#N/A
Tb927.10.3390	8.32	18	0.75	Tb927.10.3390	Tb927.10.3390	#N/A	#N/A	#N/A
Tb927.10.390	4.73	22	0.68	Tb927.10.390	Tb927.10.390	#N/A	#N/A	#N/A
Tb927.10.600	2.53	16	0.56	Tb927.10.600	Tb927.10.600	#N/A	#N/A	#N/A
Tb927.10.760	1.84	34	0.66	Tb927.10.760	Tb927.10.760	#N/A	#N/A	#N/A
Tb927.10.780	5.59	21	0.5	Tb927.10.780	Tb927.10.780	#N/A	#N/A	#N/A
Tb927.10.9610	#N/A	#VALUE!	0.83	Tb927.10.9610	Tb927.10.9610	#N/A	#N/A	#N/A
Tb927.11.10060	6.64	89	0.86	Tb927.11.10060	Tb927.11.10060	#N/A	#N/A	#N/A
Tb927.11.10230	2.35	34	0.69	Tb927.11.10230	Tb927.11.10230	#N/A	#N/A	#N/A
Tb927.11.11710	1.19	15	0.35	Tb927.11.11710	Tb927.11.11710	#N/A	#N/A	#N/A
Tb927.11.13230	#N/A	209	0.87	Tb927.11.13230	Tb927.11.13230	#N/A	#N/A	#N/A
Tb927.11.13930	3.6	16	0.65	Tb927.11.13930	Tb927.11.13930	#N/A	#N/A	#N/A
Tb927.11.14080	#N/A	71	0.81	Tb927.11.14080	Tb927.11.14080	#N/A	#N/A	#N/A
Tb927.11.16350	3.97	36	0.69	Tb927.11.16350	Tb927.11.16350	#N/A	#N/A	#N/A
Tb927.11.2150	2.62	6	0.5	Tb927.11.2150	Tb927.11.2150	#N/A	#N/A	#N/A
Tb927.11.2590	5.41	14	0.72	Tb927.11.2590	Tb927.11.2590	#N/A	#N/A	#N/A
Tb927.11.2820	#N/A	58	0.75	Tb927.11.2820	Tb927.11.2820	#N/A	#N/A	#N/A
Tb927.11.2880	4.5	20	0.72	Tb927.11.2880	Tb927.11.2880	#N/A	#N/A	#N/A
Tb927.11.3080	4.69	55	0.75	Tb927.11.3080	Tb927.11.3080	#N/A	#N/A	#N/A
Tb927.11.3300	#N/A	57	0.83	Tb927.11.3300	Tb927.11.3300	#N/A	#N/A	#N/A
Tb927.11.5720	4.29	22	0.58	Tb927.11.5720	Tb927.11.5720	#N/A	#N/A	#N/A
Tb927.11.5940	#N/A	17	0.38	Tb927.11.5940	Tb927.11.5940	#N/A	#N/A	#N/A
Tb927.11.6050	#N/A	#VALUE!	0.81	Tb927.11.6050	Tb927.11.6050	#N/A	#N/A	#N/A
Tb927.11.6910	0.28	14	0.31	Tb927.11.6910	Tb927.11.6910	#N/A	#N/A	#N/A
Tb927.11.8310	3.84	23	0.69	Tb927.11.8310	Tb927.11.8310	#N/A	#N/A	#N/A
Tb927.11.9530	#N/A	117	0.92	Tb927.11.9530	Tb927.11.9530	#N/A	#N/A	#N/A
Tb927.2.2460	#N/A	#VALUE!	0.75	Tb927.2.2460	Tb927.2.2460	#N/A	#N/A	#N/A
Tb927.2.2970	#N/A	106	0.79	Tb927.2.2970	Tb927.2.2970	#N/A	#N/A	#N/A
Tb927.2.3090	#N/A	74	0.79	Tb927.2.3090	Tb927.2.3090	#N/A	#N/A	#N/A
Tb927.2.4720	#N/A	1	0.51	Tb927.2.4720	Tb927.2.4720	#N/A	#N/A	#N/A
Tb927.2.5480	#N/A	0	0.36	Tb927.2.5480	Tb927.2.5480	#N/A	#N/A	#N/A
Tb927.2.5720	#N/A	#VALUE!	#N/A	Tb927.2.5720	Tb927.2.5720	#N/A	#N/A	#N/A
Tb927.3.1630	1.38	13	0.74	Tb927.3.1630	Tb927.3.1630	#N/A	#N/A	#N/A
Tb927.3.1790	#N/A	233	0.89	Tb927.3.1790	Tb927.3.1790	#N/A	#N/A	#N/A
Tb927.3.3030	#N/A	81	0.79	Tb927.3.3030	Tb927.3.3030	#N/A	#N/A	#N/A
Tb927.3.3560	#N/A	#VALUE!	0.77	Tb927.3.3560	Tb927.3.3560	#N/A	#N/A	#N/A
Tb927.3.4670	#N/A	#VALUE!	0.41	Tb927.3.4670	Tb927.3.4670	#N/A	#N/A	#N/A
Tb927.3.4680	9.63	56	0.79	Tb927.3.4680	Tb927.3.4680	#N/A	#N/A	#N/A
Tb927.4.1440	0.94	13	0.45	Tb927.4.1440	Tb927.4.1440	#N/A	#N/A	#N/A
Tb927.4.2960	0.9	20	0.35	Tb927.4.2960	Tb927.4.2960	#N/A	#N/A	#N/A
Tb927.4.5220	3.08	28	0.59	Tb927.4.5220	Tb927.4.5220	#N/A	#N/A	#N/A
Tb927.5.1140	14.76	54	0.72	Tb927.5.1140	Tb927.5.1140	#N/A	#N/A	#N/A
Tb927.5.1220	#N/A	7	0.43	Tb927.5.1220	Tb927.5.1220	#N/A	#N/A	#N/A
Tb927.5.1240	2.3	10	0.49	Tb927.5.1240	Tb927.5.1240	#N/A	#N/A	#N/A
Tb927.5.1500	0.95	5	0.4	Tb927.5.1500	Tb927.5.1500	#N/A	#N/A	#N/A
Tb927.5.1600	#N/A	#VALUE!	0.6	Tb927.5.1600	Tb927.5.1600	#N/A	#N/A	#N/A
Tb927.5.1650	4.36	17	0.62	Tb927.5.1650	Tb927.5.1650	#N/A	#N/A	#N/A
Tb927.5.1710	#N/A	#VALUE!	0.92	Tb927.5.1710	Tb927.5.1710	#N/A	#N/A	#N/A
Tb927.5.2420	4.1	17	0.59	Tb927.5.2420	Tb927.5.2420	#N/A	#N/A	#N/A
Tb927.5.2620	6.6	37	0.83	Tb927.5.2620	Tb927.5.2620	#N/A	#N/A	#N/A
Tb927.5.3100	#N/A	#VALUE!	0.67	Tb927.5.3100	Tb927.5.3100	#N/A	#N/A	#N/A
Tb927.6.1550	8.28	49	0.63	Tb927.6.1550	Tb927.6.1550	#N/A	#N/A	#N/A
Tb927.6.2390	4.49	19	0.7	Tb927.6.2390	Tb927.6.2390	#N/A	#N/A	#N/A
Tb927.6.2550	31.75	47	0.72	Tb927.6.2550	Tb927.6.2550	#N/A	#N/A	#N/A
Tb927.6.3490	#N/A	237	0.89	Tb927.6.3490	Tb927.6.3490	#N/A	#N/A	#N/A
Tb927.7.2550	#N/A	75	0.82	Tb927.7.2550	Tb927.7.2550	#N/A	#N/A	#N/A
Tb927.7.3650	1.73	24	0.65	Tb927.7.3650	Tb927.7.3650	#N/A	#N/A	#N/A
Tb927.7.3990	4.96	26	0.64	Tb927.7.3990	Tb927.7.3990	#N/A	#N/A	#N/A
Tb927.7.520	1.19	10	0.43	Tb927.7.520	Tb927.7.520	#N/A	#N/A	#N/A
Tb927.7.5340	#N/A	177	0.86	Tb927.7.5340	Tb927.7.5340	#N/A	#N/A	#N/A
Tb927.7.5790	#N/A	#VALUE!	0.86	Tb927.7.5790	Tb927.7.5790	#N/A	#N/A	#N/A
Tb927.7.5840	3.38	69	0.68	Tb927.7.5840	Tb927.7.5840	#N/A	#N/A	#N/A
Tb927.7.6100	2.3	22	0.51	Tb927.7.6100	Tb927.7.6100	#N/A	#N/A	#N/A
Tb927.7.6280	5.25	10	0.67	Tb927.7.6280	Tb927.7.6280	#N/A	#N/A	#N/A
Tb927.7.7160	1.41	16	0.62	Tb927.7.7160	Tb927.7.7160	#N/A	#N/A	#N/A
Tb927.7.920	#N/A	99	0.9	Tb927.7.920	Tb927.7.920	#N/A	#N/A	#N/A
Tb927.8.1300	#N/A	#VALUE!	0.67	Tb927.8.1300	Tb927.8.1300	#N/A	#N/A	#N/A
Tb927.8.3100	8.62	33	0.74	Tb927.8.3100	Tb927.8.3100	#N/A	#N/A	#N/A
Tb927.8.3770	10.84	63	0.73	Tb927.8.3770	Tb927.8.3770	#N/A	#N/A	#N/A
Tb927.8.6140	4.79	29	0.77	Tb927.8.6140	Tb927.8.6140	#N/A	#N/A	#N/A
Tb927.8.6350	1.26	22	0.54	Tb927.8.6350	Tb927.8.6350	#N/A	#N/A	#N/A
Tb927.8.6590	#N/A	#VALUE!	0.43	Tb927.8.6590	Tb927.8.6590	#N/A	#N/A	#N/A
Tb927.8.710	#N/A	#VALUE!	0.63	Tb927.8.710	Tb927.8.710	#N/A	#N/A	#N/A
Tb927.8.7720	#N/A	#VALUE!	0.52	Tb927.8.7720	Tb927.8.7720	#N/A	#N/A	#N/A
Tb927.8.7850	6.32	29	0.75	Tb927.8.7850	Tb927.8.7850	#N/A	#N/A	#N/A
Tb927.8.860	1.79	20	0.6	Tb927.8.860	Tb927.8.860	#N/A	#N/A	#N/A
Tb927.9.12170	7.74	37	0.76	Tb927.9.12170	Tb927.9.12170	#N/A	#N/A	#N/A
Tb927.9.14080	#N/A	26	0.67	Tb927.9.14080	Tb927.9.14080	#N/A	#N/A	#N/A
Tb927.9.7100	0.35	6	0.24	Tb927.9.7100	Tb927.9.7100	#N/A	#N/A	#N/A
Tb927.9.8740	#N/A	217	0.93	Tb927.9.8740	Tb927.9.8740	#N/A	#N/A	#N/A
Tb927.1.1380	3.73	26	0.74	Tb927.1.1380
Tb927.1.1840	4.67	22	0.69	Tb927.1.1840
Tb927.1.3410	1.72	13	0.43	Tb927.1.3410
Tb927.1.4730	2.68	24	0.6	Tb927.1.4730
Tb927.10.12760	#N/A	#VALUE!	0.3	Tb927.10.12760
Tb927.10.1440	2.29	34	0.72	Tb927.10.1440
Tb927.10.14890	15.3	32	0.62	Tb927.10.14890
Tb927.10.2200	1.83	14	0.47	Tb927.10.2200
Tb927.10.350	13.7	19	0.71	Tb927.10.350
Tb927.10.3920	9.24	26	0.72	Tb927.10.3920
Tb927.11.11520	13.12	159	0.92	Tb927.11.11520
Tb927.11.12620	1.02	9	0.41	Tb927.11.12620
Tb927.11.1280	#N/A	#VALUE!	0.23	Tb927.11.1280
Tb927.11.1310	4.45	28	0.57	Tb927.11.1310
Tb927.11.13460	#N/A	#VALUE!	0.57	Tb927.11.13460
Tb927.11.1420	5.64	12	0.7	Tb927.11.1420
Tb927.11.14830	2.16	17	0.63	Tb927.11.14830
Tb927.11.15160	6.12	36	0.64	Tb927.11.15160
Tb927.11.15550	6.76	51	0.66	Tb927.11.15550
Tb927.11.15800	#N/A	#VALUE!	0.64	Tb927.11.15800
Tb927.11.160	#N/A	65	0.5	Tb927.11.160
Tb927.11.16390	7.71	39	0.66	Tb927.11.16390
Tb927.11.16820	#N/A	100	0.82	Tb927.11.16820
Tb927.11.2440	2.85	15	0.71	Tb927.11.2440
Tb927.11.2470	#N/A	#VALUE!	0.82	Tb927.11.2470
Tb927.11.2770	4.74	16	0.72	Tb927.11.2770
Tb927.11.2840	7.96	57	0.71	Tb927.11.2840
Tb927.11.310	1.47	11	0.43	Tb927.11.310
Tb927.11.3280	9.35	23	0.74	Tb927.11.3280
Tb927.11.3760	2.77	37	0.7	Tb927.11.3760
Tb927.11.4000	3.21	17	0.63	Tb927.11.4000
Tb927.11.4630	1.16	9	0.57	Tb927.11.4630
Tb927.11.5000	12.31	39	0.79	Tb927.11.5000
Tb927.11.5090	6.56	32	0.52	Tb927.11.5090
Tb927.11.6870	#N/A	132	0.93	Tb927.11.6870
Tb927.11.7560	#N/A	80	0.86	Tb927.11.7560
Tb927.11.8410	1.7	7	0.52	Tb927.11.8410
Tb927.11.9250	4.74	28	0.67	Tb927.11.9250
Tb927.11.9290	#N/A	#VALUE!	0.76	Tb927.11.9290
Tb927.2.1860	5.27	17	0.65	Tb927.2.1860
Tb927.2.2920	1.85	23	0.59	Tb927.2.2920
Tb927.2.3580	6.22	76	0.81	Tb927.2.3580
Tb927.2.3880	3.89	75	0.72	Tb927.2.3880
Tb927.2.4280	#N/A	#VALUE!	0.81	Tb927.2.4280
Tb927.2.5540	1.51	53	0.62	Tb927.2.5540
Tb927.3.1010	#N/A	108	0.87	Tb927.3.1010
Tb927.3.1870	#N/A	#VALUE!	0.28	Tb927.3.1870
Tb927.3.1910	8.03	46	0.79	Tb927.3.1910
Tb927.3.2040	14.39	12	0.73	Tb927.3.2040
Tb927.3.2110	5.32	17	0.77	Tb927.3.2110
Tb927.3.2370	1.28	42	0.57	Tb927.3.2370
Tb927.3.2720	#N/A	#VALUE!	0.36	Tb927.3.2720
Tb927.3.2950	7.93	14	0.69	Tb927.3.2950
Tb927.3.3490	5.28	118	0.86	Tb927.3.3490
Tb927.3.4180	#N/A	#VALUE!	0.34	Tb927.3.4180
Tb927.3.4250	3.68	30	0.71	Tb927.3.4250
Tb927.3.4760	#N/A	52	0.77	Tb927.3.4760
Tb927.3.5080	#N/A	#VALUE!	#N/A	Tb927.3.5080
Tb927.3.5140	2.07	18	0.5	Tb927.3.5140
Tb927.4.1040	1.8	16	0.55	Tb927.4.1040
Tb927.4.1300	#N/A	170	0.95	Tb927.4.1300
Tb927.4.1540	12.54	84	0.82	Tb927.4.1540
Tb927.4.1870	3.43	32	0.69	Tb927.4.1870
Tb927.4.2560	2.44	21	0.55	Tb927.4.2560
Tb927.4.2590	#N/A	#VALUE!	0.61	Tb927.4.2590
Tb927.4.2730	#N/A	#VALUE!	0.4	Tb927.4.2730
Tb927.4.3480	#N/A	21	0.3	Tb927.4.3480
Tb927.4.3770	8.29	48	0.82	Tb927.4.3770
Tb927.4.4490	#N/A	44	0.76	Tb927.4.4490
Tb927.5.1130	6.58	68	0.81	Tb927.5.1130
Tb927.5.2000	#N/A	#VALUE!	0.41	Tb927.5.2000
Tb927.5.3120	#N/A	126	0.84	Tb927.5.3120
Tb927.5.520	15.55	41	0.62	Tb927.5.520
Tb927.6.1770	7.65	64	0.76	Tb927.6.1770
Tb927.6.1920	3.85	31	0.62	Tb927.6.1920
Tb927.6.2400	2.79	7	0.52	Tb927.6.2400
Tb927.6.3480	0.85	54	0.48	Tb927.6.3480
Tb927.6.3540	2.82	19	0.71	Tb927.6.3540
Tb927.6.3830	0.21	21	0.33	Tb927.6.3830
Tb927.6.3850	#N/A	12	0.14	Tb927.6.3850
Tb927.6.4000	6.74	66	0.74	Tb927.6.4000
Tb927.6.4370	#N/A	57	0.76	Tb927.6.4370
Tb927.6.690	4.82	86	0.75	Tb927.6.690
Tb927.6.840	5.3	44	0.83	Tb927.6.840
Tb927.7.2290	0.64	19	0.23	Tb927.7.2290
Tb927.7.3580	9.1	30	0.72	Tb927.7.3580
Tb927.7.4110	0.52	15	#N/A	Tb927.7.4110
Tb927.7.4290	4.34	39	0.71	Tb927.7.4290
Tb927.7.5610	4.24	12	0.66	Tb927.7.5610
Tb927.7.5710	1.41	11	0.53	Tb927.7.5710
Tb927.7.5780	#N/A	#VALUE!	0.46	Tb927.7.5780
Tb927.7.6190	2.89	52	0.74	Tb927.7.6190
Tb927.7.6640	13.48	33	0.8	Tb927.7.6640
Tb927.7.6700	3.04	20	0.69	Tb927.7.6700
Tb927.7.6780	#N/A	#VALUE!	0.75	Tb927.7.6780
Tb927.8.1550	#N/A	177	0.85	Tb927.8.1550
Tb927.8.1790	#N/A	#VALUE!	0.9	Tb927.8.1790
Tb927.8.1840	#N/A	30	0.82	Tb927.8.1840
Tb927.8.2210	11.71	72	0.82	Tb927.8.2210
Tb927.8.3380	11.34	76	0.81	Tb927.8.3380
Tb927.8.3550	#N/A	#VALUE!	0.66	Tb927.8.3550
Tb927.8.3690	13.95	56	0.78	Tb927.8.3690
Tb927.8.3730	0.83	6	0.33	Tb927.8.3730
Tb927.8.6370	#N/A	#VALUE!	0.69	Tb927.8.6370
Tb927.8.6440	18.42	71	0.8	Tb927.8.6440
Tb927.8.7120	2.13	61	0.71	Tb927.8.7120
Tb927.8.8030	0.63	13	0.25	Tb927.8.8030
Tb927.8.8130	2.05	19	0.52	Tb927.8.8130
Tb927.8.8160	#N/A	#VALUE!	0.59	Tb927.8.8160
Tb927.9.10690	7.65	15	0.67	Tb927.9.10690
Tb927.9.11720	4	80	0.78	Tb927.9.11720
Tb927.9.12790	1.67	29	0.61	Tb927.9.12790
Tb927.9.13150	1.76	20	0.58	Tb927.9.13150
Tb927.9.14160	8.07	112	0.87	Tb927.9.14160
Tb927.9.15380	4.36	33	0.76	Tb927.9.15380
Tb927.9.15470	7.21	32	0.76	Tb927.9.15470
Tb927.9.15480	#N/A	#VALUE!	0.47	Tb927.9.15480
Tb927.9.2560	5.31	16	0.56	Tb927.9.2560
Tb927.9.9940	12.36	31	0.66	Tb927.9.9940
Tb927.11.10800	3.23	44	0.66
Tb927.11.8470	#N/A	#VALUE!	0.56
Tb927.11.14160	2.41	19	0.56
Tb927.11.780	#N/A	82	0.8
Tb927.10.11080	#N/A	59	0.8
Tb927.7.2680	#N/A	188	0.82
Tb927.10.15310	6.5	79	0.88
Tb927.11.15380	#N/A	#VALUE!	#N/A
Tb927.11.13150	2.82	14	0.58
Tb927.10.4050	#N/A	135	0.78
Tb927.11.6330	4.93	10	0.54
Tb927.4.3970	1.15	15	0.66
Tb927.11.7450	1.76	17	0.59
Tb927.10.5250	4.05	66	0.72
Tb927.6.4470	4.4	96	0.73
Tb927.8.4210	#N/A	106	0.79
Tb927.7.6430	#N/A	#VALUE!	#N/A
Tb927.10.8890	6.88	50	0.73
Tb927.6.440	#N/A	0	0.27
Tb927.6.400	10.23	34	0.72
Tb927.3.3940	#N/A	102	0.89
Tb927.4.1880	3.27	20	0.6
Tb927.3.600	#N/A	#VALUE!	#N/A
Tb927.4.1000	4.3	112	0.54
Tb927.5.3620	5.06	58	0.83
Tb927.7.6820	4.44	15	0.59
Tb927.5.4380	#N/A	95	0.85
Tb927.11.4180	6.19	53	0.77
Tb927.5.760	#N/A	98	0.82
Tb927.11.16360	#N/A	2	0.37
Tb927.8.4700	#N/A	17	0.45
Tb927.4.710	#N/A	#VALUE!	#N/A
Tb927.9.11050	#N/A	113	0.84
Tb927.3.3060	16.25	34	0.73
Tb927.11.13940	5.96	31	0.53
Tb927.10.2450	#N/A	#VALUE!	#N/A
Tb927.3.5760	#N/A	#VALUE!	#N/A
Tb927.11.8090	#N/A	#VALUE!	0.86
Tb927.11.13730	3.89	88	0.74
Tb927.9.2550	6.95	24	0.64
Tb927.10.13450	8.5	35	0.83
Tb927.5.340	12.95	78	0.59
Tb927.1.4300	#N/A	#VALUE!	0.76
Tb927.8.7360	0.8	18	0.47
Tb927.8.900	#N/A	234	0.91
Tb927.11.8990	#N/A	149	0.86
Tb927.5.1570	#N/A	#VALUE!	0.49
Tb927.11.12700	1.68	17	0.5
Tb927.11.13130	4.2	17	0.49
Tb927.8.2680	2.85	10	0.42
Tb927.5.4540	#N/A	19	0.32
Tb927.10.13800	#N/A	91	0.82
Tb927.8.5930	#N/A	#VALUE!	#N/A
Tb927.11.2230	6.6	29	0.43
Tb927.7.960	#N/A	60	0.86
Tb927.11.15240	5.16	34	0.8
Tb927.11.11430	5.51	18	0.68
Tb927.10.5140	#N/A	#VALUE!	0.84
Tb927.11.3970	10.23	35	0.76
Tb927.8.5580	14.55	28	0.96
Tb927.7.6300	1.85	18	0.64
Tb927.11.2260	#N/A	89	0.8
Tb927.6.640	#N/A	140	0.88
Tb927.7.6840	1.52	18	0.4
Tb927.1.4280	5.48	27	0.73
Tb927.11.830	0.98	34	0.38
Tb927.10.3070	2.39	20	0.58
Tb927.5.480	4.96	11	0.68
Tb927.5.2120	#N/A	#VALUE!	0.79
Tb927.4.2110	#N/A	#VALUE!	0.74
Tb927.10.1510	#N/A	71	0.87
Tb927.5.1980	2.35	11	0.58
Tb927.4.2180	#N/A	#VALUE!	0.63
Tb927.5.2320	#N/A	90	0.88
Tb927.11.550	#N/A	#VALUE!	0.94
Tb927.5.310	#N/A	17	0.54
Tb927.11.16190	#N/A	#VALUE!	#N/A
Tb927.10.15390	5.68	24	0.79
Tb927.11.15010	5.62	34	0.69
Tb927.10.16100	6.73	176	0.74
Tb927.11.12180	0.63	9	0.52
Tb927.10.14940	#N/A	#VALUE!	0.81
Tb927.6.2530	#N/A	#VALUE!	0.73
Tb927.10.14480	6.65	20	0.7
Tb927.10.13520	4.64	23	0.66
Tb927.11.760	#N/A	114	0.91
Tb927.8.5300	6.16	29	0.76
Tb927.3.2470	4.4	40	0.67
Tb927.9.14510	#N/A	#VALUE!	0.48
Tb927.5.1090	#N/A	#VALUE!	0.83
Tb927.8.2890	#N/A	1	0.52
Tb927.11.7570	2.94	21	0.68
Tb927.5.2440	3.51	16	0.67
Tb927.8.1770	2.48	75	0.55
Tb927.5.2390	#N/A	#VALUE!	0.67
Tb927.10.6570	1.26	21	0.55
Tb927.10.310	8.39	25	0.74
Tb927.5.3790	#N/A	#VALUE!	0.49
Tb927.11.10560	#N/A	71	0.86
Tb927.7.4410	#N/A	#VALUE!	0.55
Tb927.10.12050	1.75	11	0.45
Tb927.11.6650	#N/A	#VALUE!	#N/A
Tb927.8.1130	0.82	38	0.5
Tb927.8.2550	#N/A	146	0.6
Tb927.10.4750	9.05	68	0.64
Tb927.11.1920	#N/A	#VALUE!	#N/A
Tb927.4.2220	10	46	0.7
Tb927.10.5010	5.82	39	0.57
Tb927.8.980	#N/A	88	0.79
Tb927.7.2120	10.3	24	0.79
Tb927.2.5440	1.64	10	0.59
Tb927.11.1470	#N/A	#VALUE!	0.26
Tb927.9.16410	#N/A	#VALUE!	#N/A
Tb927.7.6360	#N/A	107	0.84
Tb927.8.490	#N/A	#VALUE!	0.32
Tb927.5.650	#N/A	#VALUE!	#N/A
Tb927.7.690	#N/A	#VALUE!	0.53
Tb927.7.3210	6.44	12	0.56
Tb927.7.6440	#N/A	#VALUE!	0.51
Tb927.11.4570	4.61	6	0.48
Tb927.4.5080	2.26	47	0.59
Tb927.9.7870	#N/A	#VALUE!	#N/A
Tb927.2.1740	#N/A	#VALUE!	0.58
Tb927.9.7950	#N/A	#VALUE!	#N/A
Tb927.11.6230	#N/A	89	0.76
Tb927.6.3620	0.19	34	0.25
Tb927.8.3520	#N/A	#VALUE!	0.56
Tb927.11.8170	#N/A	#VALUE!	0.49
Tb927.2.950	#N/A	30	0.4
Tb927.6.740	7.77	29	0.62
Tb927.5.450	8.2	46	0.63
Tb927.2.4700	#N/A	150	0.79
Tb927.10.6580	#N/A	#VALUE!	0.74
Tb927.7.6340	4.8	26	0.79
Tb927.11.4420	5.44	34	0.74
Tb927.8.8270	0.6	32	#N/A
Tb927.9.10790	5.55	64	0.86
Tb927.4.2210	1.17	32	0.59
Tb927.11.3640	7.28	21	0.72
Tb927.10.2900	#N/A	75	0.76
Tb927.10.4180	6.98	30	0.75
Tb927.10.12550	1.8	19	0.48
Tb927.11.7370	1.36	19	0.54
Tb927.11.11680	#N/A	#VALUE!	0.87
Tb927.11.530	8.74	65	0.89
Tb927.11.1840	#N/A	106	0.76
Tb927.8.1050	6.53	34	0.84
Tb927.7.4400	3.02	24	0.7
Tb927.10.13550	5.36	31	0.69
Tb927.11.5850	#N/A	84	0.55
Tb927.8.8020	7.64	17	0.63
Tb927.8.5080	#N/A	#VALUE!	0.45
Tb927.9.12960	1.64	9	0.47
Tb927.7.7170	17.62	32	0.79
Tb927.8.5410	1.44	8	0.5
Tb927.10.2190	#N/A	112	0.87
Tb927.6.1810	3.61	18	0.63
Tb927.4.3890	#N/A	97	0.78
Tb927.6.2450	1.98	10	0.55
Tb927.8.4340	#N/A	#VALUE!	0.39
Tb927.2.4590	5.15	33	0.6
Tb927.7.4690	#N/A	#VALUE!	0.41
Tb927.4.1660	#N/A	#VALUE!	0.72
Tb927.10.14420	#N/A	#VALUE!	0.7
Tb927.5.2870	#N/A	#VALUE!	#N/A
Tb927.10.3680	1.75	13	0.5
Tb927.10.7210	2.67	15	0.55
Tb927.11.6990	#N/A	#VALUE!	0.53
Tb927.5.620	0.3	23	0.25
Tb927.10.10350	5.14	14	0.79
Tb927.4.4220	#N/A	#VALUE!	0.64
Tb927.8.1310	1.8	13	0.57
Tb927.5.2130	1.64	8	0.6
Tb927.7.5450	5.89	13	0.68
Tb927.11.8430	1.8	12	0.57
Tb927.11.490	1.07	12	0.35
Tb927.7.7450	6.68	26	0.59
Tb927.2.2360	2	8	0.69
Tb927.8.540	3.66	17	0.77
Tb927.3.4830	#N/A	#VALUE!	0.24
Tb927.6.3880	23.79	48	0.81
Tb927.11.720	17.65	69	0.77
Tb927.11.2250	#N/A	#VALUE!	0.81
Tb927.7.2160	#N/A	101	0.85
Tb927.5.1160	3.87	34	0.68
Tb927.10.14490	6.54	54	0.84
Tb927.11.2210	1.88	32	0.56
Tb927.10.12820	#N/A	#VALUE!	0.64
Tb927.10.5760	3.72	73	0.82
Tb927.8.2740	#N/A	81	0.78
Tb927.11.5080	#N/A	#VALUE!	0.41
Tb927.2.1700	#N/A	#VALUE!	0.47
Tb927.6.3840	#N/A	#VALUE!	0.84
Tb927.4.1550	0.59	28	0.39
Tb927.11.950	11.31	49	0.63
Tb927.3.3340	#N/A	#VALUE!	0.55
Tb927.7.300	0.62	6	0.28
Tb927.7.5560	7.78	24	0.7
Tb927.8.1500	17.58	34	0.76
Tb927.10.3630	#N/A	#VALUE!	0.56
Tb927.8.830	#N/A	#VALUE!	0.67
Tb927.5.3800	#N/A	232	0.85
Tb927.10.3020	1.26	9	0.52
Tb927.3.5650	1.84	10	0.58
Tb927.9.9300	#N/A	#VALUE!	0.7
Tb927.11.1340	#N/A	85	0.8
Tb927.11.1380	10.06	40	0.86
Tb927.8.7580	9.53	27	0.65
Tb927.3.5520	#N/A	77	0.86
Tb927.11.3370	#N/A	#VALUE!	0.57
Tb927.3.4500	#N/A	#VALUE!	0.81
Tb927.11.10370	#N/A	56	0.77
Tb927.10.5200	2.93	31	0.59
Tb927.11.16920	1.88	15	0.54
Tb927.5.510	#N/A	87	0.84
Tb927.11.2360	#N/A	58	0.75
Tb927.7.5240	#N/A	#VALUE!	0.67
Tb927.11.16970	16.08	35	0.75
Tb927.11.2730	2.39	15	0.56
Tb927.10.2270	9.47	28	0.7
Tb927.10.14980	#N/A	53	0.79
Tb927.3.1200	8.43	15	0.67
Tb927.11.6210	#N/A	101	0.79
Tb927.7.3150	#N/A	2	0.57
Tb927.9.2390	4.44	58	0.82
Tb927.4.4560	2.92	17	0.61
Tb927.10.7380	3.1	20	0.56
Tb927.10.7090	#N/A	#VALUE!	0.65
Tb927.8.3940	0.5	10	0.45
Tb927.4.2080	8.36	58	0.61
Tb927.7.2190	7.86	69	0.74
Tb927.4.3060	#N/A	237	0.91
Tb927.11.4430	4.94	28	0.56
Tb927.11.6130	5.17	120	0.88
Tb927.6.3960	2.07	13	0.51
Tb927.5.1580	2.28	18	0.67
Tb927.11.13270	7.38	95	0.75
Tb927.8.2770	#N/A	48	0.89
Tb927.8.6240	13.72	113	0.87
Tb927.10.3650	#N/A	38	0.79
Tb927.10.8680	1.1	8	0.57
Tb927.5.2780	9.02	57	0.72
Tb927.10.730	6.21	15	0.65
Tb927.10.1620	11.22	17	0.71
Tb927.9.1780	6.65	15	0.64
Tb927.7.3630	#N/A	51	0.67
Tb927.10.9080	#N/A	103	0.22
Tb927.6.1190	2.73	13	0.65
Tb927.4.5330	4.56	25	0.54
Tb927.10.3750	1	14	0.45
Tb927.10.6620	#N/A	#VALUE!	0.44
Tb927.6.4540	4.19	48	0.82
Tb927.8.720	0.5	51	0.43
Tb927.11.3650	#N/A	134	0.86
Tb927.4.4500	0.96	10	0.61
Tb927.5.3780	2	14	0.5
Tb927.11.3270	8.45	65	0.63
Tb927.8.5050	#N/A	#VALUE!	#N/A
Tb927.10.11590	7.29	11	0.6
Tb927.3.850	#N/A	#VALUE!	#N/A
Tb927.10.2490	#N/A	72	0.64
Tb927.11.4680	3.4	35	0.68
Tb927.11.16480	7.21	54	0.77
Tb927.2.4370	21.32	67	0.8
Tb927.11.16470	#N/A	#VALUE!	0.75
Tb927.11.4910	#N/A	70	0.75
Tb927.7.6810	#N/A	#VALUE!	0.49
Tb927.10.14500	#N/A	73	0.85
Tb927.10.7740	4.75	18	0.6
Tb927.11.10240	6.89	51	0.79
Tb927.11.5300	7.34	29	0.76
Tb927.11.16560	1.28	13	0.62
Tb927.7.5290	#N/A	#VALUE!	0.69
Tb927.10.13040	#N/A	#VALUE!	0.57
Tb927.3.5660	#N/A	#VALUE!	0.22
Tb927.10.14780	5.8	37	0.8
Tb927.9.12700	7.48	41	0.68
Tb927.9.15100	#N/A	#VALUE!	0.49
Tb927.11.15030	5.58	29	0.7
Tb927.6.4490	0.43	72	0.31
Tb927.10.10840	3.01	6	0.54
Tb927.11.16090	6.21	35	0.69
Tb927.6.5090	11.93	55	0.64
Tb927.7.4650	#N/A	#VALUE!	#N/A
Tb927.5.610	1.34	19	0.35
Tb927.11.5040	6.05	15	0.68
Tb927.4.670	3.7	19	0.63
Tb927.11.3140	4.7	19	0.61
Tb927.3.4880	4.1	39	0.76
Tb927.7.4500	15.9	52	0.75
Tb927.3.3550	1.74	9	0.63
Tb927.11.2370	#N/A	95	0.77
Tb927.5.690	#N/A	#VALUE!	0.65
Tb927.5.3890	0.87	10	0.34
Tb927.11.13630	#N/A	#VALUE!	#N/A
Tb927.6.2040	0.71	12	0.35
Tb927.11.9630	2.28	18	0.62
Tb927.10.15020	2.65	15	0.66
Tb927.10.540	#N/A	96	0.85
Tb927.4.370	0.61	18	0.34
Tb927.11.12210	#N/A	91	0.77
Tb927.10.2910	12.02	32	0.65
Tb927.10.930	#N/A	#VALUE!	0.77
Tb927.3.1110	2.3	30	0.7
Tb927.7.6260	#N/A	45	0.78
Tb927.8.990	6.8	66	0.53
Tb927.3.1390	2.77	16	0.55
Tb927.10.6640	6.42	87	0.68
Tb927.6.4150	2.06	15	0.44
Tb927.8.5940	3.48	29	0.69
Tb927.10.14560	4.41	21	0.63
Tb927.6.2690	7.28	26	0.7
Tb927.11.8960	5.7	20	0.7
Tb927.5.410	1.82	12	0.35
Tb927.11.5190	11.35	21	0.76
Tb927.2.4710	#N/A	#VALUE!	0.91
Tb927.6.870	3.32	18	0.73
Tb927.5.1520	9.09	87	0.73
Tb927.8.7560	#N/A	#VALUE!	0.57
Tb927.10.7290	11.23	31	0.74
Tb927.3.2060	#N/A	#VALUE!	0.62
Tb927.8.2830	#N/A	#VALUE!	0.57
Tb927.10.800	3.01	15	0.58
Tb927.10.5180	#N/A	#VALUE!	0.75
Tb927.3.4940	#N/A	#VALUE!	0.64
Tb927.8.1100	2.95	19	0.67
Tb927.10.9090	1.75	10	0.56
Tb927.11.2620	5.05	21	0.72
Tb927.11.5410	#N/A	#VALUE!	0.63
Tb927.5.3560	6.61	32	0.73
Tb927.10.3260	#N/A	125	0.8
Tb927.6.3430	1.3	16	0.51
Tb927.11.7290	#N/A	67	0.75
Tb927.11.3250	#N/A	133	0.9
Tb927.10.15410	#N/A	#VALUE!	0.94
Tb927.7.3640	0.54	45	0.51
Tb927.11.6390	15.56	33	0.68
Tb927.3.4120	1.18	11	0.53
Tb927.3.4600	8.32	30	0.7
Tb927.8.6500	4.6	54	0.64
Tb927.3.3480	2.6	21	0.63
Tb927.1.1560	4.1	9	0.62
Tb927.9.6350	3.18	14	0.61
Tb927.7.5680	2.08	111	0.56
Tb927.8.3810	3.42	12	0.79
Tb927.11.7860	2.24	19	0.65
Tb927.10.7860	3.11	52	0.62
Tb927.7.6920	1.65	14	0.55
Tb927.5.2820	#N/A	#VALUE!	0.65
Tb927.6.3760	5.58	14	0.57
Tb927.5.120	#N/A	#VALUE!	#N/A
Tb927.9.10350	4.18	15	0.64
Tb927.6.370	0.62	5	0.22
Tb927.11.7070	1.79	17	0.62
Tb927.1.1920	0.97	9	0.49
Tb927.10.3350	20.29	65	0.62
Tb927.8.770	2.26	15	0.62
Tb927.8.2970	1.6	10	0.52
Tb927.11.6400	#N/A	#VALUE!	0.67
Tb927.8.5120	#N/A	#VALUE!	0.94
Tb927.7.1590	#N/A	#VALUE!	0.51
Tb927.11.2690	#N/A	#VALUE!	0.67
Tb927.3.5210	0.7	18	0.39
Tb927.9.2060	3.45	8	0.54
Tb927.7.700	2.13	21	0.67
Tb927.7.1420	3.58	18	0.62
Tb927.8.5360	#N/A	#VALUE!	0.57
Tb927.10.3970	3.82	29	0.7
Tb927.11.1730	3.76	17	0.58
Tb927.9.13240	#N/A	#VALUE!	0.56
Tb927.11.9670	4.22	16	0.57
Tb927.10.2610	#N/A	#VALUE!	0.28
Tb927.10.11340	#N/A	#VALUE!	0.77
Tb927.10.7420	5.16	41	0.74
Tb927.8.2390	#N/A	#VALUE!	0.7
Tb927.10.11020	4.42	31	0.66
Tb927.3.3740	2.67	23	0.63
Tb927.2.3660	3.21	33	0.88
Tb927.10.10270	#N/A	#VALUE!	0.27
Tb927.8.6580	#N/A	#VALUE!	0.73
Tb927.10.11150	1.88	118	0.6
Tb927.2.5280	#N/A	67	0.7
Tb927.7.6630	9.02	47	0.74
Tb927.11.6440	#N/A	#VALUE!	0.92
Tb927.11.11310	1.86	14	0.59
Tb927.8.5760	6.12	45	0.65
Tb927.10.8820	9.04	57	0.75
Tb927.10.3870	#N/A	#VALUE!	#N/A
Tb927.5.2030	1.03	51	0.49
Tb927.3.4640	4.96	35	0.63
Tb927.10.820	9.1	21	0.73
Tb927.7.6290	4.89	25	0.74
Tb927.8.4300	#N/A	#VALUE!	0.74
Tb927.7.6710	#N/A	#VALUE!	0.43
Tb927.5.3740	#N/A	#VALUE!	0.36
Tb927.2.3030	#N/A	99	0.66
Tb927.11.15000	2.32	42	0.63
Tb927.10.8030	#N/A	123	0.9
Tb927.8.2690	1.88	14	0.57
Tb927.7.3760	1.88	25	0.57
Tb927.11.1070	3.42	54	0.66
Tb927.4.2950	3.48	12	0.7
Tb927.10.8940	#N/A	#VALUE!	0.94
Tb927.6.2830	1.22	20	0.36
Tb927.5.1000	#N/A	166	0.86
Tb927.11.12550	#N/A	23	#N/A
Tb927.6.2070	1.33	20	0.6
Tb927.9.10340	2.91	31	0.57
Tb927.10.3560	5.55	55	0.8
Tb927.2.3370	#N/A	33	0.69
Tb927.8.7190	#N/A	#VALUE!	0.47
Tb927.10.6950	5.84	75	0.84
Tb927.10.530	0.14	21	#N/A
Tb927.6.4550	2.66	18	0.59
Tb927.3.740	#N/A	98	0.84
Tb927.11.16620	1.79	14	0.54
Tb927.9.8820	#N/A	57	0.7
Tb927.11.6430	#N/A	29	0.85
Tb927.11.2300	10.22	57	0.77
Tb927.6.4680	1.33	9	0.54
Tb927.7.1790	9.39	57	0.71
Tb927.5.3330	#N/A	49	0.9
Tb927.3.4850	1.99	19	0.69
Tb927.11.13180	#N/A	101	0.71
Tb927.9.12750	#N/A	#VALUE!	0.58
Tb927.6.1870	#N/A	239	0.84
Tb927.11.8140	15.52	49	0.66
Tb927.8.2880	7.03	105	0.68
Tb927.2.4140	2.56	21	0.72
Tb927.6.2250	#N/A	17	0.65
Tb927.11.13330	1.21	10	0.49
Tb927.7.1240	#N/A	#VALUE!	0.62
Tb927.8.6070	6.4	37	0.65
Tb927.2.2120	1.75	8	0.61
Tb927.4.4140	#N/A	#VALUE!	0.48
Tb927.11.5880	3.01	15	0.61
Tb927.10.12800	#N/A	137	0.77
Tb927.11.3130	8.71	40	0.68
Tb927.11.14950	#N/A	#VALUE!	0.94
Tb927.4.3350	6.49	26	0.69
Tb927.11.14850	4.74	12	0.6
Tb927.10.5510	0.65	8	0.45
Tb927.11.16810	5.87	33	0.78
Tb927.5.3150	2.66	19	0.74
Tb927.3.3350	1.24	10	0.57
Tb927.7.640	15.26	53	0.71
Tb927.6.4530	2.42	16	0.6
Tb927.11.1020	13.28	100	0.92
Tb927.11.12980	#N/A	0	0.37
Tb927.1.1670	8.85	35	0.78
Tb927.6.3650	7.97	94	0.84
Tb927.2.5530	11.78	35	0.64
Tb927.6.1710	#N/A	#VALUE!	0.58
Tb927.5.1690	5.58	40	0.75
Tb927.9.10560	9.44	101	0.85
Tb927.10.6990	1.32	25	0.57
Tb927.3.5130	3.66	20	0.57
Tb927.11.8720	1.18	7	0.49
Tb927.6.3640	1.79	18	0.49
Tb927.3.2320	#N/A	4	0.57
Tb927.11.1780	1.08	7	0.48
Tb927.5.3030	19.88	25	0.78
Tb927.11.14410	1.02	7	0.44
Tb927.4.800	#N/A	59	0.81
Tb927.5.4470	8.02	21	0.58
Tb927.9.8410	#N/A	67	0.79
Tb927.11.2890	4.52	24	0.69
Tb927.10.12840	#N/A	#VALUE!	0.9
Tb927.7.7270	3.18	36	0.55
Tb927.5.1460	5.69	67	0.67
Tb927.10.1420	4.25	54	0.74
Tb927.9.9620	3.67	27	0.63
Tb927.11.3400	4.15	20	0.66
Tb927.7.480	1.2	14	0.51
Tb927.3.950	2.28	34	0.62
Tb927.11.15870	1.73	12	0.57
Tb927.10.13330	#N/A	#VALUE!	0.67
Tb927.10.9670	2.45	13	0.6
Tb927.8.4760	#N/A	1	0.35
Tb927.6.4420	0.77	44	0.61
Tb927.11.7230	0.27	6	0.33
Tb927.11.7800	3.48	58	0.61
Tb927.7.3430	2.46	8	0.54
Tb927.4.4580	#N/A	#VALUE!	#N/A
Tb927.10.460	17.19	12	0.62
Tb927.4.3820	0.85	11	0.42
Tb927.11.1570	0.8	46	0.25
Tb927.10.8720	#N/A	80	0.84
Tb927.8.1320	0.89	9	0.55
Tb927.9.4190	#N/A	63	0.75
Tb927.11.16830	4.9	47	0.79
Tb927.5.2580	3.85	48	0.59
Tb927.5.2350	#N/A	0	#N/A
Tb927.9.8990	6.36	44	0.71
Tb927.11.13500	#N/A	161	0.85
Tb927.6.2700	#N/A	182	0.73
Tb927.10.7410	#N/A	#VALUE!	0.9
Tb927.10.14800	7.88	10	0.7
Tb927.10.11510	1.99	15	0.66
Tb927.10.1550	4.4	28	0.77
Tb927.7.4190	2	13	0.53
Tb927.8.3060	5.1	70	0.72
Tb927.9.13520	#N/A	50	0.73
Tb927.7.2500	5.97	53	0.78
Tb927.1.2190	2.22	29	0.81
Tb927.5.4350	5.77	17	0.68
Tb927.3.1550	#N/A	#VALUE!	0.67
Tb927.3.1380	#N/A	152	0.9
Tb927.5.630	#N/A	#VALUE!	0.4
Tb927.4.4360	8.81	21	0.59
Tb927.11.8160	#N/A	48	0.93
Tb927.8.6830	4.74	16	0.71
Tb927.10.14290	#N/A	#VALUE!	0.67
Tb927.6.1300	#N/A	#VALUE!	0.11
Tb927.10.4130	9.38	34	0.74
Tb927.2.2580	#N/A	#VALUE!	0.64
Tb927.8.6570	0.32	7	0.35
Tb927.5.3160	2.42	25	0.68
Tb927.5.3320	#N/A	4	0.65
Tb927.7.3540	2.57	13	0.49
Tb927.9.8050	1.55	6	0.52
Tb927.4.770	6.14	25	0.76
Tb927.11.11140	3.12	23	0.68
Tb927.7.4420	5.18	62	0.82
Tb927.11.8810	0.92	20	0.33
Tb927.11.9430	0.92	9	0.41
Tb927.4.3160	10.88	25	0.73
Tb927.9.14600	#N/A	#VALUE!	#N/A
Tb927.11.2140	8.77	26	0.77
Tb927.11.12310	#N/A	#VALUE!	0.7
Tb927.10.12080	#N/A	#VALUE!	0.31
Tb927.3.5190	6.05	70	0.52
Tb927.7.1110	11.9	75	0.8
Tb927.10.5640	1.5	16	0.49
Tb927.6.3010	2.91	15	0.6
Tb927.11.16650	3.22	15	0.74
Tb927.5.990	0.65	26	0.54
Tb927.10.14150	4.45	42	0.72
Tb927.7.4000	4.83	21	0.6
Tb927.7.2970	#N/A	#VALUE!	0.6
Tb927.11.11500	0.95	43	0.72
Tb927.11.12580	0.87	15	0.44
Tb927.8.7340	#N/A	74	0.72
Tb927.10.16010	#N/A	#VALUE!	#N/A
Tb927.9.7550	#N/A	69	0.74
Tb927.10.1460	1.05	8	0.57
Tb927.6.2890	16.75	24	0.56
Tb927.10.7550	3.24	8	0.62
Tb927.8.6110	#N/A	#VALUE!	0.75
Tb927.2.5500	1.94	46	0.67
Tb927.11.14390	2.41	17	0.58
Tb927.11.15110	5.86	10	0.59
Tb927.4.1390	1.5	12	0.44
Tb927.8.5450	8.15	29	0.64
Tb927.4.4880	17.41	44	0.73
Tb927.10.810	4.85	38	0.73
Tb927.10.4780	0.4	13	0.36
Tb927.7.6460	6.74	31	0.65
Tb927.9.7740	1.1	16	0.53
Tb927.10.6330	15.67	40	0.79
Tb927.5.3500	1.02	24	0.63
Tb927.11.14960	6.75	44	0.68
Tb927.10.15710	3.86	26	0.64
Tb927.8.690	#N/A	76	0.69
Tb927.7.7350	#N/A	#VALUE!	0.72
Tb927.8.1150	#N/A	90	0.79
Tb927.3.3270	#N/A	186	0.88
Tb927.10.13250	10.01	27	0.8
Tb927.3.1080	2.47	67	0.67
Tb927.6.3950	1	84	0.71
Tb927.4.2170	3.01	16	0.55
Tb927.8.3700	2.64	12	0.68
Tb927.7.3740	11.93	54	0.75
Tb927.11.15260	#N/A	#VALUE!	0.58
Tb927.10.6180	1.97	31	0.65
Tb927.11.16340	4.86	23	0.71
Tb927.8.4180	1.98	23	0.47
Tb927.9.5730	#N/A	99	0.82
Tb927.10.7680	5.71	47	0.58
Tb927.10.6540	#N/A	#VALUE!	0.63
Tb927.7.290	2.05	12	0.53
Tb927.8.3190	1.6	7	0.57
Tb927.8.1580	2.57	35	0.48
Tb927.9.14400	2.02	20	0.56
Tb927.6.2180	#N/A	19	0.64
Tb927.3.2130	1.32	15	0.48
Tb927.11.15610	#N/A	#VALUE!	0.57
Tb927.10.3620	0.85	17	0.29
Tb927.11.12240	#N/A	#VALUE!	0.71
Tb927.7.1190	2.6	10	0.67
Tb927.8.4330	6.72	43	0.84
Tb927.3.5070	5.75	30	0.68
Tb927.11.12530	#N/A	75	0.79
Tb927.11.8940	1.09	12	0.55
Tb927.11.5310	#N/A	#VALUE!	0.68
Tb927.11.15410	#N/A	#VALUE!	0.16
Tb927.11.1810	3.13	10	0.49
Tb927.10.6550	1.18	23	0.65
Tb927.8.5960	1.95	15	0.56
Tb927.8.5600	15.39	62	0.75
Tb927.10.2340	#N/A	#VALUE!	0.66
Tb927.7.7410	5.29	23	0.67
Tb927.10.8580	2.55	8	0.6
Tb927.10.5980	4.65	14	0.63
Tb927.7.2100	5.19	31	0.75
Tb927.8.1890	#N/A	#VALUE!	0.88
Tb927.10.14240	#N/A	51	0.78
Tb927.10.10000	#N/A	91	0.81
Tb927.3.3770	4.4	32	0.72
Tb927.11.8320	#N/A	#VALUE!	0.57
Tb927.8.2040	2.1	10	0.55
Tb927.10.13230	6.33	11	0.52
Tb927.4.1700	2.05	15	0.61
Tb927.10.5910	3.51	15	0.69
Tb927.11.16700	2.22	19	0.62
Tb927.6.1540	#N/A	#VALUE!	0.72
Tb927.8.810	9.24	26	0.71
Tb927.4.4040	9.9	69	0.7
Tb927.7.6320	2.8	23	0.61
Tb927.7.7220	2.32	9	0.66
Tb927.8.3960	#N/A	#VALUE!	0.54
Tb927.10.4720	#N/A	1	0.43
Tb927.9.6940	5.3	51	0.69
Tb927.6.830	0.73	10	0.48
Tb927.8.6660	#N/A	197	0.84
Tb927.10.1860	2.44	8	0.56
Tb927.3.2100	10.61	83	0.87
Tb927.11.5010	#N/A	#VALUE!	0.5
Tb927.10.7770	1.83	16	0.51
Tb927.7.2600	4.73	60	0.58
Tb927.10.13100	#N/A	4	0.51
Tb927.11.6890	#N/A	83	0.44
Tb927.10.9640	2.33	19	0.67
Tb927.11.16270	1.21	12	0.53
Tb927.4.4590	#N/A	#VALUE!	0.41
Tb927.7.4180	#N/A	162	0.78
Tb927.10.15440	#N/A	#VALUE!	0.51
Tb927.2.4240	6.15	38	0.66
Tb927.10.11210	1.85	15	0.65
Tb927.9.14230	#N/A	#VALUE!	0.68
Tb927.10.5970	3.11	10	0.49
Tb927.9.10070	0.76	62	0.43
Tb927.2.4780	#N/A	#VALUE!	0.7
Tb927.10.6230	6.57	11	0.62
Tb927.3.3130	#N/A	66	0.82
Tb927.3.4720	9.29	46	0.73
Tb927.11.8220	14.23	23	0.65
Tb927.11.1670	3.61	12	0.62
Tb927.11.11690	#N/A	84	0.79
Tb927.10.550	3.77	8	0.48
Tb927.11.930	1.25	7	0.59
Tb927.11.6480	1	10	0.53
Tb927.4.4390	#N/A	#VALUE!	0.33
Tb927.8.1530	0.35	14	0.38
Tb927.10.2770	#N/A	130	0.83
Tb927.10.11030	#N/A	169	0.78
Tb927.10.13840	0.59	11	0.52
Tb927.9.15240	#N/A	#VALUE!	0.55
Tb927.6.3180	2.06	84	0.41
Tb927.7.770	3.4	10	0.59
Tb927.10.9580	#N/A	8	0.39
Tb927.3.4260	5.71	43	0.65
Tb927.8.4940	2.74	16	0.63
Tb927.8.1090	7.83	16	0.67
Tb927.10.1170	#N/A	51	0.82
Tb927.10.7040	0.41	7	0.31
Tb927.10.8410	7.69	25	0.68
Tb927.11.15070	5.55	30	0.55
Tb927.10.6420	#N/A	#VALUE!	#N/A
Tb927.5.1780	0.56	15	0.24
Tb927.11.11160	5.03	19	0.54
Tb927.11.6450	4.34	15	0.61
Tb927.11.13880	#N/A	#VALUE!	0.43
Tb927.11.7400	1.96	15	0.63
Tb927.10.8000	5.28	14	0.67
Tb927.8.1720	3.49	35	0.59
Tb927.11.15840	18.19	71	0.3
Tb927.11.8270	5.77	24	0.74
Tb927.11.1060	1.1	11	0.56
Tb927.10.9690	2.96	19	0.68
Tb927.2.4830	2.63	47	0.66
Tb927.3.2630	1.97	16	0.5
Tb927.10.4870	1.5	18	0.51
Tb927.9.9660	#N/A	115	0.83
Tb927.11.520	1.53	26	0.52
Tb927.3.1210	12.29	34	0.7
Tb927.5.3250	15.3	27	0.79
Tb927.7.7090	#N/A	#VALUE!	0.86
Tb927.10.400	1.9	13	0.48
Tb927.10.5810	9.66	91	0.9
Tb927.4.2310	#N/A	112	0.86
Tb927.11.8030	6.75	24	0.6
Tb927.7.560	3.12	18	0.51
Tb927.8.2660	#N/A	#VALUE!	#N/A
Tb927.7.710	#N/A	120	0.88
Tb927.3.1620	6.15	27	0.76
Tb927.6.4440	#N/A	105	0.89
Tb927.2.1890	#N/A	14	0.65
Tb927.6.3560	1.83	24	0.58
Tb927.8.3220	#N/A	#VALUE!	0.63
Tb927.11.6260	0.83	19	0.49
Tb927.11.13790	2.5	44	0.67
Tb927.11.6280	#N/A	#VALUE!	0.88
Tb927.7.6670	16.74	38	0.86
Tb927.11.9120	#N/A	#VALUE!	0.55
Tb927.10.12640	2.69	11	0.58
Tb927.3.5360	2.94	23	0.53
Tb927.8.4440	#N/A	#VALUE!	0.47
Tb927.8.1250	#N/A	#VALUE!	0.63
Tb927.8.6080	5.29	29	0.74
Tb927.7.6470	2.92	13	0.61
Tb927.11.11900	#N/A	59	0.84
Tb927.7.3980	#N/A	64	0.84
Tb927.11.8820	#N/A	0	0.41
Tb927.11.2650	#N/A	#VALUE!	0.82
Tb927.11.16040	#N/A	#VALUE!	0.57
Tb927.10.6380	5.47	15	0.59
Tb927.11.11380	3.83	22	0.57
Tb927.11.1480	#N/A	22	#N/A
Tb927.3.800	2.52	26	0.64
Tb927.11.440	6.02	55	0.7
Tb927.3.3620	1.55	9	0.47
Tb927.7.6200	2.37	11	0.56
Tb927.3.860	#N/A	#VALUE!	0.89
Tb927.11.17000	#N/A	#VALUE!	0.86
Tb927.7.2200	#N/A	132	0.72
Tb927.6.4390	5.2	17	0.64
Tb927.1.580	5.66	80	0.42
Tb927.7.3050	6.75	37	0.7
Tb927.5.3660	#N/A	#VALUE!	#N/A
Tb927.10.1350	6.72	38	0.59
Tb927.11.10000	1.39	10	0.49
Tb927.11.14920	7.21	44	0.89
Tb927.8.1000	1.33	15	0.48
Tb927.10.3200	#N/A	140	0.76
Tb927.4.1810	2.64	20	0.66
Tb927.7.650	#N/A	58	0.76
Tb927.6.2790	15.15	148	0.86
Tb927.11.9890	9.14	21	0.68
Tb927.11.13260	#N/A	21	#N/A
Tb927.11.12650	#N/A	#VALUE!	0.39
Tb927.7.6900	5.16	67	0.81
Tb927.3.730	1.76	8	0.47
Tb927.5.4560	21.69	31	0.62
Tb927.7.7190	#N/A	#VALUE!	#N/A
Tb927.11.12360	2.45	8	0.51
Tb927.11.10270	2.95	5	0.63
Tb927.6.3140	#N/A	13	0.58
Tb927.8.6170	#N/A	113	0.75
Tb927.4.1480	1.78	15	0.5
Tb927.7.7320	10.54	41	0.72
Tb927.11.5840	4.46	47	0.75
Tb927.4.4380	#N/A	191	0.81
Tb927.9.11120	5.45	25	0.5
Tb927.7.610	0.57	64	0.22
Tb927.10.2960	1.88	17	0.51
Tb927.6.3150	#N/A	72	0.94
Tb927.10.5520	5.83	25	0.69
Tb927.10.5500	6.65	18	0.56
Tb927.4.5130	#N/A	#VALUE!	0.61
Tb927.11.8190	8.63	34	0.69
Tb927.2.3780	#N/A	#VALUE!	0.88
Tb927.10.12870	#N/A	#VALUE!	0.66
Tb927.9.2250	0.35	7	0.33
Tb927.11.5750	3.22	13	0.56
Tb927.11.1360	#N/A	#VALUE!	0.67
Tb927.2.4480	3.34	24	0.56
Tb927.10.13740	5.73	74	0.74
Tb927.11.16940	2.06	6	0.61
Tb927.11.11000	#N/A	#VALUE!	0.75
Tb927.5.2150	2.83	14	0.6
Tb927.7.580	#N/A	#VALUE!	0.71
Tb927.8.1270	#N/A	55	0.75
Tb927.10.9120	2.05	16	0.56
Tb927.10.14000	#N/A	131	0.61
Tb927.7.1080	2.56	15	0.61
Tb927.7.2240	#N/A	111	0.86
Tb927.11.610	7	18	0.66
Tb927.3.1740	4.61	18	0.65
Tb927.5.2610	2	9	0.6
Tb927.9.11830	#N/A	#VALUE!	0.51
Tb927.7.4920	0.07	28	0.38
Tb927.3.1090	1.05	11	0.46
Tb927.11.2930	#N/A	114	0.89
Tb927.4.3330	4.13	14	0.7
Tb927.7.5480	5.83	57	0.59
Tb927.11.3170	12.35	17	0.47
Tb927.10.2870	3.12	10	0.65
Tb927.9.9860	3.47	45	0.62
Tb927.3.5530	#N/A	39	0.87
Tb927.11.2610	#N/A	#VALUE!	0.91
Tb927.10.14320	8.99	19	0.77
Tb927.5.1830	#N/A	35	0.62
Tb927.11.17020	4.31	9	0.55
Tb927.11.14930	2.6	48	0.52
Tb927.8.1460	#N/A	3	#N/A
Tb927.11.6630	5.05	30	0.58
Tb927.8.1740	4.1	53	0.69
Tb927.11.13700	2.44	18	0.42
Tb927.11.14880	#N/A	88	0.86
Tb927.7.3320	#N/A	#VALUE!	0.39
Tb927.11.3710	4.32	50	0.7
Tb927.8.850	3.05	14	0.56
Tb927.9.2070	#N/A	1	0.49
Tb927.7.4930	1.66	6	0.49
Tb927.2.1600	1.61	17	0.43
Tb927.6.5010	3.33	39	0.53
Tb927.5.2860	0.75	14	0.55
Tb927.6.420	#N/A	#VALUE!	0.28
Tb927.10.4600	2.71	17	0.54
Tb927.11.9650	1.37	10	0.5
Tb927.7.5230	14.57	26	0.64
Tb927.10.4890	3.68	32	0.52
Tb927.11.14210	14.31	28	0.75
Tb927.11.14280	#N/A	#VALUE!	0.43
Tb927.8.3400	1.37	22	0.41
Tb927.11.5540	4.73	28	0.55
Tb927.8.5240	2.43	20	0.68
Tb927.8.5700	#N/A	#VALUE!	0.51
Tb927.10.1380	0.88	19	0.49
Tb927.7.6910	#N/A	64	0.83
Tb927.11.7360	2.14	17	0.44
Tb927.6.5140	2.88	23	0.61
Tb927.7.5590	6.04	21	0.68
Tb927.9.8570	#N/A	#VALUE!	0.28
Tb927.7.2410	7.1	18	0.6
Tb927.11.5860	#N/A	#VALUE!	0.46
Tb927.5.2740	2.64	21	0.53
Tb927.3.930	#N/A	119	0.92
Tb927.8.4510	2.72	13	0.49
Tb927.11.14770	1.32	8	0.51
Tb927.10.9830	4.37	117	0.88
Tb927.2.4930	12.8	45	0.69
Tb927.3.5620	#N/A	83	0.8
Tb927.10.12470	1.04	11	0.51
Tb927.6.3890	3.4	19	0.65
Tb927.11.9260	#N/A	3	0.42
Tb927.9.2470	#N/A	#VALUE!	0.9
Tb927.11.5260	#N/A	#VALUE!	0.59
Tb927.10.2810	5.53	42	0.78
Tb927.6.2590	8.13	15	0.67
Tb927.7.1700	4.11	29	0.59
Tb927.9.13490	5.81	32	0.66
Tb927.11.1430	#N/A	77	0.83
Tb927.7.7060	20.55	53	0.75
Tb927.10.11650	4.37	39	0.74
Tb927.8.4690	3.08	19	0.64
Tb927.10.5870	#N/A	#VALUE!	0.68
Tb927.10.2040	6.65	18	0.74
Tb927.11.5360	3.41	12	0.52
Tb927.11.6570	2.12	50	0.48
Tb927.5.2980	1.31	8	0.55
Tb927.10.790	14.43	27	0.71
Tb927.10.11930	21.13	57	0.73
Tb927.8.2730	1.68	9	0.43
Tb927.3.3300	#N/A	57	0.83
Tb927.6.1660	5.26	33	0.66
Tb927.6.2140	2.66	23	0.64
Tb927.5.3350	26.54	111	0.86
Tb927.2.2160	7.85	104	0.85
Tb927.2.4520	7.05	31	0.73
Tb927.10.15490	1.35	49	0.41
Tb927.3.4490	2.26	19	0.55
Tb927.10.8930	12.89	46	0.74
Tb927.5.700	4.18	39	0.82
Tb927.11.12740	#N/A	11	#N/A
Tb927.11.16100	5.8	13	0.68
Tb927.11.12480	3.62	11	0.69
Tb927.4.3850	4.03	24	0.7
Tb927.8.3620	#N/A	35	0.6
Tb927.5.1510	3.73	15	0.55
Tb927.11.12200	2.38	18	0.65
Tb927.4.3930	4.98	53	0.61
Tb927.10.9020	2.94	12	0.65
Tb927.5.3310	4.83	17	0.56
Tb927.7.3190	#N/A	#VALUE!	0.52
Tb927.5.1360	#N/A	115	0.52
Tb927.7.7050	#N/A	43	0.77
Tb927.10.2500	#N/A	0	0.41
Tb927.11.6040	5.2	46	0.55
Tb927.11.15780	5.16	31	0.71
Tb927.6.4710	2.33	15	0.57
Tb927.11.870	11.85	15	0.68
Tb927.8.6190	2.31	14	0.52
Tb927.8.6010	3.17	40	0.51
Tb927.5.490	6.05	16	0.78
Tb927.10.5450	7.85	36	0.75
Tb927.8.610	6.71	21	0.67
Tb927.6.700	#N/A	112	0.86
Tb927.10.5090	3.67	87	0.5
Tb927.10.9180	8.06	18	0.6
Tb927.7.7340	#N/A	1	0.52
Tb927.9.6410	0.55	22	0.59
Tb927.11.9390	0.9	13	0.42
Tb927.10.830	27.13	47	0.75
Tb927.5.1550	4.81	40	0.65
Tb927.10.3500	#N/A	46	0.73
Tb927.7.2990	1.55	18	0.6
Tb927.11.14370	#N/A	#VALUE!	0.58
Tb927.11.12830	2.1	12	0.64
Tb927.11.3520	0.93	9	0.36
Tb927.11.6680	3.84	25	0.62
Tb927.11.13810	2.4	12	0.57
Tb927.1.3850	1.65	153	0.69
Tb927.11.7390	6.71	13	0.63
Tb927.11.4010	#N/A	#VALUE!	0.63
Tb927.11.6170	#N/A	61	0.8
Tb927.1.2320	1.43	6	0.43
Tb927.4.760	11.56	39	0.61
Tb927.7.5860	#N/A	#VALUE!	0.69
Tb927.8.3750	#N/A	116	0.86
Tb927.10.8370	#N/A	10	0.39
Tb927.11.2200	2.61	20	0.57
Tb927.3.3580	#N/A	238	0.77
Tb927.10.14470	10.99	29	0.8
Tb927.11.2570	7.7	26	0.7
Tb927.11.4740	3.07	12	0.57
Tb927.8.5500	0.37	11	0.42
Tb927.7.6770	#N/A	#VALUE!	0.89
Tb927.11.11470	3.68	17	0.58
Tb927.8.4230	#N/A	#VALUE!	0.56
Tb927.11.2910	3.6	17	0.54
Tb927.11.8130	#N/A	#VALUE!	0.61
Tb927.5.3360	3.32	17	0.52
Tb927.7.3360	9.2	18	0.67
Tb927.10.12940	#N/A	#VALUE!	0.79
Tb927.7.1910	7.94	37	0.69
Tb927.11.3660	7.61	26	0.66
Tb927.10.12300	5.26	14	0.62
Tb927.7.320	6.84	23	0.65
Tb927.9.9160	0.71	8	0.45
Tb927.7.4120	#N/A	62	0.8
Tb927.10.13440	#N/A	#VALUE!	0.53
Tb927.3.5090	#N/A	27	0.54
Tb927.3.3280	5.25	25	0.63
Tb927.10.740	#N/A	38	0.67
Tb927.1.880	#N/A	65	0.93
Tb927.4.890	5.9	48	0.71
Tb927.8.3840	8.93	18	0.74
Tb927.4.3150	3.05	20	0.67
Tb927.11.3870	2	6	0.48
Tb927.9.11690	#N/A	#VALUE!	0.47
Tb927.1.2570	6.49	33	0.73
Tb927.11.10880	7.1	26	0.65
Tb927.9.9580	3.81	33	0.61
Tb927.8.3000	3.04	9	0.68
Tb927.10.12390	2.79	10	0.6
Tb927.10.720	11.3	27	0.73
Tb927.8.1900	1.35	11	0.45
Tb927.5.3810	#N/A	76	0.79
Tb927.2.4130	4.17	22	0.69
Tb927.10.13830	2.64	31	0.74
Tb927.10.10610	9.1	75	0.77
Tb927.5.820	#N/A	#VALUE!	0.65
Tb927.10.14400	3.23	14	0.66
Tb927.8.5590	2.67	28	0.54
Tb927.8.6060	10.79	135	0.8
Tb927.8.6000	11.8	86	0.79
Tb927.4.1360	7.06	74	0.84
Tb927.6.4650	3.76	21	0.77
Tb927.4.2700	5.06	13	0.57
Tb927.11.170	0.64	29	0.4
Tb927.10.5020	4.55	30	0.73
Tb927.3.2090	11.1	39	0.7
Tb927.4.2680	2.37	25	0.73
Tb927.9.9320	0.36	35	0.34
Tb927.8.3350	2.43	14	0.69
Tb927.5.2880	1.41	10	0.46
Tb927.1.1230	1.26	5	0.39
Tb927.7.6480	1.45	9	0.61
Tb927.3.2230	#N/A	#VALUE!	0.92
Tb927.3.4650	5.16	73	0.71
Tb927.9.13110	5.09	57	0.67
Tb927.8.5790	#N/A	77	0.81
Tb927.3.1670	8.02	34	0.75
Tb927.10.7360	#N/A	4	0.47
Tb927.5.3010	5.58	19	0.53
Tb927.9.14130	0.33	16	0.3
Tb927.11.11720	2.05	17	0.55
Tb927.9.12320	#N/A	170	0.88
Tb927.8.5480	#N/A	#VALUE!	0.34
Tb927.3.3820	4.26	33	0.64
Tb927.10.15720	18.25	33	0.76
Tb927.10.5170	18.51	23	0.77
Tb927.6.2510	6.54	151	0.78
Tb927.11.5870	3.58	15	0.71
Tb927.8.3330	#N/A	#VALUE!	0.37
Tb927.11.3980	#N/A	203	0.78
Tb927.8.3150	#N/A	112	0.9
Tb927.8.4220	2.58	40	0.74
Tb927.6.4050	#N/A	#VALUE!	0.19
Tb927.10.2290	13.74	27	0.74
Tb927.5.3340	8.62	46	0.78
Tb927.10.2440	4.32	41	0.47
Tb927.10.15290	10.16	30	0.82
Tb927.11.8180	1.6	12	0.65
Tb927.10.15010	3.67	16	0.6
Tb927.9.11810	2.01	12	0.36
Tb927.11.190	3.45	52	0.53
Tb927.4.2530	#N/A	#VALUE!	0.9
Tb927.8.6860	2.13	16	0.54
Tb927.4.2890	1.67	16	0.65
Tb927.5.830	1.58	22	0.47
Tb927.10.7990	3.6	17	0.65
Tb927.7.1920	7.11	34	0.72
Tb927.9.2590	7.14	23	0.7
Tb927.10.6810	2.21	40	0.65
Tb927.5.1950	2.57	11	0.64
Tb927.10.590	#N/A	#VALUE!	0.48
Tb927.10.6410	7.32	29	0.64
Tb927.11.14710	1.75	11	0.66
Tb927.11.13520	5.84	53	0.73
Tb927.11.12510	#N/A	#VALUE!	0.6
Tb927.10.7570	#N/A	#VALUE!	0.75
Tb927.4.1130	0.34	17	0.36
Tb927.11.14120	7.52	37	0.76
Tb927.10.5580	#N/A	#VALUE!	0.51
Tb927.10.7320	0.96	18	0.45
Tb927.10.11600	5.67	13	0.67
Tb927.3.5490	10.26	34	0.77
Tb927.8.2480	#N/A	#VALUE!	0.3
Tb927.2.4550	6.09	48	0.81
Tb927.10.6770	2.22	14	0.43
Tb927.11.3510	2.55	16	0.75
Tb927.9.11840	5.01	32	0.74
Tb927.10.14880	2.4	18	0.52
Tb927.10.5320	0.93	21	0.6
Tb927.10.8120	0.97	17	0.51
Tb927.9.12110	4.27	106	0.73
Tb927.10.15180	#N/A	134	0.89
Tb927.10.5880	3.86	37	0.72
Tb927.11.5680	3.1	34	0.7
Tb927.8.4600	1.95	14	0.47
Tb927.11.1220	4.97	31	0.55
Tb927.3.1240	#N/A	#VALUE!	0.64
Tb927.11.15330	1.2	13	0.52
Tb927.10.8920	2.33	33	0.49
Tb927.10.3000	6.77	14	0.67
Tb927.6.2460	10.39	24	0.71
Tb927.10.2660	5.95	28	0.5
Tb927.10.7610	7.18	26	0.65
Tb927.4.1620	#N/A	#VALUE!	0.4
Tb927.11.2540	14.34	29	0.73
Tb927.11.1540	6.98	58	0.77
Tb927.6.2010	8.96	40	0.63
Tb927.7.6850	#N/A	86	0.64
Tb927.9.12730	#N/A	65	0.79
Tb927.10.10200	2.11	14	0.6
Tb927.7.6950	2.78	14	0.7
Tb927.7.4230	7.28	14	0.33
Tb927.11.10010	1.83	23	0.53
Tb927.1.740	3.5	17	0.56
Tb927.11.16210	#N/A	#VALUE!	0.55
Tb927.11.11220	#N/A	58	0.91
Tb927.11.13250	#N/A	99	0.85
Tb927.2.2390	2.42	40	0.69
Tb927.8.7800	3.85	20	0.65
Tb927.10.3960	#N/A	39	0.61
Tb927.4.4570	#N/A	33	0.79
Tb927.2.3620	4.22	12	0.65
Tb927.10.1500	#N/A	82	0.74
Tb927.8.3170	2.25	13	0.54
Tb927.11.14340	3.33	17	0.77
Tb927.10.8690	2.01	18	0.59
Tb927.10.3890	3.43	16	0.56
Tb927.7.6350	3.55	33	0.71
Tb927.11.9130	8.55	61	0.8
Tb927.4.920	2.8	26	0.61
Tb927.3.1020	4.76	14	0.6
Tb927.11.3550	#N/A	#VALUE!	0.56
Tb927.3.4710	6.15	25	0.65
Tb927.10.5380	11.33	37	0.85
Tb927.9.3640	2.12	59	0.65
Tb927.10.9910	5.01	59	0.83
Tb927.7.5210	#N/A	55	0.78
Tb927.10.1520	2.36	6	0.52
Tb927.11.1550	1.5	8	0.65
Tb927.11.5340	#N/A	#VALUE!	0.57
Tb927.11.900	17.03	46	0.66
Tb927.10.2570	#N/A	22	0.58
Tb927.5.3050	1.41	36	0.53
Tb927.3.1920	#N/A	#VALUE!	0.78
Tb927.8.7760	1.15	11	0.33
Tb927.8.6690	#N/A	#VALUE!	0.76
Tb927.8.2150	1.73	29	0.68
Tb927.7.2110	11.09	39	0.67
Tb927.9.10100	#N/A	128	0.86
Tb927.11.15040	3.51	27	0.64
Tb927.11.11580	1.96	9	0.53
Tb927.8.5070	2.96	65	0.75
Tb927.8.4050	#N/A	66	0.72
Tb927.11.14740	1.14	22	0.47
Tb927.4.4070	4.38	63	0.77
Tb927.11.7580	1.65	61	0.55
Tb927.6.4810	2.27	5	0.58
Tb927.10.4430	4.07	44	0.79
Tb927.7.3940	3.45	77	0.82
Tb927.10.10050	#N/A	86	0.8
Tb927.5.3930	0.49	7	0.38
Tb927.8.840	2.91	10	0.62
Tb927.8.6450	#N/A	195	0.82
Tb927.3.2700	1.49	7	0.5
Tb927.6.1950	4.28	19	0.71
Tb927.10.14770	7.15	30	0.73
Tb927.5.2850	4.33	43	0.76
Tb927.10.14260	3.02	26	0.44
Tb927.4.3170	2.34	9	0.55
Tb927.9.2580	3.08	25	0.62
Tb927.9.10770	#N/A	#VALUE!	0.76
Tb927.7.1250	#N/A	21	0.4
Tb927.3.1560	9.47	23	0.66
Tb927.3.2880	#N/A	184	0.85
Tb927.6.3990	5.83	37	0.71
Tb927.11.2660	3.13	21	0.51
Tb927.11.3100	6.04	33	0.72
Tb927.3.4570	0.57	11	0.54
Tb927.9.14170	0.59	8	0.44
Tb927.5.1900	6.97	31	0.64
Tb927.3.3460	9.85	40	0.69
Tb927.6.3500	#N/A	31	0.77
Tb927.10.6470	#N/A	#VALUE!	0.62
Tb927.6.4180	#N/A	84	0.7
Tb927.1.1020	1.25	10	0.45
Tb927.11.16010	14.48	26	0.66
Tb927.8.3230	0.52	26	0.48
Tb927.10.12370	13.93	55	0.74
Tb927.11.13340	#N/A	#VALUE!	0.71
Tb927.10.8350	#N/A	#VALUE!	#N/A
Tb927.9.11820	5.95	26	0.67
Tb927.11.6530	3.58	22	0.61
Tb927.8.4610	1.99	18	0.62
Tb927.11.14970	3.7	31	0.69
Tb927.7.600	1.35	19	0.43
Tb927.8.6100	3.93	20	0.62
Tb927.11.3920	#N/A	#VALUE!	0.65
Tb927.4.2280	4.69	18	0.68
Tb927.2.4060	5.23	27	0.78
Tb927.5.2890	12.43	22	0.78
Tb927.11.9900	2.26	22	0.5
Tb927.6.1910	3.54	26	0.6
Tb927.6.5150	2.6	26	0.79
Tb927.7.4260	2.5	11	0.45
Tb927.6.3270	#N/A	#VALUE!	0.48
Tb927.4.2320	5.85	62	0.72
Tb927.11.4660	#N/A	#VALUE!	0.65
Tb927.11.4760	#N/A	0	0.53
Tb927.8.5550	#N/A	#VALUE!	0.45
Tb927.7.3600	1.65	12	0.42
Tb927.8.2640	#N/A	91	0.83
Tb927.7.1450	1.66	9	0.63
Tb927.9.3390	#N/A	#VALUE!	0.62
Tb927.10.2650	2.29	27	0.65
Tb927.7.2980	#N/A	#VALUE!	0.88
Tb927.9.2420	5.08	15	0.63
Tb927.9.7810	1.19	16	0.52
Tb927.4.900	0.91	18	0.38
Tb927.10.1930	1.59	16	0.63
Tb927.9.15890	18.94	18	0.46
Tb927.11.4200	#N/A	99	0.72
Tb927.11.5030	4.75	19	0.68
Tb927.9.12550	#N/A	169	0.78
Tb927.10.5620	#N/A	182	0.87
Tb927.8.4410	#N/A	#VALUE!	0.49
Tb927.6.5100	3.01	77	0.63
Tb927.10.7900	1.16	12	0.46
Tb927.9.5320	#N/A	125	0.84
Tb927.11.3380	3.75	56	0.81
Tb927.7.3370	5.86	26	0.73
Tb927.9.2400	3.47	10	0.55
Tb927.10.9920	4.11	16	0.67
Tb927.11.15820	5.01	22	0.69
Tb927.2.4850	7.22	41	0.7
Tb927.11.11760	1.91	22	0.6
Tb927.8.2180	0.86	14	0.55
Tb927.8.6290	0.71	19	0.44
Tb927.11.11280	4.55	21	0.65
Tb927.7.7040	11.39	100	0.83
Tb927.11.15140	#N/A	#VALUE!	0.68
Tb927.9.6090	#N/A	52	0.37
Tb927.7.860	#N/A	#VALUE!	0.6
Tb927.10.8770	1.39	20	0.49
Tb927.2.4530	2.12	18	0.63
Tb927.11.16730	#N/A	#VALUE!	0.76
Tb927.7.3890	4.92	12	0.58
Tb927.8.790	4.8	16	0.71
Tb927.9.5890	3.15	81	0.62
Tb927.11.13570	2.43	46	0.8
Tb927.3.5370	7.33	65	0.62
Tb927.8.3390	#N/A	#VALUE!	0.14
Tb927.7.5160	19.26	80	0.77
Tb927.4.870	#N/A	61	0.93
Tb927.3.3660	2.37	20	0.67
Tb927.10.13720	5.23	103	0.83
Tb927.11.12140	#N/A	#VALUE!	#N/A
Tb927.5.1300	13.3	26	0.66
Tb927.11.11620	6.86	39	0.68
Tb927.11.3490	11.82	42	0.81
Tb927.8.4520	5	11	0.46
Tb927.11.7340	2.34	14	0.64
Tb927.8.5020	3.22	26	0.61
Tb927.4.1760	3.88	24	0.64
Tb927.7.6210	#N/A	#VALUE!	0.59
Tb927.7.2520	#N/A	4	0.52
Tb927.8.4790	3.39	7	0.57
Tb927.11.11590	#N/A	79	0.88
Tb927.9.10230	8.41	171	0.92
Tb927.9.14200	3.86	18	0.65
Tb927.7.3340	2.08	8	0.52
Tb927.2.1920	2.15	7	0.49
Tb927.10.8710	#N/A	#VALUE!	0.65
Tb927.7.1580	3.85	11	0.63
Tb927.10.5220	1.87	32	0.6
Tb927.3.1130	1.6	7	0.56
Tb927.4.570	#N/A	#VALUE!	0.3
Tb927.11.16400	3.68	121	0.74
Tb927.6.1510	4.58	16	0.58
Tb927.2.3480	1.55	19	0.6
Tb927.4.2290	0.68	15	0.38
Tb927.11.9090	0.44	5	0.43
Tb927.11.10020	2.65	10	0.47
Tb927.8.2540	#N/A	130	0.83
Tb927.6.950	#N/A	110	0.85
Tb927.7.4100	2.04	21	0.7
Tb927.5.4430	#N/A	#VALUE!	0.59
Tb927.11.3430	1.13	17	0.54
Tb927.10.5540	3.54	12	0.53
Tb927.10.5470	1.82	16	0.52
Tb927.3.1180	1.59	17	0.51
Tb927.10.10850	#N/A	47	0.74
Tb927.11.4790	#N/A	#VALUE!	0.33
Tb927.9.9550	#N/A	81	0.65
Tb927.3.4580	4.31	22	0.7
Tb927.10.15070	#N/A	#VALUE!	#N/A
Tb927.11.6640	7.02	40	0.69
Tb927.7.5080	2.04	23	0.6
Tb927.11.10460	#N/A	#VALUE!	0.48
Tb927.1.5000	4.13	29	0.65
Tb927.10.1070	10.09	30	0.82
Tb927.11.10200	4.32	25	0.67
Tb927.11.14730	6.1	35	0.56
Tb927.3.4240	3.07	7	0.44
Tb927.9.15650	1.34	34	0.37
Tb927.11.15100	#N/A	64	0.85
Tb927.10.9740	7.7	22	0.7
Tb927.11.7900	#N/A	#VALUE!	0.93
Tb927.4.5040	2.06	19	0.43
Tb927.10.9250	#N/A	108	0.78
Tb927.8.5170	4.86	20	0.67
Tb927.7.5280	4.58	19	0.75
Tb927.7.4910	6.44	72	0.72
Tb927.11.9970	1.96	10	0.5
Tb927.8.4840	#N/A	#VALUE!	#N/A
Tb927.8.5190	#N/A	#VALUE!	0.16
Tb927.11.7050	4.18	30	0.69
Tb927.10.13430	#N/A	#VALUE!	0.41
Tb927.10.10720	2.5	16	0.54
Tb927.11.14100	#N/A	92	0.78
Tb927.4.2250	5.88	19	0.6
Tb927.10.12850	#N/A	93	0.15
Tb927.10.1470	9.38	38	0.73
Tb927.10.14990	7.44	21	0.78
Tb927.4.1900	1.4	34	0.69
Tb927.2.2200	#N/A	#VALUE!	0.72
Tb927.4.2580	3.02	15	0.53
Tb927.9.14190	0.4	14	#N/A
Tb927.11.11630	4.68	17	0.7
Tb927.11.10760	#N/A	77	0.78
Tb927.8.4000	1.94	26	0.44
Tb927.8.2450	8.86	22	0.7
Tb927.3.1990	3.09	12	0.71
Tb927.6.2050	5.7	50	0.67
Tb927.4.2410	5.66	54	0.78
Tb927.4.1680	2.47	30	0.69
Tb927.7.3300	#N/A	#VALUE!	0.56
Tb927.8.8280	#N/A	#VALUE!	0.53
Tb927.7.4430	1.96	16	0.59
Tb927.8.5280	2.17	23	0.58
Tb927.5.860	1	114	0.62
Tb927.8.5140	#N/A	#VALUE!	0.39
Tb927.11.5640	#N/A	#VALUE!	#N/A
Tb927.11.9510	5.59	9	0.65
Tb927.6.1470	3.38	197	0.86
Tb927.4.1600	1.89	43	0.53
Tb927.6.4660	0.68	9	0.43
Tb927.11.15970	2.35	26	0.6
Tb927.10.13660	7.69	29	0.64
Tb927.9.8650	3.68	20	0.69
Tb927.10.7030	1.33	26	0.65
Tb927.9.10250	#N/A	113	0.67
Tb927.8.4280	#N/A	83	0.83
Tb927.6.2950	#N/A	0	0.35
Tb927.11.14840	1.64	67	0.25
Tb927.1.3220	1.38	9	0.5
Tb927.8.2330	2.95	44	0.73
Tb927.11.8970	6.49	133	0.86
Tb927.3.1030	10.02	114	0.86
Tb927.11.16060	#N/A	0	0.54
Tb927.4.2160	0.8	12	0.22
Tb927.2.5970	3.2	28	0.61
Tb927.5.1380	#N/A	#VALUE!	0.17
Tb927.11.6670	2.37	18	0.64
Tb927.7.3280	3.53	24	0.61
Tb927.10.5750	3.04	14	0.5
Tb927.11.2780	2.35	12	0.48
Tb927.6.4270	5.85	11	0.59
Tb927.6.5070	9.57	111	0.77
Tb927.11.4340	1.65	8	0.51
Tb927.3.2870	2.47	27	0.58
Tb927.3.690	9.19	28	0.62
Tb927.11.16660	#N/A	#VALUE!	0.76
Tb927.3.2930	#N/A	#VALUE!	0.55
Tb927.10.15960	1.78	21	0.54
Tb927.11.2280	4.78	22	0.66
Tb927.11.14140	2.02	76	0.74
Tb927.10.4910	1.65	13	0.6
Tb927.7.1810	0.2	5	0.19
Tb927.11.3830	4.14	21	0.66
Tb927.7.5730	#N/A	#VALUE!	0.57
Tb927.10.7620	#N/A	43	0.62
Tb927.8.4530	2.12	13	0.67
Tb927.4.350	0.61	8	0.54
Tb927.7.3920	3.7	31	0.61
Tb927.5.4110	2.07	6	0.66
Tb927.7.1200	1.74	16	0.54
Tb927.8.2460	4.26	71	0.76
Tb927.11.7060	6.35	33	0.64
Tb927.11.9370	2.55	12	0.56
Tb927.3.3000	7.71	31	0.71
Tb927.7.2300	8.02	27	0.77
Tb927.11.9180	8.3	30	0.7
Tb927.11.12860	#N/A	#VALUE!	#N/A
Tb927.10.11880	0.46	9	0.42
Tb927.6.2860	2.24	22	0.55
Tb927.8.6790	7.2	16	0.75
Tb927.11.5550	4.73	14	0.63
Tb927.9.11930	1.69	19	0.48
Tb927.11.9360	6.64	20	0.55
Tb927.8.1670	#N/A	#VALUE!	0.58
Tb927.11.16520	1.39	10	0.39
Tb927.6.3530	4.51	20	0.71
Tb927.4.3500	#N/A	140	0.82
Tb927.7.6490	#N/A	#VALUE!	#N/A
Tb927.7.2750	1.8	17	0.54
Tb927.4.720	#N/A	137	0.88
Tb927.8.1570	12.53	49	0.83
Tb927.2.4620	3	5	0.57
Tb927.3.1350	4.2	31	0.78
Tb927.11.4540	4.46	19	0.57
Tb927.10.1750	0.97	13	0.43
Tb927.9.12690	#N/A	#VALUE!	0.45
Tb927.10.2070	4.37	18	0.54
Tb927.6.1500	#N/A	89	0.8
Tb927.11.6900	#N/A	#VALUE!	0.42
Tb927.7.5040	3.39	15	0.6
Tb927.8.1650	0.13	19	0.26
Tb927.11.3840	2.66	16	0.67
Tb927.10.6500	#N/A	#VALUE!	0.37
Tb927.11.1030	7.7	70	0.78
Tb927.8.1080	2.79	21	0.72
Tb927.9.15070	6.41	24	0.74
Tb927.9.3850	1.1	23	0.49
Tb927.3.3850	#N/A	#VALUE!	0.76
Tb927.11.8370	4.29	22	0.65
Tb927.11.3310	#N/A	92	0.86
Tb927.11.820	#N/A	#VALUE!	0.67
Tb927.11.13550	#N/A	#VALUE!	0.49
Tb927.2.5980	9.92	29	0.57
Tb927.11.15460	#N/A	#VALUE!	0.67
Tb927.10.440	#N/A	#VALUE!	0.6
Tb927.2.2650	2.6	37	0.85
Tb927.8.730	4.97	111	0.87
Tb927.11.4350	4.46	8	0.6
Tb927.10.12710	#N/A	#VALUE!	0.86
Tb927.11.5710	#N/A	#VALUE!	0.51
Tb927.4.1940	#N/A	4	0.47
Tb927.11.9080	#N/A	38	0.78
Tb927.4.2620	1.56	20	0.55
Tb927.8.7770	1.46	21	0.47
Tb927.11.12660	1.41	11	0.62
Tb927.10.8980	#N/A	97	0.8
Tb927.10.4410	#N/A	32	0.75
Tb927.1.2820	0.21	37	0.19
Tb927.11.2670	7.85	28	0.79
Tb927.11.7780	7.01	72	0.8
Tb927.10.2780	#N/A	19	0.76
Tb927.10.11420	2.15	10	0.5
Tb927.10.11820	2.43	9	0.5
Tb927.9.2260	3.25	25	0.64
Tb927.11.12280	3.45	11	0.61
Tb927.11.8950	#N/A	#VALUE!	0.64
Tb927.6.1980	1.7	10	0.47
Tb927.11.9590	#N/A	202	0.89
Tb927.11.2500	6.5	60	0.78
Tb927.8.2380	3.66	12	0.62
Tb927.6.4700	1.46	15	0.41
Tb927.7.4380	1.92	10	0.48
Tb927.4.380	4.77	29	0.61
Tb927.7.4520	#N/A	#VALUE!	0.92
Tb927.9.10520	6.95	32	0.66
Tb927.4.2870	1.72	14	0.56
Tb927.10.12490	4.36	14	0.68
Tb927.10.6960	11.07	32	0.64
Tb927.4.3450	#N/A	227	0.85
Tb927.6.4670	11.43	102	0.76
Tb927.10.10990	6.22	19	0.62
Tb927.5.3610	4.8	12	0.72
Tb927.11.15770	1.67	8	0.64
Tb927.6.4060	0.8	9	0.36
Tb927.5.530	4.15	16	0.53
Tb927.10.12000	4.36	50	0.71
Tb927.6.2090	4.95	30	0.7
Tb927.7.4940	3.59	31	0.55
Tb927.7.5700	8.78	25	0.65
Tb927.4.4190	#N/A	#VALUE!	0.48
Tb927.11.10450	#N/A	#VALUE!	0.56
Tb927.11.12730	0.83	7	0.37
Tb927.10.2280	0.38	15	0.24
Tb927.7.4860	3.2	57	0.57
Tb927.3.5430	3.36	48	0.69
Tb927.4.490	2.02	12	0.64
Tb927.7.5270	0.66	12	0.55
Tb927.10.3590	1.49	20	0.57
Tb927.11.10650	4.86	16	0.63
Tb927.4.2480	2.18	8	0.48
Tb927.8.7100	#N/A	50	0.87
Tb927.7.4170	#N/A	154	0.79
Tb927.6.4740	5.75	28	0.8
Tb927.9.13440	#N/A	32	0.83
Tb927.9.13570	1.62	12	0.5
Tb927.7.2220	1.3	22	0.55
Tb927.11.9600	2.53	31	0.66
Tb927.3.1820	8.28	40	0.74
Tb927.11.1770	1.78	14	0.47
Tb927.5.1250	2.68	29	0.73
Tb927.1.760	2.04	11	0.57
Tb927.2.5140	5.14	16	0.52
Tb927.3.750	3.03	17	0.54
Tb927.9.10570	3.3	49	0.78
Tb927.11.11340	3.24	13	0.67
Tb927.3.2210	2.91	11	0.62
Tb927.4.1710	2.65	16	0.52
Tb927.10.2920	#N/A	#VALUE!	0.57
Tb927.11.13420	1.21	7	0.49
Tb927.10.15000	4.85	19	0.65
Tb927.8.2620	#N/A	#VALUE!	0.74
Tb927.10.14200	1.99	7	0.41
Tb927.3.4630	10.19	31	0.75
Tb927.9.4520	10.33	20	0.66
Tb927.4.3090	1.47	7	0.44
Tb927.3.2180	11.22	109	0.89
Tb927.7.3070	6.43	80	0.68
Tb927.9.15450	6.44	23	0.71
Tb927.4.2010	2.01	31	0.61
Tb927.3.4990	2.85	17	0.59
Tb927.10.7800	2.32	16	0.53
Tb927.5.1080	1.47	13	0.65
Tb927.8.3580	2.4	20	0.63
Tb927.10.6980	2.83	7	0.57
Tb927.6.4130	6.26	88	0.85
Tb927.7.3500	4.51	65	0.66
Tb927.10.5950	#N/A	22	0.64
Tb927.3.5550	3.92	40	0.66
Tb927.8.1040	2.66	26	0.6
Tb927.9.10950	3.3	31	0.72
Tb927.11.6370	8.81	33	0.71
Tb927.6.3230	1.35	20	0.52
Tb927.4.3920	7.04	39	0.68
Tb927.11.940	2.36	8	0.56
Tb927.9.11660	4.44	16	0.7
Tb927.7.2230	0.75	31	0.48
Tb927.10.3670	2.77	11	0.68
Tb927.11.10730	2.46	16	0.68
Tb927.3.1590	11.5	34	0.74
Tb927.10.12040	#N/A	#VALUE!	0.76
Tb927.11.3460	1.38	10	0.35
Tb927.7.1060	5.95	26	0.64
Tb927.10.260	#N/A	9	0.45
Tb927.11.1720	3.27	23	0.65
Tb927.11.1390	3.67	12	0.62
Tb927.3.3140	3.65	16	0.58
Tb927.11.2130	7.29	22	0.61
Tb927.4.2440	2.05	15	0.48
Tb927.5.2550	11.36	31	0.67
Tb927.11.3030	14.99	75	0.83
Tb927.3.1810	4.28	16	0.61
Tb927.7.7110	0.92	16	0.56
Tb927.5.4450	3.3	15	0.67
Tb927.10.5530	2.36	12	0.59
Tb927.11.11800	#N/A	#VALUE!	0.29
Tb927.3.1860	3.4	38	0.54
Tb927.11.11950	8.07	47	0.65
Tb927.2.5660	5.93	61	0.77
Tb927.11.3990	2.8	14	0.52
Tb927.9.10010	#N/A	#VALUE!	0.62
Tb927.5.2510	#N/A	#VALUE!	0.77
Tb927.9.8260	4.05	35	0.62
Tb927.5.3430	3.76	20	0.6
Tb927.6.4260	1.71	23	0.51
[truncated: 2,847 more rows]
