# Supplementary material for: Translation Regulation and RNA Granule Formation after Heat Shock of Procyclic Form Trypanosoma brucei: Many Heat-Induced mRNAs Are also Increased during Differentiation to Mammalian-Infective Forms
Source: PLoS Negl Trop Dis. 2016 Sep 8;10(9):e0004982. doi: 10.1371/journal.pntd.0004982 (PMC5015846; doi:10.1371/journal.pntd.0004982)
Supplement: S4 Table — For detailed legend see Sheet 1. (XLSX) [file pntd.0004982.s004.xlsx]

## Sheet: 1. Legend
1	Legend
2	Triplicate experiments to determine the amount of spliced leader signal from Northern blots of granule fractionations.
3	Raw reads for coding sequences (CDS)
4	Reads per million reads were calculated for the unique CDS set. Values with leass than 10 RPM in the total samples were removed. The % in granules was calculated by normalising the RPM to the average SL signals in sheet 2, then dividing by the average of the total RPM.
5	As sheet 3, but the % in granules was calculated by dividing the normalised RPM by the of the total RPM for that replicate.
6	As sheet 3, for 27°C only. This time the % in granules was calculated by dividing the normalised RPM by the average of the input RPM in the polysome experement.
7	Set with less than 20% in granules from sheet 4.
8	Results for ribosomal protein mRNAs from sheet 4.

## Sheet: 2. SL signals
In %
27˚C	R1	R2	R3	Average	Stdev
SN1	66.63	64.72	55.43	62.26	5.99
SN2	27.05	24.26	30.85	27.39	3.31
SN3	3.76	7.65	8.51	6.64	2.53
SN4	1.49	3.36	4.76	3.2	1.64
G	1.07	0.82	0.45	0.78	0.31
In %
41˚C 1h	R1	R2	R3	Average	Stdev
SN1	49.44	55.36	30.77	45.19	12.83
SN2	20.2	17.09	26.42	21.24	4.75
SN3	6.56	6.99	11.58	8.38	2.78
SN4	3.69	5.18	9.25	6.04	2.88
G	20.11	15.37	21.98	19.15	3.4

## Sheet: 3. CDS Reads
geneID	CDS_size	T27R1	T27R2	T41R1	T41R2	SG27R1	SG27R2	SG41R1	SG41R2	G27R1	G27R2	G41R1	G41R2
Tb927.11.7220	9129	585	1226	364	569	4554	4103	722	1077	1762	2740	1214	3192
Tb927.8.2310	330	1147	1383	457	602	376	328	553	1008	107	322	1179	2035
Tb927.11.15150	816	2003	1752	498	805	633	550	783	1179	402	1030	2028	3891
Tb927.6.1500	1842	2200	3998	1141	1750	2519	2260	2234	3360	1186	2069	4455	9942
Tb927.11.1560	996	758	1613	263	600	978	676	664	1173	330	775	1439	3048
Tb927.4.360	843	1200	1654	418	877	648	434	1682	2296	133	270	1627	3747
Tb927.7.1320	303	14352	4537	13047	5280	902	513	2133	2537	543	869	4513	5102
Tb927.11.6870	759	2022	4218	1833	2732	2241	1612	3179	4644	708	1384	5459	11466
Tb927.11.9530	789	1241	3656	459	1097	857	572	1094	1965	174	351	2095	3904
Tb927.11.16430	462	2697	999	244	254	575	472	461	548	225	423	346	757
Tb927.8.6060	1215	10273	10827	3215	4571	1870	1276	3121	5619	1160	2121	8362	15437
Tb927.6.1570	903	1624	3222	151	474	938	714	931	1373	205	412	591	1608
Tb927.11.1450	3027	2507	10374	1624	3856	5355	3553	8418	11088	1089	1468	5124	11162
Tb927.11.9980	3018	2127	6972	724	1633	7877	4083	4435	7043	1255	1210	2431	6294
Tb927.11.11680	1152	3462	10168	5593	9333	3814	2283	15946	16242	1040	2017	12414	22473
Tb927.10.660	1251	545	1090	77	183	406	303	503	722	151	359	432	1336
Tb927.10.4330	1107	164	273	26	31	220	185	100	126	92	153	76	152
Tb927.10.7930	1656	914	2409	327	530	1866	1281	1137	1893	411	454	940	1764
Tb927.11.11490	2103	538	948	306	397	1348	1023	545	748	470	541	894	1524
Tb927.7.5540	2181	411	746	234	425	1551	1122	1557	1620	432	528	978	1855
Tb927.7.4790	777	925	1193	112	267	338	239	209	478	140	285	501	1188
Tb927.10.6030	801	512	731	137	199	274	245	235	341	175	360	473	859
Tb927.9.9670	753	1591	1818	166	441	577	370	526	792	215	368	431	1297
Tb927.3.5520	2736	993	3490	486	1024	2994	2583	2807	3962	681	1628	2783	7584
Tb927.11.14150	645	399	463	237	358	338	296	737	880	147	441	686	1590
Tb927.9.6060	822	672	1002	151	282	590	610	459	708	222	365	494	1385
Tb927.9.10580	867	919	851	420	508	295	394	705	1010	290	810	1533	2765
Tb927.10.4040	1047	3565	2051	768	900	802	666	587	1321	630	1304	1907	3752
Tb927.11.6630	1839	346	946	141	354	704	629	633	805	309	783	1174	2359
Tb927.8.2480	1008	369	406	369	474	472	394	490	801	407	1060	1562	2906
Tb927.3.1840	897	1753	4204	1079	1822	1541	1045	2320	3191	612	1467	3578	6530
Tb927.2.5210	726	470	583	91	154	477	380	119	221	144	244	137	326
Tb927.3.5630	936	1192	656	303	362	405	329	668	955	360	685	1333	3016
Tb927.3.3070	2730	349	939	229	413	2317	1503	1225	2040	541	586	781	2336
Tb927.3.3340	2031	343	837	198	478	1765	1520	527	1101	584	1297	690	2849
Tb927.11.10870	729	123	302	77	83	427	333	403	368	180	385	345	505
Tb927.10.11800	1122	166	617	88	174	459	440	373	551	157	368	393	1284
Tb927.10.5360	519	17861	7546	9591	4843	750	450	1784	2077	655	1313	2217	2845
Tb927.10.8430	429	27664	10780	16720	8778	1134	676	2426	2886	670	1427	2573	3448
Tb927.11.4290	435	31736	14438	11125	7589	1984	1279	5719	6571	1211	2616	8275	9957
Tb927.6.4980	435	40435	21028	26664	15233	3092	1889	9112	9276	1979	3775	8034	9373
Tb927.7.2340	459	14445	11555	7253	7049	1267	868	2751	3876	580	1683	3236	4846
Tb927.11.6140	393	21311	10444	9152	5814	1056	734	2995	3819	743	1744	3916	5483
Tb927.7.1040	450	39635	15612	14500	8470	2259	1438	4516	5652	1558	3755	7312	8611
Tb927.11.11820	429	20657	10436	11452	6610	1188	794	2608	3479	628	1583	3121	3735
Tb927.10.5340	462	13524	6565	6024	3012	862	528	1688	2242	658	1372	2492	3282
Tb927.4.1860	504	25733	23469	15443	16523	3191	2018	7914	10749	1757	5010	10807	17415
Tb927.10.14710	801	29206	23409	25724	18696	4047	2336	9692	10412	1520	2651	6540	10792
Tb927.11.6500	591	15261	15878	8449	9439	2422	1439	5128	6395	361	1093	3403	6763
Tb927.10.1090	432	18330	12901	12182	8665	1890	1225	6182	6616	1020	2517	5092	5601
Tb927.10.7340	414	26843	13797	12341	8130	1209	801	3331	4201	502	1307	3527	4113
Tb927.11.8200	336	27938	19299	18199	12230	2273	1448	5065	6100	944	2706	4883	7055
Tb927.7.230	312	9058	5514	5188	3149	486	410	1813	2413	234	515	2046	2450
Tb927.10.3940	771	24864	14318	11154	9198	2293	1522	5682	6995	1080	2814	5433	8016
Tb927.11.3590	822	10542	14006	4904	7120	2891	1668	5112	6020	770	2219	3808	6228
Tb927.11.6300	573	34281	11032	15479	8329	1449	920	3783	4290	1537	2405	5085	5967
Tb927.9.3920	609	13754	17102	6264	9822	2505	1597	4146	5448	698	2135	3328	5030
Tb927.10.7710	783	436	732	97	327	324	245	325	693	68	111	365	1087
Tb927.8.6150	663	90036	27611	28084	16463	4134	2724	6709	8594	2769	5775	8967	12705
Tb927.11.10910	735	7077	12474	3279	4235	4046	2356	6083	8260	614	1158	4625	8678
Tb927.9.11050	1638	660	1853	688	1478	2543	1776	2441	4434	615	762	1622	5061
Tb927.3.4940	2250	444	1021	140	234	1829	1317	368	701	620	878	419	1261
Tb927.8.2610	2346	175	393	164	223	1181	930	1116	1167	282	361	641	1013
Tb927.4.750	438	1858	1019	896	1002	324	293	673	1266	133	230	1670	2343
Tb927.7.1610	1947	851	1104	376	548	1423	956	1173	1450	442	703	1271	2558
Tb927.8.1020	2109	285	783	147	313	1161	1018	899	1179	219	478	599	1671
Tb927.3.2710	3072	608	1030	634	1078	2013	1740	2873	3213	729	915	2621	5125
Tb927.11.6330	801	1156	530	456	415	502	457	379	434	423	445	1459	2446
Tb927.9.12110	1440	1122	2434	457	1361	1182	837	1723	2874	377	806	1580	4665
Tb927.5.1820	324	29582	9626	9857	5095	954	577	2429	2792	983	1439	4492	4354
Tb927.9.5690	342	30434	12458	16905	8132	1500	830	3545	4179	1441	2458	6060	7679
Tb927.10.3380	345	10887	4178	1921	1438	582	381	549	907	435	829	1258	1855
Tb927.6.5120	324	38557	15388	9159	6489	1888	1271	3380	4704	2026	3377	7159	8639
Tb927.10.10010	681	350	447	45	71	370	326	247	305	99	268	342	656
Tb927.11.2060	975	22634	26385	12925	14324	6056	3742	8780	12189	1487	2879	4823	10478
Tb927.10.8200	810	577	859	141	268	505	425	215	477	216	383	326	1014
Tb927.9.8070	642	23147	18121	9720	9623	3396	2104	5611	7111	1157	3275	6134	8900
Tb927.10.13500	645	10392	16199	5278	8655	5801	3399	11794	13363	1150	2686	6343	10936
Tb927.9.7590	585	26731	15212	12463	9174	1592	1174	3673	4592	802	1977	3277	5328
Tb927.3.3310	657	10935	15847	3885	7364	2878	1761	2611	4093	423	1294	2014	3866
Tb927.7.5000	783	16114	11097	13392	8776	1242	754	3268	3951	581	1235	2515	3928
Tb927.11.16280	783	34179	21271	26984	15699	2853	1579	6340	7328	2493	4200	7909	11457
Tb927.9.11380	420	21715	13680	11673	10111	1976	1233	2651	4152	1716	3498	4103	6966
Tb927.7.5180	495	11595	9923	6625	6617	1432	950	3169	4522	510	1330	2951	4645
Tb927.10.5480	378	9593	7830	4783	3971	951	594	2156	2602	449	1101	2493	2957
Tb927.11.6360	576	1494	1203	428	548	626	434	503	903	225	655	1610	2808
Tb927.11.15880	402	31360	12079	21720	9807	1414	914	3806	4383	1230	2290	4676	5957
Tb927.9.11490	438	57778	16928	26043	12315	1263	854	2969	3817	1069	1930	3694	5108
Tb927.11.6180	441	25683	15860	17235	11455	1503	1107	5751	6757	847	2346	6325	8562
Tb927.4.1790	1290	16034	29499	12600	21230	6801	3926	12099	15216	660	1692	4004	11678
Tb927.10.4120	318	27127	11147	12912	7847	1034	746	2152	2861	1145	2049	3412	4860
Tb927.9.12200	567	30979	14343	14233	9049	1386	1028	4874	6170	543	1677	5372	7060
Tb927.9.1810	384	11474	9091	6511	5861	980	722	2202	3245	493	1316	2930	3358
Tb927.4.2180	450	32886	20711	22043	15144	2103	1332	5514	7471	1438	3575	6613	10822
Tb927.10.1590	330	4464	5739	3819	3308	912	593	2291	2882	485	1341	2483	3703
Tb927.11.3000	255	11858	7245	3072	2717	812	480	1002	1538	525	1173	1979	2836
Tb927.10.3280	249	13923	10100	8110	6491	936	764	2436	3605	414	1189	2438	3359
Tb927.8.5260	156	12293	9572	6052	6553	1397	889	1943	2974	728	1670	2670	3268
Tb927.3.5050	1125	13715	32469	13579	20320	11997	7234	32432	36674	2025	4041	13490	31673
Tb927.11.3230	321	47402	17774	16925	10676	2276	1439	3812	5545	1914	3459	6420	8896
Tb927.9.15150	927	9313	14518	6385	8212	3743	2069	7435	8482	704	965	4105	7423
Tb927.10.11390	579	83182	30801	47089	25861	3635	2308	7160	9914	1640	4747	8027	12588
Tb927.7.1740	774	16438	12758	7603	7919	2055	1293	4931	5352	644	1897	4204	6500
Tb927.4.5170	504	469	399	74	103	248	255	172	325	149	303	149	324
Tb927.8.1330	831	18031	20052	9407	11076	3265	1754	6516	7867	612	1643	3746	6144
Tb927.11.1470	1314	309	402	269	443	590	466	1155	1216	133	307	661	1650
Tb927.4.2480	1503	384	663	248	387	752	638	846	1058	317	407	713	1489
Tb927.11.11440	1533	264	496	227	352	824	698	364	387	379	458	753	1679
Tb927.11.13360	3846	750	2008	473	750	3674	3753	778	1351	957	1235	1363	2244
Tb927.11.4940	1572	507	947	125	334	856	602	636	1032	385	657	605	2141
Tb927.11.6350	3816	1487	2912	1435	1595	3426	3064	2033	2754	980	1068	2794	4353
Tb927.3.1440	2445	402	1193	251	396	2221	1816	952	1491	407	550	733	1418
Tb927.9.6650	1407	635	821	403	429	633	675	1134	1085	172	322	825	1435
Tb927.1.1700	1482	211	525	217	383	1000	799	1330	1564	122	194	680	1446
Tb927.10.15530	1809	246	747	161	364	749	448	1056	1411	135	202	712	1425
Tb927.1.4420	2838	864	2636	469	1069	2403	1906	1531	2763	857	1093	1555	3617
Tb927.10.10880	2055	518	2289	304	915	1552	1178	1220	1828	182	345	969	2217
Tb927.10.3170	2172	435	700	92	175	721	468	550	677	193	290	383	796
Tb927.10.7700	2007	1406	4090	510	1263	3521	2621	1729	3294	921	1397	2015	5905
Tb927.11.16930	2160	299	789	121	312	1011	834	353	661	435	803	385	1537
Tb927.11.540	2076	497	1573	418	680	1259	957	907	1869	537	1173	1231	4372
Tb927.11.6120	5217	536	1081	863	1177	4126	3141	4984	5188	1733	2904	7187	14745
Tb927.2.5410	3846	764	890	468	493	2480	1869	899	981	1268	715	806	1147
Tb927.2.6130	3021	541	1814	1016	2437	2529	2294	3759	5679	1087	2192	3888	9227
Tb927.3.3730	5538	764	1768	499	699	4550	4169	1946	2808	1581	2260	1458	3461
Tb927.6.2810	1575	978	827	589	967	917	723	2527	2863	460	1222	2982	6605
Tb927.8.2380	3477	503	1410	447	592	2995	2852	1407	2006	792	1454	2188	4667
Tb927.9.6310	1941	802	2266	537	1063	2451	1801	3002	3661	856	1387	3088	6914
Tb927.10.11940	1965	204	500	163	284	769	769	719	932	294	601	803	1874
Tb927.10.9900	1695	510	1230	139	254	1143	1118	637	968	290	570	735	1228
Tb927.8.2540	1317	2986	7515	477	834	2522	1512	1232	2097	544	660	1688	3683
Tb927.8.7100	6546	2096	6447	865	1622	7001	5095	4211	7652	2114	1951	2228	5004
Tb927.8.2520	2022	728	1698	335	521	1883	1564	1069	1590	575	593	961	1685
Tb927.8.1910	1185	484	929	84	256	597	643	145	431	246	506	394	1164
Tb927.1.4490	519	970	610	2873	1831	441	350	1722	1723	414	834	2221	3279
Tb927.10.12830	921	399	421	161	318	570	384	617	779	403	872	843	2191
Tb927.5.2280	1305	1304	1266	121	367	695	581	329	647	362	849	521	1404
Tb927.8.3310	2001	182	556	118	153	898	714	666	864	179	200	412	685
Tb927.10.7020	1308	1435	1776	407	465	1314	1058	632	794	491	819	1270	2569
Tb927.5.610	1287	457	439	241	462	504	444	267	652	186	502	367	1455
Tb927.5.630	1206	816	1181	106	295	924	743	189	504	187	471	304	1210
Tb927.9.3280	1152	1043	847	45	91	726	725	152	242	495	1076	225	505
Tb927.11.7060	1245	1211	1583	206	699	1120	759	601	1346	418	931	1032	2834
Tb927.10.14000	2694	939	3801	790	2165	3165	2686	3354	5864	948	1410	3296	9384
Tb927.10.13040	3630	512	1454	344	538	2418	2143	1841	2300	658	883	1283	2040
Tb927.11.13740	3645	572	1443	153	319	2697	1977	619	1285	745	863	469	1287
Tb927.9.15660	3729	165	292	304	470	895	609	1737	2071	317	285	760	1723
Tb927.9.8850	1131	3211	2706	337	789	1156	777	1179	1746	485	1069	1700	3723
Tb927.10.15800	1203	227	354	107	130	259	288	423	393	184	374	384	558
Tb927.9.5350	1251	254	433	166	297	751	784	574	557	310	480	566	1590
Tb927.10.2000	1677	534	937	92	226	706	678	397	588	388	839	503	1307
Tb927.11.10110	1185	879	1463	214	416	758	598	447	883	242	422	680	1743
Tb927.3.3020	981	365	620	159	308	725	638	529	694	462	643	751	2046
Tb927.4.980	1119	332	560	153	243	699	584	431	699	280	374	400	1072
Tb927.9.5440	1266	615	1006	213	481	1001	825	922	1196	396	673	886	2576
Tb927.11.3880	1302	690	982	482	572	980	826	1042	1285	563	1333	2171	4187
Tb927.3.860	447	9215	3660	891	961	792	678	455	874	777	1759	1635	2856
Tb927.9.11900	1653	595	976	212	411	834	821	920	1312	396	783	895	2243
Tb927.4.2010	282	392	422	42	147	198	186	113	325	86	155	202	862
Tb927.11.12830	2337	395	808	133	180	967	808	515	484	452	709	500	1097
Tb927.8.1420	1560	1549	1810	117	305	1018	1169	263	551	566	1607	599	1792
Tb927.11.11780	1824	450	1213	189	334	1126	1074	1003	1208	651	707	726	1743
Tb927.2.5020	2187	420	1148	253	421	1763	1588	301	592	524	758	595	1032
Tb927.3.2030	333	478	282	39	81	167	149	89	195	122	229	123	224
Tb927.3.3360	1401	421	743	228	328	1303	1413	174	318	729	1242	845	1798
Tb927.3.4820	918	444	658	185	248	553	482	148	329	275	499	514	1200
Tb927.10.8040	2088	525	1790	258	465	1543	1174	796	1424	300	548	1154	2344
Tb927.4.760	2406	495	1932	451	1052	1918	1430	2659	3947	668	764	2340	6361
Tb927.7.3180	1299	674	1343	204	411	835	661	659	987	271	469	660	1790
Tb927.3.4000	480	1054	649	400	379	402	401	388	520	300	619	803	1181
Tb927.11.10650	2757	825	1778	364	636	1992	1622	1985	1858	627	863	1396	2512
Tb927.5.3610	3384	836	1902	238	543	2581	2107	921	1566	952	1375	960	3203
Tb927.4.2020	1281	518	1036	221	545	892	698	485	1115	497	1051	988	3317
Tb927.8.6680	495	416	398	83	151	219	210	166	289	181	359	267	723
Tb927.10.9230	2310	407	1057	231	465	1465	1081	1864	1923	479	796	2718	5726
Tb927.6.2960	3078	883	2061	485	1011	2507	1882	4591	5216	632	1262	4131	10289
Tb927.8.7050	1365	336	636	156	279	749	601	268	435	279	414	439	1225
Tb927.10.14260	534	1271	969	157	181	614	512	607	641	221	506	752	1401
Tb927.7.1780	708	4411	1637	1016	811	1004	444	877	1235	936	1204	3248	3822
Tb927.7.1790	693	792	1327	458	686	814	617	742	1123	389	1000	2077	3942
Tb927.7.4480	426	2451	1304	810	764	279	239	344	632	231	454	1314	2470
Tb927.10.10810	1857	242	508	235	279	1320	1294	491	531	803	884	905	1750
Tb927.6.2300	1038	2219	1482	497	656	1166	733	805	1399	604	1481	1925	3430
Tb927.9.7180	5073	682	1966	595	1071	4453	3398	1455	2171	1018	1198	1900	4125
Tb927.5.286b	1392	104	462	467	551	191	174	423	677	130	218	311	795
Tb927.3.590	1389	226	607	322	646	212	183	713	1041	120	170	687	1390
Tb927.6.3210	534	406	327	133	241	280	210	657	925	127	275	924	1902
Tb927.10.5760	648	720	1222	143	253	876	573	399	668	354	778	624	1635
Tb927.2.5660	783	574	744	196	219	532	383	180	201	264	407	488	899
Tb927.10.830	783	708	989	316	607	822	634	810	1255	368	1105	1665	3610
Tb927.10.2540	690	521	438	61	133	287	262	106	205	231	559	251	895
Tb927.5.3970	783	850	855	139	297	682	449	441	768	182	428	493	1280
Tb927.10.2530	669	1611	1806	193	255	788	659	222	421	627	1041	586	1146
Tb927.9.8450	603	1167	1216	175	349	429	317	404	791	275	584	760	1844
Tb927.10.16140	801	250	370	112	178	443	337	351	359	215	303	351	624
Tb927.9.7550	1416	584	1985	872	1665	1626	1042	3376	4382	626	1096	3910	7140
Tb927.11.3650	1809	645	1646	388	892	1478	943	1728	2016	433	693	1144	3074
Tb927.10.9300	924	898	796	279	443	773	719	899	946	755	1767	1530	3025
Tb927.10.8580	573	1247	760	174	289	483	347	306	590	297	525	464	1115
Tb927.11.14460	924	348	535	91	216	411	394	449	618	168	366	456	1236
Tb927.11.9180	876	415	1142	221	439	929	673	618	1023	379	893	1303	3017
Tb927.3.5330	828	456	651	278	441	473	446	792	1200	167	312	855	2513
Tb927.11.9470	1062	267	652	118	237	600	490	459	642	271	436	495	1260
Tb927.9.15490	1242	1428	1014	310	580	772	827	493	908	396	1000	628	1952
Tb927.10.4250	561	433	455	59	127	256	234	145	318	128	421	275	827
Tb927.3.3450	537	2087	1306	99	224	557	457	126	383	192	442	259	744
Tb927.9.7230	582	406	345	97	172	285	200	187	343	193	389	500	981
Tb927.10.5230	813	982	793	161	291	426	283	296	554	284	767	785	1612
Tb927.6.3650	552	1617	2480	907	1410	1046	790	2005	2866	321	957	2629	5271
Tb927.9.13650	549	1875	861	113	211	343	298	547	733	292	641	576	1391
Tb927.9.7650	570	408	693	88	202	473	355	298	465	136	202	312	867
Tb927.7.6230	573	589	544	83	172	516	405	408	643	210	422	242	762
Tb927.10.2230	1803	292	714	158	415	601	502	748	1115	170	292	544	1729
Tb927.8.2020	996	864	1057	89	141	618	441	181	349	307	570	208	592
Tb927.10.10850	2712	840	1465	236	335	1995	1437	721	859	643	594	678	1444
Tb927.11.17000	3000	1478	5824	647	1755	6343	4040	2979	6487	1309	1965	2457	7016
Tb927.10.14770	1923	555	1389	273	533	1380	1049	503	1109	392	655	599	1960
Tb927.5.1280	774	622	765	141	241	422	306	692	808	242	632	873	1995
Tb927.6.700	2901	2830	6130	807	1629	4561	2993	3587	5127	1217	1364	2103	4662
Tb927.11.4460	378	2256	1774	351	585	472	325	353	891	292	628	1273	2678
Tb927.11.4450	354	9599	3766	1666	1455	458	365	773	1400	330	803	2701	4080
Tb927.6.3050	1632	658	1756	590	1356	1166	863	2749	3886	487	1157	4509	10313
Tb927.10.6190	1512	1587	2168	268	773	1068	761	629	1306	487	996	1001	2867
Tb927.6.4210	1788	1464	2988	763	1114	2348	1434	1481	2683	839	1288	2549	5617
Tb927.2.5180	1020	492	778	109	238	720	515	317	641	184	370	297	1023
Tb927.11.5360	939	392	695	192	380	712	565	887	1211	280	845	1545	2952
Tb927.4.1360	882	2919	2759	346	323	1141	759	606	676	575	845	1309	1978
Tb927.4.460	972	1163	1067	377	652	636	516	1640	1817	488	1205	1743	3607
Tb927.1.2340	1356	32261	55766	22248	34190	17996	9004	36965	47827	3537	3986	30199	62018
Tb927.9.9200	1413	517	977	247	396	1348	1002	1177	1229	487	763	1078	2044
Tb927.3.1400	1005	488	822	266	488	734	615	448	940	342	953	1261	3469
Tb927.9.3970	615	395	459	87	140	507	482	209	230	317	444	296	776
Tb927.10.9760	1056	218	362	357	384	746	479	444	469	311	648	1672	2958
Tb927.10.7090	990	330	1017	598	1518	1126	835	2426	3211	297	480	1105	3337
Tb927.11.8460	1371	2359	957	883	1510	668	681	732	1312	266	580	777	2451
Tb927.4.3500	531	10571	4046	1982	1423	832	643	728	1234	1154	1888	3820	4928
Tb927.8.2410	714	398	437	106	166	393	312	225	301	298	509	378	603
Tb927.4.1300	1125	2965	8562	2273	4622	2014	1176	6025	7879	442	688	7744	13311
Tb927.10.5780	1731	674	1238	257	592	1253	1071	825	922	971	2638	1825	5657
Tb927.10.9850	1689	164	479	70	156	755	618	391	563	300	845	541	1231
Tb927.4.3930	1362	2446	3222	694	1122	1941	1373	2132	2319	1780	3785	3893	6892
Tb927.8.5450	1467	3019	2744	388	696	1280	981	582	975	844	2099	1584	3473
Tb927.8.4700	1377	1525	1685	208	411	1522	1320	561	765	1722	4551	2589	6566
Tb927.10.6500	1362	218	344	77	175	653	527	211	307	319	860	244	685
Tb927.1.3000	1209	347	512	138	187	686	742	325	324	211	325	258	350
Tb927.9.13490	1470	484	957	295	382	1422	964	1232	1461	673	1199	1566	4064
Tb927.3.2090	1848	265	601	94	155	776	561	213	470	324	445	286	862
Tb927.8.7520	1956	381	770	283	528	1256	1034	494	930	344	379	528	954
Tb927.11.3570	2616	2144	7256	402	828	3288	2693	1060	1853	993	2228	2245	5436
Tb927.3.4750	2616	1378	2060	628	969	2077	1638	479	880	797	553	944	2266
Tb927.11.2470	1698	512	1838	416	773	1616	1160	2291	3018	421	662	1885	4785
Tb927.11.6590	1566	1054	2616	263	472	1664	966	541	1096	464	614	1156	2912
Tb927.10.14790	1149	1647	4932	236	861	1503	1134	587	1648	250	574	906	2921
Tb927.11.15750	4254	509	1483	482	550	2674	1852	2664	3181	581	976	2024	4272
Tb927.11.3850	4677	699	1780	716	1056	5270	4127	4111	4902	1733	2056	3561	7023
Tb927.9.9740	4254	1021	1855	720	868	3389	2608	2490	2760	1082	1911	3374	5858
Tb927.8.2450	933	1022	1250	173	307	484	377	496	838	202	303	520	1259
Tb927.10.3700	1509	553	1211	325	721	1322	1098	1155	1763	695	1550	1841	5596
Tb927.10.15690	708	919	495	166	259	326	304	782	883	212	458	562	988
Tb927.11.12360	480	473	443	84	144	301	257	154	207	145	395	281	577
Tb927.9.13100	540	889	657	758	754	295	177	862	1036	98	250	992	1846
Tb927.4.1170	1020	445	564	58	83	306	301	99	195	107	185	109	344
Tb927.8.5890	675	906	703	142	211	322	342	316	449	151	460	629	1266
Tb927.1.630	516	222	350	109	302	328	298	339	771	96	203	509	1416
Tb927.8.5510	1191	408	772	146	439	799	641	407	832	294	530	582	2005
Tb927.6.1520	966	11440	14620	15043	18903	3757	3260	16388	17687	2793	5690	10821	18494
Tb927.9.9660	1056	1140	2351	153	382	1106	787	595	1026	214	415	468	1449
Tb927.10.13650	384	1058	536	191	249	190	200	294	435	140	286	716	1111
Tb927.9.6170	1215	5625	10954	2971	5553	3201	2176	7265	9895	833	1449	12705	20024
Tb927.1.4690	1038	1735	1995	628	1145	1100	920	1701	2156	803	1749	2557	5945
Tb927.10.3560	1170	313	607	107	211	423	354	419	637	155	394	456	1099
Tb927.5.3960	1107	576	787	184	427	750	758	585	766	545	931	683	2457
Tb927.10.640	2355	858	1535	412	747	1690	1243	1806	2628	676	1183	1481	4126
Tb927.7.5490	1173	424	691	189	298	730	578	731	884	224	419	1058	2150
Tb927.11.1990	2079	1674	2799	225	444	1995	1671	397	836	762	1380	1028	2550
Tb927.8.5060	570	294	510	68	122	466	400	212	371	177	509	304	750
Tb927.4.2470	4035	631	1640	1101	1240	2677	2475	2702	3077	758	953	2805	4833
Tb927.10.10600	336	437	237	51	95	148	157	97	120	61	139	175	417
Tb927.10.13190	1158	262	622	92	160	584	499	489	506	184	439	469	800
Tb927.10.4540	552	128	134	68	117	260	197	237	380	72	211	305	768
Tb927.2.2900	543	1020	540	73	180	416	316	141	282	358	634	320	1015
Tb927.8.4410	1011	134	260	112	171	488	408	462	585	145	436	776	1517
Tb927.7.1110	1056	2005	2177	577	950	1267	890	794	1459	524	1102	2133	4353
Tb927.4.2310	2004	1491	2005	1178	787	1851	1372	1335	2067	443	673	1008	2226
Tb927.10.3660	1212	660	1876	619	1241	1635	1414	2004	2657	799	1933	2964	7071
Tb927.11.5090	1254	444	1179	695	1368	962	892	1669	2650	687	1916	2755	6110
Tb927.5.3820	984	636	777	298	587	450	318	953	1447	164	219	1183	2261
Tb927.3.3410	1356	791	1568	128	342	564	516	203	457	273	878	503	1525
Tb927.10.1260	1626	532	1135	229	319	1037	830	734	1126	388	441	608	1249
Tb927.6.1880	1683	1641	3249	543	1312	1816	973	1640	3247	500	718	1977	5151
Tb927.7.3320	405	142	298	126	135	217	177	147	189	186	427	518	933
Tb927.11.6960	1626	254	750	228	374	965	825	604	970	215	324	426	1187
Tb927.2.2260	12834	1205	3288	1524	2417	9034	10140	3909	5528	2940	3372	3553	5686
Tb927.11.16160	570	2334	991	200	312	554	512	205	413	329	883	543	1029
Tb927.4.2720	2220	383	763	409	675	839	643	1793	2100	327	487	1741	3365
Tb927.10.180	918	6522	4187	494	845	920	619	593	1225	597	1188	1390	2695
Tb927.3.1380	1560	3766	11393	643	1599	4188	2652	1704	4115	1214	1826	2670	8184
Tb927.7.7420	1755	3195	7094	506	1205	3084	1913	1179	2443	1230	1506	2215	5985
Tb927.1.3820	402	1257	648	75	155	236	262	72	224	140	397	173	416
Tb927.6.4990	549	2984	3473	440	724	1010	740	1209	1914	443	892	1450	2714
Tb927.10.730	1407	254	557	104	240	525	434	528	701	218	565	548	1331
Tb927.11.9420	651	458	708	75	194	426	298	290	430	119	232	273	792
Tb927.10.7360	1941	422	631	223	412	1166	862	361	460	721	808	716	1969
Tb927.11.360	1800	272	588	167	334	941	771	905	1322	267	651	630	2193
Tb927.2.5980	2613	732	2373	2023	6046	2690	1868	6662	8771	743	1157	2683	8223
Tb927.2.3030	2439	844	2326	409	861	2733	1759	1762	3451	396	543	976	2777
Tb927.6.3580	2742	887	2065	702	1329	2731	1863	4791	5557	974	2067	3938	11059
Tb927.8.6690	4647	542	1570	625	1053	3834	3367	1729	2835	1037	1421	1948	4522
Tb927.10.6630	1707	782	1294	181	482	1420	852	638	1327	315	366	756	2272
Tb927.8.1510	485	241	316	38	52	419	236	56	109	250	218	116	226
Tb927.8.1510	1225	750	1146	125	189	1716	1079	228	427	495	488	338	835
Tb927.10.10380	1563	624	1283	223	445	1052	845	1010	1176	257	496	1052	2395
Tb927.11.4980	1806	321	724	236	506	1135	750	429	705	285	383	471	1649
Tb927.11.13810	1671	745	1389	136	377	1054	911	340	824	291	611	526	1604
Tb927.10.540	1311	729	2555	633	1214	1329	999	2625	2988	395	956	2571	4456
Tb927.4.2630	2532	372	1028	153	350	1213	961	1721	2156	202	344	617	1412
Tb927.3.620	2427	284	943	237	878	1869	1504	1162	2401	575	648	1107	4011
Tb927.10.6260	1815	261	525	149	161	848	559	256	461	254	237	236	710
Tb927.5.4270	2487	429	1208	361	750	1679	1321	1041	2045	308	620	1076	2939
Tb927.10.9780	2637	478	1178	314	538	1821	1504	1101	1263	378	527	1189	1926
Tb927.7.2970	2475	279	660	85	212	1860	1139	534	922	399	570	323	1159
Tb927.5.3600	2847	363	1334	200	543	1998	1797	797	1383	378	640	647	1762
Tb927.10.6290	1539	309	620	50	121	613	446	194	277	128	166	146	389
Tb927.10.7080	1653	371	837	181	413	1016	808	1118	1262	303	478	631	1515
Tb927.1.1620	2220	388	793	267	517	1301	1143	1228	1448	244	492	927	2868
Tb927.10.1720	1791	597	966	100	177	1213	878	140	326	335	490	267	661
Tb927.11.12930	2262	600	933	436	446	1978	1193	547	693	689	541	954	1594
Tb927.11.14630	4227	363	716	360	335	2161	1732	2072	1784	568	643	1458	2060
Tb927.11.15460	2178	393	759	238	300	1212	893	1454	1680	278	397	908	1364
Tb927.11.16570	1710	899	1201	320	500	1462	1121	1717	1691	802	808	1294	2724
Tb927.11.7070	1653	285	719	174	412	1667	1241	568	1070	623	922	832	2607
Tb927.3.2600	6513	2122	6945	1255	1790	8830	6299	4199	7054	1927	2250	4049	6901
Tb927.5.1560	2262	713	999	173	341	1185	1025	253	563	355	553	395	1136
Tb927.7.7300	3051	346	790	438	703	1704	1338	589	1165	396	419	898	1821
Tb927.9.10960	2106	598	936	308	645	1163	818	1324	2176	356	532	1062	3448
Tb927.6.740	3756	1020	2823	602	997	6111	5131	2595	2305	1337	2526	2865	6264
Tb927.4.2390	2229	818	1934	200	525	1664	1365	1037	1606	637	987	966	2843
Tb927.8.3830	2238	256	552	239	331	1314	960	947	1071	289	363	615	893
Tb927.4.3890	3282	608	1886	362	522	2635	1936	2870	2760	506	692	1188	1612
Tb927.4.3020	4323	245	573	393	454	1347	1115	1128	1136	396	351	765	807
Tb927.11.12600	2532	544	1401	373	624	2044	1595	1164	1330	473	649	1471	2998
Tb927.3.3270	1464	1485	3753	1187	1545	3146	1597	3643	4462	888	611	2435	3845
Tb927.5.1150	2208	745	946	581	769	1316	924	2749	3134	575	747	2078	4453
Tb927.11.4380	6591	823	1914	713	927	4979	4302	756	1288	1465	1949	1494	3159
Tb927.10.16150	1734	1221	1067	1130	595	519	360	477	611	234	254	699	1327
Tb927.4.4210	2634	674	1521	548	717	2265	1669	1963	2184	385	667	2267	4094
Tb927.7.5080	2172	311	602	172	271	858	800	131	231	403	538	319	1184
Tb927.11.9160	1368	189	282	71	145	510	411	437	395	201	548	419	866
Tb927.10.8070	1479	352	777	124	294	932	701	632	936	273	431	382	1212
Tb927.7.6930	1473	295	937	197	344	977	618	636	1091	305	382	822	2040
Tb927.11.960	1974	746	969	314	438	1227	1082	811	1328	634	804	1009	2606
Tb927.11.8730	1959	1149	932	455	734	1039	542	949	1244	752	747	1721	4250
Tb927.11.14680	8583	836	2806	810	1440	7520	6617	8050	9164	1472	2953	3772	7342
Tb927.11.14260	1086	294	408	149	327	575	415	842	1028	264	577	806	1709
Tb927.9.8250	1446	571	969	180	420	797	708	902	1184	298	610	673	1911
Tb927.11.8220	930	514	832	348	536	714	537	637	1010	521	1058	2331	3752
Tb927.3.3920	1143	515	709	215	372	962	703	446	610	587	548	637	1654
Tb927.9.1670	1953	215	452	272	622	719	510	827	1495	422	618	1261	2906
Tb927.11.16290	1047	387	748	208	370	683	606	937	1051	349	811	1067	2479
Tb927.6.1690	984	749	749	279	465	830	590	792	985	499	1084	1464	3978
Tb927.8.3200	4218	543	1570	462	719	3261	3097	1232	1611	1014	1232	1293	2645
Tb927.10.14440	861	1105	852	229	491	656	573	824	1220	315	796	920	2415
Tb927.11.380	555	395	343	70	153	246	177	296	475	150	302	310	805
Tb927.9.10670	1836	295	1023	243	499	3116	2733	1211	2019	1334	1167	1016	3326
Tb927.10.6830	1401	209	441	93	264	484	458	355	526	181	510	554	1665
Tb927.8.6070	4239	563	1511	504	1062	2141	1869	3879	5246	209	363	1132	2506
Tb927.4.3440	1353	266	599	254	268	896	749	512	1026	286	251	469	1073
Tb927.9.10970	1113	302	696	96	247	858	603	459	790	567	1272	601	2064
Tb927.9.12870	423	681	322	81	171	242	238	646	674	79	229	318	677
Tb927.1.2330	1329	40796	56606	17066	31968	15955	8063	18723	33621	5507	6014	22047	58125
Tb927.10.11930	783	443	674	120	191	427	374	308	445	206	371	455	907
Tb927.2.3910	1503	339	818	276	327	1504	1228	1497	1522	466	779	1035	2063
Tb927.8.6420	1497	652	1146	213	547	778	667	1358	1616	375	726	1371	3413
Tb927.10.12890	2427	1266	3591	398	763	2487	1578	1387	2651	522	692	1168	3146
Tb927.11.10060	744	4445	3318	229	363	733	490	297	634	471	650	451	1307
Tb927.11.7460	1962	1479	3572	1240	2403	1943	1096	3874	4857	285	353	2188	4581
Tb927.8.2980	1251	456	573	187	269	605	603	204	308	482	655	515	1198
Tb927.11.6790	2346	465	1352	258	516	2174	1561	1128	1744	277	435	969	1874
Tb927.10.9400	816	1079	909	131	296	445	309	785	866	154	276	534	1390
Tb927.2.4590	1104	1337	1391	375	616	779	688	804	1144	956	1444	1409	3557
Tb927.10.7420	675	316	503	68	115	458	385	167	272	94	160	169	523
Tb927.10.8150	906	256	558	54	146	561	376	225	349	183	281	240	557
Tb927.11.10070	666	287	713	104	222	440	314	291	617	94	176	287	886
Tb927.7.4380	1893	440	760	441	503	1271	1144	980	1559	386	636	1591	2905
Tb927.11.13400	1983	357	913	166	312	976	869	501	1159	164	263	473	705
Tb927.7.1600	897	727	1045	212	474	679	465	666	1059	342	804	1105	3020
Tb927.11.15530	1377	677	1084	381	431	940	836	1060	1346	573	1314	1952	3587
Tb927.4.4080	741	655	480	101	143	335	405	407	370	394	685	360	654
Tb927.3.4650	666	1098	1257	141	305	494	371	223	422	331	675	602	1748
Tb927.10.14890	2463	263	690	332	594	1056	780	1144	1455	191	363	628	1271
Tb927.11.9110	2010	300	869	123	228	1184	742	733	757	164	263	483	996
Tb927.9.8950	1284	3179	1842	283	511	1039	695	838	1197	569	977	1219	2651
Tb927.3.1540	909	249	296	98	184	421	493	440	544	397	1189	710	1763
Tb927.6.600	1056	1367	2928	2267	4030	1624	1370	4979	7216	1186	2998	3700	8038
Tb927.4.410	951	1526	1031	776	722	434	289	1075	1136	443	821	2115	2988
Tb927.10.370	540	235	174	38	84	164	126	105	196	93	271	178	601
Tb927.10.2880	8082	1565	4955	817	1553	9562	7744	4731	7284	2487	3161	3190	7740
Tb927.9.15460	3126	2299	5172	948	1455	5598	4039	3386	5392	1629	2218	1827	4842
Tb927.11.1350	924	448	350	280	394	620	444	1139	1197	330	834	1660	2722
Tb927.6.2720	1080	1242	2035	1105	2068	859	767	2040	3149	468	1658	5553	9896
Tb927.10.13740	1785	888	1829	190	602	1036	883	639	1199	320	791	904	2704
Tb927.5.3400	3036	1020	2584	259	594	3517	2000	1037	2037	724	973	741	2709
Tb927.10.11620	3303	332	531	172	304	1517	1106	1118	1219	648	1022	664	1658
Tb927.9.4820	2637	481	995	328	384	2340	1895	1033	1015	939	962	1679	2541
Tb927.11.13020	450	6720	2759	357	601	542	336	307	741	333	647	833	1695
Tb927.9.11230	426	2647	964	75	194	302	238	71	271	241	463	217	592
Tb927.11.3680	471	576	519	63	152	321	217	229	314	205	345	290	805
Tb927.11.7940	465	942	543	40	80	422	341	78	181	148	300	123	478
Tb927.11.9790	492	1568	747	144	336	239	210	153	457	179	360	597	1033
Tb927.6.4710	2022	477	1205	207	577	1957	1425	814	2032	556	958	610	2033
Tb927.9.6130	474	601	919	421	575	629	399	1051	1376	255	521	1415	2592
Tb927.1.2100	3441	2980	10056	3156	5292	4911	3388	17894	21048	821	1192	6840	14605
Tb927.1.2110	2049	304	763	273	834	1719	1389	1085	1944	473	765	1093	3607
Tb927.10.13030	2037	955	1002	60	120	1209	1355	370	344	1494	4008	615	974
Tb927.6.3310	3033	1302	1854	711	1216	2931	2784	3608	3927	1113	2306	2828	7801
Tb927.9.7540	2571	723	2217	543	1325	3187	2412	2599	3946	875	1739	2451	7486
Tb927.4.3940	2379	457	1193	450	1037	1155	721	2653	3355	280	413	2348	5320
Tb927.1.2160	393	461	375	434	502	458	370	431	674	584	1156	1389	2955
Tb927.1.2150	423	265	184	234	288	340	326	498	623	361	875	603	1350
Tb927.11.4640	3156	388	901	437	763	2118	1777	1062	1474	573	740	1156	2943
Tb927.1.2120	2199	819	2046	563	1139	3504	3012	3070	4017	740	1191	1630	4863
Tb927.10.1890	4785	714	1828	338	461	3470	2669	698	1263	781	1013	833	1825
Tb927.4.5010	1188	932	3007	377	861	1105	797	1094	2095	154	167	864	2457
Tb927.10.6980	555	1557	759	89	161	443	476	279	331	418	845	442	1047
Tb927.10.5240	5109	504	1585	445	672	5077	4495	2065	2866	1858	1458	1591	3982
Tb927.10.13000	1863	1005	2536	126	363	1708	1539	679	942	429	912	781	2281
Tb927.9.6880	1956	580	1323	372	412	1538	1311	904	1175	1829	1787	1323	2975
Tb927.11.6720	3174	1121	2701	199	484	1994	1943	853	1240	1306	3088	1279	2779
Tb927.10.2130	2730	487	960	377	542	1770	1445	1433	1905	382	672	1563	3345
Tb927.11.14240	2961	535	1133	325	572	1919	1477	2113	2579	806	1101	1688	4465
Tb927.10.720	3252	451	1417	396	523	2672	2024	2335	3499	457	603	906	1917
Tb927.9.8620	3336	494	1056	416	596	2225	1761	1911	2289	359	526	918	1825
Tb927.7.3930	4359	838	1539	1046	1400	3936	3651	747	1102	2030	2518	2405	5164
Tb927.11.6920	4998	881	2153	550	877	3926	3269	2186	3527	846	1202	1777	3529
Tb927.10.4170	7620	731	2234	298	516	4472	4488	1291	2197	781	1520	846	1742
Tb927.9.15400	9147	1265	2334	2889	3693	8487	6833	3399	6041	3454	3419	6224	11367
Tb927.7.4960	1380	370	553	53	139	362	388	104	243	295	863	216	639
Tb927.5.2660	2583	325	1386	278	613	1497	1092	2231	2897	266	394	1266	2916
Tb927.11.8260	1269	558	932	321	399	892	651	523	703	313	359	990	2209
Tb927.11.2500	1512	2509	1965	1199	1352	1143	706	2052	2333	554	877	3711	4942
Tb927.4.2560	1920	164	376	116	198	664	500	671	672	163	215	360	856
Tb927.11.2230	2214	515	1768	403	890	1815	1268	1900	3149	610	1068	1961	6092
Tb927.7.2250	2007	137	479	182	281	664	487	757	1061	224	420	783	1917
Tb927.3.3900	1866	1196	3958	647	1385	3302	2469	1756	3539	1159	1522	2496	6923
Tb927.8.590	2037	298	972	296	580	1295	992	1911	2024	503	1045	1884	4538
Tb927.11.16210	2118	441	876	190	363	1537	1096	1107	1482	393	584	650	1880
Tb927.7.5340	1497	984	2666	527	1391	2690	2321	2366	3712	419	901	817	3556
Tb927.11.12220	2382	544	1823	194	398	1584	1196	628	1257	450	730	1160	2647
Tb927.11.1910	969	1095	826	56	144	639	630	115	232	712	2019	338	950
Tb927.10.15940	1101	182	435	81	120	289	216	332	326	94	163	302	508
Tb927.11.8990	1176	2090	4322	1160	1758	1552	1067	1965	2559	497	1013	2799	5377
Tb927.9.5490	2025	358	1156	315	644	1578	1110	2115	2621	486	979	2364	5050
Tb927.8.650	3786	958	2702	564	1131	3580	2239	4549	5696	894	1384	4085	8970
Tb927.6.4660	1620	625	1017	159	342	1257	1062	306	533	1006	1925	561	2094
Tb927.4.2080	2721	1147	3633	596	1888	2054	1755	1972	4121	364	882	2165	5912
Tb927.3.1930	1440	708	983	188	400	727	605	444	689	337	736	653	2218
Tb927.7.220	1221	2917	1671	366	606	941	846	653	979	859	1827	1227	2345
Tb927.9.1610	654	1132	808	110	165	418	276	254	396	308	669	456	1069
Tb927.9.14410	1089	292	349	125	166	524	679	143	234	277	508	286	646
Tb927.7.5580	678	997	659	245	301	446	351	561	683	402	912	1617	2652
Tb927.1.1060	918	97	209	58	105	258	268	97	199	151	298	125	558
Tb927.5.760	2223	898	2432	376	937	3440	2543	1324	2542	818	822	926	2618
Tb927.11.7140	942	402	886	115	227	846	616	180	409	261	369	427	944
Tb927.7.7360	1038	2027	1318	473	875	912	713	173	772	361	346	286	618
Tb927.5.2060	2184	1061	1287	506	781	1482	1314	743	1039	314	431	656	1459
Tb927.11.2710	2058	604	622	274	535	1052	680	954	1473	364	654	854	2504
Tb927.11.12430	2457	534	1252	521	750	1979	1447	1998	2468	867	1267	2614	4532
Tb927.6.2150	1644	671	1351	168	371	1754	1688	307	665	889	2581	1348	4276
Tb927.1.3230	2148	821	953	375	583	1391	881	791	1185	544	431	586	1209
Tb927.8.6500	1620	483	1599	406	749	1653	1489	1338	1811	622	1236	1717	4101
Tb927.4.2260	549	519	648	91	219	505	341	297	610	172	359	352	1078
Tb927.8.1080	591	534	706	129	291	352	297	287	564	94	252	374	1052
Tb927.10.8710	498	494	620	109	269	314	243	191	421	146	384	461	1409
Tb927.7.3410	450	1469	1389	509	635	564	359	667	1090	237	539	907	1235
Tb927.11.13900	561	707	482	54	149	402	315	120	310	166	425	221	742
Tb927.7.1500	870	361	557	197	257	712	567	477	527	257	471	673	1332
Tb927.7.2080	3153	331	778	288	402	1167	930	1985	2303	330	510	1476	2968
Tb927.6.2480	1038	2121	2013	512	1208	1084	880	1076	2054	467	1060	1225	4215
Tb927.10.2290	1251	308	862	159	302	826	791	667	977	120	269	395	1214
Tb927.9.12730	1356	655	1358	299	609	960	687	1730	1835	253	351	1082	2952
Tb927.1.1230	1443	314	480	173	325	831	598	794	1112	452	779	663	2079
Tb927.1.1960	1977	379	1292	93	281	989	902	829	1347	114	188	260	678
Tb927.1.4300	1476	475	1094	513	912	1326	1012	1299	2046	580	1102	1262	3778
Tb927.10.12380	1743	1044	1446	186	408	886	706	779	962	290	627	807	2145
Tb927.10.12530	501	317	380	53	128	392	403	279	298	172	396	383	758
Tb927.10.12640	1893	310	890	197	373	1459	1205	1035	1495	244	430	777	2018
Tb927.10.13830	723	567	1074	114	310	664	468	307	523	243	350	581	1550
Tb927.10.14730	1332	272	564	151	335	327	217	388	923	46	71	232	798
Tb927.10.5040	873	204	415	59	115	317	244	96	192	163	322	193	708
Tb927.10.6610	825	375	800	105	200	605	382	209	397	149	186	328	864
Tb927.10.8540	1011	1724	2372	1131	1798	875	629	1192	1754	490	1130	1715	3259
Tb927.10.9840	789	413	1037	43	235	537	461	315	699	60	138	369	980
Tb927.11.1010	1116	581	1164	380	562	923	621	1061	1402	449	994	1804	3490
Tb927.11.15130	960	627	1193	100	245	613	406	672	818	246	422	751	1758
Tb927.11.16740	1155	521	936	379	548	725	709	1014	1391	404	741	950	2257
Tb927.11.16980	927	420	777	133	324	685	570	297	681	153	313	385	1154
Tb927.11.5220	2301	999	2186	376	601	2302	1611	1496	2290	850	1835	2668	6066
Tb927.11.5710	1272	179	339	105	189	483	430	742	854	242	727	686	1742
Tb927.2.3960	693	425	274	98	124	118	113	268	372	49	125	294	626
Tb927.2.5160	1203	5232	6566	5537	6926	1958	1126	4904	5767	563	1084	5166	9230
Tb927.3.1430	1152	1174	621	340	610	608	613	409	802	175	378	716	1448
Tb927.3.1760	783	2265	1421	673	925	608	450	607	1068	267	712	1149	2644
Tb927.3.2290	1122	758	682	200	211	989	862	176	367	319	381	558	1087
Tb927.4.2970	1008	139	326	65	111	328	245	335	340	97	139	278	460
Tb927.4.3980	1488	171	315	230	288	573	453	1369	1340	220	411	1430	2612
Tb927.4.650	738	1110	979	347	582	413	395	720	1041	268	658	1132	2313
Tb927.5.2880	567	105	137	24	70	168	127	47	75	32	58	75	173
Tb927.6.3120	891	244	390	651	950	397	347	1591	1811	158	407	2260	3974
Tb927.6.3730	921	733	568	514	707	502	401	1645	1828	270	555	2009	3998
Tb927.6.3850	870	572	497	1299	1017	699	585	1512	1927	746	1778	4349	6716
Tb927.7.4590	1641	115	280	89	114	431	326	267	412	115	237	260	577
Tb927.7.540	1374	528	1198	202	536	690	560	670	1230	356	847	1009	2894
Tb927.7.6200	855	1344	944	558	863	516	354	805	1279	459	1062	1478	3420
Tb927.7.6660	774	1479	791	165	167	412	277	278	363	344	620	505	920
Tb927.7.680	2325	467	1404	223	395	1332	1171	1515	1940	336	846	1070	3402
Tb927.7.740	1644	305	900	190	312	809	755	404	860	252	379	567	1543
Tb927.7.990	2337	409	964	241	349	1677	1363	427	708	515	767	604	1608
Tb927.8.1010	1473	412	1030	155	315	954	658	687	950	287	461	659	1842
Tb927.8.1030	882	261	612	125	180	664	542	450	627	228	446	433	1055
Tb927.8.4470	714	317	464	131	194	490	418	358	524	148	253	432	1026
Tb927.8.7010	609	1164	730	115	207	407	321	167	379	186	314	293	756
Tb927.8.8310	1446	1447	1609	1365	1961	1183	896	3223	3884	630	1303	5210	8877
Tb927.9.10950	864	475	864	278	599	829	650	623	1072	346	805	767	2173
Tb927.9.14180	969	1094	1004	218	383	609	361	316	702	375	634	701	1925
Tb927.9.8160	1293	591	1533	407	705	1014	905	1019	1488	435	1208	1969	4110
Tb927.9.8410	1005	446	979	125	256	922	859	605	862	128	223	313	975
Tb927.10.6510	1689	3009	10626	2505	5113	4184	2412	8033	10366	474	688	3138	8711
Tb927.11.15040	1785	1115	1894	203	495	1460	1274	1280	1689	460	884	1037	3211
Tb927.6.4090	1626	685	1632	168	365	1587	1769	1034	1718	302	655	451	1783
Tb927.8.2230	1023	457	621	237	313	579	381	437	656	224	496	985	2221
Tb927.10.11680	2826	745	1382	256	455	2625	2225	1103	1358	1671	2709	1563	3629
Tb927.11.16690	2757	411	983	537	645	2168	1815	1530	2039	870	1144	2133	4488
Tb927.9.8540	2817	584	1200	299	471	1978	1484	1347	1698	651	890	1100	2846
Tb927.10.470	1578	784	1618	229	456	1173	748	1585	1946	576	958	919	2322
Tb927.11.2090	1296	396	808	75	257	761	492	266	567	214	354	220	924
Tb927.10.8900	1299	760	1606	750	1187	1477	1261	1868	2180	1236	3443	5319	9165
Tb927.10.12810	1521	1595	2007	826	1020	1203	1021	1244	1641	1160	2583	2987	5313
Tb927.10.7050	1653	519	794	292	690	902	801	921	1448	322	552	1190	2771
Tb927.10.7510	1470	376	466	89	118	612	437	208	322	214	268	283	781
Tb927.8.3860	1275	327	426	110	188	237	177	339	370	61	189	437	712
Tb927.7.5880	1260	787	919	299	377	831	769	945	1138	532	1087	1560	2935
Tb927.10.13430	1455	413	1434	404	854	1307	1002	770	1721	384	496	1173	3315
Tb927.3.1630	1203	1046	1430	1251	1584	1326	1256	2476	3156	1122	2683	5912	9725
Tb927.9.14430	1050	1062	1689	216	476	1479	1258	324	702	465	1005	802	2298
Tb927.2.2430	1119	306	1212	152	315	1105	789	215	400	422	1064	601	2104
Tb927.6.2200	594	4866	3121	433	785	751	667	395	980	572	1005	1038	2953
Tb927.10.15970	1695	118	275	201	247	939	777	552	437	326	290	738	1066
Tb927.11.1390	1398	1045	1293	558	992	798	736	1682	2044	515	1358	2825	5105
Tb927.9.12450	1266	456	815	308	690	619	645	1854	2167	170	456	1585	4607
Tb927.11.1410	1251	335	673	122	198	577	443	1112	1143	135	248	583	1580
Tb927.11.8310	1167	642	1612	270	782	1248	1227	1141	1680	417	1214	1392	3792
Tb927.5.970	573	1387	830	209	295	497	486	385	623	230	503	704	1657
Tb927.7.2600	411	488	614	142	253	541	359	351	542	196	390	494	926
Tb927.11.4800	1479	280	531	109	173	1094	876	159	366	448	919	312	1183
Tb927.10.6050	5112	728	2870	652	1286	3845	2836	4509	6524	812	1088	2297	5875
Tb927.4.1340	2313	767	1584	626	769	2304	1834	1562	1665	466	813	1554	2639
Tb927.11.12750	834	787	634	116	267	384	227	215	283	340	552	312	1004
Tb927.11.14560	4359	1098	1899	592	868	3561	2595	2444	3122	1215	1597	2891	6169
Tb927.11.230	2457	910	2577	374	1093	1337	1128	1715	3032	460	999	1971	5837
Tb927.10.16110	1161	162	413	159	272	346	284	285	467	98	173	558	1010
Tb927.7.2790	2106	655	1221	244	408	1441	1259	230	560	351	656	681	1559
Tb927.10.9870	798	1524	1071	358	489	354	301	408	764	272	485	980	1817
Tb927.10.10090	3261	504	1445	315	564	2335	1859	1268	1472	507	752	1312	2204
Tb927.11.7560	1890	757	1783	321	633	1802	1202	869	1604	641	1062	1539	4549
Tb927.11.1430	2259	642	2716	303	664	2777	1876	2803	3372	507	828	2086	5139
Tb927.5.2950	2340	753	1512	299	692	1596	1055	1036	1879	441	691	861	2233
Tb927.3.4230	4167	521	1269	481	919	3006	2098	1907	2927	770	840	1490	3624
Tb927.10.7690	2175	795	1929	692	616	2012	1510	1083	1698	399	626	1169	2487
Tb927.2.4810	4023	637	2060	358	868	2869	2232	2015	4586	469	805	1140	3047
Tb927.7.3560	5283	900	2595	472	781	3864	3296	3769	5571	825	1095	1437	3019
Tb927.10.3310	2841	408	1217	210	387	1800	1284	1948	2800	188	315	643	1449
Tb927.11.10900	2547	511	1862	258	367	1258	1098	1363	1713	133	206	711	1279
Tb927.11.16560	1326	563	1066	246	390	1827	1463	1497	1532	918	1555	1228	2752
Tb927.6.2170	669	3540	3413	597	1059	1067	791	915	1673	570	1255	2196	2687
Tb927.2.6050	2556	571	2346	646	1543	1886	1649	2807	4551	691	1668	2427	8551
Tb927.4.450	3579	1066	3680	852	2128	3343	2445	5898	7517	1195	2229	5106	13664
Tb927.1.2570	2949	1117	3108	824	1264	3358	2959	3182	4481	842	1405	2440	6382
Tb927.8.5250	1596	800	1723	240	441	1106	981	882	1275	240	390	555	1653
Tb927.11.14900	975	776	1440	294	744	631	538	1258	1777	226	536	1592	2789
Tb927.11.11900	2637	578	2473	297	781	2157	1791	1360	2251	438	735	1174	2419
Tb927.10.4270	552	799	411	103	197	291	249	161	356	208	394	327	955
Tb927.3.5180	411	4233	2263	1581	1543	761	470	1245	1809	447	996	4143	6110
Tb927.5.1060	1470	2771	7430	1479	3069	3157	1944	2910	5366	648	854	4121	10296
Tb927.11.16220	564	1182	597	209	145	282	244	282	381	151	239	281	588
Tb927.10.4280	606	4750	3845	419	646	561	387	402	804	446	878	929	2264
Tb927.9.14160	894	2990	4880	885	1620	1585	978	1703	2423	926	1737	3786	7221
Tb927.8.1890	777	2172	4229	473	655	1518	1040	645	1040	568	1311	1626	3708
Tb927.11.3980	1557	1229	4225	242	571	2045	1330	1269	2135	562	878	1535	4685
Tb927.11.12040	324	6875	3377	3721	2374	496	360	1494	2052	564	1008	5230	6060
Tb927.11.7218	2841	335	997	72	186	939	887	225	506	157	298	174	730
Tb927.5.1340	2463	375	975	312	527	1140	964	1034	1501	553	952	1455	4081
Tb927.9.4900	3777	695	2010	987	1271	3812	3168	2888	2844	1012	2270	5849	10620
Tb927.10.6640	762	1121	1939	136	525	656	425	356	851	275	639	621	2064
Tb927.3.2320	1323	1129	895	207	333	1022	972	176	244	491	1199	658	2007
Tb927.10.7800	1341	516	967	194	340	772	599	717	911	296	551	568	1299
Tb927.11.1260	2886	505	1819	292	555	2922	2053	4102	4271	619	960	1587	3596
Tb927.8.3100	1572	747	1574	318	601	1238	877	691	1315	466	579	953	2453
Tb927.6.4820	792	1033	1097	267	427	895	644	933	1352	402	899	994	2535
Tb927.11.14840	753	2293	2442	1331	1614	758	663	1350	2071	1019	2441	3421	5302
Tb927.10.1070	906	419	857	135	281	724	588	534	766	233	611	708	2021
Tb927.3.4670	1287	202	534	188	440	1134	657	393	930	235	380	937	2835
Tb927.6.3110	1320	778	1415	367	749	1108	866	2910	3099	473	1192	2382	4903
Tb927.11.12310	2310	515	1555	311	463	2229	2991	533	689	893	1267	946	1949
Tb927.10.4990	936	634	514	74	133	407	422	109	277	251	729	367	984
Tb927.8.5390	1395	182	406	102	170	672	510	384	524	184	229	262	655
Tb927.11.1180	978	195	233	209	259	340	291	694	742	185	540	900	1918
Tb927.7.1900	879	273	336	104	112	590	527	374	426	292	580	443	940
Tb927.11.7160	1197	223	454	59	157	1003	823	166	346	161	285	257	569
Tb927.2.4510	2325	568	1531	234	512	2083	2010	1172	1664	537	876	743	2282
Tb927.10.9660	2331	514	927	144	221	1194	897	832	732	324	412	504	1015
Tb927.5.1200	930	549	749	283	439	382	239	790	973	198	436	1062	2327
Tb927.1.1240	1770	801	1910	742	1293	1124	831	2203	2837	401	830	1926	4388
Tb927.11.11430	2418	324	975	117	174	1248	1277	555	684	463	958	641	1409
Tb927.3.1290	2844	726	1592	359	515	2219	1674	1265	1969	611	917	1173	2750
Tb927.10.7490	2130	643	1603	180	342	1377	1387	524	834	475	1353	1145	2204
Tb927.8.5210	3486	561	1227	483	631	2088	1664	1638	2069	775	1102	1474	3104
Tb927.8.5970	2229	427	1209	217	343	1816	1499	1007	1219	369	894	1145	2410
Tb927.8.6340	1011	743	1255	1268	2074	1195	1201	3436	4226	777	2295	3003	6754
Tb927.8.6350	2364	535	1063	1065	1354	2754	2149	3320	3740	1299	2316	7517	14936
Tb927.7.7170	2175	371	1599	366	826	1815	1668	1310	2419	218	518	1006	3727
Tb927.10.11440	2700	661	1901	183	350	2606	2104	625	1260	971	908	515	1279
Tb927.11.12610	1005	283	769	92	180	557	468	469	675	149	261	351	863
Tb927.11.14080	636	2212	1270	344	452	826	789	523	819	844	1777	871	2132
Tb927.6.1460	1245	507	727	166	325	921	879	962	1027	483	1253	745	1885
Tb927.11.16720	1281	433	1497	311	906	1923	1836	1219	1789	363	901	1990	6256
Tb927.6.5020	642	743	475	6432	3075	547	456	2420	2407	941	1850	7572	7858
Tb927.11.14030	846	1639	847	285	386	781	536	345	508	671	1489	1776	3843
Tb927.11.11500	1695	630	1516	198	306	1808	1263	456	669	366	508	571	1195
Tb927.11.16390	297	421	360	109	209	201	150	334	320	87	233	348	959
Tb927.1.4540	1584	414	672	550	1057	1318	1007	1855	2433	654	943	2522	6297
Tb927.1.4650	1431	666	1023	2031	3267	1937	1572	5431	5946	1403	3705	8573	14345
Tb927.1.1720	1227	387	916	175	308	501	456	1272	1552	138	185	688	1242
Tb927.11.880	534	18529	13488	8736	7577	2078	1034	5639	7560	813	1692	11070	16601
Tb927.8.2090	585	495	396	94	151	376	337	119	286	246	594	630	1487
Tb927.10.13220	2742	466	1127	240	386	1813	1536	1381	1498	505	933	1231	2473
Tb927.2.1560	591	948	957	64	141	356	197	88	297	134	288	198	396
Tb927.9.11740	552	446	387	80	154	479	487	246	363	304	716	394	1257
Tb927.9.14420	1155	548	1170	130	212	863	937	157	300	315	602	271	749
Tb927.9.3440	957	748	1103	92	209	679	551	127	335	254	525	180	709
Tb927.5.1370	714	158	335	42	126	387	296	270	375	178	383	261	696
Tb927.7.280	678	2326	1194	87	201	488	377	297	444	366	659	235	657
Tb927.7.4770	522	2744	1426	827	516	399	240	399	510	282	502	655	975
Tb927.8.5230	732	418	635	191	310	388	293	394	586	210	333	376	1044
Tb927.8.6910	588	543	486	35	100	388	488	101	185	194	677	149	523
Tb927.8.2000	789	324	608	74	194	431	301	164	494	53	124	289	770
Tb927.6.3280	5514	576	2004	825	1540	4547	4031	7096	7975	1288	2368	5020	11745
Tb927.9.12320	1233	4104	4508	1830	1968	1578	1035	2879	3092	1136	1915	6593	8331
Tb11.02.5400	1089	998	1239	284	385	831	459	627	853	198	280	717	1384
Tb927.6.560	1023	1019	1513	226	547	1048	556	743	1298	364	514	645	2031
Tb927.6.1010	1353	3190	3837	2986	3671	1618	1156	3916	4799	918	1329	5552	9225
Tb927.10.12820	3042	425	1064	452	1005	2654	1802	2994	3728	620	1066	2088	5552
Tb927.6.950	2358	1689	6005	690	1403	3672	2733	3965	5678	682	1176	2977	7462
Tb927.9.3000	549	225	284	65	129	402	265	77	156	169	354	223	655
Tb927.11.16510	441	2263	2198	666	968	496	301	1018	1515	402	929	2172	4438
Tb927.11.13650	360	597	563	41	47	277	213	50	109	135	338	121	245
Tb927.11.6640	402	825	382	511	365	150	121	283	406	195	504	1243	1653
Tb927.3.3470	543	134	240	25	64	270	300	43	130	152	374	88	254
Tb927.8.5120	345	9389	5848	13600	9075	715	579	4290	5557	728	1674	8683	10625
Tb927.9.8680	816	1045	1190	108	224	608	412	541	685	366	647	648	1514
Tb927.1.1580	906	1717	948	199	320	621	491	713	964	441	907	1323	2813
Tb927.10.3120	699	462	540	41	71	387	385	209	193	207	401	251	516
Tb927.3.1890	855	852	1066	83	143	732	589	555	661	373	768	314	849
Tb927.7.6990	903	913	1544	355	726	551	485	734	1269	364	739	1552	3138
Tb927.5.3040	597	297	401	97	150	286	153	226	417	133	185	378	823
Tb927.3.2650	222	1876	702	370	306	149	119	299	356	107	153	492	728
Tb927.11.11950	1182	557	584	130	171	743	621	255	251	470	462	372	762
Tb927.1.4100	1062	2876	7149	840	1925	2753	1771	1300	2891	699	1055	1873	6352
Tb927.10.8320	375	8993	2952	2173	1643	363	301	859	1519	316	633	3413	4910
Tb927.9.3170	591	13949	5219	2375	2070	1009	844	1222	2167	1279	2992	4153	6463
Tb927.10.280	477	9335	4603	4225	3240	774	521	2213	3006	496	1140	7052	8378
Tb927.3.1410	498	14702	5175	5136	2889	805	567	1682	2122	792	1521	5962	7849
Tb927.4.4620	474	10861	5152	3925	2296	954	685	1773	2233	601	1365	6116	6615
Tb927.3.680	1755	711	1516	202	525	1154	919	561	1228	520	1199	833	2943
Tb927.4.560	12699	1512	5413	1976	2168	30715	19806	11517	14637	13126	10237	7364	13397
Tb927.3.1360	1866	462	906	399	735	1010	1327	531	710	544	887	997	2532
Tb927.11.15230	687	1017	1123	151	294	530	347	432	582	307	720	689	1615
Tb927.9.15090	660	1125	1426	135	393	546	389	185	530	175	341	298	1004
Tb927.8.3060	2016	808	2077	347	540	1748	1232	638	1385	340	477	914	1949
Tb927.11.11250	987	3131	2579	336	600	1213	598	454	787	710	907	962	2187
Tb927.10.12260	1428	3056	4656	1007	1816	1828	893	1780	2735	669	640	3142	6304
Tb927.1.3950	1515	1064	2548	1058	1346	1465	965	1928	3056	434	556	1618	3608
Tb927.10.7190	456	606	561	85	150	289	360	251	351	135	336	233	679
Tb927.3.1700	1473	311	566	315	646	773	570	1325	1753	305	593	1315	3358
Tb927.8.5140	1728	240	417	216	447	811	711	891	1415	208	329	561	1970
Tb927.6.5110	3813	905	2930	712	1430	4196	4183	3875	5177	1719	3535	3471	10880
Tb927.8.2370	4947	511	1576	351	668	3402	2938	2182	3603	589	923	1393	2982
Tb927.10.14550	1983	1631	3910	697	1141	5862	3883	2689	3328	1535	1360	1199	2811
Tb927.9.12510	2208	1774	6273	1611	3450	4120	2589	10416	12126	462	669	3117	6572
Tb927.11.10930	1470	819	1203	374	503	1489	1039	1256	1338	628	597	1537	2972
Tb927.10.3210	1686	3227	9978	1801	3455	3009	1744	4692	6991	822	1218	4821	11875
Tb927.10.7100	1266	1389	777	1361	1283	438	315	693	940	432	1043	2338	3335
Tb927.6.2900	2208	3199	3812	1777	2871	1866	1621	4388	5684	1008	2537	8992	17857
Tb927.9.2580	954	366	948	101	290	675	614	575	979	278	579	579	1750
Tb927.10.2750	1386	467	737	166	280	770	558	536	774	302	460	585	1695
Tb927.1.870	1029	465	768	75	175	616	573	236	487	214	508	264	803
Tb927.10.11100	1707	267	555	185	280	1270	1168	288	501	410	693	606	752
Tb927.7.5680	843	1219	1176	695	870	648	497	1126	1593	360	865	1960	3597
Tb927.7.5160	864	670	1434	127	254	862	607	388	764	305	579	509	1502
Tb927.6.710	726	353	699	109	227	553	461	438	487	195	489	383	876
Tb927.1.1000	1263	1414	1578	110	241	780	695	302	589	380	895	463	1327
Tb927.10.3990	1221	4625	7011	6143	7066	2592	1594	9086	8583	458	811	5958	8341
Tb927.11.2210	4575	828	1354	406	686	3974	3159	2190	3275	1826	2414	1896	4915
Tb927.8.4870	3615	776	2989	228	575	2801	2380	732	1661	673	1334	751	2657
Tb927.8.7730	1194	1563	1313	91	209	633	540	216	366	368	760	438	1381
Tb927.7.5480	1584	502	1058	230	407	955	659	936	1177	422	761	1191	2484
Tb927.10.7570	1356	1417	3475	820	1093	1753	1068	1918	2129	428	510	2172	3865
Tb927.5.4330	1320	1094	1070	333	530	873	572	505	1131	423	870	1241	2629
Tb927.8.7380	1641	369	796	243	380	1189	1042	349	557	241	421	603	1247
Tb927.4.5040	1818	608	1416	212	437	1380	1155	644	1139	413	609	558	1489
Tb927.3.4390	1518	540	940	63	78	865	642	312	318	529	857	292	634
Tb927.11.16730	1434	4008	9179	4126	5349	3137	1955	8070	9268	669	1067	7200	12330
Tb927.8.5630	1173	433	674	235	444	663	492	439	776	328	510	698	1783
Tb927.5.3830	942	1966	1082	556	777	634	389	947	1583	437	779	2507	3604
Tb927.4.3160	3729	1270	1733	1093	716	2908	2303	1938	2234	985	1208	1254	2359
Tb927.3.4340	1074	691	713	67	152	551	429	481	574	251	550	214	549
Tb927.4.4650	810	1082	777	66	129	341	335	182	281	103	256	156	494
Tb927.11.8290	2688	637	2094	212	626	1702	1389	1029	1865	513	963	1093	3551
Tb927.5.1020	1770	776	1121	434	581	1307	1104	861	1342	454	692	1683	3513
Tb927.4.4320	351	659	367	42	85	244	211	158	227	120	191	173	417
Tb927.9.4930	1230	771	1240	156	237	746	673	953	867	390	789	851	1559
Tb927.10.4480	1842	233	432	117	247	541	358	491	771	167	334	433	1065
Tb927.7.4080	3381	1085	1557	1287	842	2255	1932	1506	2492	451	686	1290	3403
Tb927.6.4780	2241	1996	3661	634	1680	2574	2170	2562	4188	1214	2566	2964	9818
Tb927.11.6750	1728	388	566	110	176	810	804	483	513	495	545	441	685
Tb927.7.600	1542	282	749	187	283	983	680	766	1228	269	513	889	2108
Tb927.7.610	1449	477	1791	429	1001	937	712	1717	2625	251	439	1622	3474
Tb927.10.11020	2856	512	1059	217	397	1477	1143	520	990	458	651	603	1625
Tb927.11.12350	2547	391	814	322	418	1668	1402	682	883	471	522	971	1363
Tb927.8.4880	4023	639	2281	160	481	3248	2790	759	1666	640	1360	738	2821
Tb927.2.1800	3081	554	1402	332	611	2228	1537	792	1872	754	1020	912	3393
Tb927.3.1130	1701	459	679	196	475	975	793	623	1167	455	739	838	2433
Tb927.9.10440	6741	1020	2658	1368	1701	5421	4219	5501	5670	1332	2271	4804	8826
Tb927.9.15030	1608	482	639	207	273	1098	829	289	492	389	464	428	951
Tb927.10.1710	1578	439	959	82	183	996	870	146	343	284	434	262	688
Tb927.8.3350	3174	413	951	919	765	1214	821	1048	1448	494	826	1098	3265
Tb927.11.5550	2691	540	1532	321	742	1687	1387	2283	2846	641	1266	2964	6471
Tb927.8.3290	5877	835	1913	860	1002	4336	3876	2675	3109	1693	1856	2654	5039
Tb927.10.3110	1734	284	669	121	175	1068	1035	567	465	456	1094	722	1401
Tb927.7.2310	1266	557	872	294	459	1005	849	1099	1321	345	675	1175	2649
Tb927.11.6890	2790	915	3641	986	2071	4405	4163	5902	8360	1608	3382	4233	10959
Tb927.11.6900	3147	452	1356	492	822	2562	2101	1713	2280	624	955	2059	5780
Tb927.11.11800	2256	293	541	233	428	1105	841	1083	1527	406	720	1130	2568
Tb927.11.14790	2460	282	652	178	327	1432	1153	1738	1803	378	773	1149	2850
Tb927.8.3560	2787	605	1614	554	695	3072	1932	2319	2839	650	987	2743	5595
Tb927.10.910	2391	236	549	235	383	965	914	1357	1594	287	334	802	1475
Tb927.8.700	2979	466	1196	1122	1068	2506	1726	4088	4559	621	904	2990	7096
Tb927.7.1000	2082	263	876	124	249	1277	1241	436	710	510	714	451	1226
Tb927.11.5430	3114	514	1869	501	583	2875	2442	2436	3007	667	1329	2390	5630
Tb927.10.3550	3171	457	1001	283	486	1813	1484	2023	2521	486	883	1482	3674
Tb927.7.2060	801	387	355	119	142	770	659	666	738	321	547	734	1327
Tb927.5.3670	3729	913	1769	676	1197	3368	2648	1263	2294	1482	1878	2303	6889
Tb927.9.11760	2241	529	777	183	308	1793	1585	916	1459	630	1318	809	2251
Tb927.11.750	2955	1106	2715	341	1075	1720	1494	840	1898	573	1283	1092	3844
Tb927.11.8010	2289	653	1222	118	318	1682	1631	332	632	681	2236	581	1933
Tb927.3.5230	1434	236	704	234	486	816	751	1165	1489	358	696	984	2752
Tb927.8.6740	1845	698	1300	517	913	1047	720	925	1702	443	621	1558	4974
Tb927.3.4810	852	329	488	113	233	428	439	137	366	201	401	296	1056
Tb927.11.7860	2847	456	941	345	522	2385	1691	470	752	564	935	868	2786
Tb927.2.3930	2439	361	1037	498	650	1629	1270	2019	2132	537	791	2051	4174
Tb927.11.12250	2511	622	996	481	630	2044	1530	642	1025	785	827	1530	2869
Tb927.11.5570	2313	382	862	238	471	1474	1377	1622	1695	428	761	1230	3257
Tb927.11.11640	2607	281	916	357	497	1612	1322	1098	1244	315	544	968	1545
Tb927.11.16140	2196	263	767	158	275	1193	1014	557	837	316	666	355	1215
Tb927.10.10410	2136	328	565	244	309	828	637	587	392	359	444	683	1303
Tb927.9.9600	2322	567	1117	218	394	2164	1545	1154	1397	869	1275	1064	2604
Tb927.10.1900	2421	297	717	236	334	1765	1185	424	808	462	603	874	1747
Tb927.4.1330	2091	657	1666	280	576	1552	1436	1264	1505	153	324	765	1508
Tb927.9.5590	3666	593	1660	876	1444	4392	3167	2986	3489	819	1254	4216	7669
Tb927.11.11540	4275	375	1437	331	912	2832	2584	3089	4195	921	1812	2335	5604
Tb927.11.9170	2526	966	1804	563	743	1780	1576	1122	1384	616	887	1580	3599
Tb927.11.9520	2757	936	1731	368	683	2114	1445	1297	1775	940	1139	1294	3340
Tb927.9.6940	822	395	958	112	217	862	701	248	456	215	483	346	1213
Tb927.11.10640	1719	257	550	392	501	1205	1016	1409	1393	307	655	2325	3724
Tb927.9.4390	1137	482	938	90	147	463	360	550	620	121	193	230	635
Tb927.11.8890	405	1329	791	213	289	317	274	409	403	187	503	487	955
Tb927.11.7280	402	322	267	30	70	191	182	69	128	79	168	118	394
Tb927.8.5090	5346	677	1839	577	833	4325	3254	2780	4233	1084	1300	2118	4014
Tb927.4.3810	3573	686	1876	255	551	2197	1433	2313	2548	532	611	1227	2663
Tb927.3.5500	1014	3881	1460	1115	1063	765	633	1198	1597	647	1521	2501	4452
Tb927.11.2200	399	698	524	71	177	315	259	244	463	123	363	319	965
Tb927.10.13310	900	576	539	124	236	587	393	539	631	219	420	548	1407
Tb927.10.2780	4593	492	1263	433	585	2736	2216	1050	1506	841	1177	1312	2534
Tb927.1.1170	249	415	278	78	114	243	134	118	222	120	229	247	590
Tb927.3.1250	255	688	461	118	192	247	172	148	276	200	435	409	1053
Tb927.4.3490	435	1255	564	557	508	303	209	334	604	344	533	977	1469
Tb927.11.200	396	599	302	167	205	228	179	402	675	137	334	645	1599
Tb927.10.15370	1014	205	308	140	301	288	206	738	848	102	144	547	1165
Tb927.11.10420	456	520	345	75	111	246	253	251	329	92	241	336	673
Tb927.3.5270	489	1253	616	185	311	268	231	507	740	251	513	803	1686
Tb927.10.13320	660	342	608	91	238	253	253	299	629	85	164	373	957
Tb927.9.11930	2307	370	910	257	541	1286	1055	1517	2192	397	754	1134	3442
Tb927.11.16270	2334	539	1419	391	584	1690	1469	2283	2465	592	916	1780	3362
Tb927.9.12790	1674	437	946	182	369	1411	1684	1396	1262	807	2611	946	2326
Tb927.10.4610	780	1028	585	94	163	267	203	137	301	181	402	280	780
Tb927.10.4700	705	939	552	129	188	314	286	208	466	184	437	467	1091
Tb927.4.2230	1530	523	1043	232	402	1272	858	807	1219	590	978	1060	2850
Tb927.6.1140	2025	1211	2543	544	714	2343	1780	1441	1831	1302	2293	3074	5469
Tb927.11.11670	1797	329	805	178	278	864	786	542	600	480	829	710	1147
Tb927.10.6530	1215	786	908	147	208	628	515	179	382	450	875	512	1131
Tb927.2.4720	2277	622	890	253	397	2741	2344	1058	1442	1270	2516	1297	3749
Tb927.10.13210	1833	232	601	90	118	659	461	500	608	168	258	444	804
Tb927.7.1710	1218	519	570	178	344	674	553	571	783	292	539	823	2079
Tb927.8.1920	888	577	468	46	108	298	287	52	144	151	505	298	619
Tb927.11.16020	1302	386	595	111	237	843	586	424	795	179	231	397	1201
Tb927.3.3940	1782	1322	3376	713	1375	3413	2816	3159	3728	1064	1877	1650	4798
Tb927.7.5380	1800	446	831	1428	2311	2537	1885	8223	8942	623	1188	3268	8859
Tb927.8.6650	2001	352	1032	580	1040	2221	1953	3351	5261	327	502	986	2815
Tb927.11.950	1416	767	1559	173	425	1441	1072	723	1184	871	1458	833	2476
Tb927.8.710	4134	1757	7278	2636	5079	9233	7029	25368	31209	2077	3286	6961	15830
Tb927.11.14090	1443	1289	3470	845	1478	2878	2023	2470	3259	674	844	2339	5246
Tb927.9.13990	918	1585	3321	430	809	1913	1630	918	1565	391	858	694	2706
Tb927.9.8740	984	1349	4036	1119	1908	2102	1360	3669	4275	391	595	1714	3476
Tb927.11.14100	1518	795	2205	403	627	1625	1608	1291	1753	546	820	1031	2929
Tb927.6.3480	1044	643	789	1793	1997	1195	994	2475	3077	570	1307	2944	6198
Tb927.3.3960	1134	388	738	881	1393	1093	947	2105	2694	630	1456	1851	4381
Tb927.4.400	1155	556	1488	1082	2368	864	639	3807	3912	362	982	4750	7863
Tb927.9.13280	1290	428	541	192	323	479	414	1277	1336	91	137	437	1144
Tb927.6.2540	960	2296	1169	1519	1269	695	573	1622	2453	801	1570	3931	6095
Tb927.11.7320	1245	251	445	165	281	498	394	355	587	363	735	860	1719
Tb927.3.4720	1983	1023	1970	283	601	1392	1029	587	1164	582	1149	1329	3135
Tb927.10.1130	825	258	425	57	120	275	194	219	322	80	112	213	541
Tb927.7.820	921	246	588	78	222	467	370	271	695	91	121	295	998
Tb927.11.11220	12729	1549	5314	965	1231	13751	8745	4734	5625	3977	3757	3548	5112
Tb927.11.3250	13977	2156	10576	940	1302	51548	27021	4967	9446	24042	12187	2283	5966
Tb927.11.8160	12459	1648	5672	1066	1845	18001	12666	4350	7352	3483	4597	4541	9785
Tb927.11.2430	12924	1404	6137	1669	3036	27748	21959	8965	10049	6306	6562	5954	10091
Tb927.4.870	13800	1554	6105	770	1422	15026	11497	8137	12674	3066	4364	3423	7337
Tb927.7.3160	15873	1770	4660	1998	2598	12787	12416	6210	8524	3368	5001	5782	9799
Tb927.8.7840	2397	441	717	693	1025	2156	1270	3848	4086	440	523	1209	3031
Tb927.2.4060	2595	421	1634	360	669	1925	1672	2342	3191	293	491	1513	2736
Tb927.11.2270	2430	489	1673	257	518	1608	1362	1660	2611	436	613	1138	3131
Tb927.11.14300	1809	589	2464	256	732	1486	925	1670	2682	261	406	1368	4267
Tb927.11.5000	1968	593	2133	276	857	2258	1405	988	2134	804	1007	1589	5927
Tb927.11.18680	273	3261	1288	577	513	259	216	232	471	318	640	1214	1852
Tb927.11.5510	708	1095	916	366	558	501	407	724	1104	190	380	1299	2899
Tb927.10.15580	393	118	138	28	55	123	132	158	142	56	104	113	218
Tb927.10.4690	339	567	585	62	133	198	169	133	274	78	238	270	620
Tb927.10.6670	378	1000	619	60	96	196	117	126	208	137	278	263	519
Tb927.11.5680	633	1232	1045	1038	1022	358	362	1215	1895	229	492	3280	4023
Tb927.5.4440	273	441	223	91	132	93	68	56	217	43	118	143	381
Tb927.10.13110	357	2330	1492	335	571	279	261	310	576	186	549	611	1448
Tb927.10.10320	330	273	180	22	36	106	106	75	64	58	146	67	155
Tb927.10.13370	600	953	755	80	107	364	283	228	298	154	281	255	718
Tb927.11.3660	351	172	145	39	65	81	76	76	137	44	98	115	291
Tb927.11.7740	348	72	68	30	43	41	33	53	87	57	80	108	239
Tb927.9.12820	375	1492	556	461	460	208	162	641	794	215	400	1343	1760
Tb927.11.16810	1257	416	1109	316	500	1142	891	826	1299	358	469	1100	3136
Tb927.11.7240	1524	293	650	35	139	402	300	130	401	56	102	101	448
Tb927.9.14480	297	3135	910	509	539	183	184	207	442	198	421	762	1213
Tb927.11.3140	1368	463	1264	336	633	906	810	546	1094	385	952	1032	3069
Tb927.11.16790	1974	627	2046	534	1556	2788	2756	3017	4243	822	1455	1578	5034
Tb927.9.6040	1164	733	1645	222	427	1040	1020	704	1019	283	447	759	1972
Tb927.8.7000	564	1159	649	100	204	267	225	148	278	175	374	247	613
Tb927.10.11180	2265	604	987	276	386	1031	841	176	341	456	808	1082	2148
Tb927.2.1890	879	2201	1094	772	1090	665	611	421	1081	629	1239	998	3032
Tb927.9.5650	498	2002	1130	266	430	436	347	452	733	264	535	697	1475
Tb927.1.1010	2160	508	655	192	280	1092	769	287	431	459	783	732	1690
Tb927.1.2580	1194	1048	1169	287	447	791	666	1047	1384	307	467	747	1886
Tb927.11.16600	885	602	871	256	397	622	507	872	999	317	695	975	2261
Tb927.7.5460	609	522	704	110	233	556	473	509	623	216	564	490	1583
Tb927.11.11030	684	880	660	147	209	340	326	268	345	175	327	382	707
Tb927.4.2740	453	12176	6957	16705	9606	998	743	5150	6315	906	1742	12404	15891
Tb927.3.2900	1257	3206	3396	2450	2592	1105	894	3083	4704	357	912	7038	8630
Tb927.10.5010	2241	2938	3203	191	638	2379	1796	445	1114	626	1204	721	2959
Tb927.3.3630	825	779	924	150	204	670	700	101	218	258	516	459	1307
Tb927.10.13360	1413	1017	4216	132	360	1833	1222	614	1069	250	451	529	1752
Tb927.9.10710	1914	390	832	199	287	1124	868	819	1386	234	412	593	1879
Tb927.11.13190	1215	2759	5670	355	1097	1977	1080	901	1863	418	416	873	2447
Tb927.10.2110	1350	12574	25861	20667	24449	6646	3620	22548	19657	990	1206	10312	16071
Tb927.10.4570	2541	5391	17581	2567	5581	10046	4981	13275	19564	1979	2028	5870	15168
Tb927.3.2170	2673	1097	1472	263	542	1838	1484	291	731	581	768	656	2163
Tb927.11.8980	2454	357	1029	157	183	1753	1431	855	770	675	819	793	1471
Tb927.11.13250	1434	1467	2897	548	1328	1418	965	1523	2908	310	441	1429	3928
Tb927.8.4390	1428	396	895	120	262	763	609	567	794	185	389	449	1132
Tb927.10.4640	1467	1359	3122	246	868	1620	1045	831	1983	538	866	1380	3627
Tb927.10.5300	747	1770	841	410	436	314	254	368	658	188	522	553	1381
Tb927.8.5880	519	1304	1482	567	950	569	422	859	1468	239	622	2383	3810
Tb927.5.3120	942	3136	3025	1737	2053	1283	991	1450	2107	469	838	3167	5351
Tb927.11.1820	1887	277	575	79	209	477	396	190	447	173	267	199	856
Tb927.6.1280	900	1415	1187	114	169	806	705	1112	859	350	799	671	1255
Tb927.11.11570	2403	456	1349	249	563	1551	1282	1104	1903	408	639	1446	3539
Tb927.11.7210	3711	396	906	120	200	1758	1536	400	735	381	657	324	777
Tb927.4.2500	3027	588	1758	383	734	3328	2823	2713	3441	928	1665	2191	5711
Tb927.6.2980	3078	1063	1706	515	1216	2860	2463	4286	5080	1294	2797	4096	11845
Tb927.7.6090	2289	926	4796	991	2569	2147	1596	5271	6821	298	515	2705	7413
Tb927.5.2570	2091	1261	2844	719	1406	1302	953	1941	3464	453	919	2263	6120
Tb927.10.8290	2223	563	1199	132	366	930	662	445	1070	174	229	308	1009
Tb927.7.2720	1992	1459	1321	229	565	992	1143	397	829	755	2326	1272	3297
Tb927.6.4370	1521	1383	3437	520	1072	2512	1435	1750	3253	461	620	2366	6744
Tb927.11.11590	1242	851	2149	121	431	1136	796	607	1184	230	444	748	2382
Tb927.3.1680	957	1122	2381	734	1556	725	628	1815	2937	246	623	3510	5572
Tb927.4.1930	819	632	1394	95	279	592	469	394	840	98	117	328	1226
Tb927.8.1170	996	533	1057	182	630	576	459	505	933	146	357	531	1531
Tb927.11.9610	1029	1651	1515	158	380	909	502	265	559	402	585	543	1612
Tb927.3.2220	663	1625	1485	216	425	669	578	200	617	182	418	318	1168
Tb927.11.15420	618	2518	759	167	226	303	166	231	362	243	348	393	770
Tb927.9.4680	1215	2824	9170	3236	5136	2844	1808	9306	8923	627	1017	5802	11134
Tb927.11.8770	1206	942	1376	142	463	731	494	586	1162	183	281	548	1496
Tb927.11.2260	702	771	1183	436	593	738	662	687	1127	230	500	1144	2075
Tb927.10.16070	756	541	466	161	169	454	303	351	322	256	478	549	822
Tb927.11.11770	1329	477	1258	259	369	1853	1366	961	1287	530	634	1064	2279
Tb927.6.1870	1284	1323	2493	990	1190	2460	2110	2082	2662	633	1208	2418	5814
Tb927.10.5020	588	917	656	123	240	415	502	138	382	235	762	402	1153
Tb927.7.1670	561	738	1168	307	726	501	364	644	1110	270	575	1555	3206
Tb927.5.1490	3357	830	2076	517	749	4420	2805	1266	2312	1358	1462	910	2620
Tb927.9.5460	2997	472	1558	376	650	2652	2061	2934	3577	595	901	1656	3278
Tb927.8.4820	1869	702	1668	217	554	1139	851	525	1331	194	287	461	1356
Tb927.11.10560	2094	673	2128	291	507	2453	1687	1486	2076	488	677	888	2043
Tb927.8.4500	2250	494	1240	124	242	1742	1460	707	911	443	602	428	1060
Tb927.10.2770	1149	347	876	210	329	742	498	294	618	167	247	571	1266
Tb927.11.740	501	61980	24827	18763	12837	2212	1762	6417	9427	1238	3140	9174	11922
Tb927.8.1240	1695	350	797	124	262	1237	865	405	779	421	733	411	1244
Tb927.11.180	810	2956	1614	960	969	625	496	935	1565	458	1064	3446	6051
Tb927.10.12540	912	1214	1152	134	294	584	662	407	589	370	1272	715	1875
Tb927.9.2450	1161	396	940	200	511	907	577	707	1204	292	590	779	2786
Tb927.11.7540	975	510	926	126	305	596	469	328	554	400	983	666	2066
Tb927.7.4160	906	1816	3137	578	1058	1031	891	1137	1704	655	2002	2987	6221
Tb927.7.4170	816	5135	3643	2487	2021	926	1000	1525	2379	671	1849	3967	6807
Tb927.7.4180	918	5449	6285	2825	3200	1990	1491	3040	4011	1604	3558	8242	11228
Tb927.5.4530	759	2009	533	189	287	176	179	139	278	326	586	424	914
Tb927.11.190	1962	1122	2393	686	1532	1744	1244	2557	3491	519	1171	3761	7657
Tb927.8.5770	2040	738	1162	265	417	1468	1070	549	756	591	890	1118	2350
Tb927.8.8030	618	690	616	996	1010	449	376	860	1351	193	581	1298	2653
Tb927.9.3400	3156	547	1204	119	208	2525	2119	322	645	628	1070	374	885
Tb927.2.4390	2259	670	1619	242	512	1634	1256	1583	2047	661	903	1081	2670
Tb927.11.12090	780	540	411	63	162	390	332	170	342	151	392	243	748
Tb927.10.6860	951	266	550	208	289	833	685	378	597	348	781	955	2460
Tb927.10.5510	1695	257	655	251	527	1211	1035	1222	1657	511	1104	1505	4135
Tb927.11.7820	1644	778	1536	444	1011	2843	2227	1443	2146	1236	3504	1634	5623
Tb927.7.2510	549	1383	1260	219	409	573	429	437	759	441	1004	914	2041
Tb927.8.4890	1329	1370	925	153	277	694	790	257	535	554	1447	683	1413
Tb927.11.3470	1824	256	604	357	442	1184	888	659	873	791	1259	1398	2905
Tb927.3.4190	1938	916	1732	208	334	2248	1591	547	889	1132	1923	778	2078
Tb927.4.1090	1905	367	804	113	181	1045	883	243	443	541	1030	402	1763
Tb927.8.1940	1887	1516	2163	96	149	1562	1232	153	363	1780	3106	410	921
Tb927.10.5960	1380	178	317	161	306	471	448	671	707	336	916	792	1896
Tb927.1.990	1125	630	955	54	217	578	558	210	549	162	375	311	1106
Tb927.10.2890	1290	14771	18763	8366	10837	4182	2293	8221	10442	1765	2279	12083	18931
Tb927.11.16410	1524	609	1308	225	549	916	733	1363	1541	349	647	983	3003
Tb927.3.4850	804	1442	831	80	161	484	643	99	168	308	580	294	896
Tb927.2.4130	2412	717	2079	558	1136	1777	1469	2392	3138	705	1366	2711	7000
Tb927.11.16480	1089	2138	2383	173	388	1007	622	1143	1281	482	779	769	1772
Tb927.10.10250	390	15372	9334	15218	8658	1104	1139	3922	5748	514	1375	6744	9497
Tb927.10.1140	1464	235	441	221	268	518	445	430	564	253	348	709	1574
Tb927.11.670	1518	253	683	120	269	621	407	274	677	124	161	268	829
Tb927.10.13630	2424	866	2010	418	509	2433	1637	1395	1513	584	923	1885	3259
Tb927.11.8140	660	423	536	71	108	627	455	148	252	333	585	291	715
Tb927.4.4740	1179	671	1226	259	571	843	671	923	1604	443	794	1153	2803
Tb927.11.2300	1359	696	1782	362	845	1365	996	1604	2446	307	590	1322	3198
Tb927.11.15290	825	288	390	155	220	641	473	512	428	231	365	449	1024
Tb927.11.6160	2097	784	1390	315	652	1446	776	1596	2285	355	374	1347	3435
Tb927.11.4200	1638	590	1742	193	398	1214	930	680	1596	172	267	436	1462
Tb927.11.7213	1176	652	674	87	89	516	511	177	258	228	488	186	349
Tb927.4.3290	1281	14	13	38	35	41	57	262	362	27	36	94	292
Tb927.11.14620	1377	12	16	47	51	26	22	170	248	24	24	216	395
Tb927.4.3280	1233	67	31	49	63	18	20	196	241	33	23	71	161
Tb927.10.4370	1353	135	164	140	193	366	491	200	304	207	513	422	1053
Tb927.10.9500	1236	7	13	23	23	32	25	154	153	20	10	98	180
Tb927.2.2020	1152	29	47	61	133	46	37	257	383	31	48	245	632
Tb927.5.340	1464	240	596	45	84	303	254	113	221	153	342	157	335
Tb927.2.1920	1467	259	472	91	118	810	755	163	312	583	1095	321	1209
Tb927.4.810	1452	242	467	193	411	1024	887	795	1013	410	723	977	2587
Tb927.9.15890	1458	219	524	64	131	598	535	123	294	294	822	287	841
Tb927.6.2850	1683	932	2248	1448	2551	3697	2911	8162	7980	897	1906	5136	12462
Tb927.1.3670	2142	86	169	59	30	295	301	43	50	84	175	39	38
Tb927.1.5080	780	72	56	49	91	86	108	110	165	47	68	61	295
Tb927.1.5220	894	1	10	5	11	15	23	6	7	12	7	3	7
Tb927.5.120	774	60	25	29	32	24	25	16	45	14	9	9	39
Tb927.5.4620	891	10	17	45	28	33	35	52	81	18	10	18	43
Tb927.7.170	783	29	19	24	28	6	10	48	51	15	12	41	66
Tb927.9.7340	789	6	4	14	6	4	11	33	63	7	13	54	121
Tb927.9.7370	777	12	7	147	261	17	10	298	496	16	13	340	1051
Tb927.9.7420	786	6	2	7	9	27	22	3	2	18	7	6	6
Tb927.1.1660	888	122	223	52	122	195	123	337	370	95	204	218	557
Tb927.2.4930	738	448	898	53	148	499	360	118	278	329	538	218	848
Tb927.5.1140	1977	590	1419	409	699	1610	1083	2357	2828	419	702	1592	3409
Tb927.10.13290	1239	415	939	186	249	1108	857	602	657	539	1238	997	1923
Tb927.11.5070	2517	424	1167	145	334	1529	1220	990	1432	644	1235	1103	3690
Tb927.11.14140	1155	1157	1623	741	1276	902	816	1560	2120	416	1332	2468	5102
Tb927.11.16000	1101	567	600	272	427	731	576	240	465	327	540	802	2134
Tb927.3.5150	876	377	646	276	386	738	577	430	745	182	411	970	1754
Tb927.8.3220	2394	724	1935	826	1643	2498	2001	3892	5042	630	1038	3534	7376
Tb927.11.14340	3102	719	2562	340	733	2529	2707	1938	2356	1257	3200	2858	6881
Tb927.3.5620	3039	823	2709	406	995	1769	1284	1748	2608	536	714	1150	3230
Tb927.3.2580	756	8	14	74	85	55	58	357	291	61	67	1199	2964
Tb927.9.2840	1182	141	80	463	301	195	131	338	436	199	465	1034	1538
Tb927.3.5540	1605	463	1108	302	599	1142	903	1605	2245	334	767	1705	4446
Tb927.7.3360	1104	577	998	78	115	630	504	366	492	235	444	296	717
Tb927.8.6000	1296	1897	4372	579	1411	2174	1672	1507	2756	594	1221	1970	5773
Tb927.2.3080	1227	3655	4023	1407	1861	2131	1938	1938	2782	1440	3751	2638	6281
Tb927.6.3000	1047	1016	2063	523	1060	1598	1419	1788	2460	1229	3099	3347	7168
Tb927.9.4190	2097	1497	2095	896	1107	1619	1201	1596	2851	526	722	1423	4155
Tb927.8.5080	1788	174	392	134	238	1008	801	555	802	299	480	401	1016
Tb927.7.890	537	628	511	100	145	247	218	107	296	176	389	288	643
Tb927.4.4980	504	1613	624	303	411	195	152	211	479	120	218	357	796
Tb927.10.2710	195	37	75	14	16	87	51	48	70	22	29	36	101
Tb927.6.3320	720	458	393	110	206	524	539	731	721	339	753	525	1427
Tb927.11.4430	2340	855	1517	61	128	2498	2248	194	332	1898	4195	349	965
Tb927.1.1340	2229	413	695	223	370	795	686	651	1005	307	412	640	1904
Tb927.11.11720	1869	1211	2210	348	587	1559	1198	803	1133	713	1444	1438	3836
Tb927.11.16110	2112	1374	2648	491	763	2032	1652	727	1027	770	1184	1013	2631
Tb927.3.3640	2256	327	711	181	332	1268	1602	228	514	566	769	429	1513
Tb927.6.2020	2211	449	1129	191	607	1836	1504	1077	2181	508	1088	1087	4012
Tb927.7.6460	2538	454	1225	235	454	2110	1923	209	420	402	589	586	1565
Tb927.10.7500	903	3449	3036	1567	2239	742	624	1212	2100	256	833	1861	3922
Tb927.10.14750	915	1211	1264	1447	1605	490	304	1159	1654	157	339	1462	2156
Tb927.9.1750	13440	1952	6655	754	1198	12443	11567	3853	6204	2905	3748	2361	4431
Tb927.10.16100	1278	1050	1784	2119	3595	478	316	1777	2250	101	131	874	1786
Tb927.10.15590	591	170	226	30	59	116	130	149	197	79	124	152	296
Tb927.10.15600	1002	277	348	236	342	484	370	811	867	270	678	810	1747
Tb927.7.3420	339	1118	548	47	64	329	345	195	222	233	527	247	550
Tb927.11.2410	669	5176	7396	5014	7221	1312	857	5660	7641	316	764	12498	14811
Tb927.3.2310	903	741	1537	138	311	919	593	263	637	211	535	605	1679
Tb927.8.4050	2253	575	1829	219	426	1928	1340	2017	2371	286	450	910	1864
Tb927.11.5640	2775	252	822	429	704	2773	2008	3674	4562	316	405	1118	1861
Tb927.11.12150	1764	592	1523	534	985	1193	852	1315	2576	374	428	1308	3184
Tb927.1.2670	1542	1903	3219	2994	4050	1939	1608	4109	5566	1103	2145	8632	15097
Tb927.10.13960	1770	764	1588	288	477	1654	1100	994	1005	426	632	1309	2900
Tb927.8.4640	1158	728	2391	206	806	829	534	1012	2089	99	118	744	2202
Tb927.3.3690	1647	673	2809	554	1462	2693	1885	2055	3569	1414	970	2462	6517
Tb927.3.1110	1434	398	902	134	294	879	612	374	714	162	277	358	1124
Tb927.3.5490	2028	685	2117	595	1496	1557	1324	2808	4165	361	717	3751	8004
Tb927.3.3000	1701	683	1713	185	546	1767	1269	940	1462	599	1259	1082	3798
Tb927.10.8940	1236	3244	12294	4059	7199	4132	2598	14625	18409	548	723	6541	12166
Tb927.2.2720	4506	915	1672	517	753	4772	3750	1671	2465	1382	1603	1136	3036
Tb927.3.830	1182	1509	1391	138	321	754	721	198	469	240	605	471	1608
Tb927.9.6710	1788	292	413	411	600	894	688	935	867	432	447	1243	2182
Tb927.8.3620	1899	752	2267	488	1412	1334	1110	1848	2778	545	1270	2952	7158
Tb927.10.7520	1503	490	871	93	209	657	530	197	375	286	528	261	824
Tb927.11.3090	456	703	550	226	440	271	173	271	552	129	308	362	1078
Tb927.7.5220	5037	736	1504	1830	2162	4169	3931	1492	2365	1971	2411	4178	9253
Tb927.11.5740	3015	257	818	286	457	1749	1319	2373	2499	353	583	1287	1868
Tb927.5.2300	2832	368	1170	684	540	2174	1548	1016	1344	467	615	860	1545
Tb927.9.9730	1200	316	641	146	313	868	645	832	1191	198	345	623	1710
Tb927.3.1000	543	569	534	92	181	217	203	132	353	101	291	254	720
Tb927.10.4520	1437	452	1169	208	339	1183	740	659	1125	340	798	620	1877
Tb927.9.8720	1053	420	815	180	271	662	533	698	953	208	447	603	1652
Tb927.10.5620	1119	1772	5040	1713	2497	2313	1442	4961	6259	453	673	3664	6657
Tb927.3.4500	1698	559	1769	1843	3663	957	661	3728	4767	283	476	4563	8312
Tb927.11.5050	1668	762	3311	568	1619	1734	1312	1825	3735	511	1059	2845	8255
Tb927.10.9250	810	629	1108	259	411	657	417	767	1188	163	245	843	1922
Tb927.4.2350	963	223	488	88	186	473	431	301	532	116	236	320	854
Tb927.10.6650	726	319	461	75	132	390	235	243	473	137	220	412	772
Tb927.11.14590	1890	725	1447	439	706	1452	1294	1376	1999	306	604	1751	4642
Tb927.6.2400	2010	745	1420	425	909	1950	1408	1262	2545	1012	2068	2213	7669
Tb927.10.12370	2040	573	1455	385	956	1516	890	1455	2263	631	970	2330	5451
Tb927.3.910	1344	354	787	183	269	1113	946	288	530	289	486	595	1649
Tb927.10.9770	2355	610	1128	365	438	1280	998	771	787	493	504	1218	2174
Tb927.11.11340	2400	659	1306	316	572	1649	1408	1016	1355	733	1355	1520	4029
Tb927.2.2570	501	164	229	47	92	214	200	58	149	134	356	121	378
Tb927.10.13280	7821	1123	3254	587	785	7730	5376	3329	3692	2036	2595	2590	4418
Tb927.11.13990	1077	568	849	205	243	670	455	411	706	246	466	612	1308
Tb927.8.2050	1110	727	983	162	311	832	678	214	440	304	493	384	1021
Tb927.10.15490	1089	356	809	136	132	909	770	846	819	245	478	476	933
Tb927.8.560	1734	1721	2117	492	662	1850	1327	1556	1977	1097	1849	2104	4544
Tb927.9.5710	1038	456	649	190	331	357	300	560	707	149	293	541	1229
Tb927.10.10770	1857	509	1016	569	1153	1073	796	1594	2705	565	837	1748	3707
Tb927.4.690	999	300	560	146	343	364	335	760	968	210	551	970	2728
Tb927.4.4680	537	1026	565	133	181	342	276	201	270	224	367	323	798
Tb927.11.16770	843	643	1468	475	1020	637	678	842	1485	378	1230	1992	4821
Tb927.7.5560	1980	635	1707	408	975	1676	1403	1776	2425	538	1113	1975	5471
Tb927.4.2290	1659	456	965	219	431	1283	799	731	1217	727	1676	1409	3058
Tb927.10.2490	1677	379	794	166	278	729	604	327	557	296	442	531	1350
Tb927.1.3830	1824	1220	2636	456	1377	1457	1192	917	2328	486	1091	1350	4314
Tb927.9.5900	2979	3850	16930	2254	6884	12444	8337	14370	22316	2992	3779	7872	22881
Tb927.5.3800	5502	1710	7256	1057	2397	9551	6540	8816	12222	2128	2988	4026	11281
Tb927.7.4970	1146	2212	1831	715	824	609	476	696	995	493	1039	2089	2900
Tb927.7.6940	2244	441	1061	392	733	1162	861	1054	1772	376	441	1150	2694
Tb927.9.5210	1734	2125	3750	374	838	2050	1448	1411	2010	1123	892	1852	4368
Tb927.6.4590	1824	2407	3623	163	584	1646	1411	443	1241	468	1075	777	2356
Tb927.11.1370	288	4194	1544	432	405	304	219	431	640	259	480	1162	2201
Tb927.1.1770	324	1021	529	224	259	283	269	434	544	432	752	755	1535
Tb927.11.15920	471	711	414	95	172	267	180	196	283	216	475	389	937
Tb927.7.4000	1668	599	1343	240	552	1536	966	812	1589	482	807	929	2901
Tb927.7.3500	939	3627	2462	381	909	1145	747	848	1548	423	823	1112	2462
Tb927.11.8820	825	290	470	64	119	628	574	196	259	297	575	220	588
Tb927.10.6880	996	1590	1535	343	601	512	336	422	836	241	366	1392	2553
Tb927.6.4280	1080	19839	33779	7893	12854	6077	2971	10280	13028	1808	2283	11297	20825
Tb927.9.9820	1068	1369	1679	143	369	880	650	553	677	450	1055	686	1878
Tb927.9.12550	1539	3243	8545	1110	2728	3083	1743	4518	6646	843	1164	3673	9118
Tb927.10.15910	1830	178	285	99	110	477	517	462	411	335	695	541	875
Tb927.10.3100	2097	289	750	172	223	1383	1363	704	553	461	952	768	1449
Tb927.1.1130	1854	293	471	176	215	781	651	194	378	313	360	357	891
Tb927.11.7380	1812	652	1608	688	1102	1675	1106	2657	2999	443	828	1899	4094
Tb927.8.3530	1065	8382	18847	4807	9712	4450	2301	7702	13030	1234	1735	8027	20994
Tb927.11.2920	876	544	781	317	330	623	419	408	637	240	516	903	1758
Tb927.11.20730	1047	540	1130	514	867	662	662	1496	1261	655	1916	981	1609
Tb927.11.9670	1128	779	937	148	277	843	572	221	445	392	545	383	1372
Tb927.10.15410	972	4312	12146	5238	7564	3840	2018	12407	13840	1318	2150	14369	23764
Tb927.2.4210	1578	3509	11199	2419	4127	4765	2595	7017	8922	1485	1742	9947	18076
Tb927.4.4050	2052	928	2269	234	598	1451	841	1402	1990	319	518	939	2552
Tb927.11.3130	1926	534	1039	262	390	1835	1261	400	788	669	855	987	2483
Tb927.11.1070	2055	1311	3107	768	1614	2408	2155	2559	3601	1440	3936	6059	12282
Tb927.11.10370	3168	835	2093	303	546	4195	2928	1625	2237	1083	1398	2031	4199
Tb927.11.10670	3600	545	1645	544	788	3199	2499	2283	2299	919	1264	3077	4847
Tb927.11.9990	924	357	592	107	206	711	553	168	368	346	663	355	1141
Tb927.6.1960	1245	760	921	272	554	1116	815	517	1012	513	860	661	1870
Tb927.11.3900	828	983	1072	156	274	664	580	752	867	316	689	605	1274
Tb927.11.9640	1875	1004	2407	235	696	1671	948	804	1792	545	669	1170	3322
Tb927.4.1350	1434	466	1097	296	327	1113	825	1003	1031	284	360	754	1272
Tb927.6.1080	891	518	1249	87	162	1046	746	380	522	400	816	426	1264
Tb927.7.2100	1977	578	861	432	673	802	590	1629	1980	337	590	1600	4296
Tb927.3.5660	1167	619	428	310	411	571	565	589	813	797	1742	1451	3169
Tb927.11.2660	1500	431	1299	485	848	1049	861	1202	1950	284	607	1956	4585
Tb927.11.10270	798	740	586	142	232	550	414	217	437	343	793	539	1364
Tb927.3.3720	360	598	344	74	150	280	258	112	234	334	622	284	759
Tb927.8.1870	1851	1101	4091	252	709	2653	2158	883	1746	373	699	730	2437
Tb927.11.6840	1635	297	739	229	460	853	955	880	1358	173	213	584	1269
Tb927.10.12620	3363	645	1689	388	578	3097	2646	1571	2017	735	943	1185	2760
Tb927.6.510	345	155334	71872	131723	79667	6964	6086	30362	45725	3699	8676	51493	57753
Tb927.6.3300	1293	860	1487	233	437	905	837	1540	1898	631	1949	1573	3494
Tb927.10.5560	1677	706	1222	437	624	929	949	1226	1455	777	2215	2877	6435
Tb927.3.2610	2346	225	432	302	315	1250	1041	1350	1264	590	1126	1692	3014
Tb927.10.4780	1677	167	394	137	272	934	686	564	959	337	685	716	1983
Tb927.2.6000	1077	684	612	948	1185	1246	979	1577	1986	943	2149	2019	4926
Tb927.10.210	1386	1215	1448	238	439	939	587	358	702	653	1266	978	1892
Tb927.11.15760	1134	1564	1056	217	423	500	426	414	546	331	567	683	1940
Tb927.10.5080	1233	368	480	61	250	536	493	261	474	342	734	336	1089
Tb927.4.1920	2061	678	1676	234	533	2017	1552	1295	1874	659	950	1009	2855
Tb927.10.13860	960	255	580	100	186	737	557	354	349	188	401	451	887
Tb927.10.6140	1029	213	190	62	81	373	269	171	210	276	571	349	637
Tb927.10.2430	3729	256	677	287	441	2409	1853	660	946	771	1334	1308	2859
Tb927.11.1480	3717	464	1183	1076	1839	3226	2807	9294	10446	997	1579	3962	8432
Tb927.11.5940	3735	1045	1802	855	951	3764	3261	3362	3282	1813	1995	2694	4497
Tb927.5.1450	3750	337	669	306	375	2347	1623	726	1222	774	1054	1143	2648
Tb927.5.4540	3732	307	640	118	255	1583	1361	317	641	637	1121	437	1504
Tb927.5.650	3750	396	610	127	237	2483	2139	297	598	1035	1334	317	1016
Tb927.8.8360	1509	196	176	192	260	701	514	931	1070	298	248	818	1734
Tb927.9.9860	2163	1368	3277	374	1352	1694	1458	1743	2838	725	1774	2699	5806
Tb927.7.2420	1506	591	1382	150	417	2094	2010	798	1390	628	1842	796	3304
Tb927.10.13780	1059	507	1293	134	304	870	726	283	444	358	902	713	2071
Tb927.2.4240	1104	490	860	193	442	673	500	875	1214	355	720	1150	2561
Tb927.2.5060	1185	4739	3075	1688	1823	1089	844	1444	2325	625	1614	4467	5477
Tb927.2.3620	2418	380	1044	263	624	1243	1019	1884	2360	262	497	1153	3180
Tb927.10.7430	1419	565	967	253	268	1024	914	321	551	248	497	985	1650
Tb927.4.2190	1776	567	689	109	213	1239	1016	257	404	468	602	270	817
Tb927.5.4310	2445	503	1000	201	474	1355	841	812	1708	333	394	559	1752
Tb927.7.580	2049	171	857	108	284	1341	1167	1014	1754	221	331	516	1472
Tb927.7.7450	1806	471	1154	60	184	1132	1103	166	374	184	405	232	735
Tb927.9.9150	1356	375	823	225	369	881	675	811	888	254	304	699	1049
Tb927.10.2960	2307	617	1573	238	413	1705	1534	1396	1730	391	711	1137	2124
Tb927.1.3220	1602	449	803	222	414	900	675	482	822	208	327	477	1119
Tb927.6.2830	1347	762	883	2080	2001	928	803	3847	3973	646	1848	7672	9465
Tb927.10.7680	1593	1692	1844	372	532	3291	1576	652	931	999	1072	1086	2137
Tb927.10.8750	1023	272	381	236	386	610	864	248	368	818	1633	1007	2952
Tb927.6.4120	1182	1118	1041	315	501	964	770	847	1283	740	1928	1819	4243
Tb927.7.2470	2157	522	1218	200	298	1505	1263	853	1267	521	1078	656	1886
Tb927.9.4370	4194	427	1082	363	527	2871	2362	1993	2075	865	1015	1248	2605
Tb927.10.8770	1257	174	412	150	313	494	493	620	927	257	529	768	1791
Tb927.5.4560	1551	165	264	48	62	354	171	159	217	144	146	201	499
Tb927.11.4900	1683	1066	2998	1606	3733	1240	823	2751	4271	348	605	3178	7507
Tb927.11.11360	957	41645	33269	28181	25697	6693	4205	15022	17936	4121	7005	14128	22672
Tb927.5.2080	1476	791	1739	392	462	1225	824	461	723	436	519	828	1814
Tb927.10.11700	537	428	679	77	139	457	414	168	292	284	608	308	634
Tb927.10.6810	795	559	1013	570	997	605	501	1038	1589	323	783	1834	3424
Tb927.7.2570	1422	361	1133	112	423	583	399	464	1029	136	196	447	1388
Tb927.11.7370	939	377	622	119	299	577	504	276	463	253	806	495	1620
Tb927.11.8440	864	236	295	149	216	695	685	402	559	424	1511	1178	2642
Tb927.6.440	1212	240	391	175	296	973	875	322	511	238	436	407	1312
Tb927.11.11510	882	356	581	74	144	515	467	243	347	135	302	207	496
Tb927.6.3740	1974	26900	21338	12982	12958	4152	2752	12352	15397	810	1086	16435	21607
Tb927.7.710	1920	747	4909	560	1461	2264	1457	4298	5346	315	541	2937	6076
Tb927.7.1030	2514	371	862	211	336	1525	1031	635	1311	272	356	464	915
Tb927.3.3330	426	3299	2164	1364	1377	830	733	873	1700	494	978	2654	4271
Tb927.11.11330	1986	15039	31090	23062	42793	10362	6223	25713	31832	2010	1976	7796	21088
Tb927.10.10890	2115	1592	4223	2860	5455	1976	1153	8652	10239	251	262	2109	5054
Tb927.10.10980	2115	1439	3773	2593	4805	1718	1034	7768	9113	227	254	1947	4382
Tb927.11.2650	2262	3149	9185	2189	4478	3424	2562	5810	8507	623	959	4004	9711
Tb927.7.2070	987	636	1145	278	496	793	561	1261	1862	169	299	994	2275
Tb927.5.1520	1428	665	2084	218	368	1485	1245	427	799	409	795	840	1834
Tb927.11.12230	1491	483	1176	96	280	986	720	468	899	197	335	437	1267
Tb927.10.12710	2436	1560	5053	3120	5042	2862	1799	9885	12435	460	634	1887	3464
Tb927.10.5660	1008	663	659	269	490	528	433	671	1042	203	469	1191	2447
Tb927.10.12310	2769	602	1225	322	443	2080	1604	1223	1100	774	1080	1407	2291
Tb927.11.9330	3030	339	744	397	505	2487	2391	1492	1346	561	774	1230	1562
Tb927.3.3090	2892	522	1131	260	533	1783	1707	1166	1669	526	950	844	2513
Tb927.5.3940	2016	1130	1450	587	941	1203	925	1191	1667	444	698	1831	5289
Tb927.6.920	2967	650	1510	1460	1592	5112	4153	4538	4847	1540	2051	4541	7213
Tb927.9.13610	3993	794	2526	634	1165	3772	3210	4425	5825	849	1611	2019	5340
Tb927.8.6010	501	548	511	747	830	398	383	795	883	283	706	1888	2645
Tb927.10.2020	1416	4370	12949	6174	10673	3393	2165	14324	15730	1062	1699	20250	29931
Tb927.3.3490	816	688	1402	175	340	513	399	270	662	68	104	373	857
Tb927.10.11160	732	689	677	68	115	504	433	87	153	254	390	143	304
Tb927.7.1720	843	490	559	181	301	391	382	389	485	223	497	715	2111
Tb927.10.5290	786	492	389	71	130	525	403	239	339	328	396	269	765
Tb927.6.2060	1434	1057	1654	164	369	1139	1056	374	898	380	669	470	1596
Tb927.7.4560	1401	231	464	44	110	322	306	187	350	83	207	132	501
Tb927.11.11530	1815	600	1043	248	400	942	741	659	841	370	564	856	2227
Tb927.10.8310	852	532	415	260	319	337	408	188	419	392	960	1009	1367
Tb927.10.1680	1167	333	455	30	69	478	522	73	149	319	724	136	313
Tb927.11.15600	1701	542	996	315	364	1073	951	904	1147	417	976	1453	3099
Tb927.2.2190	2058	143	422	87	133	648	627	323	503	176	231	212	577
Tb927.5.2900	1761	215	568	109	140	789	716	211	300	400	818	322	840
Tb927.7.2820	405	10084	3554	6498	3342	903	487	2400	2607	434	867	2902	3561
Tb927.7.6360	540	288	561	51	105	356	256	78	269	129	113	96	282
Tb927.11.7350	432	1237	1830	222	414	569	337	268	587	196	483	665	1626
Tb927.1.2430	402	5749	7413	3987	4982	2012	1407	4043	7181	980	2046	10459	21049
Tb927.10.15350	420	1966	1472	1295	978	756	636	906	1097	1171	2355	1934	3571
Tb927.5.4170	303	7079	2878	3678	1968	588	347	1604	1949	587	915	3992	4677
Tb927.1.570	828	2408	1734	212	503	739	614	509	1005	816	1644	787	2648
Tb927.10.6900	1968	143	252	269	326	497	425	553	721	268	293	982	1596
Tb927.6.4540	1305	1072	2081	234	568	1961	1610	283	525	719	1294	948	3325
Tb927.4.2700	1296	1052	956	675	862	647	504	1205	1544	415	803	2459	4339
Tb927.2.3880	1464	909	1800	1271	1978	2164	1888	2942	3504	715	2027	3075	7476
Tb927.1.1270	1302	343	330	469	594	434	343	583	961	377	597	1322	2887
Tb927.10.10190	2541	413	1002	238	330	1796	1599	956	1062	518	1122	768	1549
Tb927.10.7810	2139	497	958	354	538	1262	1047	1101	1689	161	278	654	1408
Tb927.10.14810	483	1283	997	647	681	232	159	417	837	39	101	550	1016
Tb927.4.3140	1407	290	636	165	259	819	661	849	1159	119	231	360	646
Tb927.6.2650	2274	452	1082	586	1168	1722	1589	2486	3458	417	815	2593	8983
Tb927.6.4430	1008	972	1281	508	476	945	595	950	979	643	820	608	1603
Tb927.10.5490	1272	194	543	171	314	917	690	1015	1313	261	452	894	2404
Tb927.2.5190	687	306	351	129	237	381	327	236	571	97	205	357	933
Tb927.3.5340	1155	5388	4940	1436	2295	1126	689	2051	3845	489	537	2605	6042
Tb927.11.10240	630	1358	1850	131	339	809	604	292	674	321	760	588	1804
Tb927.10.2620	579	2105	1345	404	652	504	332	463	916	235	406	866	1826
Tb927.11.16050	1809	286	625	128	243	777	585	604	1129	176	201	207	586
Tb927.9.13290	1017	354	438	141	345	279	268	769	1030	95	233	534	1487
Tb927.9.10230	507	4529	4130	4432	4117	832	502	3727	4656	118	224	3619	5043
Tb927.9.4500	2508	461	1299	195	468	1380	1023	1536	2000	332	467	857	2403
Tb927.6.3150	13566	2291	8728	2233	3661	27607	20016	25797	27246	4993	7896	13288	26194
Tb927.5.2370	1206	404	1058	224	577	709	514	824	1462	391	1006	1323	3379
Tb927.5.2380	939	1629	1351	404	690	571	387	735	1244	344	804	1482	3291
Tb927.11.9570	897	1989	1741	216	485	1427	1008	378	633	1189	1859	723	2313
Tb927.10.12670	1611	287	1052	500	1015	1566	1245	2602	3558	275	503	1594	4502
Tb927.1.1820	1146	944	1341	854	1260	1237	891	1934	2546	685	1678	3893	7778
Tb927.1.1790	684	601	590	375	464	376	326	784	965	360	768	1839	3320
Tb05.30F7.410	510	7	4	14	14	11	17	37	21	15	18	23	42
Tb06.3A7.960	933	720	823	92	123	774	854	366	431	304	920	433	827
Tb07.26A24.210	453	113	105	19	30	92	67	49	66	59	109	49	190
Tb927.1.10	333	1	1	3	3	4	4	0	3	4	2	2	3
Tb927.1.2310	270	2909	2614	2758	2681	895	680	2720	3118	782	1512	4093	7574
Tb927.1.2420	531	26	83	48	85	133	175	143	161	33	64	100	170
Tb927.1.2760	114	162	193	58	72	105	84	80	119	38	60	148	314
Tb927.1.30	708	2	4	4	3	8	10	3	7	6	4	7	3
Tb927.1.3350	471	9	18	18	45	45	28	107	154	15	24	58	203
Tb927.1.3550	1092	578	878	363	539	2048	1786	830	933	1313	3894	1220	2516
Tb927.1.3890	486	45	140	24	33	253	246	26	52	115	108	67	97
Tb927.1.40	327	1	54	224	74	11	5	34	44	26	37	108	82
Tb927.1.4020	537	239	230	57	124	481	352	119	204	344	349	168	398
Tb927.1.4970	477	64	84	7	9	239	98	126	85	226	232	65	70
Tb927.1.5160	285	1	1	3	4	10	11	15	17	2	2	11	31
Tb927.1.5180	144	0	0	0	4	1	1	4	7	3	0	4	19
Tb927.1.5250	177	1	0	1	2	3	1	0	3	0	0	6	7
Tb927.1.5260	540	7	3	7	5	5	4	5	12	5	5	14	38
Tb927.10.1000	483	288	354	50	85	335	315	216	240	227	524	337	558
Tb927.10.10040	444	225	138	34	69	294	281	148	150	140	277	196	415
Tb927.10.1010	495	31	34	17	20	85	63	172	128	31	60	109	201
Tb927.10.1020	474	13	20	14	12	47	49	181	133	13	23	82	169
Tb927.10.10270	342	39	62	18	16	103	83	52	68	73	98	79	188
Tb927.10.11710	567	429	440	53	106	296	219	149	202	296	576	233	431
Tb927.10.12280	396	56	75	72	67	263	226	119	102	117	80	153	220
Tb927.10.12320	1212	406	699	184	251	975	650	512	437	410	695	638	1374
Tb927.10.12560	363	1	8	10	14	5	10	131	105	6	15	89	164
Tb927.10.12570	339	14	32	8	18	69	67	96	69	45	83	67	83
Tb927.10.12580	375	27	42	17	25	96	100	106	94	44	114	71	105
Tb927.10.12600	1788	869	1702	117	227	1171	993	754	897	552	937	481	1342
Tb927.10.12610	336	98	181	16	27	231	187	123	147	153	220	92	221
Tb927.10.12790	507	59	63	169	239	165	128	482	415	96	185	277	509
Tb927.10.130	474	95	87	7	17	147	201	13	36	155	435	23	81
Tb927.10.13060	426	72	92	39	37	209	242	101	96	87	152	169	198
Tb927.10.13410	387	78	240	76	158	178	197	180	340	96	245	285	715
Tb927.10.13460	396	48	109	46	41	322	259	132	143	79	125	198	346
Tb927.10.13530	345	3165	1475	450	408	316	273	281	314	299	476	605	1021
Tb927.10.14050	393	81	60	20	23	102	57	139	83	128	141	81	100
Tb927.10.14060	225	0	5	13	15	37	25	110	91	9	5	65	79
Tb927.10.14120	441	257	428	57	97	283	223	250	273	92	213	232	463
Tb927.10.14290	345	116	249	47	43	264	272	271	258	148	293	197	424
Tb927.10.14940	366	251	250	78	109	99	91	79	161	147	182	140	347
Tb927.10.15980	393	44	117	66	89	331	327	204	171	105	127	215	264
Tb927.10.16010	576	22	16	82	58	43	28	264	191	66	55	329	334
Tb927.10.1640	384	33	71	8	20	134	152	18	35	99	342	41	76
Tb927.10.1670	378	45	35	7	7	79	50	10	14	88	78	15	11
Tb927.10.1760	495	294	198	109	108	306	237	35	71	146	177	175	303
Tb927.10.1770	795	65	121	49	66	193	212	39	85	116	149	112	246
Tb927.10.1780	222	15	23	5	11	44	63	5	12	48	90	27	66
Tb927.10.2170	192	83	118	79	101	46	28	89	141	16	33	122	241
Tb927.10.2400	423	29	31	24	34	102	100	50	71	41	66	112	171
Tb927.10.2420	447	21	47	18	23	136	117	54	58	56	101	60	103
Tb927.10.2450	369	66	87	3	9	259	185	35	32	298	436	40	51
Tb927.10.2850	1137	188	321	119	191	716	607	405	648	253	457	378	1088
Tb927.10.3050	480	15	40	18	17	88	97	101	66	44	91	96	127
Tb927.10.3190	570	169	153	57	101	367	257	239	265	227	364	330	636
Tb927.10.3410	324	58	104	40	70	176	162	95	147	121	256	124	365
Tb927.10.4030	864	211	225	139	168	580	398	389	512	312	401	428	1062
Tb927.10.4190	303	38	40	5	4	87	31	15	13	55	74	13	17
Tb927.10.4350	183	0	2	5	7	4	5	19	37	1	3	24	58
Tb927.10.4360	339	13	287	139	283	52	77	250	371	29	26	47	105
Tb927.10.4410	462	112	200	43	70	124	118	128	168	182	300	149	354
Tb927.10.4960	240	66	63	2	4	112	80	8	3	154	205	12	9
Tb927.10.5190	948	487	699	390	651	453	391	452	887	195	544	1231	2716
Tb927.10.5410	273	64	79	46	53	123	104	219	243	48	94	172	326
Tb927.10.5720	507	30	57	24	30	176	165	181	193	51	52	132	274
Tb927.10.5730	594	129	175	58	44	345	252	246	238	106	135	180	301
Tb927.10.6270	396	33	42	12	17	80	58	26	66	37	72	37	106
Tb927.10.6420	537	53	36	11	7	123	102	18	20	235	316	42	44
Tb927.10.6430	378	1	4	4	2	32	32	1	13	20	12	6	14
Tb927.10.6470	552	56	159	17	47	158	203	42	77	74	187	52	303
Tb927.10.6580	1650	320	1029	210	351	1638	1119	419	772	378	478	680	1762
Tb927.10.7150	276	21	45	26	22	101	91	97	100	42	73	88	113
Tb927.10.7170	339	24	36	42	33	96	95	102	97	86	123	166	286
Tb927.10.7460	429	203	199	27	63	250	334	84	116	169	308	102	360
Tb927.10.7530	450	53	67	20	26	126	126	32	54	70	91	49	118
Tb927.10.7640	369	168	102	19	14	209	101	36	73	232	202	60	118
Tb927.10.7650	594	508	173	475	179	229	251	124	167	197	75	671	408
Tb927.10.7660	411	96	121	754	236	204	248	301	256	180	278	1882	1698
Tb927.10.7770	693	216	451	101	143	435	338	276	441	80	148	278	539
Tb927.10.7950	348	121	200	64	71	207	228	98	129	96	157	133	254
Tb927.10.8340	597	7	8	6	11	8	9	3	12	10	5	8	5
Tb927.10.8350	195	19	11	2	2	28	7	1	1	15	11	3	3
Tb927.10.9450	753	67	103	25	29	159	152	342	271	20	65	164	294
Tb927.10.9510	603	9	7	19	15	4	9	107	78	7	7	130	178
Tb927.10.9530	336	1	3	7	6	10	4	75	61	14	4	61	37
Tb927.10.9550	540	7	10	19	14	14	12	149	69	21	14	111	89
Tb927.10.9580	474	279	372	68	92	362	317	248	205	337	767	439	786
Tb927.10.9610	498	186	467	63	74	723	519	266	219	520	1216	348	652
Tb927.10.9630	483	233	389	52	48	334	358	218	187	705	1175	394	718
Tb927.11.10680	468	87	183	93	95	281	233	263	253	122	187	305	448
Tb927.11.10830	483	237	352	42	54	237	241	232	268	115	128	181	276
Tb927.11.11140	2979	415	848	165	330	1786	1399	660	600	596	886	745	1977
Tb927.11.11420	201	2	3	9	9	2	3	73	73	16	8	63	60
Tb927.11.11880	4116	945	2875	647	955	4190	3317	1416	1721	886	1018	1675	2739
Tb927.11.11970	333	94	190	26	58	269	246	41	56	165	317	81	308
Tb927.11.11990	483	40	77	15	37	132	132	27	28	112	297	91	249
Tb927.11.12010	498	72	57	18	24	126	70	15	18	148	163	32	40
Tb927.11.12130	510	160	131	245	253	125	172	287	304	272	515	380	710
Tb927.11.12140	357	123	116	212	217	106	102	275	309	132	325	359	610
Tb927.11.12730	453	325	187	31	33	203	123	55	67	237	351	99	262
Tb927.11.12990	432	126	123	43	54	215	173	94	130	133	184	187	398
Tb927.11.13010	591	1269	871	83	213	315	263	186	389	182	393	319	905
Tb927.11.13160	684	2	26	160	95	16	21	108	118	20	13	201	194
Tb927.11.13430	468	101	184	59	101	301	249	93	174	116	163	222	440
Tb927.11.13720	645	26	64	20	15	334	350	18	76	201	146	36	69
Tb927.11.14510	498	68	137	44	98	213	211	191	256	131	270	225	849
Tb927.11.15260	576	198	236	63	89	283	260	258	220	196	356	340	623
Tb927.11.15320	1866	362	644	228	310	1396	1058	1282	1186	573	1178	1839	3367
Tb927.11.15380	492	100	115	25	16	371	298	215	176	315	503	223	284
Tb927.11.15390	507	92	156	37	31	278	241	214	226	93	113	151	273
Tb927.11.15670	474	785	342	101	165	234	150	248	301	170	279	430	783
Tb927.11.15720	522	130	323	65	119	583	441	394	525	253	498	390	863
Tb927.11.16180	669	3	11	13	9	20	23	70	55	11	17	44	76
Tb927.11.16190	660	25	69	15	14	199	175	102	97	56	79	90	151
Tb927.11.16780	1041	274	553	186	472	651	812	695	950	550	1152	683	1708
Tb927.11.1730	873	876	592	196	258	668	540	313	551	454	938	836	1854
Tb927.11.17910	459	4	3	8	5	3	5	12	4	29	25	9	14
Tb927.11.1920	717	116	89	18	10	315	150	16	15	462	648	31	51
Tb927.11.2450	510	106	120	187	226	199	167	448	436	131	309	742	1228
Tb927.11.2480	564	104	200	54	91	279	252	433	414	349	742	394	637
Tb927.11.2870	483	142	301	109	171	494	519	505	623	197	319	443	1188
Tb927.11.3040	231	191	186	73	96	177	125	122	166	134	204	222	504
Tb927.11.3050	1071	593	794	102	223	911	577	370	685	287	533	381	1290
Tb927.11.3210	549	224	115	19	29	212	138	23	36	286	272	69	107
Tb927.11.3370	564	136	271	89	99	375	430	260	329	179	471	423	750
Tb927.11.3760	723	551	869	236	375	713	547	668	865	338	790	828	2288
Tb927.11.4070	675	0	4	22	43	21	16	76	115	22	15	261	489
Tb927.11.4310	348	165	217	15	49	165	145	52	122	46	46	40	172
Tb927.11.4440	726	62	94	28	19	256	166	13	30	235	274	19	26
Tb927.11.4760	819	489	485	64	135	399	306	97	179	259	792	161	582
Tb927.11.4790	495	424	277	22	58	234	249	38	76	194	646	99	352
Tb927.11.6650	714	76	81	33	33	449	329	122	158	390	398	179	295
Tb927.11.6860	549	549	1206	678	932	597	460	1025	1287	479	1007	1706	3207
Tb927.11.6880	534	113	243	112	153	171	210	293	412	205	360	437	815
Tb927.11.7190	660	961	620	15	66	270	290	113	242	51	157	81	265
Tb927.11.7650	1443	315	404	72	187	274	206	178	320	151	213	263	783
Tb927.11.7660	1533	125	256	74	143	298	220	150	253	92	165	217	564
Tb927.11.7670	1572	167	273	95	173	409	274	204	318	93	100	340	874
Tb927.11.7690	2802	203	469	172	309	616	582	387	604	375	380	664	1742
Tb927.11.7700	726	587	1160	180	293	322	230	292	617	164	382	1053	2026
Tb927.11.7810	717	325	458	107	251	422	523	253	387	807	1816	477	1404
Tb927.11.7910	552	370	328	23	68	201	184	67	126	118	252	123	378
Tb927.11.7990	492	59	42	14	22	121	79	55	56	176	113	87	117
Tb927.11.820	465	86	167	46	53	185	175	103	168	176	311	150	345
Tb927.11.8340	444	93	105	59	97	105	121	240	239	127	227	235	450
Tb927.11.8360	414	111	251	32	92	184	184	219	300	53	129	104	351
Tb927.11.8830	1050	231	522	59	131	512	379	298	406	93	113	273	603
Tb927.11.8840	534	16	29	22	29	116	106	77	85	34	46	81	187
Tb927.11.9380	513	109	143	62	67	365	307	212	170	108	156	157	231
Tb927.11.9410	492	259	398	43	97	270	175	192	247	104	127	151	430
Tb927.2.1600	933	297	353	28	47	416	431	32	86	121	274	84	236
Tb927.2.2090	2937	559	1822	392	785	1498	1322	1289	2673	200	323	707	2406
Tb927.2.2490	831	170	448	115	308	454	355	213	437	180	513	568	1564
Tb927.2.3330	492	11	12	27	30	44	24	152	126	19	15	100	162
Tb927.2.3340	648	11	28	95	57	15	15	181	195	19	27	221	436
Tb927.2.4440	714	1641	878	230	345	390	319	418	576	353	600	550	1203
Tb927.2.5710	594	2	4	8	10	8	17	14	30	10	7	22	26
Tb927.3.1650	528	62	87	115	230	145	127	305	364	103	215	436	819
Tb927.3.2590	918	18	14	43	61	37	45	230	196	20	15	258	658
Tb927.3.2720	942	269	319	528	863	395	359	810	1109	387	850	2482	3922
Tb927.3.2800	2007	213	355	298	259	682	534	669	735	320	553	1171	1950
Tb927.3.3210	540	167	193	48	73	194	209	109	202	165	271	125	403
Tb927.3.3600	477	130	177	80	162	142	119	82	206	124	219	244	661
Tb927.3.3700	468	587	160	81	116	204	163	99	155	188	326	348	684
Tb927.3.4010	591	44	65	156	138	165	202	232	242	79	90	396	574
Tb927.3.4180	1227	204	376	252	462	802	671	698	1326	204	345	713	1998
Tb927.3.4830	675	149	274	38	69	506	379	83	156	277	430	117	274
Tb927.3.5670	672	38	28	28	69	85	86	157	236	60	147	302	732
Tb927.3.5770	453	43	43	2	7	110	91	6	12	81	123	15	26
Tb927.3.5780	528	16	63	5	14	104	140	25	43	21	29	12	44
Tb927.3.600	699	21	20	65	87	24	31	80	145	31	55	276	530
Tb927.3.670	1449	383	520	154	435	675	458	410	914	377	859	862	2689
Tb927.4.1010	276	132	189	55	82	148	115	124	150	90	121	126	333
Tb927.4.1210	555	6	3	13	6	3	6	37	30	8	5	22	43
Tb927.4.1230	789	220	292	38	102	323	288	278	374	71	146	159	408
Tb927.4.1240	354	230	365	64	104	245	255	202	288	95	228	191	483
Tb927.4.2050	405	218	518	32	107	344	239	146	382	64	138	113	403
Tb927.4.2090	516	4	31	66	20	10	13	15	19	15	17	20	30
Tb927.4.2100	462	165	212	14	30	363	385	36	77	308	655	59	153
Tb927.4.2610	465	53	153	41	50	233	176	202	148	114	142	116	172
Tb927.4.2690	813	299	242	151	258	261	210	490	591	187	319	699	1328
Tb927.4.2810	798	143	398	74	84	621	542	614	514	277	479	397	614
Tb927.4.3480	552	608	377	229	257	411	313	233	352	604	905	998	1630
Tb927.4.3760	1206	271	294	192	270	536	498	660	737	232	522	1141	2005
Tb927.4.4390	555	150	264	80	184	252	250	227	419	129	333	490	1357
Tb927.4.4770	984	593	532	235	333	484	463	493	606	409	1033	812	1547
Tb927.4.4780	546	99	130	53	69	197	158	143	224	152	313	195	387
Tb927.4.4900	1509	291	1048	280	650	1377	1005	1142	1850	359	602	937	2721
Tb927.4.5060	816	190	571	210	494	475	402	827	1325	136	288	678	1712
Tb927.4.5220	963	316	734	229	397	667	476	482	978	122	259	662	1662
Tb927.4.5330	2652	254	661	129	354	2635	1409	678	1280	311	432	547	1593
Tb927.4.5440	744	5	5	11	7	32	25	26	22	64	26	36	16
Tb927.5.1040	594	272	258	114	138	379	256	327	466	202	331	432	937
Tb927.5.1050	813	335	729	154	340	577	432	536	811	300	677	718	1724
Tb927.5.1380	576	62	148	50	49	349	327	205	232	96	174	159	291
Tb927.5.1480	483	61	118	17	45	191	132	65	109	288	368	74	191
Tb927.5.1740	456	862	568	104	172	247	182	144	276	221	391	219	582
Tb927.5.2010	579	208	244	235	355	316	270	624	758	194	333	337	864
Tb927.5.2870	1443	95	180	68	128	670	515	185	178	173	256	159	451
Tb927.5.292b	741	81	96	46	43	71	113	27	55	38	96	41	145
Tb927.5.293b	882	25	37	16	31	82	64	34	59	50	53	49	332
Tb927.5.297b	684	25	80	22	62	143	143	83	147	33	27	48	170
Tb927.5.310	1224	77	120	73	79	230	224	94	206	74	148	174	503
Tb927.5.3100	765	189	453	88	140	572	450	264	364	125	254	263	926
Tb927.5.3130	1101	333	776	291	683	929	838	991	1817	336	616	698	2127
Tb927.5.3370	1701	897	1019	544	956	873	625	819	1794	389	654	1364	3547
Tb927.5.4000	474	13	7	21	24	18	8	135	84	18	17	84	146
Tb927.5.4010	915	171	96	93	143	44	29	225	284	42	67	294	633
Tb927.5.410	1182	183	263	66	92	290	279	95	202	92	173	109	301
Tb927.5.540	615	164	251	13	43	363	271	80	142	114	210	58	222
Tb927.5.620	1266	227	462	81	225	849	928	192	499	169	372	228	864
Tb927.6.1150	603	290	570	176	323	563	483	607	823	250	513	518	1333
Tb927.6.1300	567	146	264	115	93	597	612	273	256	408	509	559	920
Tb927.6.1790	528	252	263	240	331	293	397	554	583	277	858	590	1191
Tb927.6.2530	651	266	348	329	531	306	307	889	1003	387	555	766	1534
Tb927.6.2950	894	1106	757	650	827	825	676	1517	2254	506	1171	2560	4923
Tb927.6.3080	552	1737	732	504	676	410	372	1340	1693	374	741	2596	4965
Tb927.6.4110	555	314	278	65	169	308	308	323	463	190	416	355	998
Tb927.6.420	465	113	207	56	101	273	358	89	140	105	286	165	543
Tb927.6.4730	669	218	446	308	603	679	529	1030	1251	613	1003	1334	2497
Tb927.6.810	627	139	164	135	112	355	365	462	485	344	494	499	779
Tb927.6.860	2337	928	3100	659	1292	4345	4217	4831	6340	999	2315	2633	7395
Tb927.7.180	1314	7	14	9	19	37	44	57	43	30	19	25	47
Tb927.7.2430	594	206	145	39	84	205	186	142	215	141	273	178	532
Tb927.7.330	582	2264	1172	107	185	407	252	287	474	230	355	329	870
Tb927.7.3480	651	8	14	43	39	24	52	336	334	12	34	228	203
Tb927.7.350	720	148	217	94	186	488	336	367	575	224	475	470	1293
Tb927.7.3690	477	139	263	204	404	120	153	366	545	177	391	513	1011
Tb927.7.4690	960	92	153	54	67	339	290	89	181	133	144	134	294
Tb927.7.4720	717	161	214	95	170	220	149	172	310	81	131	205	455
Tb927.7.5070	1920	1458	1093	374	457	919	687	163	297	676	1067	1039	2460
Tb927.7.5800	663	457	494	527	574	259	229	987	1045	268	682	1812	3157
Tb927.7.5860	579	332	440	220	413	210	245	450	552	231	436	820	1457
Tb927.7.6010	552	23	45	52	53	102	59	115	104	46	62	182	230
Tb927.7.6020	465	12	17	1384	408	12	16	523	416	26	39	3322	2676
Tb927.7.6100	480	231	276	220	285	314	251	375	529	116	357	664	1595
Tb927.7.6330	516	323	285	75	178	221	265	126	204	559	812	243	695
Tb927.7.6430	606	126	143	16	7	452	329	19	39	359	627	33	76
Tb927.7.6690	1209	458	1134	298	591	1054	827	794	1222	391	616	716	2287
Tb927.7.6700	822	1171	1159	314	452	1102	841	439	722	870	1873	809	2436
Tb927.7.6710	483	140	165	45	98	229	188	123	148	201	311	204	450
Tb927.7.6780	555	182	324	80	156	423	403	94	212	254	304	213	493
Tb927.7.7020	555	257	305	61	149	281	272	245	363	313	546	243	539
Tb927.7.7100	3777	634	1836	584	877	6412	4935	2104	3418	1073	1130	1404	3231
Tb927.7.7310	663	109	126	33	70	288	191	68	162	172	268	83	275
Tb927.7.7350	207	122	180	26	54	148	150	28	68	72	83	31	99
Tb927.7.7370	318	315	246	44	84	225	173	38	104	104	124	120	292
Tb927.7.7390	303	90	102	11	30	174	136	33	34	148	185	79	178
Tb927.7.7510	738	615	334	47	96	262	364	90	169	116	364	154	507
Tb927.8.1760	561	339	400	155	217	281	240	180	299	259	435	394	878
Tb927.8.2320	615	978	1024	458	533	397	278	567	720	302	602	1403	1880
Tb927.8.3270	606	1038	625	152	211	364	390	324	436	302	872	708	1510
Tb927.8.3670	489	427	259	83	121	281	236	173	209	137	334	325	510
Tb927.8.3760	495	172	213	172	334	162	127	418	433	173	262	465	850
Tb927.8.4300	582	163	242	46	129	196	201	145	256	249	416	261	564
Tb927.8.4490	1266	140	367	372	518	519	434	1125	1448	211	441	1116	2077
Tb927.8.490	852	128	94	31	27	122	138	95	80	61	143	73	104
Tb927.8.500	945	82	84	16	23	144	138	78	66	97	203	77	114
Tb927.8.5340	588	24	32	87	63	69	40	172	152	42	77	326	415
Tb927.8.5790	474	369	635	62	114	577	381	151	254	256	432	193	451
Tb927.8.5910	915	98	221	119	185	301	238	395	480	96	172	484	1253
Tb927.8.5930	516	10	30	84	93	59	96	243	222	45	74	331	531
Tb927.8.6630	555	412	1024	656	1155	594	570	1903	2535	292	921	1751	4554
Tb927.8.7190	939	161	293	182	211	694	533	392	650	203	273	493	1262
Tb927.8.7370	1014	307	929	90	237	637	534	301	635	126	148	216	577
Tb927.8.7550	1533	165	420	187	345	1032	732	691	1326	196	211	504	1376
Tb927.8.7960	1341	601	475	960	854	803	703	1364	2009	663	1716	2741	5632
Tb927.8.880	2250	467	1340	585	968	2220	1527	4390	4652	504	766	2714	5865
Tb927.9.10650	303	94	136	87	140	202	211	199	396	72	148	411	823
Tb927.9.10990	588	142	259	41	131	301	227	206	319	165	350	182	661
Tb927.9.13160	522	39	55	49	62	82	101	350	243	125	341	298	519
Tb927.9.13200	570	5712	2772	2854	2285	477	447	1721	2403	139	263	2223	3189
Tb927.9.140	339	0	1	6	2	1	4	3	1	4	0	7	5
Tb927.9.14440	657	765	677	177	282	504	483	166	354	239	545	714	1423
Tb927.9.14510	396	110	141	10	22	268	322	38	76	469	1134	83	182
Tb927.9.15480	1653	207	329	169	348	462	463	365	640	238	700	495	1339
Tb927.9.15650	1041	543	355	378	488	430	278	617	1115	277	518	969	2425
Tb927.9.15690	381	3	6	7	20	7	4	54	80	3	7	34	100
Tb927.9.15850	687	194	82	261	204	83	117	87	138	187	344	243	422
Tb927.9.15870	699	288	192	688	671	147	146	410	603	112	269	818	1428
Tb927.9.15950	459	1	5	6	8	14	4	11	24	14	9	10	14
Tb927.9.16060	306	4	1	11	5	2	2	2	6	3	0	3	4
Tb927.9.16070	453	4	4	5	4	3	6	3	8	6	2	2	9
Tb927.9.16410	345	2	4	3	1	0	5	1	2	0	1	0	4
Tb927.9.16950	471	1	2	1	0	5	8	2	1	8	4	1	3
Tb927.9.17730	492	10	1	1	3	2	3	9	3	6	3	4	2
Tb927.9.17760	276	1	1	0	2	0	4	4	1	1	0	1	0
Tb927.9.17940	504	7	8	7	1	15	10	1	8	10	26	6	6
Tb927.9.2150	396	128	283	69	97	224	186	300	313	68	88	182	410
Tb927.9.2890	276	168	177	16	21	217	178	46	87	112	151	34	132
Tb927.9.2990	657	965	707	98	218	589	425	126	258	395	531	274	916
Tb927.9.3180	276	122	81	15	7	186	130	14	9	390	503	21	25
Tb927.9.3810	216	40	37	9	15	79	52	69	63	27	36	54	86
Tb927.9.4450	1971	276	1178	216	506	2097	1713	1381	2190	553	858	1176	3810
Tb927.9.6530	3066	672	1834	1430	1339	3051	2826	3930	4423	1273	1719	2296	4835
Tb927.9.7270	381	40	50	15	36	142	164	84	120	69	130	60	261
Tb927.9.7960	873	12	7	22	28	25	19	101	102	20	14	235	284
Tb927.9.8320	897	108	160	146	198	281	261	356	523	165	321	479	930
Tb927.9.8330	1458	173	509	298	482	1132	912	1082	1711	266	351	1297	2898
Tb927.9.8500	1059	705	1087	170	309	853	639	546	851	309	546	594	1500
Tb927.9.910	519	9	2	7	2	11	1	3	4	2	2	5	6
Tb927.9.920	582	3	2	5	4	5	2	1	3	10	4	1	0
Tb927.5.2000	1086	876	1031	971	1420	2865	2233	2941	3980	942	1433	1818	5256
Tb927.5.4020	819	387	375	356	500	365	208	576	756	124	244	492	949
Tb927.7.470	894	255	299	147	300	519	514	561	875	362	926	905	2256
Tb927.8.7970	1485	402	1106	609	1270	1372	1075	2710	4018	397	677	2269	6971
Tb06.3A7.270	3408	699	1743	960	1171	3760	3361	4400	4542	1113	1081	2157	2819
Tb11.02.5360	918	251	323	138	93	346	327	164	243	187	508	331	702
Tb11.02.5370	1140	358	383	53	83	371	345	224	281	233	391	200	481
Tb11.02.5430	1233	118	308	127	131	428	315	283	336	68	80	184	245
Tb11.02.5440	1614	202	478	111	204	476	382	350	571	126	192	326	801
Tb927.1.1040	510	203	141	40	62	154	140	120	163	103	186	129	283
Tb927.1.110	327	309	534	56	137	449	304	205	388	83	204	188	760
Tb927.1.1210	435	206	214	43	89	141	106	128	186	74	131	109	325
Tb927.1.1390	738	440	355	139	215	231	200	232	347	147	413	623	1145
Tb927.1.1420	1992	975	2322	1055	1818	2649	1822	3231	4053	797	1004	2934	6789
Tb927.1.1470	1758	352	1016	643	1132	1393	1235	2589	3334	429	788	1660	4489
Tb927.1.1610	813	194	275	52	99	196	199	306	349	134	263	235	591
Tb927.1.1640	1053	147	354	62	111	517	558	364	449	186	324	204	523
Tb927.1.1730	2082	469	1269	307	569	1460	1146	3027	4023	286	442	881	1568
Tb927.1.1750	1413	250	637	366	653	1159	872	2197	2426	296	565	2146	4924
Tb927.1.1840	1647	457	1180	443	841	1720	1588	2614	3355	346	505	1865	5128
Tb927.1.1850	1884	281	748	551	670	1392	1244	2441	2890	283	386	1537	3077
Tb927.1.1920	1326	225	424	197	378	983	820	1001	1388	271	326	567	1684
Tb927.1.2210	957	2356	2017	723	1171	737	487	950	1624	370	648	1136	3304
Tb927.1.2320	858	588	471	295	449	647	398	589	800	458	871	813	1853
Tb927.1.2640	957	1228	954	886	1359	641	596	1356	2086	548	1352	2427	5821
Tb927.1.2700	1233	1365	1362	1071	1480	1068	1154	1579	2298	866	2320	3249	7428
Tb927.1.2710	2142	703	1792	955	2002	2488	2168	2772	4011	1046	1937	3284	8620
Tb927.1.2730	1065	796	926	1303	1289	895	917	1606	2206	482	1278	3444	6110
Tb927.1.2750	507	512	959	232	441	403	306	472	787	111	105	484	1274
Tb927.1.2770	1212	300	499	569	642	1028	915	802	920	307	382	1171	2393
Tb927.1.2970	741	365	490	139	109	813	763	409	376	883	899	549	790
Tb927.1.2980	3417	363	996	263	367	2129	2452	944	846	636	1230	804	1658
Tb927.1.2985	297	720	298	79	69	202	227	127	114	130	210	142	173
Tb927.1.3040	813	330	515	85	124	461	366	193	214	136	222	196	270
Tb927.1.3050	1680	533	821	165	202	838	738	417	360	236	247	299	416
Tb927.1.3150	918	1216	1084	438	633	708	471	416	814	418	843	1681	3345
Tb927.1.3170	918	932	1262	282	499	597	384	378	697	228	303	702	1865
Tb927.1.3260	5661	917	1758	895	1027	4339	2996	1613	2413	1722	1305	1845	3152
Tb927.1.3270	2736	581	1503	1272	1796	2350	2210	776	1126	812	1308	2662	5603
Tb927.1.3290	2967	327	1216	443	799	1721	2015	800	1043	577	751	823	1581
Tb927.1.3390	489	1192	362	1238	1019	258	179	430	631	271	448	797	1460
Tb927.1.3400	1050	775	859	223	492	562	379	409	1006	400	710	636	2224
Tb927.1.3410	1314	1138	634	230	492	799	615	392	831	523	1263	827	2384
Tb927.1.3450	2376	755	1190	463	962	1955	1343	1693	2461	822	1426	1591	4639
Tb927.1.3560	2598	289	1179	135	433	1938	1807	596	1429	737	748	412	1451
Tb927.1.3810	363	1083	489	33	65	237	208	42	98	136	254	86	204
Tb927.1.3840	1971	596	1002	314	484	1693	1706	199	429	582	1010	1011	2713
Tb927.1.3860	3549	705	1295	353	530	2440	2421	269	472	1048	1086	663	1195
Tb927.1.3880	5214	685	1583	745	990	4274	4222	411	684	1504	1249	1081	1303
Tb927.1.3910	2724	634	1541	397	632	2338	2037	256	520	1067	957	864	1977
Tb927.1.3940	2739	488	1064	291	433	1609	1452	417	935	462	450	482	738
Tb927.1.4040	1620	692	867	309	562	1397	1219	501	973	350	493	371	1422
Tb927.1.4140	1110	233	315	99	199	333	203	135	291	185	375	278	904
Tb927.1.4160	501	650	625	127	234	332	230	169	373	212	339	310	919
Tb927.1.4230	1281	652	1487	296	717	1040	830	705	1509	208	389	961	3484
Tb927.1.4250	2370	572	1170	509	862	1618	1245	1194	1938	525	805	1484	3471
Tb927.1.4310	4917	1443	3874	1750	2422	5686	4450	8100	10793	1470	1444	2178	3853
Tb927.1.4340	2151	772	1568	998	2031	1357	1211	2672	3884	599	1218	3560	9405
Tb927.1.4370	1803	614	1332	509	818	1081	1030	1001	1706	579	1434	2045	4837
Tb927.1.4380	1593	278	735	211	396	1092	837	679	1007	350	606	907	2301
Tb927.1.4400	867	323	579	133	254	553	477	433	707	161	299	370	1026
Tb927.1.4410	2337	284	857	242	411	1103	1002	796	1411	156	210	352	956
Tb927.1.4440	636	168	292	77	128	352	337	230	404	252	380	285	642
Tb927.1.4450	3504	561	1242	521	717	3018	2631	1185	1825	1258	1975	1737	3841
Tb927.1.4470	1332	516	853	191	400	813	663	538	895	429	446	606	1470
Tb927.1.4500	888	996	1138	1032	1208	553	506	1554	1766	453	1009	1819	3630
Tb927.1.4680	996	536	713	533	739	412	367	1330	1733	174	481	1752	3671
Tb927.1.4700	960	864	1309	361	627	783	647	1315	1654	343	889	1232	3504
Tb927.1.4710	537	223	190	84	151	313	244	615	635	151	251	380	1100
Tb927.1.4720	1896	440	1025	262	526	1119	1044	2039	2359	372	893	1121	3612
Tb927.1.4730	477	1175	675	194	221	280	228	578	716	185	365	479	1203
Tb927.1.4740	3180	575	1553	620	1290	2265	1719	4674	5906	805	1312	3669	8747
Tb927.1.4760	3087	473	1142	437	817	1974	1604	3648	4308	532	861	1999	4793
Tb927.1.4800	1404	391	677	756	956	776	625	1929	2380	457	514	2727	4572
Tb927.1.560	1329	1131	1176	185	438	1001	769	530	1073	566	1415	692	2628
Tb927.1.610	909	678	554	184	483	331	325	584	1295	80	228	715	1505
Tb927.1.650	600	553	341	124	132	431	285	282	526	178	362	364	797
Tb927.1.670	1845	560	968	230	397	1432	1045	760	1155	570	583	548	1811
Tb927.1.690	732	822	777	185	341	614	466	392	732	340	706	586	1649
Tb927.1.730	1710	565	1074	99	192	972	775	592	957	347	642	380	1173
Tb927.1.740	1308	428	891	75	138	947	658	493	877	181	358	232	815
Tb927.1.790	2406	378	531	174	341	1052	776	364	591	511	719	647	2085
Tb927.1.830	2847	320	461	109	225	916	693	315	596	413	693	395	1279
Tb927.1.840	720	509	627	40	90	368	312	134	295	164	349	161	642
Tb927.1.890	771	292	257	49	88	201	220	108	224	146	469	296	566
Tb927.10.10000	1224	2041	7961	2223	5277	2293	2007	6222	7751	541	1553	6044	13208
Tb927.10.10020	1806	163	335	57	96	503	452	335	419	129	236	312	659
Tb927.10.10030	303	372	312	33	56	222	154	110	144	122	249	190	388
Tb927.10.10070	1668	433	423	163	227	497	346	319	461	151	313	592	1195
Tb927.10.10080	441	270	414	38	104	351	206	172	228	114	287	336	722
Tb927.10.10100	2469	289	756	310	411	1935	1649	909	1059	602	883	1196	2097
Tb927.10.10110	447	300	165	27	77	201	166	216	151	85	180	157	305
Tb927.10.10120	1725	1008	2575	257	1571	1323	1007	724	818	452	820	868	1728
Tb927.10.10150	1986	320	687	206	326	1349	913	847	921	203	326	617	1162
Tb927.10.10160	1167	260	730	143	238	605	473	460	555	181	371	441	928
Tb927.10.10180	903	357	523	125	170	701	612	322	331	342	622	289	634
Tb927.10.10300	1782	321	590	210	230	670	564	429	557	288	651	1019	1768
Tb927.10.10330	1674	674	1047	208	278	942	911	562	551	413	756	737	1414
Tb927.10.10370	549	582	724	81	135	564	530	360	422	221	551	411	632
Tb927.10.10430	1035	204	280	188	174	305	314	284	229	231	339	564	991
Tb927.10.10620	891	788	878	154	196	686	687	364	433	112	276	433	1310
Tb927.10.10630	783	633	860	147	197	621	563	326	411	128	303	675	1314
Tb927.10.10640	291	877	345	47	76	136	111	97	126	82	183	129	321
Tb927.10.10680	2982	499	738	271	427	2386	1621	956	1042	961	722	1060	1660
Tb927.10.10690	1152	149	275	144	124	463	347	278	324	119	136	227	376
Tb927.10.10710	1074	496	739	109	184	507	424	417	522	216	489	445	1091
Tb927.10.10720	906	459	920	92	224	539	414	371	443	312	638	429	1031
Tb927.10.10740	1935	355	616	369	469	1503	1209	622	639	734	636	1038	1503
Tb927.10.10780	645	841	707	106	228	313	265	233	395	103	270	334	705
Tb927.10.10820	1002	652	727	119	203	676	759	274	329	396	576	395	846
Tb927.10.10840	1710	283	534	177	241	1280	1464	443	438	652	814	601	1299
Tb927.10.11000	1017	542	793	96	233	637	452	268	376	272	458	273	843
Tb927.10.11010	897	440	486	575	353	540	411	299	395	154	284	587	1529
Tb927.10.11040	2313	567	977	414	492	1360	1195	476	731	438	587	591	1269
Tb927.10.11060	222	758	431	71	82	266	223	101	131	178	165	150	288
Tb927.10.11070	1254	560	666	273	387	810	734	214	373	372	700	884	1993
Tb927.10.11090	2055	227	473	147	224	1060	948	300	489	351	423	383	465
Tb927.10.11110	2322	454	914	305	509	2006	1605	490	788	541	597	861	1338
Tb927.10.11120	657	649	505	91	155	425	371	137	242	140	282	231	350
Tb927.10.11130	2934	581	1256	398	691	2337	1735	580	920	653	772	1322	2864
Tb927.10.11190	1461	141	307	39	81	386	428	80	180	132	129	78	262
Tb927.10.1120	1842	395	964	231	467	1304	859	806	1238	489	443	717	1834
Tb927.10.11200	357	432	409	48	55	350	316	71	121	136	237	129	240
Tb927.10.11210	1416	370	697	107	164	998	942	163	257	512	665	295	764
Tb927.10.11230	972	265	384	65	126	437	387	92	218	95	110	103	266
Tb927.10.11240	1194	149	477	48	109	312	242	106	246	49	93	133	300
Tb927.10.11250	2619	496	1442	69	180	955	903	227	587	151	271	253	459
Tb927.10.11290	1044	247	301	18	23	331	249	41	71	237	452	70	124
Tb927.10.11330	687	1221	971	84	187	510	445	125	291	224	666	273	1086
Tb927.10.11340	4161	499	1520	207	364	2521	2254	384	923	339	510	417	859
Tb927.10.11370	441	281	373	13	30	153	105	22	80	68	117	53	148
Tb927.10.11380	1173	290	430	38	91	503	428	138	261	207	224	168	523
Tb927.10.11400	1239	646	633	211	266	1020	820	194	386	582	593	580	1215
Tb927.10.11410	1116	475	763	209	269	1363	1469	159	329	862	903	535	1160
Tb927.10.11420	2181	731	1296	370	469	2579	3033	312	505	1724	1879	934	2264
Tb927.10.11430	921	114	177	35	99	238	276	121	258	85	131	102	372
Tb927.10.11470	4086	551	791	533	649	2324	2103	547	784	1018	1083	1463	2707
Tb927.10.11480	1824	286	508	178	216	893	839	241	387	299	360	289	583
Tb927.10.1150	3003	297	702	232	331	892	793	668	901	330	400	637	1456
Tb927.10.11500	648	151	260	50	52	244	232	71	103	85	126	75	220
Tb927.10.11510	1071	336	718	55	156	800	686	173	315	246	460	215	753
Tb927.10.11520	354	1224	485	94	208	221	170	95	272	110	212	179	687
Tb927.10.11530	306	593	386	112	181	168	138	113	223	113	212	159	597
Tb927.10.11550	2229	481	955	147	440	1321	1000	488	1046	456	626	555	1692
Tb927.10.11560	1200	291	379	406	363	907	504	454	600	379	410	1470	2204
Tb927.10.11570	2160	614	958	410	511	1469	926	749	925	642	790	908	1763
Tb927.10.11600	1800	280	505	101	176	844	533	586	722	241	273	325	717
Tb927.10.11640	1287	296	597	257	522	579	472	588	1050	153	495	1413	2671
Tb927.10.11650	486	146	337	37	84	246	216	128	196	62	185	164	525
Tb927.10.11660	1203	117	334	160	150	461	347	238	336	116	112	349	788
Tb927.10.11670	759	244	482	118	154	506	409	307	450	234	517	381	855
Tb927.10.11690	1455	372	763	133	258	821	690	568	853	303	513	660	1670
Tb927.10.11720	2343	351	909	215	303	1213	1098	893	1242	209	266	629	1235
Tb927.10.11750	669	284	688	97	197	468	468	459	626	90	191	278	567
Tb927.10.11770	390	1802	1437	763	936	254	260	417	905	183	535	1931	3426
Tb927.10.11780	3492	578	2187	347	759	2292	2107	1722	2885	371	848	1405	3426
Tb927.10.1180	1446	259	603	99	209	510	484	413	495	133	234	326	717
Tb927.10.11810	1917	461	946	136	229	946	777	744	982	395	799	775	1855
Tb927.10.11830	1047	188	616	1076	521	942	717	1919	1350	620	457	684	894
Tb927.10.11880	2130	630	1168	267	421	1486	1230	880	1092	791	648	957	1451
Tb927.10.11890	951	507	626	148	205	521	473	204	274	252	480	740	1556
Tb927.10.1190	2154	340	695	357	510	1536	1251	798	919	416	870	1748	3825
Tb927.10.11900	504	346	241	68	73	265	284	114	120	174	319	220	454
Tb927.10.11910	1302	213	436	157	194	639	812	410	441	533	989	619	1216
Tb927.10.11960	978	265	532	83	191	524	342	409	580	125	296	413	1211
Tb927.10.1200	1038	520	637	93	210	560	504	348	605	270	354	367	947
Tb927.10.12010	396	448	289	51	150	238	185	360	426	101	271	322	756
Tb927.10.12030	753	327	503	111	256	533	472	489	646	210	504	443	1207
Tb927.10.12060	4482	708	1898	654	987	4157	3094	3235	3598	1362	2024	3931	8140
Tb927.10.12080	783	360	431	193	309	422	395	691	869	285	764	1087	2259
Tb927.10.12110	354	449	380	84	156	303	243	267	340	203	586	506	1009
Tb927.10.12130	2352	366	677	432	524	913	752	839	852	326	546	1539	2945
Tb927.10.12140	2376	335	605	470	636	1980	1750	1308	1134	1233	1226	2044	3560
Tb927.10.12150	1356	234	260	203	272	699	628	648	462	452	494	813	1012
Tb927.10.12160	1113	333	392	165	182	819	658	550	427	572	907	820	1117
Tb927.10.12180	2109	292	770	234	363	1410	951	1187	1056	416	543	1166	1854
Tb927.10.12200	678	172	409	91	118	467	466	331	318	155	339	306	605
Tb927.10.12220	1110	500	777	105	154	722	638	551	438	170	340	444	827
Tb927.10.12230	1302	507	664	140	165	697	661	621	482	248	385	597	740
Tb927.10.12250	2379	681	983	299	371	1010	809	1077	811	409	523	998	1548
Tb927.10.12270	807	165	144	122	138	513	425	232	161	195	117	265	484
Tb927.10.1230	1029	246	597	194	273	1035	758	664	829	296	344	710	1619
Tb927.10.12300	402	380	367	57	87	218	224	204	171	171	364	182	331
Tb927.10.12340	2679	219	272	222	254	952	801	577	510	494	614	904	1707
Tb927.10.12350	372	379	315	68	109	180	115	127	204	110	265	275	608
Tb927.10.12360	513	171	457	69	112	506	344	259	393	270	615	505	1191
Tb927.10.12390	777	825	764	91	176	403	337	330	435	140	363	346	1085
Tb927.10.1240	759	540	598	239	301	509	345	454	628	273	376	1028	1529
Tb927.10.12410	687	1684	788	86	177	491	275	254	403	382	778	440	1135
Tb927.10.12430	1950	849	1184	236	552	1719	895	835	1461	376	449	832	2628
Tb927.10.12460	444	377	324	136	193	288	287	209	276	209	314	348	888
Tb927.10.12470	1584	498	729	235	392	1178	1069	603	688	632	689	696	1652
Tb927.10.12480	1053	279	559	257	345	947	714	419	443	540	872	1310	2456
Tb927.10.12520	2553	425	1318	268	363	1683	1391	1159	1417	412	799	923	2303
Tb927.10.12550	891	663	439	43	56	850	714	291	223	1143	2046	361	658
Tb927.10.12590	2802	495	1033	113	226	4721	2992	1027	1410	358	471	355	658
Tb927.10.12630	657	593	687	91	149	431	362	279	419	208	587	360	844
Tb927.10.12690	1047	295	667	260	358	557	435	697	1058	177	268	579	1436
Tb927.10.1280	522	688	427	93	105	252	168	213	245	91	238	289	689
Tb927.10.12870	3264	478	1110	171	348	1918	1386	760	1367	395	497	548	1333
Tb927.10.12880	1323	684	768	152	365	592	499	333	503	427	714	569	1712
Tb927.10.1290	252	70	84	25	39	79	56	56	84	27	59	115	204
Tb927.10.12900	471	274	213	31	46	218	144	68	78	71	108	81	156
Tb927.10.12910	2817	319	620	219	279	1358	1050	406	480	472	516	669	1055
Tb927.10.12920	2916	559	1032	272	444	2013	1673	640	937	545	614	752	1350
Tb927.10.12950	2880	353	914	197	311	1523	1389	709	1115	167	297	566	859
Tb927.10.12970	912	214	381	78	206	377	338	265	435	106	280	251	828
Tb927.10.13070	3756	258	569	267	319	1395	1332	860	949	350	453	851	1178
Tb927.10.13090	1764	300	658	222	355	1463	1224	782	1188	376	626	921	1863
Tb927.10.1310	2835	719	1216	418	565	1943	1586	1195	1386	772	800	1050	2066
Tb927.10.13100	1317	175	551	101	220	722	674	452	643	125	250	506	1082
Tb927.10.13140	546	749	684	117	231	255	238	249	408	64	146	244	806
Tb927.10.13150	2559	376	883	140	352	1139	926	933	1020	295	462	773	1588
Tb927.10.13170	1032	91	334	85	138	347	333	226	321	101	160	347	707
Tb927.10.13180	3711	809	2074	363	580	2689	2493	1482	1870	648	905	1388	2208
Tb927.10.1320	2148	315	670	395	589	1430	999	919	1048	362	615	1373	2985
Tb927.10.13230	1371	415	672	179	296	1015	835	752	834	311	622	916	2078
Tb927.10.13240	1788	345	976	205	283	1032	852	1031	1126	405	797	1410	2681
Tb927.10.13250	5733	1350	2513	1447	1005	4567	3428	3434	3698	1474	1664	2478	3911
Tb927.10.13260	3474	469	934	390	487	1847	1257	1597	1669	574	680	1609	2628
Tb927.10.1330	1809	260	566	205	326	856	723	796	974	157	284	529	1050
Tb927.10.13340	432	591	254	151	177	161	136	157	250	112	168	415	618
Tb927.10.13350	3354	523	1054	352	532	2071	1575	1345	1774	655	696	1336	2672
Tb927.10.13380	2142	608	857	169	323	953	832	755	880	404	963	969	2390
Tb927.10.1340	1626	292	520	217	325	943	671	800	933	316	389	718	1531
Tb927.10.13440	1569	380	674	177	244	604	523	434	461	302	483	812	1793
Tb927.10.13450	1803	284	877	147	242	1830	1453	636	711	337	503	532	1242
Tb927.10.13470	2649	525	889	316	323	1584	1219	916	1020	585	809	1950	2969
Tb927.10.1350	1953	337	741	264	400	1207	866	757	1103	205	226	711	1416
Tb927.10.13520	1608	669	1092	219	377	1285	1130	600	739	410	450	786	1692
Tb927.10.13550	3141	414	1414	454	630	3046	2776	1253	1121	874	2149	3434	6101
Tb927.10.13590	2832	523	1081	371	554	2260	1590	1415	1680	427	706	1454	2863
Tb927.10.13640	1371	183	384	171	246	390	355	494	663	105	194	487	935
Tb927.10.13660	2220	414	874	279	537	1152	983	814	776	443	733	1012	2823
Tb927.10.13690	2055	779	1047	606	840	1724	2256	856	912	2404	4305	3460	8056
Tb927.10.1370	852	563	668	195	290	633	420	453	522	305	392	459	998
Tb927.10.13710	996	977	1673	663	1101	724	549	1643	1983	111	293	1509	2270
Tb927.10.13750	888	266	322	48	95	370	336	233	298	162	267	257	587
Tb927.10.13760	513	70	163	24	55	178	182	121	139	45	87	106	315
Tb927.10.13770	342	492	232	101	77	112	76	104	114	98	158	230	376
Tb927.10.13810	342	1089	497	80	105	177	123	145	179	117	203	191	503
Tb927.10.13840	1029	529	794	165	248	939	788	425	423	396	923	528	1057
Tb927.10.13850	1143	646	1295	97	213	898	740	465	541	305	656	515	1090
Tb927.10.13880	3261	645	1337	397	535	2457	1988	1383	1252	838	1545	1775	3005
Tb927.10.13890	1812	298	592	332	403	1334	970	807	812	528	811	1437	2579
Tb927.10.13910	603	833	930	145	222	546	462	299	319	294	459	544	1112
Tb927.10.13920	372	1423	728	203	234	491	328	243	353	373	435	582	1303
Tb927.10.13980	621	722	497	66	128	343	302	293	253	182	361	308	735
Tb927.10.13990	1086	325	620	169	217	568	569	576	535	223	477	646	1358
Tb927.10.14030	1350	2480	2048	779	868	812	810	1160	1649	490	1478	3015	3356
Tb927.10.1410	735	674	973	105	346	381	326	448	874	73	244	243	925
Tb927.10.14130	459	277	547	83	135	422	346	352	405	104	226	385	637
Tb927.10.14190	1383	311	852	206	381	979	747	925	1088	155	225	703	1449
Tb927.10.14220	1026	227	760	73	174	485	507	811	931	71	194	321	671
Tb927.10.14250	870	629	923	79	163	490	509	562	658	138	335	388	938
Tb927.10.1430	738	282	452	54	144	353	236	260	467	143	327	254	966
Tb927.10.14310	1014	537	1042	197	296	806	684	814	914	288	464	697	1114
Tb927.10.14330	3123	653	1745	234	543	2329	1591	1847	2981	322	558	656	1822
Tb927.10.14340	3522	569	3040	351	2075	4891	3362	1655	2364	693	1004	998	2762
Tb927.10.14350	294	750	350	45	62	155	128	169	154	81	170	155	320
Tb927.10.14370	363	411	417	38	60	215	205	191	245	81	245	115	265
Tb927.10.14380	2586	442	1182	318	493	2035	1824	1509	2062	393	765	1320	2894
Tb927.10.14390	1668	1136	2634	212	575	1539	1247	1178	1977	423	867	862	3084
Tb927.10.14400	3342	501	1439	313	542	2210	1905	1840	2275	624	951	1135	2911
Tb927.10.14430	2763	882	2326	834	1266	3365	2699	3041	4274	1075	1799	3550	7751
Tb927.10.14450	1227	216	464	168	355	864	667	889	1342	452	1012	852	2106
Tb927.10.14480	2598	469	1302	328	586	2553	1972	1910	2984	598	701	1205	3441
Tb927.10.14490	1263	529	1579	382	768	874	666	1136	1626	177	329	946	2677
Tb927.10.14500	1014	478	1591	235	597	1168	819	993	1862	283	370	869	2473
Tb927.10.14510	2565	623	2004	333	592	2136	1819	1452	2070	557	893	906	2518
Tb927.10.14560	2010	412	857	274	443	1092	670	1170	1564	355	446	1046	2482
Tb927.10.14570	2157	557	1300	230	526	1107	651	758	1464	340	460	603	2256
Tb927.10.14590	936	281	538	224	358	522	292	330	640	341	457	885	2316
Tb927.10.14640	663	724	456	85	165	284	168	178	352	151	333	255	671
Tb927.10.14650	375	1445	602	42	118	239	170	129	236	217	404	176	584
Tb927.10.14760	570	900	1071	90	262	362	286	222	500	89	137	197	687
Tb927.10.14860	2142	574	1714	108	237	1269	1243	317	741	270	611	325	1210
Tb927.10.14870	2046	792	1174	205	418	1081	890	293	700	418	882	675	1975
Tb927.10.14880	2553	316	640	108	298	1169	934	422	723	366	633	361	1678
Tb927.10.14900	1722	254	769	235	513	1639	1334	682	1140	631	864	965	2714
Tb927.10.150	603	354	645	103	230	2397	3003	335	952	757	1017	287	1097
Tb927.10.15000	1269	251	807	83	232	1230	934	502	913	535	327	254	1191
Tb927.10.15040	1569	242	542	192	469	1473	1194	1165	1840	469	1072	854	2831
Tb927.10.15070	405	112	154	42	87	208	206	147	245	267	583	195	574
Tb927.10.15080	4905	587	1888	652	994	3956	3293	1722	2674	1148	1371	1952	5011
Tb927.10.15140	375	822	909	100	246	311	272	217	472	191	514	361	1384
Tb927.10.15160	2634	415	856	408	603	1538	1166	1284	1963	571	861	1734	3911
Tb927.10.15190	1983	318	730	334	413	1125	855	1011	1976	331	322	949	1838
Tb927.10.15200	720	254	443	116	189	429	301	429	638	183	258	366	781
Tb927.10.15230	813	1423	1538	245	366	672	561	520	787	295	611	667	1637
Tb927.10.15240	3645	268	854	290	541	1592	1388	1091	1784	414	570	908	2312
Tb927.10.15280	3594	343	853	206	349	1307	994	795	1109	262	335	584	1225
Tb927.10.1530	2448	375	696	366	519	1479	1111	1035	1204	407	544	777	1860
Tb927.10.15320	315	1402	622	120	157	411	495	422	438	369	830	429	1271
Tb927.10.15330	1818	568	1294	277	483	1084	1027	1233	1312	434	1143	1425	3849
Tb927.10.15420	1173	637	1011	340	416	823	576	1325	1364	298	472	874	1800
Tb927.10.15430	1665	553	965	328	492	1054	853	1724	1647	263	532	926	1999
Tb927.10.15440	858	335	481	292	487	644	512	964	1267	153	344	1262	2326
Tb927.10.15450	1449	350	759	253	381	1175	896	1296	1341	300	559	1275	2935
Tb927.10.15460	1350	153	323	92	140	552	481	598	621	152	246	444	789
Tb927.10.15470	1446	154	321	97	130	522	361	540	521	154	199	339	610
Tb927.10.15510	606	341	320	66	88	243	215	405	384	199	446	280	514
Tb927.10.15550	3522	432	1469	448	736	2498	2207	2721	2680	496	642	1524	2284
Tb927.10.1560	2484	637	1132	155	359	1545	1213	427	1002	344	424	377	1058
Tb927.10.15660	2340	261	822	229	460	1674	1320	2198	2190	249	334	995	1718
Tb927.10.15670	2055	208	540	194	321	539	443	1148	1164	185	258	686	1347
Tb927.10.15680	7200	912	2254	1034	1618	4795	4249	7536	6701	1320	1407	3462	4716
Tb927.10.15740	1554	640	753	123	204	494	469	881	786	285	562	714	1357
Tb927.10.15770	1395	482	465	292	413	763	518	1127	1278	142	186	633	746
Tb927.10.15780	2343	233	491	217	236	846	671	949	887	220	207	582	743
Tb927.10.15790	438	618	496	50	70	163	135	172	209	40	98	147	214
Tb927.10.1580	345	719	340	52	71	140	109	30	83	116	253	121	353
Tb927.10.15810	624	186	164	56	74	182	202	238	202	61	123	176	273
Tb927.10.15820	795	239	332	93	99	316	280	351	328	106	170	237	286
Tb927.10.15830	801	572	673	181	286	775	524	634	563	275	364	592	939
Tb927.10.15840	2595	321	579	383	344	1007	812	1001	897	288	310	758	902
Tb927.10.15860	471	75	141	50	78	147	114	176	131	187	130	167	173
Tb927.10.15890	1254	104	165	78	107	166	126	192	231	98	105	266	528
Tb927.10.15930	1458	91	206	117	172	306	249	423	390	79	129	504	947
Tb927.10.15960	693	301	325	123	118	214	172	256	308	93	98	258	534
Tb927.10.1600	1074	509	409	57	152	422	338	66	172	400	809	186	561
Tb927.10.16020	942	381	511	101	142	713	752	455	434	369	1130	790	1200
Tb927.10.16050	540	604	458	65	99	285	199	261	234	224	393	380	621
Tb927.10.16060	348	1150	644	166	192	394	224	257	262	235	385	493	818
Tb927.10.16080	378	1152	1078	99	137	448	349	234	292	275	530	387	671
Tb927.10.1610	444	273	454	22	103	252	256	61	166	122	312	108	378
Tb927.10.16180	831	83	169	61	74	281	256	154	139	141	110	188	275
Tb927.10.1650	519	62	98	16	7	191	206	16	42	148	403	72	119
Tb927.10.1660	888	783	570	26	36	567	415	27	67	461	1162	153	193
Tb927.10.1700	1596	333	743	87	134	997	833	124	276	302	642	236	601
Tb927.10.1730	1074	872	1004	136	175	663	531	73	155	333	683	252	626
Tb927.10.1740	1149	476	677	89	145	542	491	38	123	174	228	182	436
Tb927.10.1750	729	199	247	52	65	245	214	28	53	126	106	81	181
Tb927.10.1800	1026	398	300	79	162	272	283	108	212	252	811	477	888
Tb927.10.1810	321	531	187	39	65	86	81	27	59	83	211	76	216
Tb927.10.1820	795	285	379	51	128	708	669	124	229	386	1058	447	1144
Tb927.10.1840	1551	430	632	128	253	1104	1141	225	316	464	717	321	1079
Tb927.10.1850	1302	298	787	1173	389	1178	1073	1520	1487	7154	2218	2471	2018
Tb927.10.1880	576	606	620	67	150	309	284	56	136	192	476	187	646
Tb927.10.1930	1944	1342	1238	1273	705	1493	1140	428	677	698	1112	1240	3019
Tb927.10.1960	2247	543	940	165	268	1326	969	491	841	529	621	560	1445
Tb927.10.1980	2121	398	1084	209	390	1150	995	362	766	280	538	590	1857
Tb927.10.2030	1842	1127	1309	561	659	1095	1047	547	867	669	1399	1696	3701
Tb927.10.2050	1239	676	779	284	354	824	632	374	569	459	752	745	1376
Tb927.10.2060	2901	546	1051	241	520	1443	1356	785	1297	342	457	580	1537
Tb927.10.2070	600	485	426	44	126	257	214	118	228	164	387	267	814
Tb927.10.2080	750	458	363	60	111	246	188	145	261	106	201	273	748
Tb927.10.2150	645	512	402	122	149	351	236	336	474	235	547	455	1076
Tb927.10.2160	516	355	477	253	405	169	134	318	516	30	99	463	853
Tb927.10.2180	1425	161	310	104	187	378	287	513	600	124	190	296	869
Tb927.10.2200	1017	642	680	403	695	637	607	686	1159	205	462	1184	2985
Tb927.10.2260	2355	267	899	238	416	919	933	1425	1980	168	337	897	2571
Tb927.10.2280	1524	167	283	142	245	402	369	512	713	115	171	326	920
Tb927.10.2300	579	233	348	62	196	376	383	347	422	145	427	419	1069
Tb927.10.2310	1446	766	693	190	436	741	744	674	1006	236	453	657	2234
Tb927.10.2320	1146	461	723	197	329	455	483	564	737	170	368	534	1563
Tb927.10.2330	831	195	457	589	920	433	343	1404	1751	120	287	1507	3072
Tb927.10.2380	2751	481	1284	381	678	1418	1057	1857	2567	325	464	1372	3703
Tb927.10.2460	2154	1061	1042	123	233	1142	1215	374	553	721	2255	647	1446
Tb927.10.2470	1653	811	1148	174	253	1095	966	313	482	489	1302	944	1922
Tb927.10.2480	2859	264	675	211	244	1434	1263	325	472	495	914	707	1795
Tb927.10.250	2172	257	710	138	316	1371	1065	532	1010	196	326	344	1130
Tb927.10.2510	1578	735	906	181	401	624	509	256	568	291	513	667	1826
Tb927.10.2580	885	547	448	118	285	397	253	272	576	136	277	574	1308
Tb927.10.2590	2436	177	275	91	185	967	683	322	619	262	484	403	1316
Tb927.10.260	234	354	158	23	46	120	121	68	121	46	102	68	231
Tb927.10.2600	1755	218	301	84	159	823	509	370	704	215	326	329	1084
Tb927.10.2630	834	683	562	98	190	371	294	332	569	146	384	396	907
Tb927.10.2650	3528	460	1454	356	794	2061	1363	2113	3211	349	441	963	2209
Tb927.10.2660	567	299	554	229	451	399	245	431	746	125	292	617	1421
Tb927.10.2670	366	252	369	59	144	288	227	128	269	80	164	268	742
Tb927.10.2680	1728	705	1348	243	528	1305	910	570	1059	434	726	981	3341
Tb927.10.2690	2013	610	1205	219	515	1337	1044	620	1089	500	1097	897	3216
Tb927.10.2720	1206	311	733	143	305	841	555	526	820	248	326	659	1908
Tb927.10.2730	885	1171	2186	241	469	1167	770	486	947	411	781	779	2020
Tb927.10.2760	2169	493	1399	248	507	1071	793	683	1121	471	947	1366	3514
Tb927.10.2790	3207	665	1399	314	514	1896	1551	822	1149	581	941	953	2587
Tb927.10.2810	1017	901	2065	623	1198	667	520	1018	1739	238	488	2360	4439
Tb927.10.2820	1491	394	529	244	422	801	616	448	706	514	744	910	2624
Tb927.10.2830	411	901	505	86	155	227	222	118	222	214	450	357	825
Tb927.10.2860	2343	393	1031	152	354	1031	871	649	979	339	547	580	1558
Tb927.10.2870	2490	240	847	176	340	1320	1127	891	1382	315	488	638	1764
Tb927.10.2930	2250	358	884	223	457	1129	979	1226	1870	280	265	578	1616
Tb927.10.2940	1065	805	1057	301	432	505	485	786	1129	187	607	1367	2522
Tb927.10.2950	5604	632	1708	558	779	3387	2706	2886	3218	688	1012	2397	3384
Tb927.10.2970	348	3512	2182	1984	1855	409	426	955	2041	213	364	3440	5463
Tb927.10.300	765	243	309	88	138	432	352	248	453	175	442	420	847
Tb927.10.3020	2322	750	1571	451	799	2681	2266	2098	2130	606	852	1697	3182
Tb927.10.3070	717	578	590	60	97	543	494	224	198	464	1233	515	859
Tb927.10.3090	2502	317	983	216	335	2040	2052	867	682	707	1727	1598	3600
Tb927.10.3130	2355	488	1303	123	279	1282	1123	771	879	409	772	844	1821
Tb927.10.3160	393	184	279	56	58	297	188	224	276	72	122	103	266
Tb927.10.3180	1347	267	408	119	330	950	675	639	711	493	1074	789	1810
Tb927.10.320	396	222	169	40	52	200	168	136	207	111	212	145	390
Tb927.10.3290	822	348	486	160	277	501	357	552	604	241	454	723	1862
Tb927.10.330	1308	400	496	89	200	599	498	417	678	307	577	445	1452
Tb927.10.3320	1671	388	636	184	258	939	702	1185	1375	358	566	777	1496
Tb927.10.3330	1050	206	555	98	165	669	581	793	1186	59	130	236	547
Tb927.10.3350	1638	321	987	232	479	959	798	1066	1407	458	1200	1454	3425
Tb927.10.3400	1362	300	847	197	522	1331	1216	811	1236	331	815	731	2688
Tb927.10.3430	1854	871	1428	586	897	1256	1111	1479	2160	1067	2396	3579	6562
Tb927.10.3470	2427	634	1185	386	668	1504	1299	1624	2039	1040	2196	2470	5490
Tb927.10.3480	2067	541	1210	278	600	1187	1072	1466	2004	412	982	1706	4325
Tb927.10.3530	1149	355	447	267	460	563	601	581	845	657	1756	1903	3643
Tb927.10.3540	681	390	546	265	346	349	295	541	698	141	441	856	1649
Tb927.10.3590	1680	421	1118	123	263	1059	958	1095	1180	332	682	675	1555
Tb927.10.360	912	542	622	149	324	628	397	404	725	415	898	908	2775
Tb927.10.3600	1620	167	337	208	310	958	782	1161	1235	390	908	885	1986
Tb927.10.3610	1497	302	562	187	328	613	477	790	955	328	688	980	2444
Tb927.10.3630	651	87	211	48	56	328	349	301	293	101	259	232	545
Tb927.10.3640	855	548	879	78	165	487	365	250	374	290	683	438	964
Tb927.10.3670	1467	490	970	237	545	1162	994	1191	1701	430	1238	1920	5703
Tb927.10.3680	867	604	867	658	942	615	542	918	1262	606	1331	2392	4706
Tb927.10.3720	1527	224	537	109	315	633	552	640	892	183	366	544	1653
Tb927.10.3730	2019	303	924	206	351	915	713	827	1008	316	467	791	2043
Tb927.10.3740	1443	326	604	236	381	1087	876	827	874	519	1074	1238	3167
Tb927.10.3750	1557	260	599	272	703	1405	964	1111	1494	632	1739	3046	6227
Tb927.10.3780	3069	336	1180	152	365	2505	1919	1522	2039	433	708	786	1955
Tb927.10.3790	11706	1258	3257	1058	1567	9469	8388	5744	7097	2482	3804	4510	8902
Tb927.10.3850	1911	215	575	231	613	579	613	900	1468	174	448	843	2440
Tb927.10.3880	2286	425	1108	236	443	1237	908	1217	1874	447	958	1538	3714
Tb927.10.390	450	610	669	106	182	572	432	273	431	252	553	417	1421
Tb927.10.3910	1440	473	770	229	444	1261	999	838	1370	887	2544	1574	4110
Tb927.10.3950	1044	492	679	596	819	477	404	1099	1487	354	678	1522	3142
Tb927.10.3960	468	658	375	165	206	171	150	204	278	175	382	316	755
Tb927.10.3970	1551	876	969	513	1074	1114	989	1133	1628	1145	2433	2105	4522
Tb927.10.400	480	469	341	414	438	370	240	330	558	427	856	1404	2080
Tb927.10.4020	630	125	177	57	71	292	170	262	295	135	193	195	473
Tb927.10.4060	1107	636	733	234	340	802	583	834	1251	374	568	912	2070
Tb927.10.4090	240	177	131	20	35	114	111	30	73	65	118	73	127
Tb927.10.410	1434	307	372	582	684	424	344	572	768	483	1011	1722	2670
Tb927.10.4100	2076	344	661	170	259	1198	923	459	762	391	401	520	1062
Tb927.10.4140	222	1105	540	63	93	292	289	86	167	315	497	178	489
Tb927.10.420	2730	1015	1416	480	1074	1909	1633	1516	2440	1167	2970	2797	7554
Tb927.10.4200	2595	307	934	92	231	1152	1221	306	588	230	455	420	1095
Tb927.10.4210	984	351	514	34	100	666	575	193	324	131	314	155	636
Tb927.10.4220	930	684	601	58	124	664	520	174	342	273	726	179	702
Tb927.10.4230	864	346	552	64	87	473	373	166	265	233	553	197	761
Tb927.10.4240	363	3692	2275	156	407	383	277	174	592	230	463	454	1375
Tb927.10.4260	1413	2019	1189	219	341	727	681	349	515	648	1773	808	1761
Tb927.10.4290	828	430	619	83	153	595	469	212	311	153	273	384	869
Tb927.10.430	1122	2636	1420	350	659	609	476	678	1088	483	962	1160	2908
Tb927.10.4320	1992	138	457	56	105	539	468	252	374	119	165	180	414
Tb927.10.440	405	343	287	115	163	203	144	232	401	158	353	390	928
Tb927.10.4470	3156	482	1061	184	429	1427	1012	946	1526	463	618	779	2264
Tb927.10.4490	2973	392	1070	132	406	866	706	846	1478	195	380	631	1925
Tb927.10.4510	1077	305	651	81	181	361	244	274	483	64	132	181	686
Tb927.10.4530	864	326	347	110	199	433	326	422	673	137	299	369	1066
Tb927.10.4550	471	612	342	115	209	214	183	225	433	141	290	375	898
Tb927.10.4580	1137	502	824	125	373	670	655	388	631	248	575	558	2104
Tb927.10.4630	642	386	444	81	186	291	245	179	330	104	287	310	818
Tb927.10.4650	2295	398	905	304	608	1404	1023	733	1070	448	606	1019	3076
Tb927.10.4660	567	979	640	134	225	324	287	212	336	156	293	423	960
Tb927.10.4670	915	139	346	108	176	499	343	249	494	175	337	427	1024
Tb927.10.4720	1083	257	531	220	288	849	643	364	703	211	267	720	1542
Tb927.10.4750	1173	496	1212	289	499	2145	1318	855	1419	581	1100	887	2418
Tb927.10.4760	729	2104	1337	173	300	578	355	523	804	404	797	705	1803
Tb927.10.4790	411	822	467	104	161	249	208	172	305	134	346	300	930
Tb927.10.4800	1746	290	490	184	275	770	633	343	582	367	557	925	2221
Tb927.10.4810	414	359	163	26	45	121	89	47	86	82	178	78	250
Tb927.10.4820	1026	189	352	40	97	307	254	104	219	104	184	129	417
Tb927.10.4830	606	833	871	59	173	519	444	141	385	147	278	165	607
Tb927.10.4850	1419	1837	2125	222	618	1029	703	316	882	385	496	540	1716
Tb927.10.4860	1179	311	412	170	263	617	423	207	459	297	359	421	1378
Tb927.10.4890	906	549	1016	114	164	1005	674	197	346	344	463	292	797
Tb927.10.4920	1341	736	772	95	182	755	662	151	382	354	891	287	1078
Tb927.10.4970	612	859	598	47	85	347	228	39	122	457	501	130	364
Tb927.10.5000	738	405	428	22	138	317	265	89	290	99	317	177	593
Tb927.10.5060	567	292	245	56	97	151	122	69	119	79	184	189	452
[truncated: 9,422 more rows]

## Sheet: 4. RPM unique
geneID	Annotation	Class	CDS_size	T27R1	T27R2	T41R1	T41R2	SG27R1	SG27R2	SG41R1	SG41R2	LG27R1	LG27R2	LG41R1	LG41R2	T27R1 rpm	T27R2rpm	T41R1rpm	T41R2rpm	SG27R1rpm	SG27R2rpm	SG41R1rpm	SG41R2rpm	G27R1rpm	G27R2rpm	G41R1rpm	G41R2rpm	% SG 27_R1	% SG 27_R2	% SG 41_R1	% SG 41_R2	% LG 27_R1	% LG 27_R2	% LG 41_R1	% LG 41_R2	% SG 27_average	% LG 27_average	% granules 27	% in polysomes average	% SG 41_average	% LG 41_average	%granules 41	% polysomes 39	ZC3H11 binding Eluate/Flow-through
Tb927.10.3420	Not an ORF	3_UTR	468	56	86	38	69	112	125	80	104	179	403	207	367	7.8	9.1	10.4	14.1	12.6	17.7	10.2	9.8	56.3	74	24.4	19.9	0.0477	0.067	0.0503	0.0483	0.052	0.0683	0.3814	0.3111	0.0534	0.032	0.0854	0.74	0.1039	0.3459	0.4498	0.76	#N/A
Tb927.9.3280	acidocalcisomal exopolyphosphatase, putative (3C4.175)	Acidocalcisome	1152	1043	847	45	91	726	725	152	242	495	1076	225	505	146.1	90.1	12.3	18.6	81.7	102.8	19.5	22.7	155.8	197.6	26.5	27.4	0.0221	0.0279	0.0762	0.0887	0.0103	0.0131	0.3285	0.3396	0.0246	0.0065	0.0311	0.59	0.175	0.3336	0.5086	0.6	0.39
Tb927.11.7060	acidocalcisomal pyrophosphatase (VSP1)	Acidocalcisome	1245	1211	1583	206	699	1120	759	601	1346	418	931	1032	2834	169.7	168.4	56.3	142.9	126.1	107.6	76.9	126.5	131.6	171	121.6	153.8	0.0239	0.0204	0.0466	0.0767	0.0061	0.0079	0.2338	0.2957	0.0215	0.0038	0.0253	0.64	0.1299	0.2644	0.3943	0.675	1.27
Tb927.11.12220	catalytic subunit of the vacuolar transporter chaperone 4, polyphosphate polymerase, Vtc4	Acidocalcisome	2382	544	1823	194	398	1584	1196	628	1257	450	730	1160	2647	76.2	193.9	53.1	81.4	178.3	169.6	80.4	118.1	141.7	134.1	136.7	143.7	0.0422	0.0402	0.0722	0.1061	0.0082	0.0077	0.3893	0.4092	0.0376	0.0039	0.0415	0.65	0.1923	0.3987	0.591	0.715	0.62
Tb927.10.5780	amino acid tansporter, putative	Amino.acid.transport	1731	674	1238	257	592	1253	1071	825	922	971	2638	1825	5657	94.4	131.7	70.3	121	141	151.9	105.6	86.6	305.6	484.4	215	307.1	0.0399	0.043	0.0667	0.0547	0.0211	0.0334	0.4304	0.6148	0.0389	0.0147	0.0536	0.6	0.1243	0.5218	0.6461	0.735	0.73
Tb927.10.9850	amino acid transporter, putative	Amino.acid.transport	1689	164	479	70	156	755	618	391	563	300	845	541	1231	23	51	19.1	31.9	85	87.6	50	52.9	94.4	155.2	63.7	66.8	0.0735	0.0758	0.1184	0.1253	0.0199	0.0327	0.4784	0.5017	0.0683	0.0139	0.0822	0.44	0.255	0.4894	0.7444	0.665	1.57
Tb927.4.3930	amino acid transporter, putative	Amino.acid.transport	1362	2446	3222	694	1122	1941	1373	2132	2319	1780	3785	3893	6892	342.7	342.7	189.8	229.4	218.5	194.7	272.9	217.9	560.3	695.1	458.7	374.1	0.0204	0.0182	0.0786	0.0628	0.0128	0.0158	0.4191	0.3418	0.0187	0.0077	0.0264	0.61	0.148	0.38	0.528	0.66	0.82
Tb927.8.5450	amino acid transporter, putative (AAT6)	Amino.acid.transport	1467	3019	2744	388	696	1280	981	582	975	844	2099	1584	3473	423	291.9	106.1	142.3	144.1	139.1	74.5	91.6	265.7	385.5	186.6	188.5	0.0129	0.0125	0.0362	0.0445	0.0058	0.0084	0.2877	0.2906	0.0126	0.004	0.0166	0.64	0.0868	0.2888	0.3756	0.725	0.43
Tb927.8.4700	amino acid transporter, putative (AATP6)	Amino.acid.transport	1377	1525	1685	208	411	1522	1320	561	765	1722	4551	2589	6566	213.6	179.2	56.9	84	171.3	187.2	71.8	71.9	542	835.7	305	356.4	0.0279	0.0305	0.0616	0.0616	0.0215	0.0332	0.8291	0.9688	0.0283	0.0152	0.0435	0.45	0.1294	0.8977	1.0271	0.52	0.93
Tb927.10.6500	amino acid transporter, putative,amino acid permease, putative	Amino.acid.transport	1362	218	344	77	175	653	527	211	307	319	860	244	685	30.5	36.6	21.1	35.8	73.5	74.7	27	28.8	100.4	157.9	28.7	37.2	0.0701	0.0712	0.0573	0.0611	0.0233	0.0367	0.1932	0.2504	0.0672	0.0164	0.0836	0.37	0.1242	0.2215	0.3457	0.52	0.44
Tb927.6.4660	cationic amino acid transporter, putative	Amino.acid.transport	1620	625	1017	159	342	1257	1062	306	533	1006	1925	561	2094	87.6	108.2	43.5	69.9	141.5	150.6	39.2	50.1	316.7	353.5	66.1	113.7	0.0463	0.0492	0.0418	0.0534	0.0252	0.0282	0.2232	0.384	0.0452	0.0139	0.0591	0.43	0.1011	0.3031	0.4042	0.575	0.63
Tb927.11.15840	L-Lysine transport protein, putative	Amino.acid.transport	1389	4587	9032	1526	3183	3162	2852	3676	5791	3411	9643	8717	15081	642.6	960.7	417.3	650.8	355.9	404.5	470.5	544.2	1073.7	1770.8	1027	818.7	0.0142	0.0161	0.0532	0.0615	0.0104	0.0172	0.3683	0.2936	0.0141	0.0075	0.0216	0.3	0.1214	0.3305	0.4519	0.43	1.22
Tb927.9.10340	Polyamine transporter 1 (TbPOT1)	Amino.acid.transport	1479	377	909	302	428	1078	837	1869	1720	593	1248	2022	3928	52.8	96.7	82.6	87.5	121.3	118.7	239.2	161.6	186.7	229.2	238.2	213.2	0.0519	0.0508	0.1699	0.1148	0.0195	0.0239	0.5363	0.48	0.0477	0.0112	0.0589	0.57	0.297	0.5076	0.8046	0.645	0.83
Tb927.11.6680	Polyamine transporter 2 (TbPOT2)	Amino.acid.transport	1524	354	833	170	353	1022	957	485	800	318	580	701	1774	49.6	88.6	46.5	72.2	115	135.7	62.1	75.2	100.1	106.5	82.6	96.3	0.0533	0.0628	0.0632	0.0765	0.0113	0.012	0.2665	0.3107	0.0534	0.0059	0.0593	0.62	0.1484	0.2882	0.4366	0.71	1.38
Tb927.11.1560	1,2-Dihydroxy-3-keto-5-methylthiopentene dioxygenase, putative	Amino.acids	996	758	1613	263	600	978	676	664	1173	330	775	1439	3048	106.2	171.6	71.9	122.7	110.1	95.9	85	110.2	103.9	142.3	169.5	165.5	0.0254	0.0221	0.0528	0.0684	0.0058	0.008	0.3336	0.3257	0.0223	0.0036	0.0259	0.76	0.1286	0.3292	0.4578	0.795	0.57
Tb927.4.360	1,2-Dihydroxy-3-keto-5-methylthiopentene dioxygenase, putative	Amino.acids	843	1200	1654	418	877	648	434	1682	2296	133	270	1627	3747	168.1	175.9	114.3	179.3	72.9	61.5	215.3	215.8	41.9	49.6	191.7	203.4	0.0136	0.0114	0.0886	0.0888	0.0019	0.0022	0.2501	0.2653	0.0121	0.0011	0.0132	0.8	0.1855	0.2574	0.4429	0.665	0.57
Tb927.8.6060	2-amino-3-ketobutyrate coenzyme A ligase, putative,glycine acetyltransferase, putative	Amino.acids	1215	10273	10827	3215	4571	1870	1276	3121	5619	1160	2121	8362	15437	1439.2	1151.7	879.2	934.6	210.5	181	399.5	528	365.1	389.5	985.2	838	0.0052	0.0045	0.0266	0.0352	0.0022	0.0023	0.208	0.177	0.0048	0.0012	0.006	0.8	0.0678	0.1923	0.2601	0.8	0.59
Tb927.11.6630	3-methylcrotonoyl-CoA carboxylase beta subunit, putative	Amino.acids	1839	346	946	141	354	704	629	633	805	309	783	1174	2359	48.5	100.6	38.6	72.4	79.2	89.2	81	75.6	97.3	143.8	138.3	128.1	0.034	0.0383	0.0882	0.0823	0.0102	0.015	0.4772	0.442	0.033	0.0066	0.0396	0.58	0.1755	0.459	0.6345	0.615	0.57
Tb927.8.2020	agmatinase, putative	Amino.acids	996	864	1057	89	141	618	441	181	349	307	570	208	592	121	112.4	24.3	28.8	69.6	62.5	23.2	32.8	96.6	104.7	24.5	32.1	0.0191	0.0171	0.0528	0.0746	0.0065	0.007	0.1767	0.2315	0.0176	0.0036	0.0212	0.59	0.1392	0.2038	0.343	0.625	0.25
Tb927.5.1280	alanine racemase, putative	Amino.acids	774	622	765	141	241	422	306	692	808	242	632	873	1995	87.1	81.4	38.6	49.3	47.5	43.4	88.6	75.9	76.2	116.1	102.9	108.3	0.018	0.0165	0.1218	0.1043	0.0071	0.0107	0.4484	0.4719	0.0168	0.0049	0.0217	0.62	0.2372	0.4595	0.6967	0.775	0.48
Tb927.1.3000	aminoacylase, putative,N-acyl-L-amino acid amidohydrolase, zinc binding	Amino.acids	1209	347	512	138	187	686	742	325	324	211	325	258	350	48.6	54.5	37.7	38.2	77.2	105.2	41.6	30.4	66.4	59.7	30.4	19	0.0479	0.0653	0.0662	0.0484	0.01	0.009	0.1534	0.0959	0.0532	0.0049	0.0581	0.56	0.1206	0.1245	0.2451	0.605	0.75
Tb927.9.6170	arginine kinase (AK) in cytosol and flagellum	Amino.acids	1215	5625	10954	2971	5553	3201	2176	7265	9895	833	1449	12705	20024	788	1165.2	812.4	1135.4	360.3	308.6	929.9	929.8	262.2	266.1	1496.9	1087	0.0118	0.0101	0.0577	0.0577	0.0021	0.0021	0.2943	0.2137	0.0104	0.0011	0.0115	#N/A	0.1216	0.2538	0.3754	#N/A	0.77
Tb927.7.1110	asparagine synthetase a, putative	Amino.acids	1056	2005	2177	577	950	1267	890	794	1459	524	1102	2133	4353	280.9	231.6	157.8	194.2	142.6	126.2	101.6	137.1	164.9	202.4	251.3	236.3	0.0178	0.0158	0.0349	0.0471	0.005	0.0062	0.2734	0.2571	0.0165	0.003	0.0195	0.8	0.0891	0.2649	0.354	0.835	0.62
Tb927.10.3660	aspartate aminotransferase	Amino.acids	1212	660	1876	619	1241	1635	1414	2004	2657	799	1933	2964	7071	92.5	199.6	169.3	253.8	184	200.5	256.5	249.7	251.5	355	349.2	383.8	0.0403	0.0439	0.0732	0.0713	0.0134	0.019	0.3161	0.3474	0.0385	0.0084	0.0469	0.81	0.1514	0.3313	0.4827	0.79	0.58
Tb927.11.5090	aspartate aminotransferase, mitochondrial	Amino.acids	1254	444	1179	695	1368	962	892	1669	2650	687	1916	2755	6110	62.2	125.4	190.1	279.7	108.3	126.5	213.6	249	216.3	351.9	324.6	331.7	0.0369	0.0432	0.0549	0.064	0.018	0.0293	0.2646	0.2704	0.0366	0.0125	0.0491	0.52	0.1265	0.2672	0.3937	0.75	0.72
Tb927.2.4590	branched-chain amino acid aminotransferase, putative	Amino.acids	1104	1337	1391	375	616	779	688	804	1144	956	1444	1409	3557	187.3	148	102.5	126	87.7	97.6	102.9	107.5	300.9	265.2	166	193.1	0.0167	0.0186	0.0544	0.0568	0.014	0.0123	0.2782	0.3237	0.0172	0.0069	0.0241	0.6	0.1187	0.3005	0.4192	0.63	0.38
Tb927.11.2230	carnitine O-acetyltransferase, putative (CAT)	Amino.acids	2214	515	1768	403	890	1815	1268	1900	3149	610	1068	1961	6092	72.2	188.1	110.2	182	204.3	179.8	243.2	295.9	192	196.1	231	330.7	0.0502	0.0442	0.1005	0.1223	0.0115	0.0118	0.3028	0.4335	0.0432	0.0057	0.0489	0.43	0.2359	0.3676	0.6035	0.435	0.75
Tb927.10.470	choline dehydrogenase, putative	Amino.acids	1578	784	1618	229	456	1173	748	1585	1946	576	958	919	2322	109.8	172.1	62.6	93.2	132	106.1	202.9	182.9	181.3	175.9	108.3	126	0.03	0.0241	0.1573	0.1418	0.01	0.0097	0.2662	0.3097	0.0256	0.005	0.0306	0.64	0.3113	0.2876	0.5989	0.765	1.21
Tb927.9.12320	cystathione gamma lyase, putative	Amino.acids	1233	4104	4508	1830	1968	1578	1035	2879	3092	1136	1915	6593	8331	575	479.5	500.4	402.4	177.6	146.8	368.5	290.6	357.6	351.7	776.8	452.2	0.0108	0.0089	0.0493	0.0389	0.0053	0.0052	0.3295	0.1918	0.0097	0.0028	0.0125	0.88	0.095	0.2604	0.3554	0.78	0.65
Tb11.02.5400	cystathionine beta-synthase, putative	Amino.acids	1089	998	1239	284	385	831	459	627	853	198	280	717	1384	139.8	131.8	77.7	78.7	93.5	65.1	80.3	80.2	62.3	51.4	84.5	75.1	0.022	0.0153	0.062	0.0619	0.0036	0.003	0.2069	0.1839	0.0185	0.0017	0.0202	#N/A	0.1336	0.1952	0.3288	#N/A	#N/A
Tb927.10.2750	deoxyhypusine synthase	Amino.acids	1386	467	737	166	280	770	558	536	774	302	460	585	1695	65.4	78.4	45.4	57.3	86.7	79.1	68.6	72.7	95.1	84.5	68.9	92	0.0386	0.0352	0.0807	0.0855	0.0103	0.0092	0.2569	0.3431	0.0353	0.0049	0.0402	0.51	0.1774	0.2996	0.477	0.465	0.76
Tb927.1.870	deoxyhypusine synthase, putative	Amino.acids	1029	465	768	75	175	616	573	236	487	214	508	264	803	65.1	81.7	20.5	35.8	69.3	81.3	30.2	45.8	67.4	93.3	31.1	43.6	0.0302	0.0354	0.0648	0.0983	0.0072	0.0099	0.2116	0.2966	0.0309	0.0046	0.0355	0.57	0.1747	0.2537	0.4284	0.7	1.29
Tb927.7.5560	glucosamine-fructose-6-phosphate aminotransferase, putative	Amino.acids	1980	635	1707	408	975	1676	1403	1776	2425	538	1113	1975	5471	89	181.6	111.6	199.4	188.6	199	227.3	227.9	169.4	204.4	232.7	297	0.0446	0.0471	0.0883	0.0885	0.0098	0.0118	0.2866	0.3658	0.0421	0.0055	0.0476	0.7	0.1835	0.3257	0.5092	0.745	0.86
Tb927.5.3800	glutamine hydrolysing (not ammonia-dependent) carbomoyl phosphate synthase, putative	Amino.acids	5502	1710	7256	1057	2397	9551	6540	8816	12222	2128	2988	4026	11281	239.6	771.8	289	490.1	1074.9	927.5	1128.4	1148.5	669.8	548.7	474.3	612.4	0.068	0.0587	0.175	0.1781	0.0103	0.0085	0.2332	0.3011	0.0574	0.0045	0.0619	0.85	0.3679	0.2667	0.6346	0.705	0.26
Tb927.7.4970	glutamine synthetase, putative	Amino.acids	1146	2212	1831	715	824	609	476	696	995	493	1039	2089	2900	309.9	194.8	195.5	168.5	68.5	67.5	89.1	93.5	155.2	190.8	246.1	157.4	0.0087	0.0086	0.0296	0.031	0.0048	0.0059	0.2589	0.1656	0.0086	0.003	0.0116	0.81	0.0664	0.2121	0.2785	0.755	0.66
Tb927.7.6940	glutaminyl cyclase, putative	Amino.acids	2244	441	1061	392	733	1162	861	1054	1772	376	441	1150	2694	61.8	112.9	107.2	149.9	130.8	122.1	134.9	166.5	118.4	81	135.5	146.2	0.0479	0.0447	0.0634	0.0782	0.0106	0.0072	0.2019	0.2178	0.0431	0.0042	0.0473	0.56	0.1517	0.2095	0.3612	0.695	0.84
Tb927.11.9670	glycine synthase, putative (GCVT1)	Amino.acids	1128	779	937	148	277	843	572	221	445	392	545	383	1372	109.1	99.7	40.5	56.6	94.9	81.1	28.3	41.8	123.4	100.1	45.1	74.5	0.0291	0.0249	0.0352	0.052	0.0092	0.0075	0.1779	0.2939	0.0264	0.0043	0.0307	0.57	0.0947	0.2355	0.3302	0.595	0.75
Tb927.1.1270	homocysteine S-methyltransferase, putative	Amino.acids	1302	343	330	469	594	434	343	583	961	377	597	1322	2887	48.1	35.1	128.3	121.5	48.8	48.6	74.6	90.3	118.7	109.6	155.8	156.7	0.0375	0.0374	0.0361	0.0437	0.0223	0.0206	0.2389	0.2403	0.0369	0.0113	0.0482	0.48	0.0877	0.2393	0.327	0.65	0.67
Tb927.6.4430	homoserine kinase	Amino.acids	1008	972	1281	508	476	945	595	950	979	643	820	608	1603	136.2	136.3	138.9	97.3	106.4	84.4	121.6	92	202.4	150.6	71.6	87	0.025	0.0198	0.0622	0.0471	0.0116	0.0086	0.1161	0.1411	0.0219	0.0051	0.027	0.65	0.1184	0.1284	0.2468	0.78	0.59
Tb927.11.1670	ISCS2, NFS cysteine desulfurase	Amino.acids	1314	1416	1278	385	453	1114	749	318	564	506	1059	1339	2969	198.4	135.9	105.3	92.6	125.4	106.2	40.7	53	159.3	194.5	157.8	161.2	0.024	0.0203	0.0248	0.0324	0.0074	0.0091	0.3054	0.312	0.0221	0.0045	0.0266	0.62	0.0636	0.3083	0.3719	0.66	0.47
Tb927.11.1540	isovaleryl-coA dehydrogenase, putative	Amino.acids	1236	824	2243	152	310	1248	1200	320	550	309	829	633	2076	115.4	238.6	41.6	63.4	140.5	170.2	41	51.7	97.3	152.2	74.6	112.7	0.0254	0.0308	0.0472	0.0595	0.0043	0.0067	0.2721	0.4111	0.0255	0.0029	0.0284	0.77	0.1137	0.3411	0.4548	0.635	0.98
Tb927.9.2010	kynureninase, putative	Amino.acids	1392	629	1767	233	476	1490	1352	766	1185	408	556	556	1663	88.1	188	63.7	97.3	167.7	191.7	98	111.4	128.4	102.1	65.5	90.3	0.0389	0.0444	0.0735	0.0836	0.0073	0.0058	0.1558	0.2148	0.038	0.0031	0.0411	0.87	0.1662	0.185	0.3512	0.71	1.01
Tb927.10.11970	kynurenine aminotransferase, putative	Amino.acids	1290	314	1102	140	368	1000	660	810	1126	326	600	945	2824	44	117.2	38.3	75.2	112.5	93.6	103.7	105.8	102.6	110.2	111.3	153.3	0.0447	0.0372	0.1104	0.1126	0.0099	0.0107	0.3756	0.5173	0.0375	0.0051	0.0426	0.55	0.2302	0.4458	0.676	0.77	1.51
Tb927.10.4460	leucine carboxyl methyltransferase, putative	Amino.acids	903	409	372	87	151	258	181	258	369	141	387	307	738	57.3	39.6	23.8	30.9	29	25.7	33	34.7	44.4	71.1	36.2	40.1	0.0192	0.017	0.0729	0.0766	0.0071	0.0114	0.2535	0.2808	0.018	0.0053	0.0233	0.55	0.1591	0.2668	0.4259	0.72	1.12
Tb927.7.5920	mercaptopyruvate sulfurtransferase, putative (MST)	Amino.acids	1125	237	534	275	563	665	513	1187	1311	210	446	1678	4281	33.2	56.8	75.2	115.1	74.8	72.8	151.9	123.2	66.1	81.9	197.7	232.4	0.0532	0.0518	0.0964	0.0782	0.0115	0.0142	0.3979	0.4677	0.0489	0.0066	0.0555	0.65	0.18	0.4322	0.6122	0.705	#N/A
Tb927.10.4000	methylglutaconyl-CoA hydratase, mitochondrial precursor, putative	Amino.acids	834	496	687	132	330	316	182	409	723	108	272	496	1312	69.5	73.1	36.1	67.5	35.6	25.8	52.3	67.9	34	50	58.4	71.2	0.016	0.0116	0.061	0.0792	0.0037	0.0055	0.2159	0.2632	0.0135	0.0025	0.016	0.7	0.148	0.2392	0.3872	0.845	0.87
Tb927.7.7040	methylthioadenosine phosphorylase, putative (MTAP)	Amino.acids	930	1617	2771	984	1694	1024	725	1821	2661	260	442	3207	6322	226.5	294.8	269.1	346.4	115.2	102.8	233.1	250.1	81.8	81.2	377.8	343.2	0.0141	0.0126	0.0457	0.0491	0.0024	0.0024	0.2351	0.2136	0.0128	0.0012	0.014	0.83	0.1011	0.224	0.3251	0.87	0.77
Tb927.9.1960	nitrilase, putative	Amino.acids	822	3717	1549	337	456	508	474	173	454	553	1240	652	1484	520.7	164.8	92.2	93.2	57.2	67.2	22.1	42.7	174.1	227.7	76.8	80.6	0.0053	0.0063	0.0144	0.0278	0.004	0.0052	0.1587	0.1665	0.006	0.0027	0.0087	0.74	0.0478	0.1624	0.2102	0.78	1.53
Tb927.7.1910	pyridoxal phosphate containing glycine decarboxylase, putative	Amino.acids	2913	867	2264	174	359	2207	1700	1179	1430	749	970	970	2348	121.5	240.8	47.6	73.4	248.4	241.1	150.9	134.4	235.8	178.1	114.3	127.5	0.0439	0.0426	0.1507	0.1342	0.0102	0.0077	0.3618	0.4036	0.0399	0.0043	0.0442	0.69	0.2957	0.3822	0.6779	0.67	0.6
Tb927.8.3130	S-adenosyl-methyltransferase mraW-like protein, putative	Amino.acids	1425	273	444	166	267	768	639	415	590	408	417	545	1288	38.2	47.2	45.4	54.6	86.4	90.6	53.1	55.4	128.4	76.6	64.2	69.9	0.0647	0.0679	0.0641	0.0669	0.0235	0.014	0.2459	0.2677	0.0628	0.009	0.0718	0.5	0.1402	0.2565	0.3967	0.565	#N/A
Tb927.11.9590	S-adenosylhomocysteine hydrolase, putative	Amino.acids	1314	15464	21521	2449	5849	7407	3840	3674	8586	2370	2407	6376	19508	2166.5	2289.2	669.7	1196	833.6	544.6	470.2	806.8	746	442	751.2	1059	0.012	0.0078	0.0304	0.0522	0.0026	0.0015	0.1542	0.2174	0.0097	0.001	0.0107	0.89	0.0892	0.1855	0.2747	0.84	0.68
Tb927.9.12910	selenocysteine lyase	Amino.acids	1356	500	771	393	625	632	459	1565	1857	247	486	1470	3578	70	82	107.5	127.8	71.1	65.1	200.3	174.5	77.8	89.2	173.2	194.2	0.0299	0.0274	0.1028	0.0896	0.008	0.0092	0.2819	0.3161	0.0275	0.0045	0.032	#N/A	0.203	0.2986	0.5016	#N/A	0.88
Tb927.7.4390	threonine synthase, putative	Amino.acids	2028	3197	9758	390	1651	1869	1717	1000	2799	981	1562	1369	5797	447.9	1038	106.6	337.6	210.3	243.5	128	263	308.8	286.8	161.3	314.7	0.0091	0.0105	0.0348	0.0715	0.0032	0.003	0.1391	0.2713	0.0089	0.0015	0.0104	0.72	0.1124	0.2049	0.3173	0.655	0.68
Tb927.1.4690	arginine N-methyltransferase (PRMT1)	Arg.methylation	1038	1735	1995	628	1145	1100	920	1701	2156	803	1749	2557	5945	243.1	212.2	171.7	234.1	123.8	130.5	217.7	202.6	252.8	321.2	301.3	322.7	0.0174	0.0183	0.0648	0.0603	0.0087	0.011	0.2844	0.3046	0.0173	0.0053	0.0226	0.8	0.1314	0.2941	0.4255	0.825	0.53
Tb927.10.3560	arginine N-methyltransferase, putative	Arg.methylation	1170	313	607	107	211	423	354	419	637	155	394	456	1099	43.9	64.6	29.3	43.1	47.6	50.2	53.6	59.9	48.8	72.4	53.7	59.7	0.0281	0.0296	0.0894	0.0999	0.007	0.0104	0.2841	0.3158	0.027	0.0047	0.0317	0.8	0.2006	0.2995	0.5001	0.775	0.53
Tb927.5.3960	arginine N-methyltransferase, type I (PRMT6)	Arg.methylation	1107	576	787	184	427	750	758	585	766	545	931	683	2457	80.7	83.7	50.3	87.3	84.4	107.5	74.9	72	171.6	171	80.5	133.4	0.0329	0.0418	0.0658	0.0632	0.0163	0.0162	0.2241	0.3713	0.0354	0.0084	0.0438	0.51	0.1336	0.2972	0.4308	0.57	0.86
Tb927.10.640	arginine N-methyltransferase, type II (PRMT5)	Arg.methylation	2355	858	1535	412	747	1690	1243	1806	2628	676	1183	1481	4126	120.2	163.3	112.7	152.7	190.2	176.3	231.2	247	212.8	217.2	174.5	224	0.0429	0.0398	0.1052	0.1124	0.0117	0.012	0.2518	0.3233	0.0392	0.0061	0.0453	0.53	0.2311	0.2871	0.5182	0.64	0.49
Tb927.7.5490	arginine N-methyltransferase, type III (PRMT7)	Arg.methylation	1173	424	691	189	298	730	578	731	884	224	419	1058	2150	59.4	73.5	51.7	60.9	82.2	82	93.6	83.1	70.5	76.9	124.7	116.7	0.0396	0.0395	0.1004	0.0892	0.0083	0.009	0.4242	0.3969	0.0375	0.0045	0.042	0.75	0.2003	0.41	0.6103	0.67	2.08
Tb927.10.370	calcineurin B subunit, putative	Calcium	540	235	174	38	84	164	126	105	196	93	271	178	601	32.9	18.5	10.4	17.2	18.5	17.9	13.4	18.4	29.3	49.8	21	32.6	0.023	0.0223	0.0586	0.0805	0.0089	0.0151	0.2914	0.4524	0.0227	0.0069	0.0296	0.48	0.149	0.3713	0.5203	0.775	0.61
Tb927.10.2880	calcium channel protein, putative	Calcium	8082	1565	4955	817	1553	9562	7744	4731	7284	2487	3161	3190	7740	219.3	527.1	223.4	317.5	1076.2	1098.2	605.5	684.5	782.9	580.5	375.8	420.2	0.0923	0.0942	0.1352	0.1529	0.0164	0.0121	0.2661	0.2975	0.0849	0.0068	0.0917	0.86	0.3062	0.2814	0.5876	0.775	0.46
Tb927.6.2720	calcium-binding protein, putative	Calcium	1080	1242	2035	1105	2068	859	767	2040	3149	468	1658	5553	9896	174	216.5	302.2	422.9	96.7	108.8	261.1	295.9	147.3	304.5	654.3	537.2	0.0158	0.0178	0.0435	0.0493	0.0059	0.0122	0.3456	0.2838	0.0159	0.0051	0.021	0.59	0.0988	0.3143	0.4131	0.83	0.73
Tb927.11.13020	calmodulin	Calcium	450	6720	2759	357	601	542	336	307	741	333	647	833	1695	941.5	293.5	97.6	122.9	61	47.7	39.3	69.6	104.8	118.8	98.1	92	0.0032	0.0025	0.0215	0.0381	0.0013	0.0015	0.1704	0.1598	0.003	0.0008	0.0038	0.87	0.0661	0.1649	0.231	0.75	0.55
Tb927.9.11230	calmodulin-like protein, putative,EF hand containing protein	Calcium	426	2647	964	75	194	302	238	71	271	241	463	217	592	370.8	102.5	20.5	39.7	34	33.8	9.1	25.5	75.9	85	25.6	32.1	0.0046	0.0046	0.0183	0.0512	0.0025	0.0028	0.1629	0.2042	0.0048	0.0015	0.0063	0.72	0.0768	0.1833	0.2601	0.53	0.43
Tb927.11.7940	calmodulin, putative	Calcium	465	942	543	40	80	422	341	78	181	148	300	123	478	132	57.8	10.9	16.4	47.5	48.4	10	17	46.6	55.1	14.5	25.9	0.016	0.0163	0.0442	0.0752	0.0038	0.0045	0.2034	0.3634	0.0164	0.0024	0.0188	0.48	0.1304	0.2829	0.4133	0.455	2.07
Tb927.6.4710	calmodulin, putative	Calcium	2022	477	1205	207	577	1957	1425	814	2032	556	958	610	2033	66.8	128.2	56.6	118	220.3	202.1	104.2	190.9	175	175.9	71.9	110.4	0.0723	0.0663	0.0721	0.1321	0.014	0.0141	0.1577	0.2422	0.0643	0.007	0.0713	0.57	0.2193	0.1996	0.4189	0.695	0.76
Tb927.9.6130	calmodulin, putative	Calcium	474	601	919	421	575	629	399	1051	1376	255	521	1415	2592	84.2	97.8	115.1	117.6	70.8	56.6	134.5	129.3	80.3	95.7	166.7	140.7	0.0249	0.0199	0.0698	0.0671	0.0069	0.0082	0.2744	0.2316	0.0216	0.004	0.0256	0.82	0.1472	0.2527	0.3999	0.855	0.71
Tb927.11.3680	calmodulin, putative	Calcium	471	576	519	63	152	321	217	229	314	205	345	290	805	80.7	55.2	17.2	31.1	36.1	30.8	29.3	29.5	64.5	63.4	34.2	43.7	0.017	0.0145	0.0733	0.0738	0.0074	0.0073	0.2712	0.3465	0.0157	0.0039	0.0196	0.68	0.1525	0.3084	0.4609	0.755	0.67
Tb927.11.9790	calmodulin, putative	Calcium	492	1568	747	144	336	239	210	153	457	179	360	597	1033	219.7	79.5	39.4	68.7	26.9	29.8	19.6	42.9	56.3	66.1	70.3	56.1	0.0058	0.0064	0.0219	0.0479	0.0029	0.0034	0.2491	0.1988	0.0062	0.0018	0.008	0.46	0.0768	0.2237	0.3005	0.615	0.48
Tb927.4.3330	hypothetical protein, conserved, EF hand	Calcium	552	514	439	158	316	236	223	380	524	277	649	516	1156	72	46.7	43.2	64.6	26.6	31.6	48.6	49.2	87.2	119.2	60.8	62.8	0.0143	0.017	0.0545	0.0551	0.0115	0.0157	0.216	0.2231	0.0154	0.0076	0.023	0.7	0.1152	0.2193	0.3345	0.795	0.52
Tb927.10.6960	hypothetical protein, conserved, EF hand superfamily (E-4)	Calcium	963	227	522	170	199	502	359	294	373	248	519	654	1347	31.8	55.5	46.5	40.7	56.5	50.9	37.6	35.1	78.1	95.3	77.1	73.1	0.0414	0.0373	0.0521	0.0486	0.014	0.017	0.3386	0.3211	0.0368	0.008	0.0448	0.64	0.1092	0.3294	0.4386	0.77	0.84
Tb927.11.17000	AIR9	Cell.cycle	3000	1478	5824	647	1755	6343	4040	2979	6487	1309	1965	2457	7016	207.1	619.5	176.9	358.9	713.9	572.9	381.3	609.6	412	360.9	289.5	380.9	0.0553	0.0444	0.086	0.1374	0.0078	0.0068	0.2069	0.2723	0.0455	0.0035	0.049	0.86	0.238	0.2393	0.4773	0.885	#N/A
Tb927.10.15690	anaphase promoting complex, subunit 10-like protein	Cell.cycle	708	919	495	166	259	326	304	782	883	212	458	562	988	128.7	52.7	45.4	53	36.7	43.1	100.1	83	66.7	84.1	66.2	53.6	0.0129	0.0152	0.1229	0.1019	0.0057	0.0072	0.2577	0.2086	0.0143	0.0037	0.018	0.55	0.2366	0.2329	0.4695	0.655	0.91
Tb927.11.8220	AUK1 aurora B kinase	Cell.cycle	930	514	832	348	536	714	537	637	1010	521	1058	2331	3752	72	88.5	95.2	109.6	80.4	76.2	81.5	94.9	164	194.3	274.6	203.7	0.0321	0.0304	0.0481	0.056	0.0159	0.0189	0.5135	0.3809	0.0297	0.0092	0.0389	0.65	0.1125	0.4467	0.5592	0.73	1.05
Tb927.7.5580	cell cycle associated protein MOB1-B (MOB1B)	Cell.cycle	678	997	659	245	301	446	351	561	683	402	912	1617	2652	139.7	70.1	67	61.5	50.2	49.8	71.8	64.2	126.5	167.5	190.5	144	0.0153	0.0152	0.0675	0.0604	0.0094	0.0125	0.5678	0.4292	0.0154	0.0062	0.0216	0.62	0.1376	0.4979	0.6355	0.555	0.45
Tb927.1.1060	Cell cycle checkpoint protein RAD1-like, putative	Cell.cycle	918	97	209	58	105	258	268	97	199	151	298	125	558	13.6	22.2	15.9	21.5	29	38	12.4	18.7	47.5	54.7	14.7	30.3	0.0518	0.0679	0.0401	0.0604	0.0207	0.0238	0.1505	0.3103	0.055	0.0114	0.0664	0.47	0.1097	0.23	0.3397	0.705	0.79
Tb927.7.7360	cell division control protein 2 homolog 2,cdc2-related kinase (CRK2)	Cell.cycle	1038	2027	1318	473	875	912	713	173	772	361	346	286	618	284	140.2	129.3	178.9	102.6	101.1	22.1	72.5	113.6	63.5	33.7	33.5	0.0155	0.0153	0.0087	0.0284	0.0042	0.0023	0.0419	0.0416	0.0155	0.0016	0.0171	0.72	0.0423	0.0417	0.084	0.65	0.93
Tb927.11.2710	cell division cycle 45 (CDC45), putative	Cell.cycle	2058	604	622	274	535	1052	680	954	1473	364	654	854	2504	84.6	66.2	74.9	109.4	118.4	96.4	122.1	138.4	114.6	120.1	100.6	135.9	0.0502	0.0409	0.08	0.0907	0.0119	0.0124	0.2091	0.2824	0.0452	0.0065	0.0517	0.59	0.1812	0.2454	0.4266	0.63	1.01
Tb927.11.12430	cell division cycle phosphatase 14, putative	Cell.cycle	2457	534	1252	521	750	1979	1447	1998	2468	867	1267	2614	4532	74.8	133.2	142.5	153.4	222.7	205.2	255.7	231.9	272.9	232.7	308	246	0.0685	0.0631	0.1044	0.0947	0.0205	0.0175	0.3987	0.3184	0.0614	0.0093	0.0707	0.6	0.2122	0.3581	0.5703	0.65	0.54
Tb927.6.2150	cell division cycle protein 16, putative	Cell.cycle	1644	671	1351	168	371	1754	1688	307	665	889	2581	1348	4276	94	143.7	45.9	75.9	197.4	239.4	39.3	62.5	279.8	474	158.8	232.1	0.0531	0.0645	0.039	0.062	0.0184	0.0311	0.4993	0.7298	0.0545	0.0134	0.0679	0.58	0.1089	0.6136	0.7225	0.58	0.83
Tb927.8.6500	cell division cycle protein, putative	Cell.cycle	1620	483	1599	406	749	1653	1489	1338	1811	622	1236	1717	4101	67.7	170.1	111	153.2	186	211.2	171.3	170.2	195.8	227	202.3	222.6	0.0501	0.0568	0.0783	0.0778	0.0128	0.0149	0.2933	0.3227	0.0483	0.007	0.0553	0.64	0.1647	0.3076	0.4723	0.64	0.64
Tb927.1.3230	cell division cycle protein, putative	Cell.cycle	2148	821	953	375	583	1391	881	791	1185	544	431	586	1209	115	101.4	102.5	119.2	156.6	124.9	101.2	111.4	171.2	79.1	69	65.6	0.0463	0.0369	0.0551	0.0607	0.0123	0.0057	0.1192	0.1133	0.041	0.0043	0.0453	0.46	0.1246	0.1161	0.2407	0.64	0.58
Tb927.4.2260	Centrin1	Cell.cycle	549	519	648	91	219	505	341	297	610	172	359	352	1078	72.7	68.9	24.9	44.8	56.8	48.4	38	57.3	54.1	65.9	41.5	58.5	0.0257	0.0219	0.0659	0.0993	0.006	0.0073	0.228	0.3215	0.0232	0.0035	0.0267	0.68	0.1767	0.2743	0.451	0.815	0.71
Tb927.8.1080	Centrin2	Cell.cycle	591	534	706	129	291	352	297	287	564	94	252	374	1052	74.8	75.1	35.3	59.5	39.6	42.1	36.7	53	29.6	46.3	44.1	57.1	0.0169	0.018	0.0468	0.0675	0.0031	0.0048	0.1782	0.2307	0.0167	0.0022	0.0189	0.72	0.1224	0.2041	0.3265	0.765	0.48
Tb927.10.8710	Centrin3	Cell.cycle	498	494	620	109	269	314	243	191	421	146	384	461	1409	69.2	66	29.8	55	35.3	34.5	24.4	39.6	46	70.5	54.3	76.5	0.0167	0.0163	0.0348	0.0564	0.0053	0.0081	0.2452	0.3455	0.016	0.0037	0.0197	0.65	0.0978	0.2949	0.3927	0.63	1.43
Tb927.7.3410	Centrin4 - basal bodies and bilobe	Cell.cycle	450	1469	1389	509	635	564	359	667	1090	237	539	907	1235	205.8	147.7	139.2	129.8	63.5	50.9	85.4	102.4	74.6	99	106.9	67	0.0115	0.0092	0.0384	0.046	0.0033	0.0044	0.1522	0.0954	0.0103	0.0021	0.0124	0.77	0.0928	0.1237	0.2165	0.8	0.97
Tb927.11.13900	Centrin5	Cell.cycle	561	707	482	54	149	402	315	120	310	166	425	221	742	99	51.3	14.8	30.5	45.2	44.7	15.4	29.1	52.3	78	26	40.3	0.0192	0.019	0.0411	0.0776	0.0054	0.0081	0.2198	0.3407	0.0193	0.0039	0.0232	0.57	0.1279	0.2798	0.4077	0.645	0.45
Tb927.10.1070	CRK1 cdc2- like protein kinase	Cell.cycle	906	419	857	135	281	724	588	534	766	233	611	708	2021	58.7	91.2	36.9	57.5	81.5	83.4	68.3	72	73.3	112.2	83.4	109.7	0.0348	0.0356	0.0874	0.0921	0.0076	0.0117	0.3384	0.4451	0.0329	0.0052	0.0381	0.82	0.1888	0.3911	0.5799	0.82	0.56
Tb927.11.12310	CRK12 cdc2- like protein kinase	Cell.cycle	2310	515	1555	311	463	2229	2991	533	689	893	1267	946	1949	72.2	165.4	85	94.7	250.9	424.2	68.2	64.7	281.1	232.7	111.5	105.8	0.0676	0.1143	0.0458	0.0435	0.0185	0.0153	0.2376	0.2255	0.0807	0.0081	0.0888	0.7	0.0954	0.2313	0.3267	0.65	0.78
Tb927.10.4990	CRK3 cdc2- like protein kinase	Cell.cycle	936	634	514	74	133	407	422	109	277	251	729	367	984	88.8	54.7	20.2	27.2	45.8	59.8	14	26	79	133.9	43.2	53.4	0.0204	0.0267	0.0357	0.0663	0.0086	0.0146	0.3491	0.4315	0.0231	0.0067	0.0298	0.6	0.1126	0.3897	0.5023	0.645	0.87
Tb927.8.5390	CRK4 cdc2- like protein kinase	Cell.cycle	1395	182	406	102	170	672	510	384	524	184	229	262	655	25.5	43.2	27.9	34.8	75.6	72.3	49.1	49.2	57.9	42.1	30.9	35.6	0.0704	0.0674	0.0946	0.0948	0.0131	0.0096	0.1888	0.2175	0.0643	0.0055	0.0698	0.45	0.2016	0.2028	0.4044	0.69	#N/A
Tb927.8.6340	CYC2-like cyclin, putative (CYC10)	Cell.cycle	1011	743	1255	1268	2074	1195	1201	3436	4226	777	2295	3003	6754	104.1	133.5	346.7	424.1	134.5	170.3	439.8	397.1	244.6	421.5	353.8	366.6	0.0362	0.0459	0.0689	0.0622	0.0161	0.0277	0.1758	0.1822	0.0384	0.012	0.0504	0.69	0.1385	0.1787	0.3172	0.875	0.84
Tb927.8.6350	CYC2-like cyclin, putative (CYC11)	Cell.cycle	2364	535	1063	1065	1354	2754	2149	3320	3740	1299	2316	7517	14936	75	113.1	291.2	276.9	310	304.8	424.9	351.4	408.9	425.3	885.7	810.8	0.1055	0.1037	0.0904	0.0747	0.0339	0.0353	0.5971	0.5466	0.0982	0.0176	0.1158	0.54	0.1763	0.5712	0.7475	0.745	0.46
Tb927.7.7170	CYC2-like cyclin, putative (CYC4)	Cell.cycle	2175	371	1599	366	826	1815	1668	1310	2419	218	518	1006	3727	52	170.1	100.1	168.9	204.3	236.5	167.7	227.3	68.6	95.1	118.5	202.3	0.0589	0.0681	0.0753	0.1021	0.0048	0.0067	0.1687	0.288	0.0566	0.0029	0.0595	0.79	0.189	0.228	0.417	0.82	0.53
Tb927.10.11440	CYC2-like cyclin, putative,G1 cyclin CycE4, putative (CYC5)	Cell.cycle	2700	661	1901	183	350	2606	2104	625	1260	971	908	515	1279	92.6	202.2	50	71.6	293.3	298.4	80	118.4	305.6	166.7	60.7	69.4	0.0637	0.0648	0.0795	0.1176	0.0162	0.0088	0.1912	0.2186	0.0588	0.0057	0.0645	0.81	0.2136	0.2046	0.4182	0.755	0.52
Tb927.11.12610	cyclin 1,serine peptidase family S51, peptidase E, putative	Cell.cycle	1005	283	769	92	180	557	468	469	675	149	261	351	863	39.6	81.8	25.2	36.8	62.7	66.4	60	63.4	46.9	47.9	41.4	46.8	0.0331	0.035	0.1169	0.1235	0.006	0.0062	0.2557	0.2891	0.0312	0.003	0.0342	0.6	0.254	0.272	0.526	0.685	0.67
Tb927.11.14080	cyclin 2,G1 cyclin (CYC2)	Cell.cycle	636	2212	1270	344	452	826	789	523	819	844	1777	871	2132	309.9	135.1	94.1	92.4	93	111.9	66.9	77	265.7	326.3	102.6	115.7	0.0134	0.0161	0.0433	0.0499	0.0093	0.0114	0.2107	0.2376	0.0148	0.0059	0.0207	0.81	0.1018	0.2238	0.3256	0.625	0.45
Tb927.6.1460	cyclin 3, mitotic cyclin, (CYC3)	Cell.cycle	1245	507	727	166	325	921	879	962	1027	483	1253	745	1885	71	77.3	45.4	66.5	103.7	124.7	123.1	96.5	152	230.1	87.8	102.3	0.0448	0.0538	0.1329	0.1042	0.016	0.0242	0.3005	0.3501	0.0467	0.011	0.0577	0.23	0.2447	0.3249	0.5696	0.595	0.76
Tb927.11.16720	cyclin 6,mitotic cyclin (CYC6)	Cell.cycle	1281	433	1497	311	906	1923	1836	1219	1789	363	901	1990	6256	60.7	159.2	85	185.3	216.4	260.4	156	168.1	114.3	165.5	234.5	339.6	0.063	0.0758	0.0697	0.0751	0.0081	0.0117	0.3323	0.4812	0.0623	0.0051	0.0674	0.76	0.1493	0.4061	0.5554	0.755	0.52
Tb927.6.5020	cyclin 7, putative,CYC2-like cyclin, putative (CYC7)	Cell.cycle	642	743	475	6432	3075	547	456	2420	2407	941	1850	7572	7858	104.1	50.5	1758.9	628.8	61.6	64.7	309.7	226.2	296.2	339.7	892.1	426.6	0.0255	0.0268	0.0157	0.0114	0.0299	0.0343	0.1431	0.0684	0.0264	0.0179	0.0443	0.13	0.0307	0.1057	0.1364	0.6	1.07
Tb927.11.14030	cyclin 9,cyclin C-like,	Cell.cycle	846	1639	847	285	386	781	536	345	508	671	1489	1776	3843	229.6	90.1	77.9	78.9	87.9	76	44.2	47.7	211.2	273.4	209.2	208.6	0.0176	0.0152	0.0341	0.0367	0.0103	0.0133	0.511	0.5095	0.017	0.0068	0.0238	0.52	0.0768	0.5096	0.5864	0.625	1.3
Tb927.11.11500	cyclin dependent kinase-binding protein, putative	Cell.cycle	1695	630	1516	198	306	1808	1263	456	669	366	508	571	1195	88.3	161.3	54.1	62.6	203.5	179.1	58.4	62.9	115.2	93.3	67.3	64.9	0.0522	0.0459	0.0605	0.0651	0.0072	0.0058	0.2209	0.213	0.0458	0.0032	0.049	0.72	0.1348	0.2167	0.3515	0.66	0.96
Tb927.11.16390	cyclin dependent kinases regulatory subunit, putative (CKS1)	Cell.cycle	297	421	360	109	209	201	150	334	320	87	233	348	959	59	38.3	29.8	42.7	22.6	21.3	42.7	30.1	27.4	42.8	41	52.1	0.0149	0.014	0.0711	0.0502	0.0044	0.0069	0.2166	0.2752	0.0144	0.0032	0.0176	0.66	0.1242	0.2456	0.3698	0.625	1.57
Tb927.10.6330	KKT1 kinetochore protein	Cell.cycle	4785	425	1049	201	300	2392	1698	500	751	700	872	668	1200	59.5	111.6	55	61.3	269.2	240.8	64	70.6	220.3	160.1	78.7	65.1	0.1007	0.0901	0.0665	0.0733	0.0201	0.0146	0.2592	0.2144	0.0888	0.0083	0.0971	0.79	0.1508	0.2365	0.3873	0.655	0.79
Tb927.7.2110	KKT11 Kinetochore protein	Cell.cycle	756	292	386	174	300	255	226	583	841	82	127	844	1786	40.9	41.1	47.6	61.3	28.7	32.1	74.6	79	25.8	23.3	99.4	97	0.0224	0.0251	0.0828	0.0876	0.0049	0.0044	0.3496	0.3411	0.0227	0.0024	0.0251	0.67	0.1815	0.3449	0.5264	0.86	1.05
Tb927.8.1680	KKT12 Kinetochore protein	Cell.cycle	603	515	888	86	159	570	426	201	430	153	198	298	901	72.2	94.5	23.5	32.5	64.2	60.4	25.7	40.4	48.2	36.4	35.1	48.9	0.0246	0.0232	0.0554	0.0871	0.0045	0.0034	0.2401	0.3344	0.0227	0.002	0.0247	0.73	0.1556	0.2868	0.4424	0.73	0.34
Tb927.7.4860	KKT13 Kinetochore protein	Cell.cycle	1020	123	277	161	169	267	204	125	307	69	112	124	394	17.2	29.5	44	34.6	30	28.9	16	28.8	21.7	20.6	14.6	21.4	0.0411	0.0396	0.0246	0.0443	0.0072	0.0069	0.0711	0.1043	0.0377	0.0035	0.0412	0.57	0.0791	0.0876	0.1667	0.655	1.09
Tb927.10.7240	KKT14 Kinetochore protein	Cell.cycle	2058	487	1234	268	514	1260	966	993	1501	411	458	795	2047	68.2	131.3	73.3	105.1	141.8	137	127.1	141	129.4	84.1	93.7	111.1	0.0455	0.0439	0.0861	0.0955	0.0101	0.0066	0.2012	0.2385	0.0414	0.0039	0.0453	0.53	0.1926	0.2195	0.4121	0.735	0.73
Tb927.6.3760	KKT15 Kinetochore protein	Cell.cycle	1017	463	1105	358	818	1140	853	2152	2847	359	817	2183	4926	64.9	117.5	97.9	167.3	128.3	121	275.4	267.5	113	150	257.2	267.4	0.045	0.0425	0.1254	0.1218	0.0097	0.0128	0.3714	0.3862	0.0407	0.0059	0.0466	0.57	0.2568	0.3783	0.6351	0.715	0.46
Tb927.11.10000	KKT16 Kinetochore protein	Cell.cycle	660	412	630	70	172	643	527	126	231	180	419	170	694	57.7	67	19.1	35.2	72.4	74.7	16.1	21.7	56.7	76.9	20	37.7	0.0372	0.0383	0.0358	0.0483	0.0071	0.0096	0.1411	0.2659	0.0359	0.0045	0.0404	0.49	0.0891	0.2031	0.2922	0.62	0.45
Tb927.3.2330	KKT17 Kinetochore protein	Cell.cycle	1857	615	1001	221	354	1329	1147	255	367	515	808	635	1581	86.2	106.5	60.4	72.4	149.6	162.7	32.6	34.5	162.1	148.4	74.8	85.8	0.0497	0.054	0.0297	0.0314	0.0131	0.012	0.2157	0.2475	0.049	0.0064	0.0554	0.64	0.0653	0.2313	0.2966	0.655	0.71
Tb927.9.3800	KKT18 Kinetochore protein	Cell.cycle	1797	569	1190	160	368	1048	907	645	1013	354	796	697	1888	79.7	126.6	43.8	75.2	117.9	128.6	82.6	95.2	111.4	146.2	82.1	102.5	0.0366	0.0399	0.0838	0.0966	0.0084	0.0111	0.2642	0.3299	0.0356	0.0051	0.0407	0.63	0.1897	0.2966	0.4863	0.73	0.8
Tb927.11.10520	KKT2 kinetochore protein, tyrosine kinase, putative	Cell.cycle	3783	733	1624	486	801	3253	2951	1714	1773	729	1064	1469	2707	102.7	172.7	132.9	163.8	366.1	418.5	219.4	166.6	229.5	195.4	173.1	146.9	0.0851	0.0973	0.0893	0.0678	0.013	0.0111	0.2234	0.1896	0.0842	0.0059	0.0901	0.71	0.1636	0.2063	0.3699	0.64	1.1
Tb927.8.3680	KKT4 kinetochore protein	Cell.cycle	1938	354	817	392	457	1541	1325	778	1253	396	501	1332	2738	49.6	86.9	107.2	93.4	173.4	187.9	99.6	117.7	124.7	92	156.9	148.6	0.0813	0.0881	0.06	0.0709	0.0143	0.0105	0.2996	0.2837	0.0783	0.006	0.0843	0.61	0.1445	0.2913	0.4358	0.62	1.66
Tb927.7.4850	KKT5 Kinetochore protein	Cell.cycle	687	244	338	174	283	189	141	221	413	105	225	536	1178	34.2	36	47.6	57.9	21.3	20	28.3	38.8	33.1	41.3	63.2	63.9	0.0194	0.0182	0.0324	0.0444	0.0074	0.0092	0.2294	0.232	0.0181	0.0044	0.0225	0.51	0.0838	0.2304	0.3142	0.72	1.54
Tb927.6.1210	KKT6 kinetochore protein	Cell.cycle	618	1259	1083	426	586	611	475	788	1146	267	774	1415	2868	176.4	115.2	116.5	119.8	68.8	67.4	100.9	107.7	84	142.1	166.7	155.7	0.0151	0.0148	0.0516	0.0551	0.0045	0.0076	0.2702	0.2524	0.0148	0.0035	0.0183	0.55	0.1154	0.2609	0.3763	0.77	1.15
Tb927.11.1030	KKT7 Kinetochore protein	Cell.cycle	1935	601	1489	624	739	2260	1891	1545	2354	472	659	1762	3955	84.2	158.4	170.6	151.1	254.4	268.2	197.7	221.2	148.6	121	207.6	214.7	0.0671	0.0708	0.0742	0.0831	0.0096	0.0078	0.2472	0.2556	0.0636	0.0042	0.0678	0.78	0.1728	0.2511	0.4239	0.77	1.04
Tb927.4.5110	KKT8 Kinetochore protein	Cell.cycle	1200	464	1292	265	713	697	476	753	1567	169	174	990	2410	65	137.4	72.5	145.8	78.4	67.5	96.4	147.3	53.2	32	116.6	130.8	0.0248	0.0213	0.0533	0.0815	0.0041	0.0025	0.2046	0.2295	0.0214	0.0015	0.0229	0.66	0.1433	0.2167	0.36	0.845	1.44
Tb927.8.1150	KKT9 Kinetochore protein	Cell.cycle	1029	470	1228	246	560	777	619	728	1427	165	289	788	2029	65.8	130.6	67.3	114.5	87.4	87.8	93.2	134.1	51.9	53.1	92.8	110.1	0.0285	0.0286	0.0619	0.0891	0.0041	0.0042	0.1955	0.2319	0.0263	0.0021	0.0284	0.79	0.1615	0.2134	0.3749	0.8	1.08
Tb927.7.1590	mitotic cyclin,cyclin CycB3 (CYC8)	Cell.cycle	1410	465	1071	342	787	1386	977	1202	1653	648	1512	3427	6686	65.1	113.9	93.5	160.9	156	138.6	153.8	155.3	204	277.7	403.8	362.9	0.0558	0.0496	0.073	0.0737	0.0178	0.0242	0.6079	0.5463	0.0492	0.011	0.0602	0.51	0.1527	0.5764	0.7291	0.56	0.8
Tb927.11.7216	origin recognition complex subunit 1 (ORC1), (CDC6)	Cell.cycle	1311	164	278	51	95	397	367	99	194	141	314	122	468	23	29.6	13.9	19.4	44.7	52	12.7	18.2	44.4	57.7	14.4	25.4	0.0544	0.0633	0.0461	0.066	0.0132	0.0171	0.1656	0.2921	0.0553	0.008	0.0633	#N/A	0.1212	0.2285	0.3497	#N/A	#N/A
Tb927.9.10920	PK6 protein kinase, KKT3 kinetochore protein	Cell.cycle	3177	776	1933	472	879	2501	1819	1461	2760	541	950	1080	3344	108.7	205.6	129.1	179.7	281.5	258	187	259.4	170.3	174.5	127.2	181.5	0.0573	0.0525	0.0732	0.1015	0.0085	0.0087	0.1578	0.2251	0.051	0.0043	0.0553	0.71	0.1887	0.1911	0.3798	0.655	0.87
Tb927.8.4810	prohibitin 1 (PHB1)	Cell.cycle	834	3755	1957	200	433	550	395	193	527	245	542	384	1209	526.1	208.2	54.7	88.5	61.9	56	24.7	49.5	77.1	99.5	45.2	65.6	0.0054	0.0049	0.0208	0.0418	0.0016	0.0021	0.1209	0.1755	0.0053	0.0011	0.0064	0.76	0.0687	0.1479	0.2166	0.62	0.58
Tb927.10.4310	prohibitin 2, putative (PHB2)	Cell.cycle	888	991	1076	55	111	374	262	139	237	157	307	164	383	138.8	114.5	15	22.7	42.1	37.2	17.8	22.3	49.4	56.4	19.3	20.8	0.0106	0.0094	0.057	0.0715	0.003	0.0035	0.1961	0.2113	0.0098	0.0018	0.0116	0.79	0.1368	0.2034	0.3402	0.73	0.68
Tb927.11.6550	PUF nine target 1 (PNT1)	Cell.cycle	1593	1174	3054	611	1168	2359	1775	2149	3206	544	915	1541	3749	164.5	324.9	167.1	238.8	265.5	251.7	275.1	301.3	171.2	168	181.6	203.5	0.0347	0.0329	0.0819	0.0897	0.0055	0.0054	0.1714	0.192	0.0313	0.0027	0.034	0.36	0.1818	0.1814	0.3632	0.465	1.15
Tb927.10.6240	ras-like small GTPase, putative (TbRHP) spindle formation and mitosis	Cell.cycle	1212	953	1517	115	260	1944	1437	532	873	1026	1679	411	1393	133.5	161.4	31.4	53.2	218.8	203.8	68.1	82	323	308.3	48.4	75.6	0.0475	0.0442	0.0972	0.1171	0.0171	0.0163	0.2191	0.3423	0.0438	0.0085	0.0523	0.48	0.2263	0.2802	0.5065	0.5	0.76
Tb927.7.1210	regulator of chromosome condensation, putative	Cell.cycle	2523	429	928	183	345	1884	1669	1065	1778	512	640	602	1330	60.1	98.7	50	70.5	212	236.7	136.3	167.1	161.2	117.5	70.9	72.2	0.0854	0.0954	0.1366	0.1675	0.0158	0.0115	0.2254	0.2295	0.0838	0.0066	0.0904	0.55	0.3252	0.2271	0.5523	0.63	0.81
Tb927.7.1190	regulator of chromosome condensation, putative	Cell.cycle	3459	521	1252	418	587	2992	2734	1131	1928	881	1108	1380	3278	73	133.2	114.3	120	336.7	387.7	144.8	181.2	277.3	203.5	162.6	177.9	0.1045	0.1203	0.0747	0.0934	0.021	0.0154	0.2658	0.2908	0.1033	0.0088	0.1121	0.67	0.1838	0.2779	0.4617	0.69	0.79
Tb927.3.1750	rev7, putative,mitotic spindle checkpoint component, putative	Cell.cycle	606	545	366	211	363	283	266	350	471	241	638	906	1903	76.4	38.9	57.7	74.2	31.9	37.7	44.8	44.3	75.9	117.2	106.7	103.3	0.0177	0.0209	0.041	0.0406	0.0103	0.0159	0.3098	0.3	0.0193	0.0075	0.0268	0.37	0.0864	0.3045	0.3909	0.64	0.49
Tb927.4.3420	WEE1 protein kinase	Cell.cycle	1812	434	856	409	526	1565	1030	647	1286	617	558	1037	2407	60.8	91.1	111.8	107.6	176.1	146.1	82.8	120.8	194.2	102.5	122.2	130.7	0.0742	0.0616	0.0456	0.0665	0.0199	0.0105	0.2133	0.2282	0.0644	0.0071	0.0715	0.54	0.1249	0.2204	0.3453	0.77	0.78
Tb927.7.1320	10 kDa heat shock protein, putative (HSP10)	Chaperone	303	14352	4537	13047	5280	902	513	2133	2537	543	869	4513	5102	2010.7	482.6	3567.8	1079.6	101.5	72.8	273	238.4	170.9	159.6	531.7	277	0.0026	0.0019	0.0071	0.0062	0.0011	0.001	0.0438	0.0228	0.0024	0.0006	0.003	0.88	0.0154	0.0333	0.0487	0.91	2.24
Tb927.2.5980	ATP-dependent Clp protease subunit, heat shock protein 104 (HSP104)	Chaperone	2613	732	2373	2023	6046	2690	1868	6662	8771	743	1157	2683	8223	102.6	252.4	553.2	1236.2	302.7	264.9	852.7	824.2	233.9	212.5	316.1	446.4	0.0546	0.0478	0.0576	0.0556	0.0103	0.0093	0.0677	0.0955	0.047	0.0048	0.0518	0.57	0.1155	0.0815	0.197	0.87	3.19
Tb927.2.3030	ATP-dependent Clp protease subunit, heat shock protein 78 (HSP78)	Chaperone	2439	844	2326	409	861	2733	1759	1762	3451	396	543	976	2777	118.2	247.4	111.8	176.1	307.6	249.5	225.5	324.3	124.7	99.7	115	150.7	0.0538	0.0437	0.0946	0.1361	0.0053	0.0043	0.153	0.2005	0.0453	0.0023	0.0476	0.66	0.2479	0.1765	0.4244	0.74	2.24
Tb927.9.12730	chaperone protein DNAj, endoplasmatic reticulum	Chaperone	1356	655	1358	299	609	960	687	1730	1835	253	351	1082	2952	91.8	144.5	81.8	124.5	108	97.4	221.4	172.4	79.6	64.5	127.5	160.2	0.0293	0.0264	0.1296	0.1009	0.0053	0.0043	0.2367	0.2974	0.0262	0.0023	0.0285	0.79	0.2371	0.2667	0.5038	0.78	1.23
Tb927.10.2290	chaperone protein DNAj, endoplasmatic reticulum	Chaperone	1251	308	862	159	302	826	791	667	977	120	269	395	1214	43.1	91.7	43.5	61.8	93	112.2	85.4	91.8	37.8	49.4	46.5	65.9	0.0442	0.0533	0.098	0.1053	0.0044	0.0057	0.1691	0.2397	0.0442	0.0026	0.0468	0.74	0.2154	0.2041	0.4195	0.73	0.93
Tb927.4.3980	chaperone protein DNAj, putative	Chaperone	1488	171	315	230	288	573	453	1369	1340	220	411	1430	2612	24	33.5	62.9	58.9	64.5	64.2	175.2	125.9	69.3	75.5	168.5	141.8	0.0718	0.0715	0.1738	0.1249	0.0188	0.0205	0.5298	0.4459	0.0676	0.0101	0.0777	0.27	0.3159	0.4873	0.8032	0.425	#N/A
Tb927.1.4300	chaperone protein DNAj, putative	Chaperone	1476	475	1094	513	912	1326	1012	1299	2046	580	1102	1262	3778	66.5	116.4	140.3	186.5	149.2	143.5	166.3	192.3	182.6	202.4	148.7	205.1	0.0522	0.0502	0.0615	0.0711	0.0156	0.0173	0.1743	0.2404	0.0477	0.0084	0.0561	0.76	0.1418	0.207	0.3488	0.775	#N/A
Tb927.2.5160	chaperone protein DNAj, putative	Chaperone	1203	5232	6566	5537	6926	1958	1126	4904	5767	563	1084	5166	9230	733	698.4	1514.1	1416.2	220.4	159.7	627.7	541.9	177.2	199.1	608.7	501	0.0099	0.0071	0.0259	0.0223	0.0019	0.0022	0.0796	0.0655	0.0084	0.0011	0.0095	0.84	0.0517	0.0724	0.1241	0.85	6.11
Tb927.11.16980	chaperone protein DNAj, putative	Chaperone	927	420	777	133	324	685	570	297	681	153	313	385	1154	58.8	82.7	36.4	66.2	77.1	80.8	38	64	48.2	57.5	45.4	62.6	0.0349	0.0365	0.0447	0.0754	0.0053	0.0063	0.1695	0.2337	0.0336	0.003	0.0366	0.65	0.1293	0.2013	0.3306	0.77	3.32
Tb927.10.8540	chaperone protein DNAj, putative	Chaperone	1011	1724	2372	1131	1798	875	629	1192	1754	490	1130	1715	3259	241.5	252.3	309.3	367.6	98.5	89.2	152.6	164.8	154.2	207.5	202.1	176.9	0.0128	0.0116	0.0272	0.0294	0.0049	0.0066	0.1144	0.1001	0.0118	0.0031	0.0149	0.68	0.0608	0.1071	0.1679	0.785	3.08
Tb927.6.3120	chaperone protein DNAj, putative	Chaperone	891	244	390	651	950	397	347	1591	1811	158	407	2260	3974	34.2	41.5	178	194.2	44.7	49.2	203.6	170.2	49.7	74.7	266.3	215.7	0.0378	0.0416	0.0661	0.0552	0.0102	0.0154	0.274	0.222	0.0376	0.007	0.0446	0.27	0.1283	0.2477	0.376	0.64	1.88
Tb927.11.5710	chaperone protein DNAj, putative	Chaperone	1272	179	339	105	189	483	430	742	854	242	727	686	1742	25.1	36.1	28.7	38.6	54.4	61	95	80.3	76.2	133.5	80.8	94.6	0.0569	0.0638	0.1705	0.1441	0.0194	0.034	0.4598	0.5384	0.0564	0.0146	0.071	0.51	0.3279	0.4984	0.8263	0.605	1.59
Tb927.1.1960	chaperone protein DNAj, putative	Chaperone	1977	379	1292	93	281	989	902	829	1347	114	188	260	678	53.1	137.4	25.4	57.5	111.3	127.9	106.1	126.6	35.9	34.5	30.6	36.8	0.0374	0.043	0.1546	0.1845	0.0029	0.0028	0.1414	0.17	0.0362	0.0014	0.0376	0.76	0.3514	0.1555	0.5069	0.735	1.14
Tb927.3.1430	chaperone protein DNAj, putative	Chaperone	1152	1174	621	340	610	608	613	409	802	175	378	716	1448	164.5	66.1	93	124.7	68.4	86.9	52.3	75.4	55.1	69.4	84.4	78.6	0.019	0.0241	0.029	0.0418	0.0037	0.0047	0.1485	0.1383	0.0218	0.0024	0.0242	0.53	0.077	0.1432	0.2202	0.69	1.1
Tb927.8.1010	chaperone protein DNAj, putative	Chaperone	1473	412	1030	155	315	954	658	687	950	287	461	659	1842	57.7	109.6	42.4	64.4	107.4	93.3	87.9	89.3	90.3	84.7	77.6	100	0.0411	0.0357	0.0994	0.101	0.0084	0.0079	0.2783	0.3586	0.0358	0.004	0.0398	0.53	0.2104	0.318	0.5284	0.765	1.05
Tb927.4.2970	chaperone protein DNAj, putative	Chaperone	1008	139	326	65	111	328	245	335	340	97	139	278	460	19.5	34.7	17.8	22.7	36.9	34.7	42.9	31.9	30.5	25.5	32.8	25	0.0436	0.041	0.128	0.0951	0.0088	0.0073	0.3102	0.2364	0.0394	0.004	0.0434	0.46	0.2316	0.273	0.5046	0.62	1.02
Tb927.7.4590	chaperone protein DNAj, putative	Chaperone	1641	115	280	89	114	431	326	267	412	115	237	260	577	16.1	29.8	24.3	23.3	48.5	46.2	34.2	38.7	36.2	43.5	30.6	31.3	0.0676	0.0644	0.0868	0.0982	0.0123	0.0148	0.2462	0.2518	0.0613	0.007	0.0683	0.38	0.202	0.2487	0.4507	0.455	1.01
Tb927.7.990	chaperone protein DNAj, putative	Chaperone	2337	409	964	241	349	1677	1363	427	708	515	767	604	1608	57.3	102.5	65.9	71.4	188.7	193.3	54.7	66.5	162.1	140.9	71.2	87.3	0.0756	0.0774	0.0481	0.0585	0.0158	0.0138	0.1986	0.2435	0.0709	0.0073	0.0782	0.74	0.1162	0.2208	0.337	0.675	0.97
Tb927.10.14730	chaperone protein DNAj, putative	Chaperone	1332	272	564	151	335	327	217	388	923	46	71	232	798	38.1	60	41.3	68.5	36.8	30.8	49.7	86.7	14.5	13	27.3	43.3	0.024	0.0201	0.0547	0.0954	0.0023	0.0021	0.0952	0.151	0.0208	0.0011	0.0219	0.51	0.1629	0.1229	0.2858	0.595	0.97
Tb927.6.3850	chaperone protein DNAj, putative	Chaperone	870	572	497	1299	1017	699	585	1512	1927	746	1778	4349	6716	80.1	52.9	355.2	207.9	78.7	83	193.5	181.1	234.8	326.5	512.4	364.6	0.0379	0.0399	0.0415	0.0389	0.0275	0.0383	0.3485	0.248	0.0384	0.0184	0.0568	0.14	0.0897	0.2979	0.3876	0.345	0.96
Tb927.1.1230	chaperone protein DNAj, putative	Chaperone	1443	314	480	173	325	831	598	794	1112	452	779	663	2079	44	51.1	47.3	66.5	93.5	84.8	101.6	104.5	142.3	143.1	78.1	112.9	0.0629	0.0571	0.1078	0.1109	0.0233	0.0235	0.2628	0.38	0.0576	0.0121	0.0697	0.39	0.2312	0.3209	0.5521	0.69	0.87
Tb927.9.8410	chaperone protein DNAj, putative	Chaperone	1005	446	979	125	256	922	859	605	862	128	223	313	975	62.5	104.1	34.2	52.3	103.8	121.8	77.4	81	40.3	41	36.9	52.9	0.0399	0.0468	0.1081	0.1131	0.0038	0.0038	0.1634	0.2342	0.04	0.0019	0.0419	0.79	0.2326	0.1985	0.4311	0.755	0.83
Tb927.10.5040	chaperone protein DNAj, putative	Chaperone	873	204	415	59	115	317	244	96	192	163	322	193	708	28.6	44.1	16.1	23.5	35.7	34.6	12.3	18	51.3	59.1	22.7	38.4	0.0314	0.0305	0.0375	0.0549	0.011	0.0127	0.2195	0.3714	0.029	0.0061	0.0351	0.59	0.1	0.295	0.395	0.725	0.83
Tb927.10.12380	chaperone protein DNAj, putative	Chaperone	1743	1044	1446	186	408	886	706	779	962	290	627	807	2145	146.3	153.8	50.9	83.4	99.7	100.1	99.7	90.4	91.3	115.1	95.1	116.4	0.0213	0.0213	0.0897	0.0813	0.0047	0.006	0.2712	0.332	0.0205	0.0029	0.0234	0.59	0.177	0.3011	0.4781	0.55	0.82
Tb927.8.1030	chaperone protein DNAj, putative	Chaperone	882	261	612	125	180	664	542	450	627	228	446	433	1055	36.6	65.1	34.2	36.8	74.7	76.9	57.6	58.9	71.8	81.9	51	57.3	0.047	0.0484	0.098	0.1002	0.011	0.0126	0.2751	0.3091	0.0442	0.006	0.0502	0.58	0.2133	0.2917	0.505	0.56	0.81
Tb927.7.680	chaperone protein DNAj, putative	Chaperone	2325	467	1404	223	395	1332	1171	1515	1940	336	846	1070	3402	65.4	149.3	61	80.8	149.9	166.1	193.9	182.3	105.8	155.4	126.1	184.7	0.0447	0.0495	0.1652	0.1553	0.0077	0.0113	0.3406	0.4989	0.0428	0.0049	0.0477	0.61	0.3377	0.4191	0.7568	0.55	0.75
Tb927.10.12640	chaperone protein DNAj, putative	Chaperone	1893	310	890	197	373	1459	1205	1035	1495	244	430	777	2018	43.4	94.7	53.9	76.3	164.2	170.9	132.5	140.5	76.8	79	91.5	109.5	0.0761	0.0792	0.1229	0.1304	0.0087	0.0089	0.2692	0.3221	0.071	0.0044	0.0754	0.58	0.2681	0.2952	0.5633	0.655	0.73
Tb927.7.740	chaperone protein DNAj, putative	Chaperone	1644	305	900	190	312	809	755	404	860	252	379	567	1543	42.7	95.7	52	63.8	91.1	107.1	51.7	80.8	79.3	69.6	66.8	83.8	0.0421	0.0495	0.0539	0.0843	0.0089	0.0078	0.2209	0.2772	0.0415	0.0041	0.0456	0.56	0.1521	0.2487	0.4008	0.66	0.72
Tb927.11.16740	chaperone protein DNAj, putative	Chaperone	1155	521	936	379	548	725	709	1014	1391	404	741	950	2257	73	99.6	103.6	112.1	81.6	100.5	129.8	130.7	127.2	136.1	111.9	122.5	0.0303	0.0373	0.0727	0.0732	0.0115	0.0123	0.1987	0.2175	0.0315	0.0061	0.0376	0.62	0.1567	0.2078	0.3645	0.795	0.72
Tb927.10.6610	chaperone protein DNAj, putative	Chaperone	825	375	800	105	200	605	382	209	397	149	186	328	864	52.5	85.1	28.7	40.9	68.1	54.2	26.8	37.3	46.9	34.2	38.6	46.9	0.0317	0.0252	0.0465	0.0647	0.0053	0.0039	0.2124	0.2581	0.0269	0.0022	0.0291	0.65	0.12	0.2349	0.3549	0.67	0.72
Tb927.11.15130	chaperone protein DNAj, putative	Chaperone	960	627	1193	100	245	613	406	672	818	246	422	751	1758	87.8	126.9	27.3	50.1	69	57.6	86	76.9	77.4	77.5	88.5	95.4	0.0206	0.0172	0.1342	0.12	0.0056	0.0056	0.4379	0.4721	0.0179	0.0029	0.0208	0.69	0.2609	0.4544	0.7153	0.75	0.71
Tb927.7.540	chaperone protein DNAj, putative	Chaperone	1374	528	1198	202	536	690	560	670	1230	356	847	1009	2894	74	127.4	55.2	109.6	77.7	79.4	85.8	115.6	112.1	155.5	118.9	157.1	0.0247	0.0252	0.0629	0.0847	0.0087	0.012	0.2763	0.3651	0.0232	0.0054	0.0286	0.56	0.1555	0.3202	0.4757	0.57	0.69
Tb927.10.12530	chaperone protein DNAj, putative	Chaperone	501	317	380	53	128	392	403	279	298	172	396	383	758	44.4	40.4	14.5	26.2	44.1	57.2	35.7	28	54.1	72.7	45.1	41.1	0.0333	0.0432	0.106	0.0831	0.01	0.0134	0.4244	0.3868	0.0365	0.0064	0.0429	0.58	0.1925	0.4051	0.5976	0.65	0.66
Tb927.11.1010	chaperone protein DNAj, putative	Chaperone	1116	581	1164	380	562	923	621	1061	1402	449	994	1804	3490	81.4	123.8	103.9	114.9	103.9	88.1	135.8	131.7	141.3	182.5	212.5	189.5	0.0324	0.0275	0.075	0.0727	0.0107	0.0139	0.372	0.3317	0.0283	0.0065	0.0348	0.54	0.1579	0.3514	0.5093	0.69	0.62
Tb927.3.2290	chaperone protein DNAj, putative	Chaperone	1122	758	682	200	211	989	862	176	367	319	381	558	1087	106.2	72.5	54.7	43.1	111.3	122.2	22.5	34.5	100.4	70	65.7	59	0.0399	0.0438	0.0278	0.0426	0.0088	0.0061	0.2573	0.2311	0.0411	0.0038	0.0449	0.57	0.0798	0.2439	0.3237	0.575	0.61
Tb927.10.9840	chaperone protein DNAj, putative	Chaperone	789	413	1037	43	235	537	461	315	699	60	138	369	980	57.9	110.3	11.8	48.1	60.4	65.4	40.3	65.7	18.9	25.3	43.5	53.2	0.023	0.0249	0.0813	0.1325	0.0018	0.0023	0.2781	0.3402	0.022	0.0011	0.0231	0.7	0.2203	0.3087	0.529	0.745	0.58
Tb927.6.3730	chaperone protein DNAj, putative	Chaperone	921	733	568	514	707	502	401	1645	1828	270	555	2009	3998	102.7	60.4	140.6	144.6	56.5	56.9	210.5	171.8	85	101.9	236.7	217	0.0222	0.0223	0.0892	0.0728	0.0081	0.0097	0.3179	0.2914	0.0222	0.0049	0.0271	0.47	0.1718	0.3043	0.4761	0.7	0.55
Tb927.8.7010	chaperone protein DNAj, putative	Chaperone	609	1164	730	115	207	407	321	167	379	186	314	293	756	163.1	77.7	31.4	42.3	45.8	45.5	21.4	35.6	58.5	57.7	34.5	41	0.0122	0.0121	0.0351	0.0584	0.0038	0.0037	0.1793	0.2131	0.0123	0.0021	0.0144	0.58	0.1024	0.1959	0.2983	0.625	0.55
Tb927.2.3960	chaperone protein DNAj, putative	Chaperone	693	425	274	98	124	118	113	268	372	49	125	294	626	59.5	29.1	26.8	25.4	13.3	16	34.3	35	15.4	23	34.6	34	0.0096	0.0116	0.0794	0.081	0.0027	0.004	0.2539	0.2495	0.0106	0.0019	0.0125	0.43	0.1741	0.2513	0.4254	0.645	0.55
Tb927.5.2880	chaperone protein DNAj, putative	Chaperone	567	105	137	24	70	168	127	47	75	32	58	75	173	14.7	14.6	6.6	14.3	18.9	18	6	7	10.1	10.7	8.8	9.4	0.0413	0.0393	0.0347	0.0405	0.0054	0.0057	0.1613	0.1723	0.039	0.0029	0.0419	0.46	0.0784	0.1665	0.2449	0.545	0.5
Tb927.7.6660	chaperone protein DNAj, putative	Chaperone	774	1479	791	165	167	412	277	278	363	344	620	505	920	207.2	84.1	45.1	34.1	46.4	39.3	35.6	34.1	108.3	113.9	59.5	49.9	0.0102	0.0086	0.0543	0.052	0.0058	0.0061	0.2877	0.2413	0.0097	0.0033	0.013	0.69	0.1166	0.2642	0.3808	0.73	0.49
Tb927.11.5220	chaperone protein DNAj, putative	Chaperone	2301	999	2186	376	601	2302	1611	1496	2290	850	1835	2668	6066	140	232.5	102.8	122.9	259.1	228.5	191.5	215.2	267.6	337	314.3	329.3	0.0445	0.0393	0.1025	0.1152	0.0112	0.0141	0.5333	0.5588	0.0393	0.0066	0.0459	0.63	0.2341	0.5453	0.7794	0.695	0.48
Tb927.9.8160	chaperone protein DNAj, putative	Chaperone	1293	591	1533	407	705	1014	905	1019	1488	435	1208	1969	4110	82.8	163.1	111.3	144.2	114.1	128.3	130.4	139.8	136.9	221.8	232	223.1	0.0297	0.0334	0.0617	0.0661	0.0087	0.0141	0.3478	0.3344	0.0289	0.006	0.0349	0.66	0.1362	0.3407	0.4769	0.795	0.46
Tb927.7.6200	chaperone protein DNAj, putative	Chaperone	855	1344	944	558	863	516	354	805	1279	459	1062	1478	3420	188.3	100.4	152.6	176.5	58.1	50.2	103	120.2	144.5	195	174.1	185.7	0.0129	0.0111	0.0378	0.0441	0.0078	0.0105	0.2026	0.2161	0.0122	0.0052	0.0174	0.56	0.0886	0.2091	0.2977	0.74	0.46
Tb927.4.650	chaperone protein DNAj, putative	Chaperone	738	1110	979	347	582	413	395	720	1041	268	658	1132	2313	155.5	104.1	94.9	119	46.5	56	92.2	97.8	84.4	120.8	133.4	125.6	0.0115	0.0138	0.0521	0.0552	0.0051	0.0073	0.2389	0.2249	0.0124	0.0035	0.0159	0.51	0.1145	0.2316	0.3461	0.635	0.46
Tb927.9.10950	chaperone protein DNAj, putative	Chaperone	864	475	864	278	599	829	650	623	1072	346	805	767	2173	66.5	91.9	76	122.5	93.3	92.2	79.7	100.7	108.9	147.8	90.4	118	0.0377	0.0373	0.0485	0.0613	0.0107	0.0146	0.1744	0.2277	0.0353	0.0067	0.042	0.72	0.1167	0.2008	0.3175	0.78	0.44
Tb927.3.1760	chaperone protein DNAj, putative	Chaperone	783	2265	1421	673	925	608	450	607	1068	267	712	1149	2644	317.3	151.2	184	189.1	68.4	63.8	77.7	100.4	84	130.8	135.4	143.5	0.0093	0.0087	0.0252	0.0325	0.0028	0.0044	0.139	0.1473	0.0092	0.0021	0.0113	0.55	0.0633	0.143	0.2063	0.695	0.43
Tb927.8.8310	chaperone protein DNAj, putative	Chaperone	1446	1447	1609	1365	1961	1183	896	3223	3884	630	1303	5210	8877	202.7	171.2	373.3	401	133.1	127.1	412.5	365	198.3	239.3	613.8	481.9	0.0228	0.0218	0.0644	0.0569	0.0083	0.01	0.3036	0.2384	0.0218	0.0049	0.0267	0.59	0.1291	0.2707	0.3998	0.545	0.39
Tb927.9.14180	chaperone protein DNAj, putative	Chaperone	969	1094	1004	218	383	609	361	316	702	375	634	701	1925	153.3	106.8	59.6	78.3	68.5	51.2	40.4	66	118	116.4	82.6	104.5	0.0169	0.0126	0.0354	0.0578	0.0071	0.007	0.2294	0.2902	0.0148	0.0038	0.0186	0.57	0.1023	0.2594	0.3617	0.745	0.37
Tb927.8.4470	chaperone protein DNAj, putative	Chaperone	714	317	464	131	194	490	418	358	524	148	253	432	1026	44.4	49.4	35.8	39.7	55.1	59.3	45.8	49.2	46.6	46.5	50.9	55.7	0.0376	0.0405	0.0733	0.0787	0.0078	0.0077	0.2582	0.2826	0.0372	0.004	0.0412	0.32	0.1639	0.27	0.4339	0.56	0.36
Tb927.10.13830	chaperone protein DNAj, putative	Chaperone	723	567	1074	114	310	664	468	307	523	243	350	581	1550	79.4	114.2	31.2	63.4	74.7	66.4	39.3	49.1	76.5	64.3	68.5	84.1	0.0247	0.022	0.0502	0.0627	0.0062	0.0052	0.2773	0.3405	0.0221	0.0028	0.0249	0.74	0.1182	0.3085	0.4267	0.74	0.35
Tb927.6.2170	co-chaperone GrpE, putative	Chaperone	669	3540	3413	597	1059	1067	791	915	1673	570	1255	2196	2687	495.9	363	163.3	216.5	120.1	112.2	117.1	157.2	179.4	230.5	258.7	145.9	0.0089	0.0084	0.0372	0.05	0.0033	0.0042	0.2609	0.1471	0.0086	0.002	0.0106	0.84	0.0944	0.2038	0.2982	0.745	0.6
Tb927.1.1720	cyclophilin 15, putative	Chaperone	1227	387	916	175	308	501	456	1272	1552	138	185	688	1242	54.2	97.4	47.9	63	56.4	64.7	162.8	145.8	43.4	34	81.1	67.4	0.0238	0.0273	0.1773	0.1588	0.0045	0.0035	0.2801	0.2328	0.0235	0.0019	0.0254	0.62	0.3531	0.2561	0.6092	0.645	1.12
Tb927.11.880	cyclophilin a,cyclophilin type peptidyl-prolyl cis-trans isomerase (CYPA)	Chaperone	534	18529	13488	8736	7577	2078	1034	5639	7560	813	1692	11070	16601	2595.9	1434.7	2388.9	1549.3	233.9	146.6	721.8	710.4	255.9	310.7	1304.3	901.2	0.0037	0.0023	0.0221	0.0218	0.001	0.0012	0.1268	0.0876	0.0031	0.0006	0.0037	0.94	0.0489	0.1071	0.156	0.795	0.74
Tb927.2.1560	cyclophilin type peptidyl-prolyl cis-trans isomerase, putative (PPIase)	Chaperone	591	948	957	64	141	356	197	88	297	134	288	198	396	132.8	101.8	17.5	28.8	40.1	27.9	11.3	27.9	42.2	52.9	23.3	21.5	0.0109	0.0076	0.0295	0.0728	0.0028	0.0035	0.1927	0.1779	0.0093	0.0017	0.011	0.82	0.1134	0.1851	0.2985	0.67	1.51
Tb927.10.13220	cyclophilin type peptidyl-prolyl cis-trans isomerase, putative (PPIase)	Chaperone	2742	466	1127	240	386	1813	1536	1381	1498	505	933	1231	2473	65.3	119.9	65.6	78.9	204	217.8	176.8	140.8	159	171.3	145	134.2	0.0705	0.0753	0.1478	0.1177	0.0134	0.0144	0.3843	0.3557	0.0673	0.007	0.0743	0.63	0.2778	0.3695	0.6473	0.61	0.63
Tb927.9.11740	cyclophilin type peptidyl-prolyl cis-trans isomerase, putative (PPIase)	Chaperone	552	446	387	80	154	479	487	246	363	304	716	394	1257	62.5	41.2	21.9	31.5	53.9	69.1	31.5	34.1	95.7	131.5	46.4	68.2	0.0333	0.0426	0.0713	0.0771	0.0144	0.0198	0.3328	0.4891	0.0371	0.0096	0.0467	0.58	0.1572	0.4103	0.5675	0.76	0.49
Tb927.9.14420	cyclophilin type peptidyl-prolyl cis-trans isomerase, putative (PPIase)	Chaperone	1155	548	1170	130	212	863	937	157	300	315	602	271	749	76.8	124.5	35.5	43.3	97.1	132.9	20.1	28.2	99.2	110.6	31.9	40.7	0.0309	0.0423	0.0308	0.0432	0.0077	0.0086	0.155	0.1978	0.0335	0.0042	0.0377	0.5	0.0807	0.1762	0.2569	0.635	0.48
Tb927.9.3440	cyclophilin type peptidyl-prolyl cis-trans isomerase, putative (PPIase)	Chaperone	957	748	1103	92	209	679	551	127	335	254	525	180	709	104.8	117.3	25.2	42.7	76.4	78.1	16.3	31.5	80	96.4	21.2	38.5	0.022	0.0225	0.029	0.056	0.0056	0.0068	0.1196	0.2172	0.0213	0.0033	0.0246	0.7	0.0927	0.1681	0.2608	0.805	0.46
Tb927.7.4770	cyclophilin-type peptidyl-prolyl cis-trans isomerase, putative (PPIase)	Chaperone	522	2744	1426	827	516	399	240	399	510	282	502	655	975	384.4	151.7	226.1	105.5	44.9	34	51.1	47.9	88.8	92.2	77.2	52.9	0.0054	0.0041	0.0186	0.0174	0.0026	0.0027	0.0892	0.0611	0.0049	0.0015	0.0064	0.73	0.0409	0.0751	0.116	0.645	0.94
Tb927.5.1370	cyclophilin-type peptidyl-prolyl cis-trans isomerase, putative (PPIase)	Chaperone	714	158	335	42	126	387	296	270	375	178	383	261	696	22.1	35.6	11.5	25.8	43.6	42	34.6	35.2	56	70.3	30.8	37.8	0.0484	0.0466	0.1121	0.114	0.0151	0.019	0.3163	0.3881	0.0443	0.0089	0.0532	0.67	0.2319	0.3517	0.5836	0.715	0.91
Tb927.8.5230	cyclophilin-type peptidyl-prolyl cis-trans isomerase, putative (PPIase)	Chaperone	732	418	635	191	310	388	293	394	586	210	333	376	1044	58.6	67.5	52.2	63.4	43.7	41.6	50.4	55.1	66.1	61.2	44.3	56.7	0.0222	0.0211	0.0527	0.0576	0.0082	0.0076	0.1468	0.1879	0.0207	0.004	0.0247	0.6	0.1181	0.1671	0.2852	0.775	0.67
Tb927.7.280	cyclophilin-type peptidyl-prolyl cis-trans isomerase, putative (PPIase)	Chaperone	678	2326	1194	87	201	488	377	297	444	366	659	235	657	325.9	127	23.8	41.1	54.9	53.5	38	41.7	115.2	121	27.7	35.7	0.0078	0.0076	0.0707	0.0776	0.004	0.0042	0.1635	0.2107	0.0079	0.0023	0.0102	0.78	0.1554	0.1868	0.3422	0.695	0.63
Tb927.8.6910	cyclophilin-type peptidyl-prolyl cis-trans isomerase, putative (PPIase)	Chaperone	588	543	486	35	100	388	488	101	185	194	677	149	523	76.1	51.7	9.6	20.4	43.7	69.2	12.9	17.4	61.1	124.3	17.6	28.4	0.0219	0.0347	0.0519	0.0701	0.0075	0.0152	0.2247	0.3626	0.0272	0.0066	0.0338	0.52	0.128	0.2932	0.4212	0.7	0.42
Tb927.8.2000	cyclophilin, putative (NCP1) (in PUF7-TAP)	Chaperone	789	324	608	74	194	431	301	164	494	53	124	289	770	45.4	64.7	20.2	39.7	48.5	42.7	21	46.4	16.7	22.8	34.1	41.8	0.0282	0.0248	0.0424	0.0936	0.0024	0.0032	0.218	0.2673	0.0251	0.0015	0.0266	0.78	0.1483	0.2423	0.3906	0.69	1.27
Tb927.5.1020	disulfide isomerase, putative	Chaperone	1770	776	1121	434	581	1307	1104	861	1342	454	692	1683	3513	108.7	119.2	118.7	118.8	147.1	156.6	110.2	126.1	142.9	127.1	198.3	190.7	0.0413	0.044	0.0561	0.0641	0.0098	0.0087	0.3198	0.3075	0.0407	0.0047	0.0454	0.61	0.1311	0.3133	0.4444	0.705	0.58
Tb927.10.16100	FK506-binding protein (FKBP)-type peptidyl-prolyl isomerase	Chaperone	1278	1050	1784	2119	3595	478	316	1777	2250	101	131	874	1786	147.1	189.8	579.5	735.1	53.8	44.8	227.4	211.4	31.8	24.1	103	97	0.0102	0.0085	0.0209	0.0194	0.0015	0.0011	0.03	0.0283	0.009	0.0006	0.0096	0.74	0.0426	0.0291	0.0717	0.83	10.12
Tb927.10.15590	FKBP-type peptidyl-prolyl cis-trans isomerase, conserved	Chaperone	591	170	226	30	59	116	130	149	197	79	124	152	296	23.8	24	8.2	12.1	13.1	18.4	19.1	18.5	24.9	22.8	17.9	16.1	0.0175	0.0246	0.1137	0.1101	0.0081	0.0074	0.3377	0.3038	0.0199	0.004	0.0239	0.6	0.2348	0.3203	0.5551	0.565	1.04
Tb927.10.15600	FKBP-type peptidyl-prolyl cis-trans isomerase, conserved	Chaperone	1002	277	348	236	342	484	370	811	867	270	678	810	1747	38.8	37	64.5	69.9	54.5	52.5	103.8	81.5	85	124.5	95.4	94.8	0.046	0.0443	0.0933	0.0733	0.0175	0.0256	0.2719	0.2702	0.0437	0.0118	0.0555	0.45	0.1753	0.2707	0.446	0.675	0.39
Tb927.9.9860	GRP170, HSP70 and actin-like ATPase domains	Chaperone	2163	1368	3277	374	1352	1694	1458	1743	2838	725	1774	2699	5806	191.7	348.6	102.3	276.4	190.7	206.8	223.1	266.7	228.2	325.8	318	315.2	0.0226	0.0245	0.0712	0.0851	0.0066	0.0094	0.3216	0.3188	0.0217	0.0042	0.0259	0.62	0.1603	0.3198	0.4801	0.685	0.63
Tb927.7.710	heat shock 70 kDa protein, putative (HSP70.4)	Chaperone	1920	747	4909	560	1461	2264	1457	4298	5346	315	541	2937	6076	104.7	522.2	153.1	298.7	254.8	206.6	550.1	502.4	99.2	99.3	346	329.8	0.026	0.0211	0.1471	0.1343	0.0025	0.0025	0.2933	0.2796	0.0211	0.0012	0.0223	0.88	0.2882	0.2861	0.5743	0.785	0.82
Tb927.7.1030	heat shock 70 kDa protein, putative (HSP70b)	Chaperone	2514	371	862	211	336	1525	1031	635	1311	272	356	464	915	52	91.7	57.7	68.7	171.6	146.2	81.3	123.2	85.6	65.4	54.7	49.7	0.0764	0.0651	0.0777	0.1177	0.0093	0.0071	0.1657	0.1506	0.0663	0.004	0.0703	0.47	0.2149	0.158	0.3729	0.615	1.29
Tb927.3.3330	heat shock protein 20, putative	Chaperone	426	3299	2164	1364	1377	830	733	873	1700	494	978	2654	4271	462.2	230.2	373	281.6	93.4	104	111.7	159.7	155.5	179.6	312.7	231.8	0.0086	0.0096	0.0206	0.0295	0.0035	0.004	0.183	0.1356	0.0092	0.0021	0.0113	0.8	0.0567	0.1591	0.2158	0.84	0.74
Tb927.11.11330	heat shock protein 70, major HSP70	Chaperone	1986	15039	31090	23062	42793	10362	6223	25713	31832	2010	1976	7796	21088	2106.9	3307.1	6306.5	8750	1166.2	882.5	3291.1	2991.3	632.7	362.9	918.5	1144.7	0.0138	0.0104	0.0264	0.024	0.0018	0.001	0.0234	0.0291	0.0115	0.0007	0.0122	0.8	0.0528	0.0262	0.079	0.915	4.21
Tb927.10.10890	heat shock protein 83, HSP83	Chaperone	2115	1592	4223	2860	5455	1976	1153	8652	10239	251	262	2109	5054	223	449.2	782.1	1115.4	222.4	163.5	1107.4	962.2	79	48.1	248.5	274.4	0.0212	0.0156	0.0705	0.0613	0.0018	0.0011	0.0502	0.0554	0.0172	0.0007	0.0179	#N/A	0.1372	0.0527	0.1899	#N/A	#N/A
Tb927.11.2650	heat shock protein 84, putative, mit HSp90	Chaperone	2262	3149	9185	2189	4478	3424	2562	5810	8507	623	959	4004	9711	441.2	977	598.6	915.6	385.4	363.3	743.6	799.4	196.1	176.1	471.8	527.2	0.0174	0.0164	0.0593	0.0638	0.0022	0.0019	0.1193	0.1333	0.0155	0.001	0.0165	0.82	0.1297	0.1262	0.2559	0.86	1.35
Tb927.7.2070	heat shock protein DNAJ, putative	Chaperone	987	636	1145	278	496	793	561	1261	1862	169	299	994	2275	89.1	121.8	76	101.4	89.2	79.6	161.4	175	53.2	54.9	117.1	123.5	0.0271	0.0242	0.1099	0.1192	0.0039	0.0041	0.2528	0.2666	0.0243	0.002	0.0263	0.68	0.2437	0.2594	0.5031	0.83	1.61
Tb927.5.1520	heat shock protein HslU1, in mitochondrion	Chaperone	1428	665	2084	218	368	1485	1245	427	799	409	795	840	1834	93.2	221.7	59.6	75.2	167.1	176.6	54.7	75.1	128.7	146	99	99.6	0.034	0.0359	0.049	0.0673	0.0064	0.0072	0.2813	0.283	0.0318	0.0034	0.0352	0.73	0.1264	0.2818	0.4082	0.735	0.77
Tb927.11.12230	heat shock protein HslU2, in mitochondrion	Chaperone	1491	483	1176	96	280	986	720	468	899	197	335	437	1267	67.7	125.1	26.3	57.3	111	102.1	59.9	84.5	62	61.5	51.5	68.8	0.0368	0.0339	0.0866	0.1221	0.005	0.005	0.2359	0.3152	0.0329	0.0025	0.0354	0.6	0.2196	0.2752	0.4948	0.765	0.72
Tb927.10.12710	heat shock protein, HSP110	Chaperone	2436	1560	5053	3120	5042	2862	1799	9885	12435	460	634	1887	3464	218.6	537.5	853.2	1031	322.1	255.1	1265.2	1168.5	144.8	116.4	222.3	188	0.0273	0.0216	0.0811	0.0749	0.003	0.0024	0.0452	0.0382	0.0226	0.0013	0.0239	0.86	0.1652	0.0417	0.2069	0.91	3.2
Tb927.10.5660	heat shock protein, putative	Chaperone	1008	663	659	269	490	528	433	671	1042	203	469	1191	2447	92.9	70.1	73.6	100.2	59.4	61.4	85.9	97.9	63.9	86.1	140.3	132.8	0.0233	0.0241	0.0597	0.068	0.0061	0.0082	0.3092	0.2926	0.0233	0.004	0.0273	0.58	0.1363	0.3005	0.4368	0.685	0.81
Tb927.3.5340	Hsc70-interacting protein (Hip), putative	Chaperone	1155	5388	4940	1436	2295	1126	689	2051	3845	489	537	2605	6042	754.8	525.5	392.7	469.3	126.7	97.7	262.5	361.3	153.9	98.6	306.9	328	0.0063	0.0049	0.0368	0.0506	0.0019	0.0012	0.1364	0.1457	0.0056	0.0008	0.0064	0.79	0.0954	0.1409	0.2363	0.865	0.59
Tb927.10.2620	HSP20 cold-shock domain (p23-like)	Chaperone	579	2105	1345	404	652	504	332	463	916	235	406	866	1826	294.9	143.1	110.5	133.3	56.7	47.1	59.3	86.1	74	74.6	102	99.1	0.0083	0.0069	0.0294	0.0427	0.0026	0.0027	0.1602	0.1557	0.0078	0.0014	0.0092	0.78	0.0789	0.1578	0.2367	0.755	0.73
Tb927.11.16050	HSP20 domain	Chaperone	1809	286	625	128	243	777	585	604	1129	176	201	207	586	40.1	66.5	35	49.7	87.4	83	77.3	106.1	55.4	36.9	24.4	31.8	0.0525	0.0498	0.1102	0.1513	0.0081	0.0054	0.1103	0.1438	0.0478	0.0032	0.051	0.58	0.2821	0.1269	0.409	0.655	#N/A
Tb927.9.13290	HSP20 domain	Chaperone	1017	354	438	141	345	279	268	769	1030	95	233	534	1487	49.6	46.6	38.6	70.5	31.4	38	98.4	96.8	29.9	42.8	62.9	80.7	0.0209	0.0253	0.109	0.1072	0.0048	0.0069	0.2208	0.2833	0.0221	0.0032	0.0253	0.53	0.2236	0.2517	0.4753	0.625	0.62
Tb927.9.10230	HSP20 domain (p23-like)	Chaperone	507	4529	4130	4432	4117	832	502	3727	4656	118	224	3619	5043	634.5	439.3	1212	841.8	93.6	71.2	477	437.5	37.1	41.1	426.4	273.8	0.0056	0.0042	0.0281	0.0257	0.0005	0.0006	0.0795	0.0511	0.0049	0.0003	0.0052	0.92	0.0592	0.0652	0.1244	0.8	1.08
Tb927.9.4500	HSP70, endoplasmatic reticulum, HSP70.a	Chaperone	2508	461	1299	195	468	1380	1023	1536	2000	332	467	857	2403	64.6	138.2	53.3	95.7	155.3	145.1	196.6	187.9	104.5	85.8	101	130.4	0.049	0.0458	0.1594	0.1523	0.008	0.0066	0.2596	0.3352	0.0437	0.0035	0.0472	0.61	0.3221	0.297	0.6191	0.68	0.89
Tb927.10.14740	hypothetical protein, conserved, DnaJ domain	Chaperone	1158	495	480	217	391	507	342	359	728	122	237	548	1158	69.3	51.1	59.3	79.9	57.1	48.5	45.9	68.4	38.4	43.5	64.6	62.9	0.0304	0.0258	0.0398	0.0594	0.005	0.0056	0.1777	0.1731	0.0279	0.0029	0.0308	0.51	0.108	0.1752	0.2832	0.57	0.69
Tb927.9.1560	hypothetical protein, conserved, DNAj domain	Chaperone	1395	1008	1454	369	884	1210	766	1205	2135	356	778	2170	5208	141.2	154.7	100.9	180.8	136.2	108.6	154.2	200.6	112.1	142.9	255.7	282.7	0.0295	0.0235	0.0661	0.086	0.0059	0.0075	0.3477	0.3844	0.0257	0.0036	0.0293	0.57	0.161	0.3655	0.5265	0.65	0.55
Tb927.11.15480	hypothetical, HSP20-like chaperone	Chaperone	627	879	499	1106	805	326	255	560	715	76	207	823	1262	123.1	53.1	302.4	164.6	36.7	36.2	71.7	67.2	23.9	38	97	68.5	0.0133	0.0131	0.0185	0.0174	0.0021	0.0034	0.0796	0.0562	0.0135	0.0016	0.0151	0.64	0.0403	0.0678	0.1081	0.735	9.62
Tb927.10.9420	mitochondrial chaperone BCS1, putative	Chaperone	1599	461	608	128	203	975	678	1070	990	298	467	777	1265	64.6	64.7	35	41.5	109.7	96.2	137	93	93.8	85.8	91.5	68.7	0.0543	0.0476	0.2163	0.1469	0.0113	0.0104	0.4581	0.3439	0.0495	0.0056	0.0551	0.43	0.3759	0.4006	0.7765	0.64	0.77
Tb927.8.3580	mitochondrial chaperone BCS1, putative	Chaperone	1443	472	876	212	387	1181	842	952	1212	512	574	840	2180	66.1	93.2	58	79.1	132.9	119.4	121.8	113.9	161.2	105.4	99	118.3	0.0534	0.048	0.1073	0.1004	0.0158	0.0103	0.2766	0.3305	0.048	0.0063	0.0543	0.63	0.2182	0.3031	0.5213	0.735	0.77
Tb927.9.9780	peptidyl-prolyl cis-trans isomerase (cyclophilin- 40), putative	Chaperone	1065	1063	1152	335	568	712	554	830	1039	205	487	906	2251	148.9	122.5	91.6	116.1	80.1	78.6	106.2	97.6	64.5	89.4	106.7	122.2	0.0189	0.0185	0.0618	0.0568	0.0037	0.0051	0.1968	0.2253	0.0183	0.0024	0.0207	0.65	0.125	0.2108	0.3358	0.725	3.56
Tb927.3.3100	peptidyl-prolyl cis-trans isomerase NIMA-interacting 4, putative	Chaperone	369	1130	471	64	107	279	265	159	279	78	133	172	417	158.3	50.1	17.5	21.9	31.4	37.6	20.4	26.2	24.6	24.4	20.3	22.6	0.0096	0.0115	0.0625	0.0803	0.0018	0.0018	0.1973	0.2197	0.0109	0.001	0.0119	0.59	0.1547	0.2082	0.3629	0.64	0.66
Tb927.7.2480	peptidyl-prolyl cis-trans isomerase, putative (PAR45)	Chaperone	1152	258	708	86	152	801	704	420	724	205	434	360	891	36.1	75.3	23.5	31.1	90.1	99.8	53.8	68	64.5	79.7	42.4	48.4	0.0518	0.0573	0.119	0.1504	0.009	0.0112	0.2974	0.3395	0.0499	0.0052	0.0551	0.52	0.2903	0.318	0.6083	0.715	0.52
Tb927.10.4620	peptidyl-prolyl cis-trans isomerase, putative (PPIase)	Chaperone	327	1603	649	297	220	187	137	170	253	93	181	320	566	224.6	69	81.2	45	21	19.4	21.8	23.8	29.3	33.2	37.7	30.7	0.0046	0.0042	0.0209	0.0228	0.0016	0.0018	0.1144	0.0932	0.0046	0.0009	0.0055	0.69	0.0494	0.1037	0.1531	0.68	0.42
Tb927.8.690	peptidyl-prolyl cis-trans isomerase/rotamase, putative,PPIase, putative (PIN1)	Chaperone	348	1080	432	163	164	240	145	449	548	99	228	475	915	151.3	46	44.6	33.5	27	20.6	57.5	51.5	31.2	41.9	56	49.7	0.0088	0.0067	0.0889	0.0797	0.0025	0.0033	0.2746	0.2437	0.0081	0.0017	0.0098	0.69	0.1842	0.2589	0.4431	0.61	1.46
Tb927.5.580	prefoldin subunit, putative	Chaperone	408	921	836	92	283	419	421	169	438	91	315	534	1020	129	88.9	25.2	57.9	47.2	59.7	21.6	41.2	28.6	57.8	62.9	55.4	0.0139	0.0175	0.0314	0.0599	0.002	0.0041	0.2899	0.2553	0.0153	0.0018	0.0171	0.75	0.0978	0.2723	0.3701	0.68	1.45
Tb927.7.2590	prefoldin, putative	Chaperone	513	1156	1314	133	387	549	414	314	619	168	433	301	1039	162	139.8	36.4	79.1	61.8	58.7	40.2	58.2	52.9	79.5	35.5	56.4	0.0131	0.0124	0.042	0.0609	0.0027	0.0041	0.1177	0.187	0.0125	0.0019	0.0144	0.8	0.1084	0.1521	0.2605	0.775	0.51
Tb927.7.570	prefoldin, putative	Chaperone	594	2672	1216	253	316	541	507	308	580	277	615	690	1559	374.3	129.3	69.2	64.6	60.9	71.9	39.4	54.5	87.2	112.9	81.3	84.6	0.0077	0.0091	0.0356	0.0492	0.0027	0.0035	0.2327	0.2422	0.0086	0.0018	0.0104	0.78	0.0943	0.2371	0.3314	0.595	0.26
Tb927.7.5790	protein disulfide isomerase, ERp44-like	Chaperone	408	3200	1213	2573	1742	430	338	1510	1888	272	616	2765	4873	448.3	129	703.6	356.2	48.4	47.9	193.3	177.4	85.6	113.1	325.8	264.5	0.0054	0.0053	0.022	0.0202	0.0023	0.0031	0.1177	0.0956	0.0056	0.0016	0.0072	0.86	0.0476	0.1065	0.1541	0.89	0.7
Tb927.10.8230	protein disulfide isomerase,ERp57-like, cofactor wth calnexin, putative	Chaperone	1494	1492	2310	366	863	954	669	744	1479	299	558	1185	2601	209	245.7	100.1	176.5	107.4	94.9	95.2	139	94.1	102.5	139.6	141.2	0.0151	0.0134	0.0416	0.0607	0.0032	0.0035	0.1933	0.1955	0.0137	0.0018	0.0155	0.67	0.1093	0.1942	0.3035	0.69	0.74
Tb927.7.1300	protein disulfide isomerase,ERp72-like, cofactor wth calnexin, putative	Chaperone	1134	770	2102	486	1151	922	727	1341	2417	156	353	1548	3612	107.9	223.6	132.9	235.3	103.8	103.1	171.6	227.1	49.1	64.8	182.4	196.1	0.02	0.0199	0.0563	0.0745	0.0023	0.003	0.1897	0.204	0.0184	0.0014	0.0198	0.74	0.1387	0.1966	0.3353	0.81	0.63
Tb927.1.3200	SGT1-like protein, putative	Chaperone	666	362	661	362	710	485	272	754	1226	111	115	621	1459	50.7	70.3	99	145.2	54.6	38.6	96.5	115.2	34.9	21.1	73.2	79.2	0.0289	0.0204	0.0477	0.057	0.0045	0.0027	0.1148	0.1242	0.0237	0.0017	0.0254	0.78	0.1116	0.1193	0.2309	0.92	9.48
Tb927.5.2940	stress-induced protein sti1, putative	Chaperone	1653	1979	4041	2220	4910	1254	820	4233	5902	226	385	2903	6456	277.3	429.8	607.1	1004	141.1	116.3	541.8	554.6	71.1	70.7	342	350.5	0.0128	0.0105	0.0406	0.0416	0.0016	0.0016	0.0813	0.0833	0.011	0.0008	0.0118	0.78	0.0859	0.0822	0.1681	0.855	4.11
Tb927.10.4450	stress-inducible protein STI1-like, putative	Chaperone	774	563	586	67	179	248	166	264	413	68	156	163	559	78.9	62.3	18.3	36.6	27.9	23.5	33.8	38.8	21.4	28.6	19.2	30.3	0.0126	0.0107	0.0744	0.0854	0.0024	0.0032	0.1339	0.2114	0.0115	0.0015	0.013	0.58	0.1662	0.1724	0.3386	0.645	0.47
Tb927.7.3630	TPR-repeat-containing chaperone protein DNAJ, putative	Chaperone	1587	298	1071	171	430	1529	1414	952	1756	361	341	463	1384	41.7	113.9	46.8	87.9	172.1	200.5	121.8	165	113.6	62.6	54.6	75.1	0.0708	0.0825	0.1092	0.148	0.0114	0.0063	0.1552	0.2135	0.0688	0.004	0.0728	0.67	0.2722	0.1841	0.4563	0.69	1.58
Tb927.10.5180	TPR-repeat-containing chaperone protein DNAJ, putative	Chaperone	2922	221	633	150	264	1153	792	544	906	291	346	373	1136	31	67.3	41	54	129.8	112.3	69.6	85.1	91.6	63.5	43.9	61.7	0.0845	0.0731	0.0885	0.1082	0.0145	0.0101	0.177	0.2487	0.0729	0.0058	0.0787	0.75	0.2115	0.2125	0.424	0.775	0.81
Tb927.4.2220	TPR-repeat-containing chaperone protein DNAJ, putative	Chaperone	2118	759	2289	516	1330	2812	2066	2893	4339	549	910	2070	5778	106.3	243.5	141.1	271.9	316.5	293	370.3	407.7	172.8	167.1	243.9	313.7	0.0579	0.0536	0.1083	0.1192	0.0077	0.0075	0.2262	0.2909	0.0512	0.0037	0.0549	0.7	0.2366	0.2582	0.4948	0.66	0.75
Tb927.4.880	TPR-repeat-containing chaperone protein DNAJ, putative	Chaperone	1917	295	615	201	287	974	697	1144	1729	339	493	928	2024	41.3	65.4	55	58.7	109.6	98.8	146.4	162.5	106.7	90.5	109.3	109.9	0.0657	0.0593	0.1555	0.1726	0.0156	0.0132	0.3682	0.3702	0.0588	0.0071	0.0659	0.5	0.3556	0.3687	0.7243	0.68	0.71
Tb927.10.4900	TPR-repeat-containing chaperone protein DNAJ, putative,TPR repeat protein	Chaperone	1500	639	1848	157	328	1592	1220	363	774	414	664	399	1279	89.5	196.6	42.9	67.1	179.2	173	46.5	72.7	130.3	121.9	47	69.4	0.0401	0.0387	0.0511	0.0798	0.0071	0.0066	0.1636	0.2416	0.0362	0.0034	0.0396	0.66	0.1416	0.2023	0.3439	0.685	0.75
Tb927.11.16760	Tric complex alpha subunit (TCP-1-alpha)	Chaperone	1518	2183	5432	1116	2320	1808	1123	3125	4408	458	728	2319	5140	305.8	577.8	305.2	474.4	203.5	159.3	400	414.2	144.2	133.7	273.2	279	0.0147	0.0115	0.062	0.0642	0.0025	0.0024	0.1342	0.1371	0.0123	0.0012	0.0135	0.87	0.1324	0.1355	0.2679	0.78	0.58
Tb927.11.1900	Tric complex beta subunit (TCP-1-beta)	Chaperone	1590	4508	7911	980	2661	2137	1480	2096	3773	571	1225	3905	7257	631.6	841.5	268	544.1	240.5	209.9	268.3	354.5	179.7	225	460.1	393.9	0.0104	0.0091	0.0399	0.0527	0.0019	0.0024	0.217	0.1858	0.0093	0.0011	0.0104	0.77	0.0974	0.2011	0.2985	0.685	0.6
Tb927.10.1060	Tric complex delta subunit (TCP-1-delta)	Chaperone	1611	1128	5259	471	1697	2097	1377	2177	4213	363	743	2346	6564	158	559.4	128.8	347	236	195.3	278.6	395.9	114.3	136.4	276.4	356.3	0.0211	0.0174	0.0707	0.1005	0.0025	0.003	0.2225	0.2868	0.0174	0.0014	0.0188	0.89	0.178	0.2543	0.4323	0.875	0.47
Tb927.11.14250	Tric complex epsilon subunit (TCP-1-epsilon)	Chaperone	1617	1200	5551	844	2321	2153	1370	4490	6930	302	477	3338	8304	168.1	590.5	230.8	474.6	242.3	194.3	574.7	651.2	95.1	87.6	393.3	450.8	0.0204	0.0164	0.0984	0.1115	0.002	0.0018	0.2135	0.2448	0.0167	0.0009	0.0176	0.81	0.2179	0.2288	0.4467	0.79	0.96
Tb927.9.11270	Tric complex eta subunit (TCP-1-eta)	Chaperone	1707	2042	5661	901	2332	2091	1285	3509	5472	414	707	2202	6367	286.1	602.2	246.4	476.8	235.3	182.2	449.1	514.2	130.3	129.8	259.4	345.6	0.017	0.0131	0.075	0.0859	0.0023	0.0023	0.1374	0.183	0.014	0.0011	0.0151	0.88	0.1678	0.16	0.3278	0.865	0.84
Tb927.8.3150	Tric complex gamma subunit (TCP-1-gamma)	Chaperone	1671	2163	7019	1683	3690	2835	1866	5422	7042	535	881	4175	8081	303	746.6	460.2	754.5	319.1	264.6	694	661.7	168.4	161.8	491.9	438.7	0.0195	0.0161	0.069	0.0658	0.0025	0.0024	0.1551	0.1383	0.0164	0.0012	0.0176	0.9	0.1401	0.1465	0.2866	0.885	0.55
Tb927.10.8190	Tric complex theta subunit (TCP-1-theta)	Chaperone	1614	5282	7930	1123	2648	2610	1541	1906	4056	647	829	2987	7853	740	843.5	307.1	541.4	293.7	218.5	244	381.1	203.7	152.2	351.9	426.3	0.0119	0.0088	0.0347	0.0543	0.002	0.0015	0.1588	0.1924	0.0101	0.0009	0.011	0.82	0.0955	0.1754	0.2709	0.87	0.64
Tb927.11.3240	Tric complex zeta subunit (TCP-1-zeta)	Chaperone	1635	4822	8191	972	2301	2553	1815	1429	3296	661	979	2053	5288	675.5	871.3	265.8	470.5	287.3	257.4	182.9	309.7	208.1	179.8	241.9	287.1	0.0119	0.0107	0.03	0.0508	0.0021	0.0018	0.1258	0.1493	0.0107	0.001	0.0117	0.87	0.0872	0.1374	0.2246	0.825	0.56
Tb927.8.5890	Anti-silencing function ASF1B	Chromatin	675	906	703	142	211	322	342	316	449	151	460	629	1266	126.9	74.8	38.8	43.1	36.2	48.5	40.4	42.2	47.5	84.5	74.1	68.7	0.0115	0.0154	0.0596	0.0622	0.0037	0.0065	0.3465	0.3213	0.0132	0.003	0.0162	0.55	0.1309	0.3335	0.4644	0.64	0.92
Tb927.1.630	anti-silencing protein ASF1A	Chromatin	516	222	350	109	302	328	298	339	771	96	203	509	1416	31.1	37.2	29.8	61.8	36.9	42.3	43.4	72.5	30.2	37.3	60	76.9	0.0346	0.0396	0.0572	0.0956	0.0069	0.0085	0.2509	0.3215	0.035	0.0041	0.0391	0.6	0.1631	0.2858	0.4489	0.73	0.28
Tb927.10.7420	bromodomain factor 2 BDF2	Chromatin	675	316	503	68	115	458	385	167	272	94	160	169	523	44.3	53.5	18.6	23.5	51.5	54.6	21.4	25.6	29.6	29.4	19.9	28.4	0.0337	0.0357	0.0614	0.0735	0.0047	0.0047	0.181	0.2584	0.0329	0.0024	0.0353	0.74	0.1449	0.2194	0.3643	0.685	0.82
Tb927.10.8150	Bromodomain protein BDF1	Chromatin	906	256	558	54	146	561	376	225	349	183	281	240	557	35.9	59.4	14.8	29.9	63.1	53.3	28.8	32.8	57.6	51.6	28.3	30.2	0.0424	0.0358	0.0778	0.0886	0.0094	0.0084	0.2425	0.2588	0.0368	0.0044	0.0412	0.49	0.1733	0.2503	0.4236	0.53	1.78
Tb927.11.10070	Bromodomain protein BDF3	Chromatin	666	287	713	104	222	440	314	291	617	94	176	287	886	40.2	75.8	28.4	45.4	49.5	44.5	37.2	58	29.6	32.3	33.8	48.1	0.0273	0.0246	0.0609	0.0949	0.004	0.0043	0.1754	0.2496	0.0241	0.0021	0.0262	0.73	0.1682	0.2122	0.3804	0.765	0.59
Tb927.7.4380	Bromodomain protein BDF4	Chromatin	1893	440	760	441	503	1271	1144	980	1559	386	636	1591	2905	61.6	80.8	120.6	102.9	143	162.2	125.4	146.5	121.5	116.8	187.5	157.7	0.0643	0.0729	0.0678	0.0792	0.0133	0.0128	0.3213	0.2702	0.0644	0.0066	0.071	0.48	0.1625	0.2954	0.4579	0.56	1.44
Tb927.11.13400	Bromodomain protein BDFx	Chromatin	1983	357	913	166	312	976	869	501	1159	164	263	473	705	50	97.1	45.4	63.8	109.8	123.2	64.1	108.9	51.6	48.3	55.7	38.3	0.0478	0.0536	0.0709	0.1205	0.0055	0.0051	0.1954	0.1343	0.0465	0.0026	0.0491	0.55	0.2098	0.1647	0.3745	0.59	1.72
Tb927.10.7050	chromatin assembly factor 1 subunit B, putative	Chromatin	1653	519	794	292	690	902	801	921	1448	322	552	1190	2771	72.7	84.5	79.8	141.1	101.5	113.6	117.9	136.1	101.4	101.4	140.2	150.4	0.0413	0.0462	0.0645	0.0744	0.0101	0.0101	0.2431	0.2608	0.0415	0.0052	0.0467	0.58	0.1457	0.2516	0.3973	0.585	0.62
Tb927.10.7510	chromatin binding protein, putative	Chromatin	1470	376	466	89	118	612	437	208	322	214	268	283	781	52.7	49.6	24.3	24.1	68.9	62	26.6	30.3	67.4	49.2	33.3	42.4	0.0431	0.0388	0.0664	0.0756	0.0103	0.0075	0.2635	0.3355	0.0399	0.0045	0.0444	0.61	0.1546	0.2991	0.4537	0.58	1.1
Tb927.9.4900	condensin subunit 1, putative	Chromatin	3777	695	2010	987	1271	3812	3168	2888	2844	1012	2270	5849	10620	97.4	213.8	269.9	259.9	429	449.3	369.6	267.3	318.6	416.9	689.1	576.5	0.0882	0.0924	0.0843	0.0609	0.016	0.0209	0.4982	0.4168	0.0826	0.0095	0.0921	0.64	0.1533	0.4569	0.6102	0.56	0.93
Tb927.6.4820	CPC1, chromosomal passenger complex	Chromatin	792	1033	1097	267	427	895	644	933	1352	402	899	994	2535	144.7	116.7	73	87.3	100.7	91.3	119.4	127	126.5	165.1	117.1	137.6	0.0247	0.0224	0.09	0.0957	0.0075	0.0099	0.2798	0.3288	0.0231	0.0048	0.0279	0.59	0.1989	0.3038	0.5027	0.755	1.32
Tb927.11.14840	CPC2, chromosomal passenger complex	Chromatin	753	2293	2442	1331	1614	758	663	1350	2071	1019	2441	3421	5302	321.2	259.8	364	330	85.3	94	172.8	194.6	320.8	448.3	403.1	287.8	0.0094	0.0104	0.0301	0.0339	0.0086	0.012	0.2225	0.1588	0.0096	0.0057	0.0153	0.25	0.0702	0.1904	0.2606	0.455	1.57
Tb927.8.1920	DOT1A	Chromatin	888	577	468	46	108	298	287	52	144	151	505	298	619	80.8	49.8	12.6	22.1	33.5	40.7	6.7	13.5	47.5	92.7	35.1	33.6	0.0164	0.0199	0.0233	0.047	0.0057	0.0111	0.3874	0.3709	0.0179	0.0049	0.0228	0.53	0.0769	0.3787	0.4556	0.525	0.46
Tb927.8.5770	Elongator-like Protein 3a ELP3a	Chromatin	2040	738	1162	265	417	1468	1070	549	756	591	890	1118	2350	103.4	123.6	72.5	85.3	165.2	151.7	70.3	71	186	163.4	131.7	127.6	0.0466	0.0428	0.0538	0.0544	0.0128	0.0112	0.3197	0.3097	0.0427	0.0061	0.0488	0.58	0.1156	0.3143	0.4299	0.6	0.41
Tb927.3.3490	high mobility group protein, putative (TDP1)	Chromatin	816	688	1402	175	340	513	399	270	662	68	104	373	857	96.4	149.1	47.9	69.5	57.7	56.6	34.6	62.2	21.4	19.1	43.9	46.5	0.015	0.0148	0.0356	0.064	0.0014	0.0012	0.1432	0.1517	0.014	0.0006	0.0146	0.86	0.1093	0.1473	0.2566	0.855	1.11
Tb927.7.4560	histone acetyltransferase HAT1	Chromatin	1401	231	464	44	110	322	306	187	350	83	207	132	501	32.4	49.4	12	22.5	36.2	43.4	23.9	32.9	26.1	38	15.6	27.2	0.0283	0.034	0.0837	0.1152	0.005	0.0072	0.1732	0.302	0.0289	0.0033	0.0322	0.64	0.2106	0.2372	0.4478	0.71	0.46
Tb927.11.11530	histone acetyltransferase HAT2	Chromatin	1815	600	1043	248	400	942	741	659	841	370	564	856	2227	84.1	110.9	67.8	81.8	106	105.1	84.3	79	116.5	103.6	100.9	120.9	0.0348	0.0345	0.0681	0.0638	0.0093	0.0083	0.2583	0.3095	0.0328	0.0044	0.0372	0.47	0.1398	0.2835	0.4233	0.525	0.89
Tb927.10.8310	Histone acetyltransferase HAT3	Chromatin	852	532	415	260	319	337	408	188	419	392	960	1009	1367	74.5	44.1	71.1	65.2	37.9	57.9	24.1	39.4	123.4	176.3	118.9	74.2	0.0205	0.0312	0.0214	0.0349	0.0162	0.0232	0.3341	0.2085	0.0252	0.0111	0.0363	0.41	0.0633	0.271	0.3343	0.55	0.43
Tb927.10.1680	histone deacetylase 1 (DAC1 or HDAC1)	Chromatin	1167	333	455	30	69	478	522	73	149	319	724	136	313	46.7	48.4	8.2	14.1	53.8	74	9.3	14	100.4	133	16	17	0.0362	0.0498	0.0504	0.0758	0.0165	0.0218	0.2748	0.292	0.0406	0.0103	0.0509	0.49	0.1354	0.283	0.4184	0.505	0.59
Tb927.11.15600	histone deacetylase 2 (DAC2 or HDAC2)	Chromatin	1701	542	996	315	364	1073	951	904	1147	417	976	1453	3099	75.9	105.9	86.1	74.4	120.8	134.9	115.7	107.8	131.3	179.2	171.2	168.2	0.0425	0.0475	0.0871	0.0811	0.0113	0.0154	0.4085	0.4014	0.0421	0.0071	0.0492	0.51	0.1824	0.4044	0.5868	0.495	1.12
Tb927.2.2190	histone deacetylase 3 (DAC3 or HDAC3)	Chromatin	2058	143	422	87	133	648	627	323	503	176	231	212	577	20	44.9	23.8	27.2	72.9	88.9	41.3	47.3	55.4	42.4	25	31.3	0.0719	0.0877	0.0978	0.112	0.0133	0.0102	0.1877	0.2351	0.0722	0.0056	0.0778	0.73	0.2268	0.2111	0.4379	0.745	0.85
Tb927.5.2900	histone deacetylase 4 (DAC4 HDAC4)	Chromatin	1761	215	568	109	140	789	716	211	300	400	818	322	840	30.1	60.4	29.8	28.6	88.8	101.5	27	28.2	125.9	150.2	37.9	45.6	0.0628	0.0718	0.0558	0.0583	0.0217	0.0259	0.2486	0.2991	0.0615	0.0121	0.0736	0.61	0.124	0.2734	0.3974	0.62	0.61
Tb927.7.2820	histone H2A	Chromatin	405	10084	3554	6498	3342	903	487	2400	2607	434	867	2902	3561	1412.7	378	1776.9	683.4	101.6	69.1	307.2	245	136.6	159.2	341.9	193.3	0.0036	0.0025	0.0151	0.012	0.0012	0.0014	0.0532	0.0301	0.0033	0.0007	0.004	0.82	0.0307	0.0416	0.0723	0.805	0.44
Tb927.7.6360	histone H2A variant (h2aZ)	Chromatin	540	288	561	51	105	356	256	78	269	129	113	96	282	40.3	59.7	13.9	21.5	40.1	36.3	10	25.3	40.6	20.8	11.3	15.3	0.0257	0.0232	0.0341	0.0863	0.0063	0.0032	0.1223	0.1655	0.0231	0.0022	0.0253	0.84	0.1344	0.1437	0.2781	0.79	0.95
Tb927.11.7350	histone H2B variant (H2BVAR)	Chromatin	432	1237	1830	222	414	569	337	268	587	196	483	665	1626	173.3	194.7	60.7	84.7	64	47.8	34.3	55.2	61.7	88.7	78.4	88.3	0.0111	0.0083	0.0285	0.0459	0.0026	0.0038	0.2065	0.2326	0.0095	0.0017	0.0112	0.84	0.0812	0.2192	0.3004	0.815	0.73
Tb927.1.2430	histone H3	Chromatin	402	5749	7413	3987	4982	2012	1407	4043	7181	980	2046	10459	21049	805.4	788.5	1090.3	1018.7	226.4	199.5	517.5	674.8	308.5	375.7	1232.3	1142.6	0.0091	0.008	0.0296	0.0387	0.003	0.0037	0.2238	0.2075	0.0083	0.0018	0.0101	0.69	0.0756	0.2154	0.291	0.69	1
Tb927.10.15350	histone H3 variant (h3vaR)	Chromatin	420	1966	1472	1295	978	756	636	906	1097	1171	2355	1934	3571	275.4	156.6	354.1	200	85.1	90.2	116	103.1	368.6	432.5	227.9	193.8	0.0126	0.0134	0.0253	0.0225	0.0133	0.0156	0.1575	0.134	0.013	0.008	0.021	0.89	0.0532	0.1456	0.1988	0.785	0.39
Tb927.5.4170	histone H4	Chromatin	303	7079	2878	3678	1968	588	347	1604	1949	587	915	3992	4677	991.7	306.1	1005.8	402.4	66.2	49.2	205.3	183.1	184.8	168	470.3	253.9	0.0033	0.0024	0.0176	0.0157	0.0022	0.002	0.1279	0.0691	0.003	0.0012	0.0042	0.81	0.038	0.0984	0.1364	0.5	0.99
Tb927.1.570	Histone-lysine N-methyltransferase, (DOT1B)	Chromatin	828	2408	1734	212	503	739	614	509	1005	816	1644	787	2648	337.4	184.4	58	102.9	83.2	87.1	65.1	94.4	256.9	301.9	92.7	143.7	0.0102	0.0107	0.0489	0.0709	0.0077	0.009	0.2207	0.3421	0.0105	0.0046	0.0151	0.6	0.1279	0.2809	0.4088	0.685	0.82
Tb927.11.13640	J-binding protein (JBP1)	Chromatin	2520	278	619	113	207	2041	1625	297	569	363	661	348	850	38.9	65.8	30.9	42.3	229.7	230.5	38	53.5	114.3	121.4	41	46.1	0.1404	0.1409	0.0627	0.0883	0.017	0.0181	0.2145	0.2412	0.1308	0.0089	0.1397	#N/A	0.1635	0.2275	0.391	#N/A	#N/A
Tb927.9.5730	nucleosome assembly protein-like protein	Chromatin	1269	1903	4792	1835	3814	1432	862	4144	5056	270	367	4514	6987	266.6	509.7	501.8	779.9	161.2	122.2	530.4	475.1	85	67.4	531.8	379.3	0.0133	0.0101	0.05	0.0448	0.0017	0.0014	0.1589	0.1133	0.011	0.0007	0.0117	0.82	0.0984	0.136	0.2344	0.865	0.87
Tb927.10.15180	nucleosome assembly protein, putative	Chromatin	1101	1543	3456	628	1379	1073	734	1551	2835	211	306	1350	3899	216.2	367.6	171.7	282	120.8	104.1	198.5	266.4	66.4	56.2	159.1	211.7	0.0132	0.0114	0.0529	0.0709	0.0018	0.0015	0.1343	0.1787	0.0116	0.0008	0.0124	0.89	0.132	0.1563	0.2883	0.875	0.95
Tb927.10.1440	Pob3	Chromatin	648	286	597	59	152	334	259	301	460	130	338	238	775	40.1	63.5	16.1	31.1	37.6	36.7	38.5	43.2	40.9	62.1	28	42.1	0.0232	0.0227	0.0985	0.1106	0.0062	0.0094	0.2272	0.3416	0.0215	0.0041	0.0256	0.72	0.2178	0.284	0.5018	0.75	0.69
Tb927.9.10100	Possible histone methyltransferase: 7 SET domains.	Chromatin	4350	1454	3776	559	1029	5212	3178	4360	5286	1453	1754	2695	5085	203.7	401.7	152.9	210.4	586.6	450.7	558	496.7	457.4	322.1	317.5	276	0.062	0.0476	0.1855	0.1652	0.0118	0.0083	0.3347	0.291	0.0513	0.0048	0.0561	0.86	0.3669	0.3125	0.6794	0.785	0.3
Tb927.11.6780	regulator of chromatin condensation, putative (RCC1)	Chromatin	1683	838	1337	230	314	1095	1009	573	777	427	731	742	1433	117.4	142.2	62.9	64.2	123.2	143.1	73.3	73	134.4	134.2	87.4	77.8	0.0304	0.0353	0.0697	0.0694	0.0081	0.0081	0.2634	0.2344	0.031	0.0042	0.0352	0.63	0.1499	0.2486	0.3985	0.64	0.45
Tb927.11.370	repressor activator protein 1 (RAP1)	Chromatin	2568	836	2295	600	947	2104	1530	2002	3536	561	936	1840	4385	117.1	244.1	164.1	193.6	236.8	217	256.2	332.3	176.6	171.9	216.8	238	0.042	0.0384	0.0865	0.1122	0.0076	0.0074	0.2321	0.2548	0.0371	0.0037	0.0408	0.7	0.2162	0.2432	0.4594	0.73	0.76
Tb927.7.1690	silent information regulator 2 (SIR2RP1)	Chromatin	1056	278	766	147	286	577	544	664	971	204	583	810	2322	38.9	81.5	40.2	58.5	64.9	77.1	85	91.2	64.2	107.1	95.4	126	0.0345	0.041	0.104	0.1116	0.0083	0.0139	0.3702	0.4889	0.0344	0.0059	0.0403	0.42	0.2281	0.4289	0.657	0.46	1.38
Tb927.9.11850	structural maintenance of chromosome 1 (SMC1)	Chromatin	3828	522	1906	363	900	2905	2847	2155	4215	488	1032	1435	5064	73.1	202.7	99.3	184	326.9	403.7	275.8	396.1	153.6	189.5	169.1	274.9	0.0759	0.0937	0.1176	0.1689	0.0087	0.0107	0.2286	0.3716	0.0758	0.0049	0.0807	0.68	0.3046	0.2996	0.6042	0.675	0.49
Tb927.10.10340	structural maintenance of chromosome 2 (SMC2)	Chromatin	3528	285	1085	169	284	1915	1720	1039	1050	288	531	839	1195	39.9	115.4	46.2	58.1	215.5	243.9	133	98.7	90.7	97.5	98.9	64.9	0.0888	0.1005	0.154	0.1143	0.0091	0.0098	0.3632	0.2383	0.0849	0.0047	0.0896	0.69	0.2785	0.3004	0.5789	0.62	0.77
Tb927.5.3510	structural maintenance of chromosome 3 (SMC3)	Chromatin	3600	979	3456	221	1114	2907	2719	884	2523	686	1424	1434	4207	137.2	367.6	60.4	227.8	327.2	385.6	113.1	237.1	215.9	261.5	169	228.4	0.0415	0.0489	0.0474	0.0994	0.0067	0.0081	0.2246	0.3035	0.0406	0.0037	0.0443	0.67	0.1541	0.2637	0.4178	0.55	0.67
Tb927.10.740	structural maintenance of chromosome 4 (SMC4)	Chromatin	4101	364	1371	297	658	2156	1850	2862	4393	351	698	1293	3013	51	145.8	81.2	134.5	242.7	262.4	366.3	412.8	110.5	128.2	152.3	163.6	0.0789	0.0853	0.2051	0.2312	0.0088	0.0102	0.2704	0.2905	0.0739	0.0047	0.0786	0.67	0.4589	0.2801	0.739	0.615	0.42
Tb927.2.1810	transcription silencer (ISWI)	Chromatin	3483	856	1858	393	826	3252	2455	1843	3294	564	729	853	2494	119.9	197.6	107.5	168.9	366	348.2	235.9	309.5	177.5	133.9	100.5	135.4	0.0738	0.0702	0.1031	0.1353	0.0087	0.0066	0.1393	0.1876	0.0673	0.0037	0.071	0.8	0.2545	0.1632	0.4177	0.635	0.71
Tb927.11.9980	2-oxoglutarate dehydrogenase E1 component, putative	Citric.acid.cycle	3018	2127	6972	724	1633	7877	4083	4435	7043	1255	1210	2431	6294	298	741.6	198	333.9	886.5	579	567.6	661.8	395	222.2	286.4	341.7	0.0546	0.0356	0.1289	0.1503	0.0059	0.0033	0.2062	0.246	0.0421	0.0021	0.0442	0.77	0.2941	0.2258	0.5199	0.79	0.72
Tb927.11.1450	2-oxoglutarate dehydrogenase E1 component, putative	Citric.acid.cycle	3027	2507	10374	1624	3856	5355	3553	8418	11088	1089	1468	5124	11162	351.2	1103.5	444.1	788.5	602.7	503.9	1077.4	1041.9	342.8	269.6	603.7	605.9	0.0265	0.0222	0.1056	0.1021	0.0037	0.0029	0.1876	0.1883	0.0221	0.0015	0.0236	0.82	0.215	0.1877	0.4027	0.835	0.57
Tb927.11.11680	2-oxoglutarate dehydrogenase E2 component, putative	Citric.acid.cycle	1152	3462	10168	5593	9333	3814	2283	15946	16242	1040	2017	12414	22473	485	1081.6	1529.4	1908.4	429.3	323.8	2041	1526.3	327.4	370.4	1462.6	1219.9	0.0175	0.0132	0.0717	0.0536	0.0033	0.0037	0.1629	0.1359	0.0143	0.0017	0.016	0.87	0.1303	0.1492	0.2795	0.905	0.39
Tb927.10.14000	aconitase (ACO)	Citric.acid.cycle	2694	939	3801	790	2165	3165	2686	3354	5864	948	1410	3296	9384	131.6	404.3	216	442.7	356.2	380.9	429.3	551	298.4	258.9	388.3	509.4	0.0425	0.0455	0.0787	0.101	0.0087	0.0075	0.2258	0.2962	0.0395	0.0039	0.0434	0.61	0.1884	0.2606	0.449	0.81	0.51
Tb927.10.13430	citrate synthase, putative	Citric.acid.cycle	1455	413	1434	404	854	1307	1002	770	1721	384	496	1173	3315	57.9	152.5	110.5	174.6	147.1	142.1	98.6	161.7	120.9	91.1	138.2	180	0.0447	0.0432	0.0418	0.0685	0.009	0.0068	0.1857	0.2418	0.04	0.0037	0.0437	0.41	0.1196	0.2134	0.333	0.715	0.89
Tb927.11.16730	dihydrolipoyl dehydrogenase (GCVL-2)	Citric.acid.cycle	1434	4008	9179	4126	5349	3137	1955	8070	9268	669	1067	7200	12330	561.5	976.4	1128.3	1093.7	353.1	277.2	1032.9	870.9	210.6	195.9	848.3	669.3	0.0147	0.0115	0.0562	0.0473	0.0021	0.002	0.1462	0.1154	0.0124	0.001	0.0134	0.76	0.1105	0.1306	0.2411	0.805	0.56
Tb927.3.4500	fumarate hydratase, class I (FHc)	Citric.acid.cycle	1698	559	1769	1843	3663	957	661	3728	4767	283	476	4563	8312	78.3	188.2	504	749	107.7	93.7	477.2	448	89.1	87.4	537.6	451.2	0.0259	0.0225	0.046	0.0432	0.0052	0.0051	0.1643	0.1379	0.0222	0.0025	0.0247	0.81	0.0932	0.1509	0.2441	0.925	0.75
Tb927.11.5050	fumarate hydratase, class I (FHm)	Citric.acid.cycle	1668	762	3311	568	1619	1734	1312	1825	3735	511	1059	2845	8255	106.8	352.2	155.3	331	195.2	186.1	233.6	351	160.9	194.5	335.2	448.1	0.0272	0.0259	0.058	0.0872	0.0055	0.0066	0.264	0.3529	0.0239	0.003	0.0269	0.66	0.1536	0.308	0.4616	0.82	1.14
Tb927.9.5900	glutamate dehydrogenase (GDH)	Citric.acid.cycle	2979	3850	16930	2254	6884	12444	8337	14370	22316	2992	3779	7872	22881	539.4	1800.9	616.4	1407.6	1400.5	1182.3	1839.3	2097	941.8	694	927.5	1242.1	0.0383	0.0323	0.1098	0.1252	0.0063	0.0046	0.1755	0.235	0.032	0.0025	0.0345	0.81	0.2425	0.205	0.4475	0.81	0.32
Tb927.8.3690	isocitrate dehydrogenase [NADP], mitochondrial precursor, putative (IDH)	Citric.acid.cycle	1314	691	1555	450	724	1333	1090	655	1217	427	928	1348	3576	96.8	165.4	123.1	148	150	154.6	83.8	114.4	134.4	170.4	158.8	194.1	0.0366	0.0377	0.0373	0.051	0.008	0.0101	0.2243	0.2742	0.0345	0.0047	0.0392	0.78	0.0963	0.2489	0.3452	0.795	0.59
Tb927.11.900	isocitrate dehydrogenase, putative (IDH)	Citric.acid.cycle	1242	1116	3843	655	1866	1617	1309	1867	3696	403	1004	2847	7571	156.3	408.8	179.1	381.5	182	185.6	239	347.3	126.9	184.4	335.4	411	0.0206	0.021	0.0515	0.0748	0.0035	0.0051	0.2291	0.2808	0.0189	0.0022	0.0211	0.66	0.1333	0.2546	0.3879	0.85	1.02
Tb927.10.2560	mitochondrial malate dehydrogenase (mMDH)	Citric.acid.cycle	957	15385	11961	3607	5177	1868	1280	2175	4654	1192	2332	9427	17308	2155.4	1272.3	986.4	1058.6	210.2	181.5	278.4	437.3	375.2	428.3	1110.7	939.6	0.0039	0.0034	0.0164	0.0258	0.0017	0.0019	0.208	0.176	0.0037	0.001	0.0047	0.84	0.047	0.1918	0.2388	0.855	0.8
Tb927.10.3650	NADH-dependent fumarate reductase, putative	Citric.acid.cycle	3699	655	1436	422	796	2704	1968	2944	4234	626	845	1609	3784	91.8	152.7	115.4	162.8	304.3	279.1	376.8	397.9	197.1	155.2	189.6	205.4	0.0797	0.0731	0.1636	0.1728	0.0126	0.0099	0.261	0.2828	0.0715	0.0055	0.077	0.79	0.356	0.2715	0.6275	0.77	0.62
Tb927.11.4780	pyruvate dehydrogenase (lipoamide) kinase, putative	Citric.acid.cycle	1338	1264	1512	108	327	944	933	178	587	627	2036	459	1378	177.1	160.8	29.5	66.9	106.2	132.3	22.8	55.2	197.4	373.9	54.1	74.8	0.0201	0.0251	0.0286	0.0692	0.0091	0.0173	0.2149	0.2972	0.0216	0.0075	0.0291	0.56	0.1062	0.2557	0.3619	0.605	0.56
Tb927.10.2350	pyruvate dehydrogenase complex E3 binding protein, putative	Citric.acid.cycle	783	1453	2394	1340	1757	883	653	2227	2742	435	1224	4139	7056	203.6	254.7	366.4	359.3	99.4	92.6	285	257.7	136.9	224.8	487.7	383	0.0139	0.0129	0.0474	0.0429	0.0047	0.0077	0.2574	0.2021	0.0128	0.0034	0.0162	0.86	0.0969	0.2295	0.3264	0.655	0.75
Tb927.10.12700	pyruvate dehydrogenase E1 alpha subunit, putative	Citric.acid.cycle	1137	1343	2780	662	1079	1519	936	2123	3471	349	433	1547	3739	188.2	295.7	181	220.6	171	132.7	271.7	326.2	109.9	79.5	182.3	203	0.0226	0.0176	0.0817	0.0981	0.0035	0.0026	0.1739	0.1936	0.0191	0.0015	0.0206	0.81	0.1941	0.1835	0.3776	0.84	0.81
Tb927.3.1790	pyruvate dehydrogenase E1 beta subunit, putative	Citric.acid.cycle	1047	11200	8411	2015	2507	2526	1609	2059	3114	1283	2927	5012	8252	1569.1	894.7	551	512.6	284.3	228.2	263.5	292.6	403.9	537.5	590.5	448	0.0074	0.0059	0.0299	0.0332	0.0026	0.0034	0.2126	0.1613	0.0067	0.0017	0.0084	0.89	0.0691	0.1868	0.2559	0.835	0.72
Tb927.10.7410	succinyl-CoA ligase [GDP-forming] beta-chain, putative	Citric.acid.cycle	1260	4435	10156	1489	2607	2963	1865	2777	4890	552	828	3068	8105	621.3	1080.3	407.2	533.1	333.5	264.5	355.4	459.5	173.8	152.1	361.5	440	0.0125	0.0099	0.0457	0.059	0.0016	0.0014	0.1472	0.1792	0.0106	0.0007	0.0113	0.9	0.1131	0.163	0.2761	0.875	0.44
Tb927.3.2230	succinyl-CoA synthetase alpha subunit, putative	Citric.acid.cycle	906	3072	4501	665	1228	1122	722	847	1608	604	1140	1987	3794	430.4	478.8	181.8	251.1	126.3	102.4	108.4	151.1	190.1	209.4	234.1	206	0.0089	0.0072	0.0302	0.0422	0.0033	0.0036	0.2071	0.1823	0.0078	0.0018	0.0096	0.92	0.0783	0.1944	0.2727	0.835	0.61
Tb927.11.2690	succinyl-coA:3-ketoacid-coenzyme A transferase, mitochondrial precursor, putative	Citric.acid.cycle	1482	3006	4933	4743	7642	3296	2228	12226	13118	1484	2592	10163	21074	421.1	524.7	1297	1562.6	371	316	1564.8	1232.7	467.1	476	1197.4	1144	0.0251	0.0214	0.0661	0.0521	0.0077	0.0079	0.1604	0.1532	0.0223	0.004	0.0263	0.67	0.1236	0.1566	0.2802	0.81	0.36
Tb927.10.11800	33 kDa inner dynein arm light chain, axonemal, putative,dynein light chain, putative	Cytoskeleton	1122	166	617	88	174	459	440	373	551	157	368	393	1284	23.3	65.6	24.1	35.6	51.7	62.4	47.7	51.8	49.4	67.6	46.3	69.7	0.0372	0.0449	0.0965	0.1048	0.0087	0.0119	0.297	0.4472	0.0367	0.0052	0.0419	0.66	0.213	0.3715	0.5845	0.805	0.54
Tb927.9.8850	actin A	Cytoskeleton	1131	3211	2706	337	789	1156	777	1179	1746	485	1069	1700	3723	449.9	287.8	92.2	161.3	130.1	110.2	150.9	164.1	152.7	196.3	200.3	202.1	0.0113	0.0096	0.0719	0.0782	0.0032	0.0042	0.3026	0.3053	0.0105	0.002	0.0125	0.72	0.1569	0.3036	0.4605	0.78	0.9
Tb927.10.15800	actin related protein 2, putative	Cytoskeleton	1203	227	354	107	130	259	288	423	393	184	374	384	558	31.8	37.7	29.3	26.6	29.1	40.8	54.1	36.9	57.9	68.7	45.2	30.3	0.0268	0.0376	0.1169	0.0797	0.013	0.0154	0.3097	0.2076	0.0301	0.0075	0.0376	0.52	0.208	0.2584	0.4664	0.7	0.73
Tb927.9.5350	actin related protein 3, putative	Cytoskeleton	1251	254	433	166	297	751	784	574	557	310	480	566	1590	35.6	46.1	45.4	60.7	84.5	111.2	73.5	52.3	97.6	88.1	66.7	86.3	0.0662	0.0871	0.0837	0.0595	0.0186	0.0168	0.2408	0.3115	0.0715	0.009	0.0805	0.43	0.1475	0.2757	0.4232	0.52	#N/A
Tb927.10.2000	actin-like protein, putative	Cytoskeleton	1677	534	937	92	226	706	678	397	588	388	839	503	1307	74.8	99.7	25.2	46.2	79.5	96.2	50.8	55.3	122.1	154.1	59.3	70.9	0.0292	0.0353	0.0859	0.0936	0.0109	0.0138	0.3181	0.3803	0.0301	0.0065	0.0366	0.53	0.1871	0.3487	0.5358	0.625	0.59
Tb927.11.10110	actin-like protein, putative	Cytoskeleton	1185	879	1463	214	416	758	598	447	883	242	422	680	1743	123.1	155.6	58.5	85.1	85.3	84.8	57.2	83	76.2	77.5	80.1	94.6	0.0196	0.0195	0.0481	0.0698	0.0043	0.0043	0.2136	0.2523	0.0185	0.0022	0.0207	0.63	0.1275	0.2326	0.3601	0.72	0.56
Tb927.3.3020	actin-like protein, putative	Cytoskeleton	981	365	620	159	308	725	638	529	694	462	643	751	2046	51.1	66	43.5	63	81.6	90.5	67.7	65.2	145.4	118.1	88.5	111.1	0.0446	0.0495	0.0768	0.074	0.0194	0.0157	0.3183	0.3995	0.0443	0.0088	0.0531	0.49	0.1582	0.3584	0.5166	0.635	0.49
Tb927.9.5440	actin, putative	Cytoskeleton	1266	615	1006	213	481	1001	825	922	1196	396	673	886	2576	86.2	107	58.2	98.4	112.7	117	118	112.4	124.7	123.6	104.4	139.8	0.0373	0.0388	0.091	0.0867	0.0101	0.01	0.2553	0.3419	0.036	0.0051	0.0411	0.62	0.1843	0.2982	0.4825	0.705	0.72
Tb927.4.980	actin, putative	Cytoskeleton	1119	332	560	153	243	699	584	431	699	280	374	400	1072	46.5	59.6	41.8	49.7	78.7	82.8	55.2	65.7	88.1	68.7	47.1	58.2	0.0475	0.0499	0.0729	0.0867	0.013	0.0101	0.1972	0.2436	0.046	0.0057	0.0517	0.6	0.1724	0.2201	0.3925	0.575	0.43
Tb927.11.3880	actin, putative (TRYPARP)	Cytoskeleton	1302	690	982	482	572	980	826	1042	1285	563	1333	2171	4187	96.7	104.5	131.8	117	110.3	117.1	133.4	120.8	177.2	244.8	255.8	227.3	0.0351	0.0372	0.0648	0.0587	0.0137	0.019	0.3938	0.3499	0.0346	0.0088	0.0434	0.68	0.1333	0.3714	0.5047	0.81	0.75
Tb927.1.2340	alpha tubulin	Cytoskeleton	1356	32261	55766	22248	34190	17996	9004	36965	47827	3537	3986	30199	62018	4519.7	5931.9	6083.9	6991	2025.4	1276.9	4731.3	4494.3	1113.4	732	3558.1	3366.6	0.0124	0.0078	0.0437	0.0415	0.0017	0.0011	0.1042	0.0986	0.0098	0.0007	0.0105	0.81	0.0907	0.1013	0.192	0.87	0.74
Tb927.3.1400	alpha-tubulin N-acetyltransferase, putative	Cytoskeleton	1005	488	822	266	488	734	615	448	940	342	953	1261	3469	68.4	87.4	72.7	99.8	82.6	87.2	57.3	88.3	107.7	175	148.6	188.3	0.0339	0.0358	0.0401	0.0618	0.0108	0.0175	0.3299	0.4181	0.033	0.0077	0.0407	0.6	0.1112	0.3735	0.4847	0.725	1.02
Tb927.9.13100	ankyrin repeat protein, putative	Cytoskeleton	540	889	657	758	754	295	177	862	1036	98	250	992	1846	124.5	69.9	207.3	154.2	33.2	25.1	110.3	97.4	30.8	45.9	116.9	100.2	0.0109	0.0083	0.0369	0.0325	0.0025	0.0037	0.1239	0.1062	0.0098	0.0018	0.0116	0.46	0.0758	0.1149	0.1907	0.74	1.13
Tb927.11.12360	ankyrin repeat protein, putative	Cytoskeleton	480	473	443	84	144	301	257	154	207	145	395	281	577	66.3	47.1	23	29.4	33.9	36.4	19.7	19.5	45.6	72.5	33.1	31.3	0.0191	0.0205	0.0454	0.045	0.0063	0.01	0.2419	0.2288	0.0195	0.0046	0.0241	0.51	0.0956	0.2351	0.3307	0.85	0.62
Tb927.4.1170	ankyrin, putative	Cytoskeleton	1020	445	564	58	83	306	301	99	195	107	185	109	344	62.3	60	15.9	17	34.4	42.7	12.7	18.3	33.7	34	12.8	18.7	0.018	0.0223	0.0466	0.0672	0.0043	0.0043	0.149	0.2177	0.0193	0.0023	0.0216	0.55	0.1259	0.1831	0.309	0.59	0.39
Tb927.10.10600	ARP2/3 complex 16kDa subunit, putative	Cytoskeleton	336	437	237	51	95	148	157	97	120	61	139	175	417	61.2	25.2	13.9	19.4	16.7	22.3	12.4	11.3	19.2	25.5	20.6	22.6	0.0124	0.0165	0.045	0.041	0.0035	0.0046	0.2369	0.2599	0.0145	0.0023	0.0168	0.37	0.0898	0.2481	0.3379	0.59	0.77
Tb927.10.13190	ARP2/3 complex subunit, putative	Cytoskeleton	1158	262	622	92	160	584	499	489	506	184	439	469	800	36.7	66.2	25.2	32.7	65.7	70.8	62.6	47.5	57.9	80.6	55.3	43.4	0.0409	0.044	0.1306	0.0991	0.0088	0.0122	0.3658	0.2871	0.0392	0.0055	0.0447	0.48	0.2385	0.3261	0.5646	0.66	0.85
Tb927.8.4410	ARP2/3 complex subunit, putative	Cytoskeleton	1011	134	260	112	171	488	408	462	585	145	436	776	1517	18.8	27.7	30.6	35	54.9	57.9	59.1	55	45.6	80.1	91.4	82.3	0.0756	0.0797	0.1088	0.1013	0.0153	0.0269	0.5336	0.4805	0.0728	0.0115	0.0843	0.49	0.2235	0.5064	0.7299	0.63	0.6
Tb927.10.4540	ARP2/3 complex subunit, putative	Cytoskeleton	552	128	134	68	117	260	197	237	380	72	211	305	768	17.9	14.3	18.6	23.9	29.3	27.9	30.3	35.7	22.7	38.7	35.9	41.7	0.0582	0.0555	0.0861	0.1015	0.011	0.0187	0.3235	0.3758	0.0558	0.0084	0.0642	0.5	0.2014	0.3492	0.5506	0.605	0.54
Tb927.2.2900	ARP2/3 complex subunit, putative	Cytoskeleton	543	1020	540	73	180	416	316	141	282	358	634	320	1015	142.9	57.4	20	36.8	46.8	44.8	18	26.5	112.7	116.4	37.7	55.1	0.015	0.0143	0.0383	0.0564	0.0088	0.0091	0.2542	0.3715	0.015	0.005	0.02	0.37	0.101	0.3124	0.4134	0.6	0.44
Tb927.9.10670	Bardet-Biedl syndrome 1 protein homolog (BBS1-like protein 1), putative	Cytoskeleton	1836	295	1023	243	499	3116	2733	1211	2019	1334	1167	1016	3326	41.3	108.8	66.5	102	350.7	387.6	155	189.7	419.9	214.3	119.7	180.5	0.1495	0.1653	0.1111	0.136	0.0436	0.0223	0.2721	0.4103	0.142	0.0148	0.1568	0.44	0.2629	0.3406	0.6035	0.645	0.72
Tb927.10.6830	Bardet-Biedl syndrome 4 protein homolog (BBS4-like protein 4), putative	Cytoskeleton	1401	209	441	93	264	484	458	355	526	181	510	554	1665	29.3	46.9	25.4	54	54.5	65	45.4	49.4	57	93.7	65.3	90.4	0.0458	0.0546	0.0691	0.0752	0.0117	0.0192	0.315	0.4361	0.0464	0.0083	0.0547	0.49	0.1491	0.375	0.5241	0.665	0.56
Tb927.8.6070	basal body component,ML protein (TBBC)	Cytoskeleton	4239	563	1511	504	1062	2141	1869	3879	5246	209	363	1132	2506	78.9	160.7	137.8	217.2	241	265.1	496.5	493	65.8	66.7	133.4	136	0.0644	0.0708	0.1689	0.1678	0.0043	0.0043	0.1439	0.1467	0.0619	0.0022	0.0641	0.65	0.3519	0.1451	0.497	0.665	0.8
Tb927.4.3440	BB50	Cytoskeleton	1353	266	599	254	268	896	749	512	1026	286	251	469	1073	37.3	63.7	69.5	54.8	100.8	106.2	65.5	96.4	90	46.1	55.3	58.2	0.0639	0.0673	0.0637	0.0937	0.0139	0.0071	0.1704	0.1793	0.0609	0.0048	0.0657	0.43	0.178	0.1746	0.3526	0.615	1.01
Tb927.1.2330	beta tubulin	Cytoskeleton	1329	40796	56606	17066	31968	15955	8063	18723	33621	5507	6014	22047	58125	5715.4	6021.2	4666.8	6536.6	1795.7	1143.5	2396.4	3159.4	1733.5	1104.4	2597.6	3155.3	0.0098	0.0062	0.0258	0.0341	0.0023	0.0015	0.0888	0.1079	0.0079	0.0009	0.0088	0.86	0.0645	0.0982	0.1627	0.83	0.64
Tb927.10.14890	C-terminal motor kinesin KIFC1	Cytoskeleton	2463	263	690	332	594	1056	780	1144	1455	191	363	628	1271	36.8	73.4	90.8	121.5	118.8	110.6	146.4	136.7	60.1	66.7	74	69	0.069	0.0642	0.0833	0.0778	0.0085	0.0094	0.1335	0.1245	0.0616	0.0045	0.0661	0.62	0.1695	0.1288	0.2983	0.75	0.63
Tb927.11.9110	C-terminal motor kinesin, Kinesin-14B	Cytoskeleton	2010	300	869	123	228	1184	742	733	757	164	263	483	996	42	92.4	33.6	46.6	133.3	105.2	93.8	71.1	51.6	48.3	56.9	54.1	0.0635	0.0501	0.1413	0.1071	0.006	0.0056	0.2717	0.2584	0.0527	0.0028	0.0555	0.64	0.2564	0.2647	0.5211	0.66	0.91
Tb927.10.4170	CAP292 Clathrin-associated protein, resembles yeast myosins, homologue of centrosome-associated protein CEP250	Cytoskeleton	7620	731	2234	298	516	4472	4488	1291	2197	781	1520	846	1742	102.4	237.6	81.5	105.5	503.3	636.5	165.2	206.5	245.8	279.1	99.7	94.6	0.0947	0.1198	0.1067	0.1334	0.0113	0.0128	0.2042	0.1938	0.0967	0.0061	0.1028	0.8	0.2588	0.1987	0.4575	0.705	0.36
Tb927.4.2080	CC2D is a FAZ-ER protein, also present on the basal bodies. CC2D is required for FAZ filament assembly.	Cytoskeleton	2721	1147	3633	596	1888	2054	1755	1972	4121	364	882	2165	5912	160.7	386.4	163	386	231.2	248.9	252.4	387.3	114.6	162	255.1	320.9	0.027	0.0291	0.0555	0.0852	0.0033	0.0046	0.178	0.2239	0.0255	0.002	0.0275	0.61	0.1482	0.2006	0.3488	0.67	0.39
Tb927.10.16110	CMF1, possible component of motile flagella	Cytoskeleton	1161	162	413	159	272	346	284	285	467	98	173	558	1010	22.7	43.9	43.5	55.6	38.9	40.3	36.5	43.9	30.8	31.8	65.7	54.8	0.0374	0.0387	0.0445	0.0535	0.0072	0.0074	0.2539	0.2118	0.0351	0.0037	0.0388	0.63	0.1054	0.2326	0.338	0.72	0.64
Tb927.7.2790	CMF10, possible component of motile flagella	Cytoskeleton	2106	655	1221	244	408	1441	1259	230	560	351	656	681	1559	91.8	129.9	66.7	83.4	162.2	178.5	29.4	52.6	110.5	120.5	80.2	84.6	0.0468	0.0515	0.0237	0.0423	0.0078	0.0085	0.2046	0.2159	0.0461	0.0042	0.0503	0.63	0.0732	0.21	0.2832	0.545	0.61
Tb927.10.9870	CMF12, possible component of motile flagella	Cytoskeleton	798	1524	1071	358	489	354	301	408	764	272	485	980	1817	213.5	113.9	97.9	100	39.8	42.7	52.2	71.8	85.6	89.1	115.5	98.6	0.0078	0.0083	0.0319	0.0438	0.0041	0.0042	0.2235	0.1908	0.0081	0.0023	0.0104	0.7	0.0836	0.2069	0.2905	0.75	0.43
Tb927.10.10090	CMF14, possible component of motile flagella	Cytoskeleton	3261	504	1445	315	564	2335	1859	1268	1472	507	752	1312	2204	70.6	153.7	86.1	115.3	262.8	263.6	162.3	138.3	159.6	138.1	154.6	119.6	0.075	0.0752	0.0973	0.083	0.0111	0.0096	0.294	0.2274	0.0689	0.005	0.0739	0.64	0.1883	0.2604	0.4487	0.655	0.91
Tb927.11.7560	CMF15, T. brucei components of motile flagella (TbCMF15)	Cytoskeleton	1890	757	1783	321	633	1802	1202	869	1604	641	1062	1539	4549	106.1	189.7	87.8	129.4	202.8	170.5	111.2	150.7	201.8	195	181.3	246.9	0.0439	0.0369	0.0618	0.0838	0.0106	0.0103	0.3197	0.4354	0.0378	0.0052	0.043	0.86	0.1566	0.377	0.5336	0.825	0.49
Tb927.11.1430	CMF2, T. brucei components of motile flagella (TbCMF2)	Cytoskeleton	2259	642	2716	303	664	2777	1876	2803	3372	507	828	2086	5139	89.9	288.9	82.9	135.8	312.5	266	358.8	316.9	159.6	152.1	245.8	279	0.0528	0.0449	0.1982	0.175	0.0066	0.0063	0.4305	0.4886	0.0443	0.0031	0.0474	0.83	0.3857	0.4589	0.8446	0.82	0.59
Tb927.5.2950	CMF3, T. brucei components of motile flagella (TbCMF3)	Cytoskeleton	2340	753	1512	299	692	1596	1055	1036	1879	441	691	861	2233	105.5	160.8	81.8	141.5	179.6	149.6	132.6	176.6	138.8	126.9	101.4	121.2	0.0432	0.036	0.0717	0.0955	0.0081	0.0074	0.1739	0.2079	0.0375	0.0039	0.0414	0.73	0.1777	0.1906	0.3683	0.75	0.81
Tb927.3.4230	CMF33 subtilisin-like serine peptidase	Cytoskeleton	4167	521	1269	481	919	3006	2098	1907	2927	770	840	1490	3624	73	135	131.5	187.9	338.3	297.5	244.1	275.1	242.4	154.3	175.6	196.7	0.1041	0.0915	0.0923	0.104	0.0182	0.0116	0.2106	0.2359	0.0912	0.007	0.0982	0.68	0.2086	0.2229	0.4315	0.695	0.75
Tb927.10.7690	CMF4, T. brucei components of motile flagella (TbCMF4)	Cytoskeleton	2175	795	1929	692	616	2012	1510	1083	1698	399	626	1169	2487	111.4	205.2	189.2	126	226.4	214.1	138.6	159.6	125.6	115	137.7	135	0.0458	0.0433	0.0531	0.0612	0.0062	0.0057	0.1673	0.164	0.0414	0.0029	0.0443	0.64	0.1284	0.1655	0.2939	0.705	1.15
Tb927.2.4810	CMF5, T. brucei components of motile flagella (TbCMF5)	Cytoskeleton	4023	637	2060	358	868	2869	2232	2015	4586	469	805	1140	3047	89.2	219.1	97.9	177.5	322.9	316.5	257.9	430.9	147.6	147.8	134.3	165.4	0.067	0.0657	0.1131	0.189	0.0075	0.0075	0.1868	0.23	0.0605	0.0037	0.0642	0.73	0.3252	0.2081	0.5333	0.78	0.49
Tb927.10.3310	CMF76b, possible component of motile flagella	Cytoskeleton	2841	408	1217	210	387	1800	1284	1948	2800	188	315	643	1449	57.2	129.5	57.4	79.1	202.6	182.1	249.3	263.1	59.2	57.8	75.8	78.7	0.0695	0.0624	0.2206	0.2328	0.0049	0.0048	0.2127	0.2208	0.0607	0.0024	0.0631	0.71	0.4804	0.2165	0.6969	0.76	0.61
Tb927.11.10900	CMF9, MENG,flagellar component	Cytoskeleton	2547	511	1862	258	367	1258	1098	1363	1713	133	206	711	1279	71.6	198.1	70.6	75	141.6	155.7	174.5	161	41.9	37.8	83.8	69.4	0.0336	0.0369	0.1448	0.1336	0.0024	0.0022	0.2204	0.1826	0.0318	0.0011	0.0329	0.6	0.2973	0.2013	0.4986	0.68	0.4
Tb927.3.5180	cofilin/actin depolymerizing factor, putative	Cytoskeleton	411	4233	2263	1581	1543	761	470	1245	1809	447	996	4143	6110	593	240.7	432.3	315.5	85.6	66.7	159.4	170	140.7	182.9	488.1	331.7	0.0066	0.0051	0.0257	0.0275	0.0026	0.0034	0.25	0.1699	0.0061	0.0017	0.0078	0.86	0.059	0.2097	0.2687	0.775	0.7
Tb927.8.3100	coronin (CRN12)	Cytoskeleton	1572	747	1574	318	601	1238	877	691	1315	466	579	953	2453	104.7	167.4	87	122.9	139.3	124.4	88.4	123.6	146.7	106.3	112.3	133.2	0.0328	0.0293	0.0509	0.0711	0.0084	0.0061	0.2049	0.243	0.0292	0.0035	0.0327	0.74	0.1318	0.2237	0.3555	0.805	0.83
Tb927.4.560	Cytoplasmic dynein 2 heavy chain (DYNC2H1), putative	Cytoskeleton	12699	1512	5413	1976	2168	30715	19806	11517	14637	13126	10237	7364	13397	211.8	575.8	540.4	443.3	3456.9	2808.8	1474.1	1375.4	4131.8	1879.9	867.6	727.2	0.2809	0.2282	0.181	0.1689	0.0818	0.0372	0.3378	0.2831	0.2335	0.0263	0.2598	0.91	0.3812	0.3101	0.6913	0.885	0.28
Tb927.11.10930	delta tubulin,tubulin delta chain (TUBD1)	Cytoskeleton	1470	819	1203	374	503	1489	1039	1256	1338	628	597	1537	2972	114.7	128	102.3	102.9	167.6	147.3	160.8	125.7	197.7	109.6	181.1	161.3	0.0442	0.0388	0.0947	0.074	0.0127	0.007	0.338	0.3011	0.04	0.0047	0.0447	0.65	0.1787	0.3191	0.4978	0.725	1.11
Tb927.8.4870	DIGIT, flagellar component	Cytoskeleton	3615	776	2989	228	575	2801	2380	732	1661	673	1334	751	2657	108.7	317.9	62.3	117.6	315.2	337.5	93.7	156.1	211.8	245	88.5	144.2	0.0473	0.0506	0.0629	0.1048	0.0077	0.009	0.1884	0.307	0.044	0.0042	0.0482	0.72	0.18	0.2473	0.4273	0.775	0.67
Tb927.7.820	dynein arm light chain, axonemal, putative	Cytoskeleton	921	246	588	78	222	467	370	271	695	91	121	295	998	34.5	62.5	21.3	45.4	52.6	52.5	34.7	65.3	28.6	22.2	34.8	54.2	0.0347	0.0346	0.0628	0.1183	0.0046	0.0036	0.1998	0.3112	0.0321	0.002	0.0341	0.67	0.1945	0.2551	0.4496	0.86	1.84
Tb927.10.1130	dynein arm light chain, axonemal, putative	Cytoskeleton	825	258	425	57	120	275	194	219	322	80	112	213	541	36.1	45.2	15.6	24.5	31	27.5	28	30.3	25.2	20.6	25.1	29.4	0.0244	0.0216	0.0843	0.0913	0.0048	0.004	0.2397	0.2808	0.022	0.0022	0.0242	0.64	0.1846	0.2599	0.4445	0.72	0.65
Tb927.11.11220	dynein heavy chain	Cytoskeleton	12729	1549	5314	965	1231	13751	8745	4734	5625	3977	3757	3548	5112	217	565.3	263.9	251.7	1547.6	1240.2	605.9	528.6	1251.9	689.9	418	277.5	0.1266	0.1015	0.142	0.1238	0.025	0.0138	0.3105	0.2061	0.1049	0.0088	0.1137	0.91	0.2849	0.258	0.5429	0.875	0.36
Tb927.11.3250	dynein heavy chain	Cytoskeleton	13977	2156	10576	940	1302	51548	27021	4967	9446	24042	12187	2283	5966	302	1125	257.1	266.2	5801.5	3832	635.7	887.6	7567.9	2238	269	323.9	0.2602	0.1719	0.1467	0.2049	0.0827	0.0245	0.1969	0.2371	0.1975	0.0222	0.2197	0.9	0.3883	0.2167	0.605	0.875	0.35
Tb927.11.8160	dynein heavy chain	Cytoskeleton	12459	1648	5672	1066	1845	18001	12666	4350	7352	3483	4597	4541	9785	230.9	603.3	291.5	377.3	2025.9	1796.2	556.8	690.9	1096.4	844.2	535	531.2	0.1554	0.1378	0.1006	0.1248	0.0205	0.0158	0.3064	0.3042	0.1341	0.0086	0.1427	0.93	0.2428	0.3049	0.5477	0.855	0.33
Tb927.11.2430	dynein heavy chain DHC1b or DYNC2H2, cytoplasmic type	Cytoskeleton	12924	1404	6137	1669	3036	27748	21959	8965	10049	6306	6562	5954	10091	196.7	652.8	456.4	620.8	3122.9	3114.1	1147.5	944.3	1985	1205.1	701.5	547.8	0.2353	0.2346	0.1287	0.1059	0.0365	0.0221	0.2494	0.1948	0.2109	0.0133	0.2242	0.91	0.2441	0.2218	0.4659	0.88	0.31
Tb927.4.870	dynein heavy chain DNAH10 IAD-1alpha inner arm dynein heavy chain	Cytoskeleton	13800	1554	6105	770	1422	15026	11497	8137	12674	3066	4364	3423	7337	217.7	649.4	210.6	290.8	1691.1	1630.5	1041.5	1191	965.1	801.4	403.3	398.3	0.1248	0.1203	0.2509	0.2869	0.0174	0.0144	0.3081	0.3042	0.1108	0.0076	0.1184	0.93	0.5734	0.3058	0.8792	0.895	0.3
Tb927.8.7840	dynein heavy chain, putative, not a DHC in Wickstead analysis	Cytoskeleton	2397	441	717	693	1025	2156	1270	3848	4086	440	523	1209	3031	61.8	76.3	189.5	209.6	242.7	180.1	492.5	384	138.5	96	142.4	164.5	0.1125	0.0835	0.1491	0.1162	0.0156	0.0108	0.1367	0.1579	0.0947	0.0065	0.1012	0.46	0.2789	0.1471	0.426	0.62	0.47
Tb927.2.4060	dynein intermediate chain IC 138	Cytoskeleton	2595	421	1634	360	669	1925	1672	2342	3191	293	491	1513	2736	59	173.8	98.4	136.8	216.7	237.1	299.8	299.9	92.2	90.2	178.3	148.5	0.0596	0.0652	0.154	0.154	0.0062	0.006	0.2903	0.2418	0.056	0.003	0.059	0.78	0.3248	0.2658	0.5906	0.8	0.23
Tb927.11.2270	dynein intermediate chain IC140 (IDA7)	Cytoskeleton	2430	489	1673	257	518	1608	1362	1660	2611	436	613	1138	3131	68.5	178	70.3	105.9	181	193.2	212.5	245.4	137.2	112.6	134.1	170	0.047	0.0502	0.1457	0.1682	0.0087	0.0071	0.2915	0.3695	0.044	0.0038	0.0478	0.74	0.3329	0.33	0.6629	0.755	0.77
Tb927.11.14300	dynein intermediate chain IC70, putative	Cytoskeleton	1809	589	2464	256	732	1486	925	1670	2682	261	406	1368	4267	82.5	262.1	70	149.7	167.2	131.2	213.7	252	82.2	74.6	161.2	231.6	0.0311	0.0244	0.1175	0.1386	0.0037	0.0034	0.281	0.4037	0.0253	0.0017	0.027	0.75	0.2661	0.3419	0.608	0.835	1.08
Tb927.11.5000	dynein intermediate chain IC78, putative	Cytoskeleton	1968	593	2133	276	857	2258	1405	988	2134	804	1007	1589	5927	83.1	226.9	75.5	175.2	254.1	199.3	126.5	200.5	253.1	184.9	187.2	321.7	0.0525	0.0411	0.061	0.0966	0.0127	0.0093	0.286	0.4915	0.043	0.0052	0.0482	0.79	0.1664	0.3881	0.5545	0.79	0.54
Tb927.11.5510	dynein light chain p28, axonemal, putative	Cytoskeleton	708	1095	916	366	558	501	407	724	1104	190	380	1299	2899	153.4	97.4	100.1	114.1	56.4	57.7	92.7	103.7	59.8	69.8	153	157.4	0.0144	0.0147	0.0523	0.0585	0.0037	0.0043	0.2736	0.2814	0.0144	0.0022	0.0166	0.71	0.1195	0.2771	0.3966	0.825	0.91
Tb927.10.4690	dynein light chain, putative	Cytoskeleton	339	567	585	62	133	198	169	133	274	78	238	270	620	79.4	62.2	17	27.2	22.3	24	17	25.7	24.6	43.7	31.8	33.7	0.0101	0.0108	0.0465	0.0702	0.0027	0.0048	0.2756	0.292	0.0102	0.0021	0.0123	0.66	0.1261	0.2834	0.4095	0.525	0.89
Tb927.5.4440	dynein light chain, putative	Cytoskeleton	273	441	223	91	132	93	68	56	217	43	118	143	381	61.8	23.7	24.9	27	10.5	9.6	7.2	20.4	13.5	21.7	16.8	20.7	0.0079	0.0072	0.0168	0.0475	0.0025	0.004	0.124	0.1528	0.0078	0.0019	0.0097	0.6	0.0739	0.1382	0.2121	0.62	0.62
Tb927.11.5680	dynein light chain, putative	Cytoskeleton	633	1232	1045	1038	1022	358	362	1215	1895	229	492	3280	4023	172.6	111.2	283.8	209	40.3	51.3	155.5	178.1	72.1	90.4	386.5	218.4	0.0091	0.0116	0.0381	0.0437	0.004	0.005	0.3004	0.1697	0.0101	0.0025	0.0126	0.7	0.0912	0.2348	0.326	0.765	0.49
Tb927.10.6670	dynein light chain, putative	Cytoskeleton	378	1000	619	60	96	196	117	126	208	137	278	263	519	140.1	65.8	16.4	19.6	22.1	16.6	16.1	19.5	43.1	51.1	31	28.2	0.0069	0.0052	0.054	0.0654	0.0033	0.0039	0.3298	0.3	0.0062	0.002	0.0082	0.74	0.1293	0.3145	0.4438	0.67	0.36
Tb927.10.15580	dynein light chain, putative	Cytoskeleton	393	118	138	28	55	123	132	158	142	56	104	113	218	16.5	14.7	7.7	11.2	13.8	18.7	20.2	13.3	17.6	19.1	13.3	11.8	0.0283	0.0384	0.1291	0.085	0.0088	0.0096	0.2695	0.2391	0.0319	0.0049	0.0368	0.54	0.2183	0.254	0.4723	0.625	0.31
Tb927.10.13110	dynein light chain, putative,dynein light chain 2B, redicted dynein modulator,roadblock/LC7 family member	Cytoskeleton	357	2330	1492	335	571	279	261	310	576	186	549	611	1448	326.4	158.7	91.6	116.8	31.4	37	39.7	54.1	58.5	100.8	72	78.6	0.0041	0.0049	0.023	0.0314	0.0019	0.0032	0.1323	0.1445	0.0045	0.0015	0.006	0.75	0.0591	0.1382	0.1973	0.74	0.6
Tb927.11.3660	dynein light chain, putative,dynein Tctex1 family, putative	Cytoskeleton	351	172	145	39	65	81	76	76	137	44	98	115	291	24.1	15.4	10.7	13.3	9.1	10.8	9.7	12.9	13.9	18	13.5	15.8	0.0147	0.0175	0.0488	0.0649	0.0055	0.0071	0.2154	0.2521	0.0158	0.0035	0.0193	0.66	0.1237	0.2335	0.3572	0.72	0.76
Tb927.10.10320	dynein light chain, putative,dynein Tctex1 family, putative	Cytoskeleton	330	273	180	22	36	106	106	75	64	58	146	67	155	38.2	19.1	6	7.4	11.9	15	9.6	6	18.3	26.8	7.9	8.4	0.0133	0.0168	0.0865	0.0541	0.005	0.0073	0.2258	0.2401	0.015	0.0035	0.0185	0.6	0.1448	0.2326	0.3774	0.68	0.72
Tb927.10.13370	dynein light chain, putative,dynein Tctex1 family, putative	Cytoskeleton	600	953	755	80	107	364	283	228	298	154	281	255	718	133.5	80.3	21.9	21.9	41	40.1	29.2	28	48.5	51.6	30	39	0.0123	0.012	0.0805	0.0772	0.0035	0.0038	0.2623	0.341	0.0121	0.002	0.0141	0.65	0.1699	0.3012	0.4711	0.545	0.56
Tb927.11.7740	dynein light chain, putative,dynein Tctex2 family, putative	Cytoskeleton	348	72	68	30	43	41	33	53	87	57	80	108	239	10.1	7.2	8.2	8.8	4.6	4.7	6.8	8.2	17.9	14.7	12.7	13	0.017	0.0174	0.0483	0.0583	0.0161	0.0133	0.2861	0.2929	0.0169	0.0076	0.0245	0.41	0.1158	0.2891	0.4049	0.715	0.68
Tb927.9.12820	dynein light chain, putative,dynein Tctex2 family, putative	Cytoskeleton	375	1492	556	461	460	208	162	641	794	215	400	1343	1760	209	59.1	126.1	94.1	23.4	23	82	74.6	67.7	73.5	158.2	95.5	0.0056	0.0055	0.045	0.0409	0.0039	0.0043	0.2752	0.1661	0.0058	0.0023	0.0081	0.66	0.0941	0.2204	0.3145	0.705	0.64
Tb927.11.16810	dynein light intermediate chain D1bLIC, putative	Cytoskeleton	1257	416	1109	316	500	1142	891	826	1299	358	469	1100	3136	58.3	118	86.4	102.2	128.5	126.4	105.7	122.1	112.7	86.1	129.6	170.2	0.0466	0.0459	0.0677	0.0782	0.01	0.0076	0.2632	0.3456	0.0427	0.0042	0.0469	0.78	0.1573	0.304	0.4613	0.78	1.11
Tb927.11.7240	dynein regulatory complex subunit CMF70	Cytoskeleton	1524	293	650	35	139	402	300	130	401	56	102	101	448	41	69.1	9.6	28.4	45.2	42.5	16.6	37.7	17.6	18.7	11.9	24.3	0.0263	0.0247	0.0528	0.1198	0.0025	0.0026	0.1199	0.2449	0.0238	0.0013	0.0251	0.65	0.1843	0.1821	0.3664	0.615	1.43
Tb927.9.14480	dynein-associated protein, putative	Cytoskeleton	297	3135	910	509	539	183	184	207	442	198	421	762	1213	439.2	96.8	139.2	110.2	20.6	26.1	26.5	41.5	62.3	77.3	89.8	65.8	0.0025	0.0031	0.0128	0.0201	0.0018	0.0022	0.1379	0.101	0.0029	0.0012	0.0041	0.77	0.0374	0.1193	0.1567	0.795	0.53
Tb927.10.5960	engulfment and cell motility domain 2, putative	Cytoskeleton	1380	178	317	161	306	471	448	671	707	336	916	792	1896	24.9	33.7	44	62.6	53	63.5	85.9	66.4	105.8	168.2	93.3	102.9	0.0579	0.0694	0.0973	0.0752	0.0282	0.0448	0.3352	0.3697	0.0594	0.0197	0.0791	0.62	0.1782	0.352	0.5302	0.655	0.92
Tb927.10.1140	epsilon tubulin (TUBE1)	Cytoskeleton	1464	235	441	221	268	518	445	430	564	253	348	709	1574	32.9	46.9	60.4	54.8	58.3	63.1	55	53	79.6	63.9	83.5	85.4	0.0468	0.0506	0.0577	0.0556	0.0156	0.0125	0.2776	0.2839	0.0456	0.0069	0.0525	0.51	0.1228	0.2804	0.4032	0.665	0.66
Tb927.11.670	epsinR	Cytoskeleton	1518	253	683	120	269	621	407	274	677	124	161	268	829	35.4	72.7	32.8	55	69.9	57.7	35.1	63.6	39	29.6	31.6	45	0.0414	0.0342	0.0483	0.0875	0.0056	0.0043	0.1378	0.1963	0.0351	0.0024	0.0375	0.58	0.1477	0.1668	0.3145	0.75	1.85
Tb927.3.5540	FAP133, Component of the IFT dynein motor	Cytoskeleton	1605	463	1108	302	599	1142	903	1605	2245	334	767	1705	4446	64.9	117.9	82.6	122.5	128.5	128.1	205.4	211	105.1	140.9	200.9	241.3	0.045	0.0448	0.121	0.1243	0.009	0.012	0.3752	0.4506	0.0417	0.0055	0.0472	0.71	0.2581	0.4123	0.6704	0.8	0.6
Tb927.3.3640	FG-GAP repeat protein, putative,intergrin alpha chain protein, putative	Cytoskeleton	2256	327	711	181	332	1268	1602	228	514	566	769	429	1513	45.8	75.6	49.5	67.9	142.7	227.2	29.2	48.3	178.2	141.2	50.5	82.1	0.0752	0.1198	0.03	0.0497	0.0229	0.0181	0.1647	0.2678	0.0885	0.01	0.0985	0.67	0.0874	0.2159	0.3033	0.63	#N/A
Tb927.11.16110	FG-GAP repeat protein, putative,intergrin alpha chain protein, putative	Cytoskeleton	2112	1374	2648	491	763	2032	1652	727	1027	770	1184	1013	2631	192.5	281.7	134.3	156	228.7	234.3	93.1	96.5	242.4	217.4	119.4	142.8	0.0309	0.0316	0.0387	0.0402	0.008	0.0072	0.1575	0.1884	0.0293	0.0038	0.0331	0.57	0.0845	0.1727	0.2572	0.575	1.13
Tb927.1.1340	FG-GAP repeat protein, putative,intergrin alpha chain protein, putative	Cytoskeleton	2229	413	695	223	370	795	686	651	1005	307	412	640	1904	57.9	73.9	61	75.7	89.5	97.3	83.3	94.4	96.6	75.7	75.4	103.4	0.0435	0.0472	0.0736	0.0834	0.0114	0.009	0.2113	0.2897	0.0428	0.0051	0.0479	0.62	0.1687	0.2501	0.4188	0.705	0.82
Tb927.7.6460	FG-GAP repeat protein, putative,intergrin alpha chain protein, putative	Cytoskeleton	2538	454	1225	235	454	2110	1923	209	420	402	589	586	1565	63.6	130.3	64.3	92.8	237.5	272.7	26.8	39.5	126.5	108.2	69	85	0.0784	0.09	0.0206	0.0304	0.0102	0.0087	0.1682	0.2072	0.0769	0.0046	0.0815	0.65	0.0551	0.1875	0.2426	0.635	0.81
Tb927.6.2020	FG-GAP repeat protein, putative,intergrin alpha chain protein, putative	Cytoskeleton	2211	449	1129	191	607	1836	1504	1077	2181	508	1088	1087	4012	62.9	120.1	52.2	124.1	206.6	213.3	137.8	204.9	159.9	199.8	128.1	217.8	0.0723	0.0746	0.0944	0.1404	0.0136	0.017	0.2783	0.4732	0.0677	0.0079	0.0756	0.55	0.2466	0.3751	0.6217	0.65	0.58
Tb927.11.11720	FG-GAP repeat protein, putative,intergrin alpha chain protein, putative	Cytoskeleton	1869	1211	2210	348	587	1559	1198	803	1133	713	1444	1438	3836	169.7	235.1	95.2	120	175.5	169.9	102.8	106.5	224.4	265.2	169.4	208.2	0.0277	0.0269	0.0577	0.0598	0.0086	0.0102	0.3015	0.3705	0.0258	0.0049	0.0307	0.55	0.1251	0.3355	0.4606	0.55	0.51
Tb927.11.2410	Flabarin, flagellar membrane protein in Leishmania	Cytoskeleton	669	5176	7396	5014	7221	1312	857	5660	7641	316	764	12498	14811	725.1	786.7	1371.1	1476.5	147.7	121.5	724.4	718	99.5	140.3	1472.5	804	0.0063	0.0051	0.0307	0.0305	0.001	0.0014	0.1981	0.1081	0.0055	0.0007	0.0062	#N/A	0.0657	0.153	0.2187	#N/A	#N/A
Tb927.3.2310	flagellar component,PACRGA	Cytoskeleton	903	741	1537	138	311	919	593	263	637	211	535	605	1679	103.8	163.5	37.7	63.6	103.4	84.1	33.7	59.9	66.4	98.2	71.3	91.1	0.0248	0.0201	0.0402	0.0714	0.0039	0.0057	0.2696	0.3444	0.0212	0.0026	0.0238	0.73	0.1211	0.3066	0.4277	0.76	1.5
Tb927.8.4050	flagellar membrane protein that interacts with FLA1, similar to FLA3	Cytoskeleton	2253	575	1829	219	426	1928	1340	2017	2371	286	450	910	1864	80.6	194.6	59.9	87.1	217	190	258.2	222.8	90	82.6	107.2	101.2	0.0505	0.0442	0.2122	0.1831	0.0051	0.0047	0.2793	0.2637	0.0435	0.0024	0.0459	0.72	0.4109	0.2711	0.682	0.765	1.25
Tb927.11.5640	Flagellar pocket collar protein	Cytoskeleton	2775	252	822	429	704	2773	2008	3674	4562	316	405	1118	1861	35.3	87.4	117.3	143.9	312.1	284.8	470.2	428.7	99.5	74.4	131.7	101	0.1628	0.1486	0.2175	0.1983	0.0127	0.0095	0.1931	0.1481	0.1425	0.0052	0.1477	#N/A	0.4391	0.1704	0.6095	#N/A	#N/A
Tb927.11.12150	flagellar protein essential for flagellar pocket biogenesis (BILBO1)	Cytoskeleton	1764	592	1523	534	985	1193	852	1315	2576	374	428	1308	3184	82.9	162	146	201.4	134.3	120.8	168.3	242.1	117.7	78.6	154.1	172.8	0.0351	0.0316	0.0585	0.0842	0.0075	0.005	0.1699	0.1905	0.0309	0.003	0.0339	0.72	0.1547	0.18	0.3347	0.785	0.53
Tb927.1.2670	flagellar protein PF16	Cytoskeleton	1542	1903	3219	2994	4050	1939	1608	4109	5566	1103	2145	8632	15097	266.6	342.4	818.7	828.1	218.2	228	525.9	523	347.2	393.9	1017	819.5	0.0229	0.024	0.0386	0.0384	0.0089	0.0101	0.2365	0.1906	0.0222	0.0049	0.0271	0.84	0.083	0.2133	0.2963	0.85	0.38
Tb927.10.13960	flagellar protein PF20	Cytoskeleton	1770	764	1588	288	477	1654	1100	994	1005	426	632	1309	2900	107	168.9	78.8	97.5	186.2	156	127.2	94.4	134.1	116.1	154.2	157.4	0.0432	0.0362	0.0872	0.0647	0.0076	0.0066	0.335	0.3419	0.0375	0.0035	0.041	0.54	0.1578	0.338	0.4958	0.605	0.83
Tb927.8.4640	flagellar protofilament ribbon protein, putative	Cytoskeleton	1158	728	2391	206	806	829	534	1012	2089	99	118	744	2202	102	254.3	56.3	164.8	93.3	75.7	129.5	196.3	31.2	21.7	87.7	119.5	0.0168	0.0136	0.0708	0.1073	0.0014	0.001	0.1519	0.207	0.014	0.0005	0.0145	0.71	0.1851	0.1792	0.3643	0.785	1.25
Tb927.3.3690	flagellar radial spoke protein-like, putative	Cytoskeleton	1647	673	2809	554	1462	2693	1885	2055	3569	1414	970	2462	6517	94.3	298.8	151.5	298.9	303.1	267.3	263	335.4	445.1	178.1	290.1	353.8	0.0493	0.0435	0.0705	0.09	0.0177	0.0071	0.2467	0.3009	0.0421	0.0053	0.0474	0.76	0.1685	0.2734	0.4419	0.77	0.88
Tb927.3.1110	flagellar transport protein, putative (PIFTA1)	Cytoskeleton	1434	398	902	134	294	879	612	374	714	162	277	358	1124	55.8	95.9	36.6	60.1	98.9	86.8	47.9	67.1	51	50.9	42.2	61	0.0417	0.0366	0.0598	0.0838	0.0052	0.0052	0.1671	0.2416	0.0367	0.0026	0.0393	0.7	0.1535	0.2041	0.3576	0.795	0.43
Tb927.3.5490	flagellar transport protein, putative (PIFTB2)	Cytoskeleton	2028	685	2117	595	1496	1557	1324	2808	4165	361	717	3751	8004	96	225.2	162.7	305.9	175.2	187.8	359.4	391.4	113.6	131.7	441.9	434.5	0.0349	0.0374	0.0926	0.1009	0.0055	0.0064	0.3612	0.3551	0.0329	0.003	0.0359	0.77	0.2014	0.3577	0.5591	0.845	0.59
Tb927.3.3000	flagellar transport protein, putative (PIFTC3)	Cytoskeleton	1701	683	1713	185	546	1767	1269	940	1462	599	1259	1082	3798	95.7	182.2	50.6	111.6	198.9	180	120.3	137.4	188.6	231.2	127.5	206.2	0.0458	0.0415	0.0896	0.1023	0.0106	0.013	0.3011	0.4869	0.0405	0.006	0.0465	0.71	0.1985	0.3933	0.5918	0.73	0.4
Tb927.10.8940	Flagellum tageting protein KHARON1	Cytoskeleton	1236	3244	12294	4059	7199	4132	2598	14625	18409	548	723	6541	12166	454.5	1307.7	1110	1472	465	368.4	1871.9	1729.9	172.5	132.8	770.7	660.4	0.0169	0.0134	0.0876	0.0809	0.0015	0.0012	0.1143	0.098	0.0139	0.0006	0.0145	0.94	0.1772	0.106	0.2832	0.945	1.08
Tb927.11.3090	FOR20	Cytoskeleton	456	703	550	226	440	271	173	271	552	129	308	362	1078	98.5	58.5	61.8	90	30.5	24.5	34.7	51.9	40.6	56.6	42.7	58.5	0.0124	0.01	0.0276	0.0413	0.004	0.0056	0.1077	0.1476	0.0113	0.0027	0.014	0.42	0.0746	0.1275	0.2021	0.515	0.48
Tb927.10.9250	G-actin binding protein, putative, CAP/Srv2p, putative	Cytoskeleton	810	629	1108	259	411	657	417	767	1188	163	245	843	1922	88.1	117.9	70.8	84	73.9	59.1	98.2	111.6	51.3	45	99.3	104.3	0.023	0.0184	0.0766	0.0871	0.0039	0.0034	0.2457	0.2581	0.0198	0.0018	0.0216	0.78	0.1762	0.2515	0.4277	0.845	0.9
Tb927.4.2350	G-actin binding protein, putative, twinfilin, putative	Cytoskeleton	963	223	488	88	186	473	431	301	532	116	236	320	854	31.2	51.9	24.1	38	53.2	61.1	38.5	50	36.5	43.3	37.7	46.4	0.041	0.0471	0.0749	0.0973	0.0069	0.0081	0.2325	0.2862	0.0407	0.0039	0.0446	0.56	0.1836	0.259	0.4426	0.635	0.22
Tb927.6.2400	Gamma tubulin complex subunit GCP4	Cytoskeleton	2010	745	1420	425	909	1950	1408	1262	2545	1012	2068	2213	7669	104.4	151	116.2	185.9	219.5	199.7	161.5	239.2	318.6	379.8	260.7	416.3	0.055	0.05	0.0646	0.0956	0.0195	0.0232	0.3305	0.5278	0.0496	0.0111	0.0607	0.52	0.1724	0.4285	0.6009	0.705	0.4
Tb927.3.910	gamma-tubulin	Cytoskeleton	1344	354	787	183	269	1113	946	288	530	289	486	595	1649	49.6	83.7	50	55	125.3	134.2	36.9	49.8	91	89.2	70.1	89.5	0.0602	0.0644	0.0425	0.0573	0.0106	0.0104	0.2557	0.3265	0.0577	0.0053	0.063	0.64	0.1093	0.2907	0.4	0.77	1.23
Tb927.10.9770	gamma-tubulin complex subunit GCP2	Cytoskeleton	2355	610	1128	365	438	1280	998	771	787	493	504	1218	2174	85.5	120	99.8	89.6	144.1	141.5	98.7	74	155.2	92.6	143.5	118	0.0449	0.0441	0.063	0.0472	0.0118	0.007	0.2902	0.2386	0.0419	0.0045	0.0464	0.55	0.1172	0.2641	0.3813	0.66	0.87
Tb927.11.11340	gamma-tubulin complex subunit GCP3	Cytoskeleton	2400	659	1306	316	572	1649	1408	1016	1355	733	1355	1520	4029	92.3	138.9	86.4	117	185.6	199.7	130	127.3	230.7	248.8	179.1	218.7	0.0514	0.0553	0.0772	0.0756	0.0156	0.0168	0.3372	0.4118	0.0498	0.0083	0.0581	0.67	0.1613	0.374	0.5353	0.635	1.05
Tb927.6.3150	Hydin,flagellar component	Cytoskeleton	13566	2291	8728	2233	3661	27607	20016	25797	27246	4993	7896	13288	26194	321	928.4	610.6	748.6	3107.1	2838.6	3301.8	2560.3	1571.7	1450	1565.6	1421.9	0.1592	0.1454	0.2935	0.2275	0.0196	0.0181	0.4412	0.4007	0.1383	0.0091	0.1474	0.94	0.5436	0.4204	0.964	0.9	0.43
Tb927.5.1070	hypothetical protein, conserved	Cytoskeleton	2748	359	666	375	507	2086	1336	1546	2144	446	540	983	2124	50.3	70.8	102.5	103.7	234.8	189.5	197.9	201.5	140.4	99.2	115.8	115.3	0.1241	0.1001	0.1159	0.118	0.0181	0.0128	0.2151	0.2142	0.1068	0.0075	0.1143	#N/A	0.2527	0.2143	0.467	#N/A	#N/A
Tb927.11.11650	hypothetical protein, conserved	Cytoskeleton	3021	302	940	238	436	1351	1256	953	1129	196	332	641	699	42.3	100	65.1	89.2	152.1	178.1	122	106.1	61.7	61	75.5	37.9	0.0684	0.0801	0.0955	0.0831	0.0068	0.0067	0.1874	0.0941	0.0672	0.0033	0.0705	0.64	0.1866	0.1406	0.3272	0.645	#N/A
Tb927.4.2400	hypothetical protein, conserved	Cytoskeleton	4287	503	1392	623	963	3242	2353	2257	3214	604	774	1605	3764	70.5	148.1	170.4	196.9	364.9	333.7	288.9	302	190.1	142.1	189.1	204.3	0.1068	0.0977	0.095	0.0993	0.0136	0.0101	0.1972	0.213	0.0945	0.0057	0.1002	0.72	0.2084	0.2048	0.4132	0.625	0.75
Tb927.11.5750	hypothetical protein, conserved	Cytoskeleton	2757	261	1009	186	337	1579	1214	1962	2419	199	369	954	1638	36.6	107.3	50.9	68.9	177.7	172.2	251.1	227.3	62.6	67.8	112.4	88.9	0.079	0.0766	0.2532	0.2292	0.0068	0.0074	0.3593	0.2842	0.0704	0.0035	0.0739	0.56	0.506	0.3214	0.8274	0.605	0.64
Tb927.10.15760	hypothetical protein, conserved, in flagellar proteomes, low homology to d tRNA methyltransferase of s: cerevisiae	Cytoskeleton	948	2910	4378	1421	1862	881	512	2094	2956	211	217	3366	6063	407.7	465.7	388.6	380.7	99.2	72.6	268	277.8	66.4	39.9	396.6	329.1	0.0073	0.0053	0.0421	0.0436	0.0012	0.0007	0.1974	0.1638	0.0061	0.0005	0.0066	0.93	0.0929	0.1804	0.2733	0.92	0.72
Tb927.7.3740	hypothetical protein, conserved, in flagellum	Cytoskeleton	2550	988	3085	198	613	2019	1478	698	1568	349	441	490	2058	138.4	328.2	54.1	125.3	227.2	209.6	89.3	147.3	109.9	81	57.7	111.7	0.0312	0.0287	0.0601	0.0992	0.0037	0.0027	0.1232	0.2385	0.0275	0.0015	0.029	0.75	0.1688	0.1805	0.3493	0.74	0.92
Tb927.10.450	hypothetical protein, conserved, microtubule binding domains. very K/E rich	Cytoskeleton	1758	264	1364	228	623	3185	2111	1432	2464	166	262	315	1164	37	145.1	62.3	127.4	358.5	299.4	183.3	231.5	52.3	48.1	37.1	63.2	0.126	0.1052	0.1167	0.1474	0.0045	0.0041	0.0749	0.1276	0.1041	0.0021	0.1062	0.71	0.2765	0.1011	0.3776	0.74	0.59
Tb927.11.2610	hypothetical protein, conserved, no domains, no yeast or human match	Cytoskeleton	1386	1777	7211	1858	3477	2362	1716	7874	10677	215	386	2720	6516	249	767	508.1	711	265.8	243.4	1007.8	1003.3	67.7	70.9	320.5	353.7	0.0167	0.0153	0.0999	0.0994	0.001	0.0011	0.1007	0.1111	0.0145	0.0005	0.015	0.91	0.21	0.1058	0.3158	0.935	0.97
Tb927.6.3220	hypothetical protein, conserved, no domains, no yeast or human match	Cytoskeleton	3240	428	1215	487	827	2565	1729	3432	4055	755	1130	2828	6701	60	129.2	133.2	169.1	288.7	245.2	439.3	381	237.7	207.5	333.2	363.8	0.0977	0.0829	0.1755	0.1522	0.0196	0.0171	0.4221	0.4609	0.0836	0.0089	0.0925	0.63	0.3442	0.4409	0.7851	0.65	0.59
Tb927.6.1730	hypothetical protein, conserved, resembles various yeast myosins	Cytoskeleton	3831	468	988	443	680	1816	1364	3134	3846	406	561	1470	2798	65.6	105.1	121.1	139	204.4	193.4	401.1	361.4	127.8	103	173.2	151.9	0.0766	0.0725	0.1863	0.1678	0.0117	0.0094	0.255	0.2237	0.0699	0.0052	0.0751	0.66	0.3754	0.2391	0.6145	0.64	1.23
Tb927.10.6790	hypothetical protein, conserved, spindle pole body domain	Cytoskeleton	5184	757	1778	629	845	3464	2964	1554	2012	1080	1108	1531	3030	106.1	189.1	172	172.8	389.9	420.3	198.9	189.1	340	203.5	180.4	164.5	0.0845	0.0911	0.0697	0.0663	0.018	0.0108	0.2004	0.1827	0.0811	0.0067	0.0878	0.69	0.1461	0.1913	0.3374	0.615	0.59
Tb927.3.1420	hypothetical protein, conserved, trypanosome-specific, C-terminal Kelch motif	Cytoskeleton	10779	1181	2637	1882	2320	7777	7878	3439	4695	2755	3339	4296	9235	165.5	280.5	514.6	474.4	875.3	1117.2	440.2	441.2	867.2	613.2	506.2	501.3	0.1256	0.1603	0.0538	0.0539	0.0303	0.0214	0.196	0.1941	0.1312	0.0124	0.1436	0.83	0.1169	0.1948	0.3117	0.715	0.53
Tb927.10.12990	hypothetical protein, conserved,predicted ankyrin repeat family protein	Cytoskeleton	891	602	696	56	131	722	652	326	402	179	392	295	753	84.3	74	15.3	26.8	81.3	92.5	41.7	37.8	56.3	72	34.8	40.9	0.0329	0.0374	0.1197	0.1085	0.0055	0.0071	0.3166	0.3721	0.0339	0.0034	0.0373	0.54	0.2351	0.3439	0.579	0.475	0.91
Tb927.1.3250	hypothetical protein, myosin heavy-chain like	Cytoskeleton	5307	1374	1986	2055	1211	4729	3555	1778	2895	817	771	1269	1727	192.5	211.3	562	247.6	532.2	504.2	227.6	272	257.2	141.6	149.5	93.7	0.0844	0.0799	0.034	0.0406	0.0099	0.0055	0.0707	0.0443	0.0789	0.0037	0.0826	0.69	0.0864	0.0575	0.1439	0.74	#N/A
Tb927.10.15290	hypothetical protein, tubulin-binding CAP cofactor domain (cytoskeletal)	Cytoskeleton	4938	573	1683	267	394	3483	3094	1629	1968	906	1258	959	2156	80.3	179	73	80.6	392	438.8	208.5	184.9	285.2	231	113	117	0.0968	0.1083	0.164	0.1454	0.0172	0.0139	0.2818	0.2917	0.0933	0.0075	0.1008	0.82	0.3287	0.2864	0.6151	0.725	0.43
Tb927.8.3250	IAD-1beta inner arm dynein heavy chain	Cytoskeleton	14025	2046	8389	1276	1966	17262	15403	10124	15483	4005	5568	5126	9021	286.6	892.3	348.9	402	1942.8	2184.4	1295.8	1454.9	1260.7	1022.5	603.9	489.7	0.1055	0.1186	0.2085	0.2341	0.0167	0.0135	0.308	0.2498	0.1002	0.0072	0.1074	0.95	0.4771	0.2786	0.7557	0.91	0.31
Tb927.2.5270	IAD-3 inner arm dynein heavy chain	Cytoskeleton	12741	2127	6568	1787	2318	13372	11297	2612	5389	2889	3680	3398	6444	298	698.6	488.7	474	1505	1602.1	334.3	506.4	909.4	675.8	400.4	349.8	0.0966	0.1029	0.0419	0.0635	0.0142	0.0106	0.1593	0.1392	0.0908	0.0059	0.0967	0.94	0.1177	0.149	0.2667	0.87	0.3
Tb927.10.5350	IAD-4 inner arm dynein heavy chain	Cytoskeleton	12429	848	3296	695	1155	7950	6303	5105	7195	1863	2772	2967	7187	118.8	350.6	190.1	236.2	894.7	893.9	653.4	676.1	586.4	509.1	349.6	390.1	0.122	0.1219	0.1852	0.1916	0.0195	0.0169	0.3141	0.3505	0.1101	0.0087	0.1188	0.91	0.4016	0.3318	0.7334	0.87	0.33
Tb927.7.920	IAD-5 inner arm dynein heavy chain, clathrin-associated	Cytoskeleton	12339	1441	6204	498	874	17456	12871	2369	4020	3186	5067	2202	4713	201.9	659.9	136.2	178.7	1964.6	1825.3	303.2	377.8	1002.9	930.5	259.4	255.8	0.1459	0.1356	0.1163	0.1449	0.0182	0.0168	0.3155	0.3111	0.1269	0.0084	0.1353	0.9	0.2813	0.3129	0.5942	0.82	0.28
Tb927.11.16830	IFT22 (was RABL5) (in UPF1-TAP)	Cytoskeleton	660	828	1072	247	434	830	542	667	935	506	719	529	1445	116	114	67.5	88.7	93.4	76.9	85.4	87.9	159.3	132	62.3	78.4	0.026	0.0214	0.066	0.068	0.0108	0.009	0.1528	0.1922	0.0231	0.005	0.0281	0.79	0.1421	0.1722	0.3143	0.85	0.67
Tb927.10.5380	intraflagellar transport protein IFT122	Cytoskeleton	3729	446	1651	348	733	1409	1013	1751	2335	386	738	1146	3067	62.5	175.6	95.2	149.9	158.6	143.7	224.1	219.4	121.5	135.5	135	166.5	0.0426	0.0386	0.1104	0.1081	0.008	0.0089	0.211	0.2602	0.037	0.0042	0.0412	0.85	0.2283	0.2352	0.4635	0.835	0.52
Tb927.5.3030	intraflagellar transport protein IFT122B	Cytoskeleton	3783	398	1300	308	551	2846	1628	1430	2347	508	509	841	1919	55.8	138.3	84.2	112.7	320.3	230.9	183	220.5	159.9	93.5	99.1	104.2	0.1056	0.0761	0.1123	0.1353	0.0129	0.0075	0.1928	0.2027	0.0843	0.0047	0.089	0.78	0.2656	0.1975	0.4631	0.76	0.61
Tb927.10.14470	intraflagellar transport protein IFT140	Cytoskeleton	5091	616	2761	398	913	3732	3138	3842	5409	827	1140	1688	4153	86.3	293.7	108.8	186.7	420	445	491.7	508.3	260.3	209.4	198.9	225.4	0.0707	0.0749	0.201	0.2078	0.0107	0.0086	0.2578	0.2921	0.0651	0.0045	0.0696	0.8	0.4262	0.2746	0.7008	0.775	0.6
Tb927.10.1170	intraflagellar transport protein IFT172	Cytoskeleton	5244	441	1584	378	512	5579	4181	1355	1843	761	1275	1205	2258	61.8	168.5	103.4	104.7	627.9	592.9	173.4	173.2	239.5	234.1	142	122.6	0.1745	0.1648	0.1007	0.1005	0.0162	0.0159	0.2613	0.2256	0.1542	0.0078	0.162	0.82	0.217	0.2432	0.4602	0.78	0.57
Tb927.6.3290	intraflagellar transport protein IFT20	Cytoskeleton	393	1459	681	232	339	241	214	529	871	147	383	718	1923	204.4	72.4	63.4	69.3	27.1	30.3	67.7	81.8	46.3	70.3	84.6	104.4	0.0063	0.007	0.0616	0.0745	0.0026	0.004	0.2442	0.3013	0.0068	0.0019	0.0087	0.71	0.1481	0.2724	0.4205	0.84	0.41
Tb927.2.4530	intraflagellar transport protein IFT43	Cytoskeleton	714	1196	863	637	788	450	287	613	1130	390	766	1536	2892	167.6	91.8	174.2	161.1	50.6	40.7	78.5	106.2	122.8	140.7	181	157	0.0125	0.01	0.0283	0.0383	0.0074	0.0085	0.2067	0.1793	0.0115	0.0044	0.0159	0.63	0.0739	0.1928	0.2667	0.735	0.79
Tb927.6.3100	intraflagellar transport protein IFT46	Cytoskeleton	1308	465	1515	400	854	1047	814	3432	4253	161	284	1746	4076	65.1	161.2	109.4	174.6	117.8	115.4	439.3	399.7	50.7	52.2	205.7	221.3	0.0333	0.0326	0.1869	0.17	0.0035	0.0036	0.2774	0.2984	0.0301	0.0018	0.0319	0.66	0.3702	0.2875	0.6577	0.835	0.97
Tb927.10.14980	intraflagellar transport protein IFT52	Cytoskeleton	1968	469	1332	246	479	1922	1266	831	1605	815	851	804	2578	65.7	141.7	67.3	97.9	216.3	179.5	106.4	150.8	256.5	156.3	94.7	139.9	0.0667	0.0554	0.0778	0.1103	0.0193	0.0118	0.2196	0.3243	0.0566	0.0072	0.0638	0.79	0.2029	0.2715	0.4744	0.76	0.52
Tb927.10.11310	intraflagellar transport protein IFT55/IFT57	Cytoskeleton	1242	843	1561	180	412	1331	1320	249	603	364	1227	1097	3029	118.1	166	49.2	84.2	149.8	187.2	31.9	56.7	114.6	225.3	129.2	164.4	0.0337	0.0422	0.0289	0.0513	0.0063	0.0124	0.3709	0.472	0.0353	0.0052	0.0405	0.57	0.0869	0.4209	0.5078	0.49	0.52
Tb927.7.3370	intraflagellar transport protein IFT74	Cytoskeleton	1791	539	1615	91	196	1135	932	721	981	87	165	368	715	75.5	171.8	24.9	40.1	127.7	132.2	92.3	92.2	27.4	30.3	43.4	38.8	0.033	0.0342	0.1715	0.1714	0.0017	0.0019	0.2557	0.2286	0.0307	0.0009	0.0316	0.73	0.3582	0.2419	0.6001	0.74	1.3
Tb927.10.14990	intraflagellar transport protein IFT80/CHE2	Cytoskeleton	2349	549	1784	141	578	1612	1081	839	1691	297	463	538	2131	76.9	189.8	38.6	118.2	181.4	153.3	107.4	158.9	93.5	85	63.4	115.7	0.0435	0.0368	0.0827	0.1224	0.0055	0.005	0.1549	0.2826	0.0369	0.0025	0.0394	0.78	0.2125	0.2184	0.4309	0.805	0.8
Tb927.10.2640	intraflagellar transport protein IFT81	Cytoskeleton	2223	152	1052	158	331	1159	925	809	1562	164	172	283	1093	21.3	111.9	43.2	67.7	130.4	131.2	103.5	146.8	51.6	31.6	33.3	59.3	0.0627	0.063	0.1127	0.1599	0.006	0.0037	0.115	0.2048	0.0554	0.0022	0.0576	0.78	0.2929	0.1596	0.4525	0.76	0.86
Tb927.11.1740	intraflagellar transport protein IFT88	Cytoskeleton	2403	1214	2254	508	1213	2015	1365	1024	2088	590	791	1260	3583	170.1	239.8	138.9	248	226.8	193.6	131.1	196.2	185.7	145.3	148.5	194.5	0.0354	0.0302	0.0409	0.0613	0.0071	0.0055	0.147	0.1925	0.0312	0.0031	0.0343	0.8	0.1092	0.1695	0.2787	0.82	0.63
Tb927.11.2880	KIN-A, kinesin, mitotic spindle	Cytoskeleton	2589	552	1300	448	711	2386	1966	1919	2558	769	1030	1732	4097	77.3	138.3	122.5	145.4	268.5	278.8	245.6	240.4	242.1	189.2	204.1	222.4	0.0797	0.0828	0.1107	0.1084	0.0175	0.0137	0.2918	0.318	0.0752	0.0076	0.0828	0.72	0.2333	0.3045	0.5378	0.7	0.41
Tb927.7.5040	KIN-B, kinesin, mitotic spindle mid-zone	Cytoskeleton	1875	206	584	139	256	702	577	197	421	177	292	369	1222	28.9	62.1	38	52.3	79	81.8	25.2	39.6	55.7	53.6	43.5	66.3	0.0556	0.0575	0.0337	0.053	0.0095	0.0092	0.1845	0.2812	0.0518	0.0046	0.0564	0.6	0.0945	0.2325	0.327	0.74	0.96
Tb927.11.10760	KIN-D kinesin, associated with sub-pellicular microtubules, essential	Cytoskeleton	1854	339	1978	177	573	1468	1116	1299	2179	193	346	898	2210	47.5	210.4	48.4	117.2	165.2	158.3	166.3	204.8	60.8	63.5	105.8	120	0.041	0.0393	0.1213	0.1494	0.0037	0.0038	0.2447	0.2775	0.0357	0.0018	0.0375	0.78	0.2801	0.2608	0.5409	0.825	1.06
Tb927.7.7120	kinesin	Cytoskeleton	2433	543	938	510	856	1922	1424	1248	2026	669	830	1898	4017	76.1	99.8	139.5	175	216.3	201.9	159.7	190.4	210.6	152.4	223.6	218.1	0.0787	0.0735	0.0613	0.0731	0.0187	0.0135	0.2723	0.2656	0.0723	0.0079	0.0802	#N/A	0.1448	0.2686	0.4134	#N/A	#N/A
Tb927.11.6400	kinesin	Cytoskeleton	2961	465	1606	324	442	3359	2524	1228	1914	697	625	762	1275	65.1	170.8	88.6	90.4	378	357.9	157.2	179.9	219.4	114.8	89.8	69.2	0.1026	0.0971	0.1061	0.1214	0.0145	0.0076	0.1921	0.1481	0.0909	0.005	0.0959	0.67	0.2478	0.1699	0.4177	0.72	1.22
Tb927.6.4390	kinesin	Cytoskeleton	3336	537	1255	731	751	2507	1745	1897	3367	437	735	1209	3388	75.2	133.5	199.9	153.6	282.2	247.5	242.8	316.4	137.6	135	142.4	183.9	0.0865	0.0759	0.083	0.1081	0.0103	0.0101	0.1543	0.1992	0.0759	0.0051	0.081	0.64	0.2145	0.1765	0.391	0.665	0.71
Tb927.6.1770	kinesin	Cytoskeleton	1887	1689	3907	912	2152	2074	1551	3762	5511	574	1122	3449	10324	236.6	415.6	249.4	440	233.4	220	481.5	517.9	180.7	206	406.4	560.4	0.0229	0.0216	0.0844	0.0907	0.0043	0.0049	0.2258	0.3113	0.0207	0.0024	0.0231	0.76	0.1828	0.2681	0.4509	0.725	0.71
Tb927.5.2410	kinesin	Cytoskeleton	4020	450	1976	405	1007	2923	2334	2888	5020	536	826	1412	3983	63	210.2	110.8	205.9	329	331	369.6	471.7	168.7	151.7	166.4	216.2	0.0771	0.0775	0.141	0.1799	0.0096	0.0087	0.2012	0.2615	0.0693	0.0044	0.0737	0.82	0.3383	0.231	0.5693	0.79	0.46
Tb927.3.2020	kinesin	Cytoskeleton	2241	779	1167	289	547	1519	1045	685	1293	375	546	616	1741	109.1	124.1	79	111.8	171	148.2	87.7	121.5	118	100.3	72.6	94.5	0.0469	0.0407	0.0555	0.0769	0.0079	0.0067	0.1457	0.1897	0.0422	0.0037	0.0459	0.59	0.1429	0.1675	0.3104	0.57	0.46
Tb927.1.1350	kinesin heavy chain, Kinesin-1	Cytoskeleton	2661	288	772	253	521	1870	1519	1274	2234	398	643	736	2580	40.3	82.1	69.2	106.5	210.5	215.4	163.1	209.9	125.3	118.1	86.7	140.1	0.1101	0.1126	0.1121	0.1443	0.016	0.0151	0.189	0.3054	0.1023	0.0077	0.11	0.69	0.2738	0.2468	0.5206	0.72	0.8
Tb927.9.3650	kinesin KIF13-1, depolymerising, spindle regulation	Cytoskeleton	2076	358	1151	134	332	1245	1051	430	1116	246	339	365	956	50.2	122.4	36.6	67.9	140.1	149	55	104.9	77.4	62.3	43	51.9	0.0519	0.0552	0.0636	0.1213	0.007	0.0056	0.1576	0.1902	0.0487	0.003	0.0517	0.66	0.2004	0.1737	0.3741	0.74	0.89
Tb927.8.2630	Kinesin KIN-C. Trypanosome-specific kinesin family 2	Cytoskeleton	2253	430	2080	384	1170	1883	1435	2647	4600	199	379	1348	3717	60.2	221.3	105	239.2	211.9	203.5	338.8	432.3	62.6	69.6	158.8	201.8	0.0482	0.0463	0.1189	0.1517	0.0035	0.0039	0.1767	0.2245	0.0423	0.0018	0.0441	0.77	0.2817	0.2003	0.482	0.82	0.37
Tb927.7.4830	Kinesin-12	Cytoskeleton	1551	236	312	170	239	698	465	239	435	203	312	484	1327	33.1	33.2	46.5	48.9	78.6	65.9	30.6	40.9	63.9	57.3	57	72	0.0759	0.0636	0.0387	0.0518	0.015	0.0135	0.2288	0.2891	0.0679	0.0073	0.0752	0.39	0.0995	0.2586	0.3581	0.525	0.96
Tb927.11.2490	Kinesin-3	Cytoskeleton	4719	503	1636	516	909	4468	3746	4628	5260	833	1268	2574	5005	70.5	174	141.1	185.9	502.9	531.2	592.4	494.3	262.2	232.9	303.3	271.7	0.1316	0.139	0.2188	0.1826	0.0167	0.0149	0.3552	0.3182	0.1229	0.0077	0.1306	0.73	0.4191	0.3363	0.7554	0.73	0.29
Tb927.7.5650	Kinesin-4/10	Cytoskeleton	1917	527	862	472	917	1124	924	1555	1850	415	694	1789	4676	73.8	91.7	129.1	187.5	126.5	131	199	173.8	130.6	127.4	210.8	253.8	0.0489	0.0507	0.0759	0.0663	0.0123	0.012	0.255	0.307	0.0472	0.0062	0.0534	0.54	0.1481	0.2806	0.4287	0.515	0.79
Tb927.11.13920	kinesin-II 85 Kd subunit, family 2	Cytoskeleton	3348	418	1243	140	436	2010	1645	608	1301	258	508	403	1651	58.6	132.2	38.3	89.2	226.2	233.3	77.8	122.3	81.2	93.3	47.5	89.6	0.0759	0.0783	0.0737	0.1159	0.0066	0.0076	0.1427	0.2692	0.0704	0.0036	0.074	0.64	0.2002	0.2056	0.4058	0.615	0.45
Tb927.7.4110	Kinesin-like but poor match	Cytoskeleton	2685	357	1006	340	1006	2735	2397	2807	4482	871	1360	1785	5373	50	107	93	205.7	307.8	339.9	359.3	421.2	274.2	249.8	210.3	291.7	0.1255	0.1386	0.1453	0.1703	0.0272	0.0248	0.2697	0.374	0.1205	0.0128	0.1333	#N/A	0.3271	0.3213	0.6484	#N/A	#N/A
Tb927.8.6830	Kinesin-like but poor match	Cytoskeleton	5460	823	2051	815	1196	5309	4296	772	1484	1615	1636	1604	3677	115.3	218.2	222.9	244.6	597.5	609.2	98.8	139.5	508.4	300.4	189	199.6	0.1147	0.1169	0.0255	0.036	0.0238	0.0141	0.1548	0.1635	0.1069	0.0088	0.1157	0.71	0.0678	0.159	0.2268	0.635	0.68
Tb927.6.2880	Kinesin-like but poor match	Cytoskeleton	3258	843	3423	744	2292	3954	3821	6448	7699	1031	3136	6758	18050	118.1	364.1	203.5	468.7	445	541.9	825.3	723.5	324.5	575.9	796.2	979.8	0.0591	0.0719	0.1483	0.13	0.0105	0.0186	0.4537	0.5583	0.0583	0.0076	0.0659	0.61	0.2814	0.5052	0.7866	0.65	0.6
Tb927.11.12180	kinesin, 4/10 family.	Cytoskeleton	2751	374	811	156	398	2087	1526	859	1501	373	448	540	1427	52.4	86.3	42.7	81.4	234.9	216.4	109.9	141	117.4	82.3	63.6	77.5	0.1084	0.0999	0.107	0.1373	0.0132	0.0093	0.1963	0.2392	0.0976	0.0054	0.103	0.52	0.2573	0.2174	0.4747	0.615	#N/A
Tb927.10.15390	kinesin, clathrin-associated, Trypanosome-specific kinesin family 2	Cytoskeleton	3288	240	912	217	379	1699	1236	1997	2268	346	534	931	2304	33.6	97	59.3	77.5	191.2	175.3	255.6	213.1	108.9	98.1	109.7	125.1	0.0937	0.0859	0.2257	0.1882	0.013	0.0117	0.3071	0.3502	0.0815	0.006	0.0875	0.79	0.4322	0.3282	0.7604	0.835	0.53
Tb927.11.5300	kinesin, Kif13-3, predicted centromere-associated	Cytoskeleton	1701	671	1937	488	792	1508	1315	1425	2088	507	744	1662	4109	94	206	133.4	161.9	169.7	186.5	182.4	196.2	159.6	136.6	195.8	223.1	0.0362	0.0398	0.0746	0.0803	0.0083	0.0071	0.2539	0.2894	0.0346	0.0037	0.0383	0.76	0.1658	0.2713	0.4371	0.83	0.7
Tb927.4.2730	Kinesin, kinesin-12	Cytoskeleton	2412	220	705	431	674	1579	1214	2999	3050	270	522	2258	4914	30.8	75	117.9	137.8	177.7	172.2	383.9	286.6	85	95.9	266	266.8	0.1075	0.1042	0.1814	0.1354	0.0125	0.0141	0.3984	0.3996	0.0966	0.0067	0.1033	0.4	0.3306	0.3985	0.7291	0.47	1.55
Tb927.3.2040	kinesin, Kinesin-16	Cytoskeleton	3219	355	1080	210	434	2252	1798	919	1733	375	527	678	1442	49.7	114.9	57.4	88.7	253.5	255	117.6	162.9	118	96.8	79.9	78.3	0.0986	0.0991	0.0972	0.1347	0.0112	0.0092	0.2095	0.2053	0.0903	0.0049	0.0952	0.73	0.2487	0.2071	0.4558	0.715	0.58
Tb927.11.4660	kinesin, MCAK-like KIF13-2, tip of flagellum	Cytoskeleton	2073	343	808	193	407	1719	1221	958	1756	330	487	480	1583	48.1	85.9	52.8	83.2	193.5	173.2	122.6	165	103.9	89.4	56.6	85.9	0.0924	0.0827	0.1089	0.1466	0.0121	0.0104	0.1594	0.2419	0.0817	0.0055	0.0872	0.65	0.2732	0.2003	0.4735	0.75	0.79
Tb927.11.3280	kinesin, MCAK-like KIF13-5	Cytoskeleton	2160	736	2203	425	1222	2362	1600	1803	3188	427	607	1434	4020	103.1	234.3	116.2	249.9	265.8	226.9	230.8	299.6	134.4	111.5	169	218.2	0.0504	0.043	0.0762	0.0989	0.0062	0.0052	0.1768	0.2283	0.0431	0.0027	0.0458	0.74	0.183	0.2022	0.3852	0.8	0.42
Tb927.10.12440	kinesin, putative	Cytoskeleton	2499	225	537	177	265	1076	790	689	915	377	493	729	1588	31.5	57.1	48.4	54.2	121.1	112	88.2	86	118.7	90.5	85.9	86.2	0.0875	0.0809	0.1038	0.1013	0.0209	0.0159	0.3207	0.3218	0.0784	0.0089	0.0873	0.53	0.2192	0.3208	0.54	0.45	1
Tb927.5.2090	kinesin, putative	Cytoskeleton	3267	434	1433	201	444	2638	2253	858	1724	347	643	430	1121	60.8	152.4	55	90.8	296.9	319.5	109.8	162	109.2	118.1	50.7	60.9	0.0891	0.0959	0.091	0.1342	0.008	0.0086	0.1332	0.16	0.0838	0.0041	0.0879	0.7	0.2418	0.1464	0.3882	0.75	0.87
Tb927.10.12490	kinesin, putative	Cytoskeleton	3399	364	1518	297	562	2269	1876	1292	1739	304	626	1073	2421	51	161.5	81.2	114.9	255.4	266	165.4	163.4	95.7	115	126.4	131.4	0.0769	0.0801	0.1019	0.1007	0.007	0.0084	0.2469	0.2566	0.0705	0.0039	0.0744	0.68	0.2131	0.2514	0.4645	0.71	0.59
Tb927.7.6290	kinesin, putative (TbKIF9A)	Cytoskeleton	2676	765	2138	398	784	2132	1492	836	1696	516	668	1019	3077	107.2	227.4	108.8	160.3	239.9	211.6	107	159.4	162.4	122.7	120.1	167	0.0459	0.0405	0.048	0.0716	0.0076	0.0057	0.1709	0.2377	0.0399	0.0032	0.0431	0.74	0.1294	0.204	0.3334	0.725	1.02
Tb927.7.7260	kinesin, putative (TbKIF9B)	Cytoskeleton	3126	417	1173	774	926	2168	1551	761	1191	591	489	1266	1853	58.4	124.8	211.7	189.3	244	220	97.4	111.9	186	89.8	149.2	100.6	0.0852	0.0769	0.0293	0.0337	0.0158	0.0076	0.1425	0.0961	0.0748	0.0053	0.0801	0.71	0.0694	0.1192	0.1886	0.765	1.31
Tb927.11.1000	kinetoplastid kinetochore protein 16	Cytoskeleton	426	707	571	142	291	287	199	237	493	82	262	386	1276	99	60.7	38.8	59.5	32.3	28.2	30.3	46.3	25.8	48.1	45.5	69.3	0.0129	0.0113	0.0372	0.0569	0.0025	0.0047	0.1773	0.27	0.0122	0.0021	0.0143	0.42	0.1018	0.2233	0.3251	0.67	0.52
Tb927.4.2140	MBO2,flagellar component	Cytoskeleton	3003	461	1190	115	290	1640	1431	393	1082	246	364	237	724	64.6	126.6	31.4	59.3	184.6	202.9	50.3	101.7	77.4	66.8	27.9	39.3	0.0618	0.0679	0.067	0.1355	0.0063	0.0055	0.1178	0.166	0.0595	0.0029	0.0624	0.65	0.22	0.1417	0.3617	0.685	0.85
Tb927.9.9870	MCAK-like kinesin, putative	Cytoskeleton	1449	1108	1707	305	736	1002	841	1233	1660	565	1392	1999	3852	155.2	181.6	83.4	150.5	112.8	119.3	157.8	156	177.8	255.6	235.5	209.1	0.0214	0.0227	0.0815	0.0806	0.0082	0.0118	0.3856	0.3424	0.021	0.0054	0.0264	0.59	0.1679	0.3636	0.5315	0.73	0.56
Tb927.9.7720	Member of IFT complex A, tetratricopeptide repeat protein	Cytoskeleton	4089	572	1761	370	667	2949	2240	1238	1781	677	892	1174	2762	80.1	187.3	101.2	136.4	331.9	317.7	158.5	167.4	213.1	163.8	138.3	149.9	0.0794	0.076	0.0806	0.0851	0.0124	0.0096	0.2229	0.2416	0.0712	0.0052	0.0764	0.75	0.1758	0.232	0.4078	0.76	0.74
Tb927.11.16200	microtubule-associated protein,corset-associated protein 17 (CAP17)	Cytoskeleton	399	9869	4488	7371	5739	476	365	2008	3336	190	413	4190	6107	1382.6	477.4	2015.7	1173.5	53.6	51.8	257	313.5	59.8	75.8	493.7	331.5	0.0018	0.0018	0.0097	0.0119	0.0005	0.0006	0.0593	0.0398	0.0019	0.0003	0.0022	0.88	0.0246	0.0495	0.0741	0.885	#N/A
Tb927.8.3430	MKS1	Cytoskeleton	1506	254	307	167	277	390	277	820	919	154	217	891	1958	35.6	32.7	45.7	56.6	43.9	39.3	105	86.4	48.5	39.9	105	106.3	0.0411	0.0368	0.124	0.102	0.0111	0.0091	0.3931	0.398	0.038	0.0052	0.0432	0.48	0.2366	0.395	0.6316	0.69	1.25
Tb927.9.4640	MKS6	Cytoskeleton	4827	493	1404	464	612	3346	3481	2275	2157	862	1249	1869	1951	69.1	149.3	126.9	125.1	376.6	493.7	291.2	202.7	271.3	229.4	220.2	105.9	0.1104	0.1447	0.1396	0.0972	0.0194	0.0164	0.3347	0.161	0.1152	0.0087	0.1239	0.73	0.2488	0.2476	0.4964	0.675	0.47
Tb927.1.1910	MORN repeat-containing protein	Cytoskeleton	3777	526	1102	417	811	2115	1836	3080	3281	625	752	1410	3434	73.7	117.2	114	165.8	238	260.4	394.2	308.3	196.7	138.1	166.1	186.4	0.0798	0.0873	0.1702	0.1331	0.0161	0.0113	0.2274	0.2552	0.0777	0.0066	0.0843	0.68	0.3129	0.2409	0.5538	0.635	#N/A
Tb927.11.16310	myosin heavy chain, putative, in MCM-BP-TAP	Cytoskeleton	3180	367	1110	450	750	2747	2317	2898	3024	517	934	2168	4277	51.4	118.1	123.1	153.4	309.2	328.6	370.9	284.2	162.7	171.5	255.4	232.2	0.1167	0.1241	0.162	0.1242	0.015	0.0158	0.3538	0.3216	0.1097	0.0077	0.1174	#N/A	0.2981	0.3373	0.6354	#N/A	0.7
Tb927.10.870	myosin-like	Cytoskeleton	4056	303	1364	223	524	2665	2521	3567	4942	393	697	1176	1982	42.4	145.1	61	107.1	299.9	357.5	456.6	464.4	123.7	128	138.6	107.6	0.1024	0.122	0.3281	0.3337	0.0103	0.0106	0.3158	0.2452	0.0996	0.0051	0.1047	0.65	0.688	0.2802	0.9682	0.66	0.7
Tb927.6.870	myotubularin, putative	Cytoskeleton	5319	893	2818	866	1148	5643	5086	5225	5966	1275	1925	2410	4048	125.1	299.8	236.8	234.7	635.1	721.3	668.8	560.6	401.3	353.5	283.9	219.7	0.0957	0.1086	0.1713	0.1436	0.0147	0.013	0.2306	0.1785	0.0925	0.0067	0.0992	0.73	0.3356	0.2043	0.5399	0.76	0.61
Tb927.1.3300	myotubularin, putative,zinc-binding phosphatase, putative	Cytoskeleton	2619	640	1745	436	1366	1527	1336	1782	2535	509	780	1115	2969	89.7	185.6	119.2	279.3	171.9	189.5	228.1	238.2	160.2	143.2	131.4	161.2	0.04	0.0441	0.0691	0.0722	0.0091	0.0081	0.1263	0.1549	0.0384	0.0042	0.0426	0.69	0.1447	0.1404	0.2851	0.745	0.51
Tb927.7.4290	Nuclear migration protein NudC (animals), 46% identity	Cytoskeleton	894	1595	1279	679	1187	448	337	799	1560	107	149	948	2258	223.5	136	185.7	242.7	50.4	47.8	102.3	146.6	33.7	27.4	111.7	122.6	0.009	0.0085	0.0288	0.0413	0.0015	0.0012	0.0999	0.1096	0.0087	0.0007	0.0094	0.71	0.0764	0.1046	0.181	0.785	3.14
Tb927.3.930	OADalpha outer arm dynein heavy chain	Cytoskeleton	13920	1998	10400	745	1455	44561	23717	3875	7202	20288	9512	2722	6481	279.9	1106.3	203.7	297.5	5015.2	3363.4	496	676.8	6386.2	1746.8	320.7	351.8	0.2315	0.1553	0.1195	0.1631	0.0719	0.0197	0.2451	0.2688	0.1762	0.0187	0.1949	0.92	0.3041	0.2566	0.5607	0.875	0.33
Tb927.11.16090	outer dynein arm docking complex, DC2	Cytoskeleton	1905	508	1717	144	571	1702	1242	734	1731	219	318	403	1803	71.2	182.6	39.4	116.8	191.6	176.1	93.9	162.7	68.9	58.4	47.5	97.9	0.0483	0.0444	0.0726	0.1258	0.0042	0.0036	0.1165	0.24	0.0423	0.0019	0.0442	0.69	0.2082	0.1779	0.3861	0.75	0.47
Tb927.11.3290	p166, conserved	Cytoskeleton	4506	523	1510	502	761	3233	2222	3238	4201	478	780	1208	2474	73.3	160.6	137.3	155.6	363.9	315.1	414.4	394.8	150.5	143.2	142.3	134.3	0.0996	0.0862	0.1709	0.1628	0.01	0.0096	0.1861	0.1756	0.0859	0.0048	0.0907	#N/A	0.3558	0.1806	0.5364	#N/A	1.01
Tb927.9.9940	PACRGB,flagellar component	Cytoskeleton	939	1559	1737	306	639	527	352	717	1154	176	379	769	2179	218.4	184.8	83.7	130.7	59.3	49.9	91.8	108.4	55.4	69.6	90.6	118.3	0.0094	0.0079	0.0517	0.0611	0.0021	0.0027	0.1618	0.2113	0.0085	0.0013	0.0098	0.66	0.1196	0.1863	0.3059	0.68	0.51
Tb927.3.4290	paraflagellar rod component PFR1	Cytoskeleton	1770	2875	5205	195	620	1236	864	875	1866	133	163	323	1380	402.8	553.7	53.3	126.8	139.1	122.5	112	175.3	41.9	29.9	38.1	74.9	0.0093	0.0082	0.0751	0.1176	0.0007	0.0005	0.081	0.1593	0.0083	0.0003	0.0086	0.76	0.2031	0.1199	0.323	0.78	0.6
Tb927.11.13500	paraflagellar rod protein par1	Cytoskeleton	1779	2510	5954	547	1362	2827	1800	1059	2608	585	722	1146	3582	351.6	633.3	149.6	278.5	318.2	255.3	135.5	245.1	184.1	132.6	135	194.4	0.0207	0.0166	0.0382	0.0692	0.0029	0.0021	0.1208	0.1739	0.0175	0.0012	0.0187	0.85	0.116	0.1471	0.2631	0.81	0.65
Tb927.5.4480	paraflagellar rod protein par4, putative	Cytoskeleton	1740	277	1296	83	436	1103	684	534	1313	56	58	253	1163	38.8	137.9	22.7	89.2	124.1	97	68.3	123.4	17.6	10.7	29.8	63.1	0.0449	0.0351	0.0737	0.1332	0.0016	0.0009	0.102	0.216	0.0364	0.0006	0.037	0.59	0.2149	0.1587	0.3736	0.635	0.92
Tb927.8.6660	paraflagellar rod protein PFC1	Cytoskeleton	1824	663	2457	239	540	2092	1367	1097	2247	368	486	802	2203	92.9	261.4	65.4	110.4	235.4	193.9	140.4	211.2	115.8	89.2	94.5	119.6	0.0425	0.035	0.0965	0.1451	0.0051	0.0039	0.2059	0.2606	0.0355	0.0021	0.0376	0.84	0.2593	0.2329	0.4922	0.85	1.01
Tb927.2.3660	paraflagellar rod protein PFC10	Cytoskeleton	10734	1157	2852	2034	2320	7706	6991	8169	8987	2004	3047	6443	11636	162.1	303.4	556.2	474.4	867.3	991.4	1045.6	844.5	630.8	559.6	759.1	631.7	0.1192	0.1363	0.1226	0.099	0.0211	0.0188	0.2821	0.2348	0.1173	0.0098	0.1271	0.88	0.238	0.2581	0.4961	0.845	0.4
Tb927.2.2160	paraflagellar rod protein PFC11	Cytoskeleton	990	1537	2313	790	1359	1071	899	1443	2311	351	726	1786	4093	215.3	246	216	277.9	120.5	127.5	184.7	217.2	110.5	133.3	210.4	222.2	0.0167	0.0177	0.0452	0.0531	0.0037	0.0045	0.1632	0.1723	0.0164	0.0022	0.0186	0.85	0.1055	0.1675	0.273	0.88	0.44
Tb927.11.4740	paraflagellar rod protein PFC12	Cytoskeleton	1545	363	1208	98	299	1110	701	637	1406	164	287	220	738	50.9	128.5	26.8	61.1	124.9	99.4	81.5	132.1	51.6	52.7	25.9	40.1	0.0446	0.0355	0.112	0.1815	0.0045	0.0046	0.1129	0.1747	0.0369	0.0022	0.0391	0.57	0.3108	0.1436	0.4544	0.645	0.57
Tb927.2.950	paraflagellar rod protein PFC13	Cytoskeleton	4185	614	1274	261	410	3414	3658	574	1088	1593	3722	1296	2528	86	135.5	71.4	83.8	384.2	518.8	73.5	102.2	501.4	683.5	152.7	137.2	0.111	0.1499	0.0572	0.0795	0.0353	0.0481	0.3768	0.3386	0.1199	0.022	0.1419	0.4	0.1496	0.3573	0.5069	0.365	#N/A
Tb927.10.9570	paraflagellar rod protein PFC14	Cytoskeleton	3249	1886	5984	500	1657	2555	2104	1750	3408	930	1996	3457	6086	264.2	636.5	136.7	338.8	287.6	298.4	224	320.3	292.7	366.5	407.3	330.4	0.0204	0.0212	0.0569	0.0814	0.0051	0.0063	0.3281	0.2661	0.0189	0.0029	0.0218	0.74	0.1444	0.2967	0.4411	0.7	0.28
Tb927.10.15250	paraflagellar rod protein PFC15	Cytoskeleton	1458	302	1177	294	600	591	413	947	1555	136	215	1161	2536	42.3	125.2	80.4	122.7	66.5	58.6	121.2	146.1	42.8	39.5	136.8	137.7	0.0254	0.0224	0.0721	0.0869	0.004	0.0037	0.258	0.2597	0.0217	0.0019	0.0236	0.82	0.169	0.2585	0.4275	0.88	0.64
Tb927.10.11300	paraflagellar rod protein PFC16	Cytoskeleton	381	6564	2762	1262	932	503	379	629	1097	422	738	3002	3760	919.6	293.8	345.1	190.6	56.6	53.7	80.5	103.1	132.8	135.5	353.7	204.1	0.003	0.0028	0.0182	0.0232	0.0017	0.0017	0.2529	0.1459	0.003	0.001	0.004	0.92	0.0475	0.1992	0.2467	0.88	1
Tb927.11.11210	paraflagellar rod protein PFC17	Cytoskeleton	1083	1584	1559	272	466	833	480	447	840	304	617	915	2010	221.9	165.8	74.4	95.3	93.8	68.1	57.2	78.9	95.7	113.3	107.8	109.1	0.0155	0.0112	0.0407	0.0562	0.0039	0.0046	0.2433	0.2462	0.0134	0.0023	0.0157	0.67	0.1053	0.2444	0.3497	0.79	0.39
Tb927.10.8930	paraflagellar rod protein PFC18	Cytoskeleton	2133	640	2101	467	934	1642	1475	2472	3185	359	859	2316	6436	89.7	223.5	127.7	191	184.8	209.2	316.4	299.3	113	157.7	272.9	349.4	0.0378	0.0427	0.1199	0.1134	0.0056	0.0079	0.328	0.4199	0.0364	0.0035	0.0399	0.74	0.2439	0.3734	0.6173	0.785	0.74
Tb927.10.10140	paraflagellar rod protein PFC19	Cytoskeleton	996	2418	2235	231	359	982	616	508	752	358	666	989	1890	338.8	237.7	63.2	73.4	110.5	87.4	65	70.7	112.7	122.3	116.5	102.6	0.0123	0.0097	0.0575	0.0625	0.003	0.0033	0.3266	0.2877	0.011	0.0017	0.0127	0.78	0.129	0.3068	0.4358	0.81	0.57
Tb927.8.3790	paraflagellar rod protein PFC2	Cytoskeleton	672	407	529	37	105	369	213	122	174	115	229	184	606	57	56.3	10.1	21.5	41.5	30.2	15.6	16.4	36.2	42.1	21.7	32.9	0.0234	0.0171	0.0596	0.0627	0.005	0.0058	0.263	0.3988	0.0199	0.0029	0.0228	0.73	0.1259	0.3304	0.4563	0.795	0.87
Tb927.10.13330	paraflagellar rod protein PFC20	Cytoskeleton	4047	418	1149	434	569	2793	1859	1522	1869	725	969	1610	2938	58.6	122.2	118.7	116.3	314.3	263.6	194.8	175.6	228.2	177.9	189.7	159.5	0.1113	0.0933	0.1001	0.0903	0.0197	0.0153	0.3092	0.26	0.095	0.0084	0.1034	0.67	0.2042	0.2842	0.4884	0.68	1.15
Tb927.8.1550	paraflagellar rod protein PFC3	Cytoskeleton	2337	1959	5614	1096	2325	3521	2359	3456	5894	673	828	2226	5719	274.5	597.2	299.7	475.4	396.3	334.5	442.3	553.9	211.8	152.1	262.3	310.5	0.0291	0.0246	0.0689	0.0863	0.0038	0.0027	0.1296	0.1534	0.0248	0.0015	0.0263	0.85	0.1651	0.1413	0.3064	0.835	0.58
Tb927.6.4140	paraflagellar rod protein PFC4	Cytoskeleton	348	11746	10025	14132	9646	1486	1027	6689	8829	921	2022	21595	24621	1645.6	1066.4	3864.5	1972.4	167.2	145.6	856.1	829.7	289.9	371.3	2544.3	1336.5	0.0039	0.0034	0.0177	0.0172	0.0017	0.0021	0.1669	0.0877	0.0037	0.0011	0.0048	0.96	0.0394	0.1272	0.1666	0.825	1.03
Tb927.7.1920	paraflagellar rod protein PFC5	Cytoskeleton	1632	1230	2011	517	1231	1105	879	1093	1987	523	1149	2234	5268	172.3	213.9	141.4	251.7	124.4	124.7	139.9	186.7	164.6	211	263.2	286	0.0206	0.0207	0.043	0.0574	0.0066	0.0085	0.2564	0.2787	0.0196	0.004	0.0236	0.72	0.1064	0.2672	0.3736	0.795	0.57
Tb927.3.3770	paraflagellar rod protein PFC6	Cytoskeleton	861	913	986	208	476	439	328	270	665	210	383	521	1476	127.9	104.9	56.9	97.3	49.4	46.5	34.6	62.5	66.1	70.3	61.4	80.1	0.0136	0.0128	0.0271	0.049	0.0044	0.0047	0.1525	0.199	0.0129	0.0024	0.0153	0.72	0.0826	0.1755	0.2581	0.745	0.74
Tb927.3.3750	paraflagellar rod protein PFC7	Cytoskeleton	531	3847	2925	6600	4999	568	448	3125	3526	278	616	4644	6459	539	311.1	1804.8	1022.2	63.9	63.5	400	331.3	87.5	113.1	547.2	350.6	0.0048	0.0048	0.0171	0.0142	0.0016	0.0021	0.0741	0.0475	0.0048	0.001	0.0058	0.85	0.0346	0.0608	0.0954	0.87	1.57
Tb927.6.3670	paraflagellar rod protein PFC8	Cytoskeleton	9669	1700	6950	1386	2632	15005	14845	15305	15271	4559	9312	9235	24806	238.2	739.3	379	538.2	1688.8	2105.3	1958.9	1435	1435.1	1710.1	1088.1	1346.6	0.1106	0.1378	0.258	0.189	0.0229	0.0273	0.4544	0.5623	0.1104	0.0125	0.1229	0.87	0.4596	0.5076	0.9672	0.73	0.44
Tb927.11.14880	paraflagellar rod protein PFC9	Cytoskeleton	1116	556	2281	283	872	795	587	1566	2351	111	152	1242	3073	77.9	242.6	77.4	178.3	89.5	83.2	200.4	220.9	34.9	27.9	146.3	166.8	0.0179	0.0166	0.0947	0.1044	0.0017	0.0014	0.2191	0.2498	0.0156	0.0007	0.0163	0.86	0.2048	0.2342	0.439	0.87	0.85
Tb927.8.4970	paraflagellar rod protein PFR2	Cytoskeleton	1803	2105	4322	548	1469	1043	606	1163	2478	166	173	650	2404	294.9	459.7	149.9	300.4	117.4	85.9	148.9	232.9	52.3	31.8	76.6	130.5	0.01	0.0073	0.0399	0.0625	0.0011	0.0007	0.0652	0.111	0.0082	0.0004	0.0086	0.75	0.109	0.0879	0.1969	0.83	0.56
Tb927.2.4330	paraflagellar rod protein PFR5	Cytoskeleton	2289	297	1375	242	775	1356	1073	1323	2123	305	558	1450	4307	41.6	146.3	66.2	158.5	152.6	152.2	169.3	199.5	96	102.5	170.8	233.8	0.052	0.0518	0.091	0.1073	0.008	0.0085	0.2911	0.3985	0.0465	0.004	0.0505	0.71	0.2047	0.3443	0.549	0.78	0.45
Tb927.7.6970	paraflagellar rod protein, putative	Cytoskeleton	2067	297	916	161	318	988	883	419	809	178	213	374	911	41.6	97.4	44	65	111.2	125.2	53.6	76	56	39.1	44.1	49.5	0.0512	0.0576	0.0594	0.0842	0.0063	0.0044	0.155	0.1739	0.0494	0.0025	0.0519	0.79	0.1548	0.1642	0.319	0.77	0.96
Tb927.10.11080	paraflagellar rod protein,I17 antigen	Cytoskeleton	3495	177	1286	154	415	2289	2349	655	1344	326	852	902	742	24.8	136.8	42.1	84.9	257.6	333.1	83.8	126.3	102.6	156.5	106.3	40.3	0.102	0.1319	0.0797	0.1201	0.0099	0.0151	0.3206	0.1215	0.1014	0.0063	0.1077	0.8	0.2122	0.2209	0.4331	0.78	#N/A
Tb927.3.5310	paraflagellar rod protein,I2 antigen	Cytoskeleton	6387	983	2853	322	803	4435	3813	4325	6634	703	1258	1692	3289	137.7	303.5	88.1	164.2	499.1	540.7	553.6	623.4	221.3	231	199.4	178.5	0.0724	0.0784	0.2651	0.2985	0.0078	0.0082	0.3027	0.271	0.0688	0.004	0.0728	0.72	0.5884	0.2865	0.8749	0.69	#N/A
Tb927.11.260	PIFTF6 ,predicted WD40 repeat	Cytoskeleton	4071	655	2316	527	948	3048	2667	2101	3463	993	2097	2980	8718	91.8	246.4	144.1	193.8	343	378.2	268.9	325.4	312.6	385.1	351.1	473.3	0.0649	0.0716	0.0961	0.1163	0.0144	0.0178	0.398	0.5365	0.0616	0.0081	0.0697	0.79	0.2278	0.4665	0.6943	0.8	0.51
Tb927.11.320	Potential LC8 homologue (dynein light chain associated to multiple functions in other species such as flagellum beating and formation)	Cytoskeleton	273	767	712	547	465	273	219	465	763	229	533	1036	1388	107.5	75.7	149.6	95.1	30.7	31.1	59.5	71.7	72.1	97.9	122.1	75.3	0.0107	0.0109	0.0294	0.0354	0.0061	0.0083	0.1911	0.1179	0.0106	0.004	0.0146	0.64	0.0733	0.1543	0.2276	0.61	0.57
Tb927.11.13780	profilin	Cytoskeleton	453	3337	1493	833	918	400	288	321	662	345	756	690	1130	467.5	158.8	227.8	187.7	45	40.8	41.1	62.2	108.6	138.8	81.3	61.3	0.0046	0.0042	0.0119	0.0181	0.0027	0.0035	0.0749	0.0565	0.0046	0.0018	0.0064	0.79	0.0339	0.0656	0.0995	0.84	0.92
Tb927.3.2890	radial spoke protein RSP10, putative	Cytoskeleton	969	1161	1632	857	1449	599	549	1338	2508	195	524	1921	4662	162.7	173.6	234.4	296.3	67.4	77.9	171.3	235.7	61.4	96.2	226.3	253.1	0.0128	0.0148	0.039	0.0537	0.0028	0.0045	0.1633	0.1827	0.0132	0.002	0.0152	0.67	0.1007	0.1728	0.2735	0.64	0.54
Tb927.5.2850	radial spoke protein RSP2, putative	Cytoskeleton	1557	869	2443	255	648	979	668	545	1213	171	211	528	1984	121.7	259.9	69.7	132.5	110.2	94.7	69.8	114	53.8	38.7	62.2	107.7	0.0185	0.0159	0.0417	0.0681	0.0022	0.0016	0.1178	0.204	0.0159	0.0009	0.0168	0.76	0.1176	0.1606	0.2782	0.74	1.1
Tb927.11.1150	radial spoke protein RSP3, putative	Cytoskeleton	999	1726	1836	385	855	1174	888	1664	2282	348	495	1744	5266	241.8	195.3	105.3	174.8	132.1	125.9	213	214.4	109.5	90.9	205.5	285.9	0.0193	0.0184	0.0919	0.0925	0.0039	0.0032	0.281	0.3909	0.0185	0.0018	0.0203	0.82	0.1922	0.3355	0.5277	0.785	0.51
Tb927.11.4480	radial spoke protein RSP4/6, putative	Cytoskeleton	1758	489	1793	144	335	1338	1057	382	776	212	454	570	1496	68.5	190.7	39.4	68.5	150.6	149.9	48.9	72.9	66.7	83.4	67.2	81.2	0.0372	0.037	0.0547	0.0816	0.004	0.005	0.2385	0.2882	0.0336	0.0023	0.0359	0.7	0.146	0.263	0.409	0.77	0.77
Tb927.8.810	radial spoke protein RSP9, putative	Cytoskeleton	1002	631	882	174	266	641	556	981	992	330	722	801	1901	88.4	93.8	47.6	54.4	72.1	78.8	125.6	93.2	103.9	132.6	94.4	103.2	0.0253	0.0277	0.1487	0.1104	0.0089	0.0114	0.3545	0.3875	0.0253	0.0054	0.0307	0.71	0.2708	0.3705	0.6413	0.78	0.56
Tb927.10.14010	RP2 basal body protein, required for axoneme formation	Cytoskeleton	1392	657	1586	241	388	1935	1267	886	936	599	865	1243	2442	92	168.7	65.9	79.3	217.8	179.7	113.4	88	188.6	158.8	146.5	132.6	0.0535	0.0441	0.0943	0.0732	0.0113	0.0095	0.3864	0.3498	0.0457	0.0051	0.0508	0.67	0.175	0.3676	0.5426	0.725	0.7
Tb927.11.3300	SAS4	Cytoskeleton	2799	627	2314	294	647	3888	3316	2617	3593	579	720	503	1215	87.8	246.1	80.4	132.3	437.6	470.3	335	337.6	182.3	132.2	59.3	66	0.0839	0.0901	0.1903	0.1917	0.0085	0.0062	0.1068	0.1188	0.0784	0.0034	0.0818	0.83	0.3986	0.1127	0.5113	0.775	#N/A
Tb927.9.10550	SAS6 centriole cartwheel protein	Cytoskeleton	2181	828	1705	787	774	1784	1467	2107	2963	411	764	1918	4635	116	181.4	215.2	158.3	200.8	208	269.7	278.4	129.4	140.3	226	251.6	0.0432	0.0448	0.0872	0.09	0.0068	0.0074	0.2317	0.258	0.0411	0.0036	0.0447	0.56	0.1962	0.2445	0.4407	0.565	0.9
Tb927.10.14110	Sjogren's syndrome autoantigen NA14 (human) and DIP13 (Chlamydomonas)	Cytoskeleton	360	387	372	64	88	238	203	290	289	65	161	256	424	54.2	39.6	17.5	18	26.8	28.8	37.1	27.2	20.5	29.6	30.2	23	0.0183	0.0197	0.1262	0.0926	0.0034	0.0049	0.3258	0.2481	0.0186	0.0023	0.0209	0.48	0.2301	0.2867	0.5168	0.655	1.04
Tb927.4.3130	Spef1, flagellar component	Cytoskeleton	828	291	606	123	169	297	259	437	538	81	173	378	736	40.8	64.5	33.6	34.6	33.4	36.7	55.9	50.6	25.5	31.8	44.5	40	0.0203	0.0223	0.099	0.0896	0.0038	0.0047	0.2499	0.2246	0.0198	0.0022	0.022	0.68	0.2017	0.237	0.4387	0.76	0.32
Tb927.11.3360	T. brucei components of motile flagella (TbCMF22) OADbeta outer arm dynein heavy chain, not a DHC in Wickstead analysis	Cytoskeleton	2730	414	1634	248	450	1819	1486	1276	2246	254	543	1265	2210	58	173.8	67.8	92	204.7	210.7	163.3	211.1	80	99.7	149	120	0.0565	0.0582	0.1234	0.1596	0.0054	0.0067	0.3571	0.2876	0.0516	0.003	0.0546	0.74	0.3048	0.322	0.6268	0.79	0.66
Tb927.9.10370	TAX-1, flagellar protein	Cytoskeleton	1092	946	1101	204	334	820	535	1231	1346	224	543	834	1704	132.5	117.1	55.8	68.3	92.3	75.9	157.6	126.5	70.5	99.7	98.3	92.5	0.0237	0.0195	0.1534	0.1231	0.0044	0.0062	0.3034	0.2855	0.0212	0.0029	0.0241	0.56	0.2893	0.2941	0.5834	0.57	0.4
Tb927.10.650	TAX-2, flagellar protein	Cytoskeleton	663	625	817	90	297	498	421	594	943	225	622	557	1773	87.6	86.9	24.6	60.7	56	59.7	76	88.6	70.8	114.2	65.6	96.2	0.0205	0.0219	0.1076	0.1255	0.0063	0.0102	0.2945	0.4319	0.0204	0.0046	0.025	0.59	0.2399	0.3627	0.6026	0.755	0.35
Tb927.11.15100	Tb5.20 cytoskeletal protein	Cytoskeleton	3252	741	4773	206	838	3288	2535	2302	3857	317	542	1395	3723	103.8	507.7	56.3	171.3	370.1	359.5	294.6	362.4	99.8	99.5	164.4	202.1	0.0387	0.0376	0.1564	0.1923	0.0025	0.0025	0.2766	0.3401	0.0338	0.0012	0.035	0.85	0.3563	0.3079	0.6642	0.8	#N/A
Tb927.11.2440	TBCCD1, bilobe, centrioles, cell body anterior	Cytoskeleton	1623	493	976	612	751	1487	1083	1420	1885	888	1148	3847	6813	69.1	103.8	167.4	153.6	167.4	153.6	181.8	177.1	279.5	210.8	453.3	369.8	0.062	0.0569	0.0684	0.0666	0.0252	0.019	0.5409	0.4412	0.056	0.0108	0.0668	0.71	0.1465	0.4905	0.637	0.73	0.73
Tb927.8.6240	TbSAXO microtubule stabilizing	Cytoskeleton	801	1334	3429	1633	2483	1400	853	3402	3955	606	977	5356	8204	186.9	364.7	446.6	507.7	157.6	121	435.4	371.7	190.8	179.4	631	445.3	0.0183	0.014	0.0551	0.0471	0.0054	0.0051	0.2532	0.1787	0.0151	0.0026	0.0177	0.87	0.108	0.2157	0.3237	0.915	0.94
Tb927.11.13230	TbVAP, flagellar attachment zone	Cytoskeleton	651	632	1228	430	616	582	410	665	1102	144	276	882	2043	88.5	130.6	117.6	126	65.5	58.1	85.1	103.6	45.3	50.7	103.9	110.9	0.0191	0.017	0.0422	0.0514	0.0032	0.0036	0.1634	0.1744	0.0171	0.0018	0.0189	0.87	0.102	0.1686	0.2706	0.9	0.64
Tb927.10.6350	trypanin	Cytoskeleton	1362	729	872	73	170	557	433	178	340	103	141	164	556	102.1	92.8	20	34.8	62.7	61.4	22.8	31.9	32.4	25.9	19.3	30.2	0.0206	0.0202	0.0503	0.0703	0.0026	0.0021	0.1349	0.2111	0.0198	0.0012	0.021	0.51	0.1288	0.1727	0.3015	0.62	0.49
Tb927.9.15050	trypanin-related protein, putative	Cytoskeleton	1386	572	1217	93	221	768	614	221	547	92	112	150	496	80.1	129.5	25.4	45.2	86.4	87.1	28.3	51.4	29	20.6	17.7	26.9	0.0264	0.0266	0.0484	0.0879	0.0022	0.0015	0.096	0.1459	0.0247	0.0009	0.0256	0.51	0.1477	0.1208	0.2685	0.61	0.57
Tb927.8.4840	Trypanosome-specific kinesin family 1	Cytoskeleton	3045	221	406	98	203	1287	1210	369	678	283	518	239	806	31	43.2	26.8	41.5	144.8	171.6	47.2	63.7	89.1	95.1	28.2	43.8	0.1249	0.148	0.0835	0.1127	0.0187	0.02	0.1581	0.2456	0.1274	0.01	0.1374	#N/A	0.2101	0.2016	0.4117	#N/A	#N/A
Tb927.9.15470	Trypanosome-specific kinesin family 1	Cytoskeleton	2046	641	1918	403	779	1233	1057	1686	2688	305	479	1218	3209	89.8	204	110.2	159.3	138.8	149.9	215.8	252.6	96	88	143.5	174.2	0.0302	0.0327	0.0967	0.1132	0.0051	0.0047	0.2039	0.2476	0.0286	0.0024	0.031	0.76	0.2235	0.2254	0.4489	0.73	0.29
Tb927.10.1110	Trypanosome-specific kinesin family 2	Cytoskeleton	5397	443	1307	924	1003	3227	2710	3340	4738	636	941	1717	4064	62.1	139	252.7	205.1	363.2	384.3	427.5	445.2	200.2	172.8	202.3	220.6	0.1156	0.1223	0.1128	0.1175	0.0155	0.0134	0.1692	0.1846	0.1086	0.007	0.1156	#N/A	0.2532	0.1767	0.4299	#N/A	#N/A
Tb927.7.3000	Trypanosome-specific kinesin family 2	Cytoskeleton	4029	341	1211	228	467	3004	2946	746	1292	484	804	650	1774	47.8	128.8	62.3	95.5	338.1	417.8	95.5	121.4	152.4	147.6	76.6	96.3	0.1225	0.1514	0.0731	0.0929	0.0135	0.013	0.1859	0.2337	0.1227	0.0065	0.1292	0.7	0.1771	0.2095	0.3866	0.655	1.11
Tb927.10.15400	Trypanosome-specific kinesin family 2	Cytoskeleton	5049	448	1505	241	572	4021	2789	3840	4937	461	709	1310	2637	62.8	160.1	65.9	117	452.5	395.5	491.5	463.9	145.1	130.2	154.3	143.1	0.1299	0.1136	0.3246	0.3064	0.0102	0.0091	0.3231	0.2997	0.1116	0.0047	0.1163	0.77	0.6521	0.311	0.9631	0.76	0.65
Tb927.3.4960	Trypanosome-specific kinesin family 2	Cytoskeleton	4785	564	1926	177	480	5948	4591	873	2300	585	956	386	1203	79	204.9	48.4	98.1	669.4	651.1	111.7	216.1	184.1	175.6	45.5	65.3	0.1509	0.1468	0.0921	0.1782	0.0101	0.0096	0.119	0.1707	0.1354	0.0048	0.1402	0.65	0.2917	0.1446	0.4363	0.57	0.57
Tb927.11.16150	tubulin binding cofactor A, putative	Cytoskeleton	387	2257	992	207	266	387	369	217	369	276	733	588	1093	316.2	105.5	56.6	54.4	43.6	52.3	27.8	34.7	86.9	134.6	69.3	59.3	0.0066	0.0079	0.0303	0.0378	0.0032	0.005	0.2391	0.2046	0.0074	0.0024	0.0098	0.63	0.0748	0.2216	0.2964	0.585	0.5
Tb927.8.6200	tubulin folding cofactor D, putative	Cytoskeleton	4032	660	1947	537	753	3211	2536	2642	2838	785	1100	2184	3913	92.5	207.1	146.8	154	361.4	359.6	338.2	266.7	247.1	202	257.3	212.4	0.0772	0.0768	0.1358	0.1071	0.0129	0.0105	0.3276	0.2704	0.0705	0.0056	0.0761	0.76	0.2566	0.2987	0.5553	0.685	0.56
Tb927.9.9580	tubulin tyrosine ligase protein, putative	Cytoskeleton	1974	464	1084	263	400	1460	1055	1138	1585	566	813	1070	2460	65	115.3	71.9	81.8	164.3	149.6	145.7	148.9	178.2	149.3	126.1	133.5	0.0583	0.0531	0.1145	0.117	0.0154	0.0129	0.3142	0.3327	0.052	0.0069	0.0589	0.61	0.2481	0.323	0.5711	0.66	1.59
Tb927.10.13870	tubulin tyrosine ligase protein, putative	Cytoskeleton	1305	642	1221	204	281	1205	915	555	675	307	493	667	1082	89.9	129.9	55.8	57.5	135.6	129.8	71	63.4	96.6	90.5	78.6	58.7	0.0395	0.0378	0.0757	0.0676	0.0069	0.0064	0.2657	0.1984	0.0364	0.0033	0.0397	0.62	0.1532	0.2318	0.385	0.72	0.54
Tb927.5.3860	tubulin tyrosine ligase, putative	Cytoskeleton	1575	527	1074	477	742	1151	934	1332	2060	587	1077	2211	4926	73.8	114.2	130.4	151.7	129.5	132.5	170.5	193.6	184.8	197.8	260.5	267.4	0.0441	0.0451	0.073	0.0829	0.0153	0.0164	0.3537	0.363	0.0417	0.0081	0.0498	0.76	0.1681	0.3579	0.526	0.755	0.84
Tb927.10.13950	tubulin-specific chaperone, putative	Cytoskeleton	699	579	704	67	188	475	344	381	472	125	293	431	978	81.1	74.9	18.3	38.4	53.5	48.8	48.8	44.4	39.3	53.8	50.8	53.1	0.0219	0.02	0.104	0.0946	0.0039	0.0054	0.3431	0.3587	0.0204	0.0025	0.0229	0.63	0.202	0.3504	0.5524	0.705	0.34
Tb927.6.3570	tubulin-tyrosine ligase-like protein, conserved	Cytoskeleton	1902	1271	2327	617	1715	1917	1426	3735	5179	603	1410	3304	9738	178.1	247.5	168.7	350.7	215.8	202.2	478.1	486.7	189.8	258.9	389.3	528.6	0.0325	0.0304	0.1112	0.1132	0.007	0.0095	0.2871	0.3898	0.0297	0.0044	0.0341	0.5	0.2309	0.3379	0.5688	0.73	0.71
Tb927.1.1550	tubulin-tyrosine ligase, putative	Cytoskeleton	2073	338	689	291	493	901	669	1750	2503	347	453	1341	3547	47.4	73.3	79.6	100.8	101.4	94.9	224	235.2	109.2	83.2	158	192.5	0.0538	0.0503	0.15	0.1575	0.0141	0.0108	0.3354	0.4087	0.0489	0.0061	0.055	0.53	0.3277	0.3715	0.6992	0.585	1.27
Tb927.2.5250	tubulin-tyrosine ligase, putative	Cytoskeleton	1182	768	1260	158	503	721	652	336	864	194	492	445	1361	107.6	134	43.2	102.9	81.1	92.5	43	81.2	61.1	90.4	52.4	73.9	0.0215	0.0245	0.0356	0.0671	0.0039	0.0058	0.1374	0.1937	0.0217	0.0026	0.0243	0.28	0.1097	0.1653	0.275	0.515	0.81
Tb927.11.6810	tubulin-tyrsoine ligase-like protein, putative (TTL)	Cytoskeleton	2943	493	1282	383	517	2478	1760	1147	1662	473	535	938	1763	69.1	136.4	104.7	105.7	278.9	249.6	146.8	156.2	148.9	98.2	110.5	95.7	0.0869	0.0777	0.0843	0.0897	0.0113	0.0075	0.2011	0.1742	0.0764	0.0044	0.0808	0.71	0.1885	0.1874	0.3759	0.695	0.66
Tb927.1.1540	Tubulin/FtsZ family, putative	Cytoskeleton	1956	455	692	327	559	1096	758	1741	2271	664	868	2111	5433	63.7	73.6	89.4	114.3	123.4	107.5	222.8	213.4	209	159.4	248.7	294.9	0.0575	0.0501	0.1321	0.1266	0.0237	0.0181	0.4676	0.5545	0.0517	0.0104	0.0621	0.64	0.2735	0.5103	0.7838	0.62	0.49
Tb927.4.3390	tuzin, putative	Cytoskeleton	2028	707	906	303	539	1015	749	618	1121	467	589	787	2288	99	96.4	82.9	110.2	114.2	106.2	79.1	105.3	147	108.2	92.7	124.2	0.0374	0.0348	0.0495	0.0659	0.0117	0.0086	0.1839	0.2463	0.035	0.0051	0.0401	0.5	0.1247	0.2148	0.3395	0.75	0.42
Tb927.2.4580	UNC119 (unc119)	Cytoskeleton	591	2973	2041	1588	1418	897	633	896	1456	936	1665	3909	6370	416.5	217.1	434.3	289.9	101	89.8	114.7	136.8	294.6	305.8	460.6	345.8	0.0102	0.0091	0.0191	0.0228	0.0073	0.0075	0.2436	0.1829	0.0098	0.004	0.0138	0.82	0.0473	0.213	0.2603	0.825	0.63
Tb927.6.3090	XMAP215, matches microtubule-associated proteins	Cytoskeleton	4866	954	3852	1271	2732	6215	4848	12318	14141	997	1936	6789	15054	133.7	409.7	347.6	558.6	699.5	687.5	1576.6	1328.8	313.8	355.5	799.9	817.2	0.0824	0.081	0.2102	0.1771	0.009	0.0102	0.3381	0.3454	0.0737	0.0048	0.0785	0.8	0.3992	0.3413	0.7405	0.795	0.43
Tb927.10.14520	YFP-fusion localizes to basal bodies	Cytoskeleton	1401	566	1072	324	467	1062	711	741	1116	370	437	835	2049	79.3	114	88.6	95.5	119.5	100.8	94.8	104.9	116.5	80.3	98.4	111.2	0.0396	0.0334	0.0622	0.0688	0.0094	0.0065	0.2047	0.2313	0.0346	0.0038	0.0384	0.7	0.1418	0.2177	0.3595	0.78	1.18
Tb927.1.1150	zeta tubulin	Cytoskeleton	1443	460	454	149	267	539	429	257	535	277	408	526	1408	64.4	48.3	40.7	54.6	60.7	60.8	32.9	50.3	87.2	74.9	62	76.4	0.0345	0.0345	0.0417	0.0638	0.0121	0.0104	0.2492	0.307	0.0339	0.0058	0.0397	0.51	0.115	0.2777	0.3927	0.75	0.58
Tb927.4.2480	8-oxoguanine DNA glycosylase, putative	DNA	1503	384	663	248	387	752	638	846	1058	317	407	713	1489	53.8	70.5	67.8	79.1	84.6	90.5	108.3	99.4	99.8	74.7	84	80.8	0.0436	0.0466	0.0891	0.0817	0.0125	0.0094	0.219	0.2107	0.0425	0.0054	0.0479	0.48	0.1811	0.2146	0.3957	0.61	0.76
Tb927.11.11440	A/G-specific adenine glycosylase, putative	DNA	1533	264	496	227	352	824	698	364	387	379	458	753	1679	37	52.8	62.1	72	92.7	99	46.6	36.4	119.3	84.1	88.7	91.1	0.0661	0.0706	0.042	0.0328	0.0207	0.0146	0.2533	0.2602	0.0641	0.0086	0.0727	0.46	0.0783	0.2564	0.3347	0.475	#N/A
Tb927.4.460	Alkylated DNA repair protein (alkB homolog), putative	DNA	972	1163	1067	377	652	636	516	1640	1817	488	1205	1743	3607	162.9	113.5	103.1	133.3	71.6	73.2	209.9	170.7	153.6	221.3	205.4	195.8	0.0166	0.0169	0.1073	0.0872	0.0087	0.0125	0.3328	0.3172	0.0165	0.0059	0.0224	0.5	0.2029	0.3246	0.5275	0.435	0.5
Tb927.8.5510	apurinic/apyrimidinic endonuclease, putative	DNA	1191	408	772	146	439	799	641	407	832	294	530	582	2005	57.2	82.1	39.9	89.8	89.9	90.9	52.1	78.2	92.5	97.3	68.6	108.8	0.0413	0.0418	0.0485	0.0728	0.0104	0.0109	0.2026	0.3213	0.0391	0.0054	0.0445	0.66	0.1279	0.2615	0.3894	0.725	0.77
Tb927.7.2970	ATP-dependent DEAD/H RNA helicase, putative Mph1, DNA repair?	DNA	2475	279	660	85	212	1860	1139	534	922	399	570	323	1159	39.1	70.2	23.2	43.3	209.3	161.5	68.3	86.6	125.6	104.7	38.1	62.9	0.1226	0.0946	0.1241	0.1573	0.0179	0.0149	0.2194	0.3623	0.1022	0.008	0.1102	0.6	0.2961	0.2904	0.5865	0.58	0.9
Tb927.11.12600	ATP-dependent DNA helicase, putative Srs2 homologue, DNA repair	DNA	2532	544	1401	373	624	2044	1595	1164	1330	473	649	1471	2998	76.2	149	102	127.6	230	226.2	149	125	148.9	119.2	173.3	162.7	0.0654	0.0643	0.0784	0.0658	0.0103	0.0083	0.2891	0.2714	0.0599	0.0045	0.0644	0.59	0.1511	0.2799	0.431	0.715	0.74
Tb927.3.1360	cytosine-specific DNA methylase, putative	DNA	1866	462	906	399	735	1010	1327	531	710	544	887	997	2532	64.7	96.4	109.1	150.3	113.7	188.2	68	66.7	171.2	162.9	117.5	137.4	0.0452	0.0748	0.0317	0.0311	0.0166	0.0158	0.1735	0.2029	0.0547	0.0082	0.0629	0.27	0.0661	0.1879	0.254	0.35	0.76
Tb927.6.5110	Damage-specific DNA binding protein, putative	DNA	3813	905	2930	712	1430	4196	4183	3875	5177	1719	3535	3471	10880	126.8	311.7	194.7	292.4	472.2	593.2	496	486.5	541.1	649.2	409	590.6	0.0689	0.0866	0.123	0.1207	0.0193	0.0231	0.3216	0.4644	0.0699	0.0107	0.0806	0.76	0.2552	0.3924	0.6476	0.745	0.73
Tb927.10.11100	deoxyribodipyrimidine photolyase, putative,DNA repair enzyme, putative	DNA	1707	267	555	185	280	1270	1168	288	501	410	693	606	752	37.4	59	50.6	57.3	142.9	165.6	36.9	47.1	129.1	127.3	71.4	40.8	0.0949	0.1099	0.0413	0.0527	0.0209	0.0206	0.2534	0.1448	0.0949	0.0105	0.1054	0.62	0.1025	0.1989	0.3014	0.63	0.43
Tb927.10.4480	DNA damage repair protein, putative	DNA	1842	233	432	117	247	541	358	491	771	167	334	433	1065	32.6	46	32	50.5	60.9	50.8	62.8	72.5	52.6	61.3	51	57.8	0.0496	0.0414	0.092	0.1062	0.0104	0.0122	0.2368	0.2683	0.0433	0.0059	0.0492	0.51	0.2094	0.2522	0.4616	0.51	0.96
Tb927.7.4080	DNA excision repair protein CSB	DNA	3381	1085	1557	1287	842	2255	1932	1506	2492	451	686	1290	3403	152	165.6	351.9	172.2	253.8	274	192.8	234.2	142	126	152	184.7	0.0511	0.0552	0.0444	0.054	0.007	0.0062	0.1111	0.135	0.0507	0.0034	0.0541	0.66	0.1134	0.1229	0.2363	0.645	0.92
Tb927.6.4780	DNA ligase I, putative	DNA	2241	1996	3661	634	1680	2574	2170	2562	4188	1214	2566	2964	9818	279.6	389.4	173.4	343.5	289.7	307.7	327.9	393.5	382.1	471.2	349.2	533	0.0277	0.0294	0.0766	0.092	0.0089	0.011	0.2587	0.3949	0.0268	0.0052	0.032	0.62	0.1762	0.3263	0.5025	0.665	0.66
Tb927.11.6750	DNA ligase, putative	DNA	1728	388	566	110	176	810	804	483	513	495	545	441	685	54.4	60.2	30.1	36	91.2	114	61.8	48.2	155.8	100.1	52	37.2	0.0509	0.0637	0.1129	0.0881	0.0212	0.0136	0.3013	0.2155	0.0541	0.0085	0.0626	0.48	0.2103	0.2581	0.4684	0.625	0.59
Tb927.7.610	DNA ligase, putative,mitochondrial DNA ligase homolog, putative	DNA	1449	477	1791	429	1001	937	712	1717	2625	251	439	1622	3474	66.8	190.5	117.3	204.7	105.5	101	219.8	246.7	79	80.6	191.1	188.6	0.0262	0.0251	0.0825	0.0926	0.0048	0.0049	0.2273	0.2243	0.0233	0.0024	0.0257	0.22	0.1834	0.2255	0.4089	0.4	0.93
Tb927.7.600	DNA ligase, putative,mitochondrial DNA ligase homolog, putative	DNA	1542	282	749	187	283	983	680	766	1228	269	513	889	2108	39.5	79.7	51.1	57.9	110.6	96.4	98	115.4	84.7	94.2	104.7	114.4	0.0594	0.0518	0.1086	0.1279	0.0111	0.0123	0.3679	0.402	0.0516	0.0059	0.0575	0.43	0.2563	0.3844	0.6407	0.625	0.62
Tb927.10.11020	DNA mismatch repair protein, putative,MSH2 (MSH2)	DNA	2856	512	1059	217	397	1477	1143	520	990	458	651	603	1625	71.7	112.6	59.3	81.2	166.2	162.1	66.6	93	144.2	119.6	71	88.2	0.0577	0.0563	0.0573	0.08	0.0122	0.0101	0.1935	0.2404	0.0534	0.0055	0.0589	0.66	0.1485	0.2167	0.3652	0.535	0.61
Tb927.11.12350	DNA photolyase, putative	DNA	2547	391	814	322	418	1668	1402	682	883	471	522	971	1363	54.8	86.6	88.1	85.5	187.7	198.8	87.3	83	148.3	95.9	114.4	74	0.085	0.09	0.0607	0.0578	0.0164	0.0106	0.2524	0.1633	0.0815	0.0064	0.0879	0.53	0.1277	0.2076	0.3353	0.59	#N/A
Tb927.8.4880	DNA polymerase alpha catalytic subunit,DNA polymerase I	DNA	4023	639	2281	160	481	3248	2790	759	1666	640	1360	738	2821	89.5	242.6	43.8	98.4	365.6	395.7	97.1	156.6	201.5	249.8	87	153.1	0.0705	0.0763	0.0825	0.133	0.0095	0.0117	0.2343	0.4124	0.0662	0.0053	0.0715	0.67	0.2285	0.3228	0.5513	0.63	0.6
Tb927.2.1800	DNA polymerase delta catalytic subunit, putative (27H14.40)	DNA	3081	554	1402	332	611	2228	1537	792	1872	754	1020	912	3393	77.6	149.1	90.8	124.9	250.8	218	101.4	175.9	237.3	187.3	107.5	184.2	0.0708	0.0615	0.0568	0.0985	0.0163	0.0129	0.1909	0.3271	0.0616	0.0071	0.0687	0.73	0.1706	0.2585	0.4291	0.72	0.53
Tb927.3.1130	DNA polymerase delta subunit 2, putative	DNA	1701	459	679	196	475	975	793	623	1167	455	739	838	2433	64.3	72.2	53.6	97.1	109.7	112.5	79.7	109.7	143.2	135.7	98.7	132.1	0.0514	0.0527	0.0639	0.0879	0.0164	0.0155	0.2508	0.3357	0.0497	0.0082	0.0579	0.56	0.1611	0.2928	0.4539	0.63	0.47
Tb927.9.10440	DNA polymerase epsilon catalytic subunit, putative	DNA	6741	1020	2658	1368	1701	5421	4219	5501	5670	1332	2271	4804	8826	142.9	282.7	374.1	347.8	610.1	598.3	704.1	532.8	419.3	417	566	479.1	0.0917	0.09	0.1178	0.0892	0.0154	0.0153	0.3003	0.2542	0.0839	0.0076	0.0915	0.77	0.2199	0.2769	0.4968	0.68	0.36
Tb927.9.15030	DNA polymerase epsilon subunit b, putative	DNA	1608	482	639	207	273	1098	829	289	492	389	464	428	951	67.5	68	56.6	55.8	123.6	117.6	37	46.2	122.4	85.2	50.4	51.6	0.0584	0.0555	0.0398	0.0497	0.0141	0.0098	0.1717	0.1758	0.055	0.0059	0.0609	0.51	0.0983	0.1736	0.2719	0.565	1.39
Tb927.10.1710	DNA polymerase eta, putative	DNA	1578	439	959	82	183	996	870	146	343	284	434	262	688	61.5	102	22.4	37.4	112.1	123.4	18.7	32.2	89.4	79.7	30.9	37.3	0.0439	0.0483	0.0378	0.065	0.0085	0.0076	0.1979	0.2389	0.0427	0.004	0.0467	0.48	0.1115	0.2181	0.3296	0.505	0.68
Tb927.8.3350	DNA polymerase theta (helicase domain only), putative	DNA	3174	413	951	919	765	1214	821	1048	1448	494	826	1098	3265	57.9	101.2	251.3	156.4	136.6	116.4	134.1	136.1	155.5	151.7	129.4	177.2	0.0549	0.0468	0.0397	0.0403	0.0152	0.0149	0.1216	0.1665	0.0477	0.0075	0.0552	0.69	0.0895	0.1438	0.2333	0.665	0.39
Tb927.11.5550	DNA polymerase theta, putative	DNA	2691	540	1532	321	742	1687	1387	2283	2846	641	1266	2964	6471	75.7	163	87.8	151.7	189.9	196.7	292.2	267.4	201.8	232.5	349.2	351.3	0.0509	0.0527	0.1474	0.1349	0.0132	0.0152	0.5584	0.5618	0.0475	0.0072	0.0547	0.63	0.2914	0.5594	0.8508	0.685	0.66
Tb927.8.3290	DNA polymerase zeta catalytic subunit, putative	DNA	5877	835	1913	860	1002	4336	3876	2675	3109	1693	1856	2654	5039	117	203.5	235.2	204.9	488	549.7	342.4	292.2	532.9	340.8	312.7	273.5	0.0974	0.1098	0.094	0.0802	0.0259	0.0166	0.2721	0.238	0.0956	0.0101	0.1057	0.63	0.1876	0.2548	0.4424	0.63	0.82
Tb927.10.3110	DNA primase large subunit, putative	DNA	1734	284	669	121	175	1068	1035	567	465	456	1094	722	1401	39.8	71.2	33.1	35.8	120.2	146.8	72.6	43.7	143.5	200.9	85.1	76.1	0.0693	0.0846	0.1273	0.0766	0.0202	0.0282	0.4731	0.423	0.0706	0.0127	0.0833	0.53	0.2106	0.4475	0.6581	0.505	0.42
Tb927.7.2310	DNA primase small subunit, putative	DNA	1266	557	872	294	459	1005	849	1099	1321	345	675	1175	2649	78	92.8	80.4	93.9	113.1	120.4	140.7	124.1	108.6	124	138.4	143.8	0.0424	0.0451	0.0975	0.086	0.0099	0.0113	0.3041	0.316	0.0415	0.0056	0.0471	0.47	0.1941	0.3096	0.5037	0.61	1.15
Tb927.11.5430	DNA repair and recombination protein RAD54, putative	DNA	3114	514	1869	501	583	2875	2442	2436	3007	667	1329	2390	5630	72	198.8	137	119.2	323.6	346.3	311.8	282.6	210	244.1	281.6	305.6	0.0765	0.0818	0.147	0.1332	0.0121	0.0141	0.421	0.4568	0.0714	0.0065	0.0779	0.58	0.3033	0.4383	0.7416	0.61	0.54
Tb927.10.3550	DNA repair helicase, putative	DNA	3171	457	1001	283	486	1813	1484	2023	2521	486	883	1482	3674	64	106.5	77.4	99.4	204	210.5	258.9	236.9	153	162.2	174.6	199.4	0.0766	0.079	0.1769	0.1619	0.014	0.0148	0.3782	0.432	0.0724	0.0073	0.0797	0.62	0.3569	0.4045	0.7614	0.585	0.84
Tb927.7.2060	DNA repair protein ERCC1, putative	DNA	801	387	355	119	142	770	659	666	738	321	547	734	1327	54.2	37.8	32.5	29	86.7	93.5	85.2	69.4	101	100.5	86.5	72	0.0603	0.065	0.1674	0.1363	0.0171	0.017	0.5387	0.4484	0.0616	0.0091	0.0707	0.57	0.3249	0.493	0.8179	0.52	0.58
Tb927.5.3670	DNA repair protein XPF, putative	DNA	3729	913	1769	676	1197	3368	2648	1263	2294	1482	1878	2303	6889	127.9	188.2	184.9	244.8	379.1	375.5	161.7	215.6	466.5	344.9	271.3	374	0.0768	0.076	0.0455	0.0606	0.023	0.017	0.2418	0.3334	0.0718	0.0098	0.0816	0.52	0.1147	0.2871	0.4018	0.47	1.08
Tb927.9.11760	DNA repair protein XPG, RAD2, putative	DNA	2241	529	777	183	308	1793	1585	916	1459	630	1318	809	2251	74.1	82.7	50	63	201.8	224.8	117.2	137.1	198.3	242	95.3	122.2	0.0824	0.0918	0.1253	0.1466	0.0197	0.0241	0.323	0.4142	0.0828	0.0116	0.0944	0.39	0.2922	0.3681	0.6603	0.565	1.32
Tb927.3.5230	DNA repair protein, putative	DNA	1434	236	704	234	486	816	751	1165	1489	358	696	984	2752	33.1	74.9	64	99.4	91.8	106.5	149.1	139.9	112.7	127.8	115.9	149.4	0.0544	0.0631	0.1102	0.1034	0.0163	0.0185	0.2717	0.3502	0.0533	0.0087	0.062	0.64	0.2226	0.3105	0.5331	0.75	1.44
Tb927.8.6740	DNA repair protein, putative	DNA	1845	698	1300	517	913	1047	720	925	1702	443	621	1558	4974	97.8	138.3	141.4	186.7	117.8	102.1	118.4	159.9	139.4	114	183.6	270	0.0319	0.0277	0.0436	0.0589	0.0092	0.0075	0.2143	0.3152	0.0283	0.0042	0.0325	0.44	0.111	0.2643	0.3753	0.66	1.2
Tb927.11.750	DNA repair protein, putative	DNA	2955	1106	2715	341	1075	1720	1494	840	1898	573	1283	1092	3844	154.9	288.8	93.2	219.8	193.6	211.9	107.5	178.4	180.4	235.6	128.7	208.7	0.0279	0.0306	0.0415	0.0689	0.0063	0.0083	0.1575	0.2554	0.0269	0.0038	0.0307	0.69	0.1168	0.2061	0.3229	0.655	0.78
Tb927.11.8010	DNA repair protein, putative	DNA	2289	653	1222	118	318	1682	1631	332	632	681	2236	581	1933	91.5	130	32.3	65	189.3	231.3	42.5	59.4	214.4	410.6	68.5	104.9	0.0547	0.0668	0.0528	0.0737	0.0151	0.0289	0.2696	0.4129	0.0565	0.0121	0.0686	0.53	0.1335	0.3407	0.4742	0.55	0.47
Tb927.3.4810	DNA replication complex GINS protein SLD5, putative	DNA	852	329	488	113	233	428	439	137	366	201	401	296	1056	46.1	51.9	30.9	47.6	48.2	62.3	17.5	34.4	63.3	73.6	34.9	57.3	0.0315	0.0407	0.0269	0.0529	0.0101	0.0117	0.1703	0.2796	0.034	0.0057	0.0397	0.49	0.0878	0.2246	0.3124	0.61	0.52
Tb927.11.7860	DNA replication licensing factor MCM2, putative	DNA	2847	456	941	345	522	2385	1691	470	752	564	935	868	2786	63.9	100.1	94.3	106.7	268.4	239.8	60.2	70.7	177.5	171.7	102.3	151.2	0.1047	0.0936	0.0362	0.0425	0.0169	0.0163	0.1949	0.2881	0.0934	0.0084	0.1018	0.65	0.0851	0.2411	0.3262	0.575	0.38
Tb927.2.3930	DNA replication licensing factor MCM3, putative	DNA	2439	361	1037	498	650	1629	1270	2019	2132	537	791	2051	4174	50.6	110.3	136.2	132.9	183.3	180.1	258.4	200.3	169	145.3	241.6	226.6	0.0729	0.0716	0.116	0.0899	0.0164	0.0141	0.3439	0.3225	0.0664	0.0074	0.0738	0.68	0.2184	0.3328	0.5512	0.685	0.42
Tb927.11.12250	DNA replication licensing factor MCM4, putative	DNA	2511	622	996	481	630	2044	1530	642	1025	785	827	1530	2869	87.1	105.9	131.5	128.8	230	217	82.2	96.3	247.1	151.9	180.3	155.7	0.0763	0.072	0.0381	0.0447	0.02	0.0123	0.2653	0.2291	0.0707	0.0078	0.0785	0.5	0.0906	0.2469	0.3375	0.58	1.28
Tb927.11.5570	DNA replication licensing factor MCM5, putative	DNA	2313	382	862	238	471	1474	1377	1622	1695	428	761	1230	3257	53.5	91.7	65.1	96.3	165.9	195.3	207.6	159.3	134.7	139.8	144.9	176.8	0.0731	0.0861	0.1554	0.1192	0.0145	0.015	0.3438	0.4195	0.0733	0.0075	0.0808	0.57	0.2826	0.3811	0.6637	0.6	0.8
Tb927.11.11640	DNA replication licensing factor MCM6, putative	DNA	2607	281	916	357	497	1612	1322	1098	1244	315	544	968	1545	39.4	97.4	97.6	101.6	181.4	187.5	140.5	116.9	99.2	99.9	114	83.9	0.0849	0.0877	0.0852	0.0709	0.0113	0.0114	0.2192	0.1613	0.0784	0.0056	0.084	0.51	0.1656	0.19	0.3556	0.605	0.89
Tb927.11.16140	DNA replication licensing factor MCM7, putative	DNA	2196	263	767	158	275	1193	1014	557	837	316	666	355	1215	36.8	81.6	43.2	56.2	134.3	143.8	71.3	78.7	99.5	122.3	41.8	66	0.0726	0.0777	0.0867	0.0956	0.0131	0.0161	0.1611	0.2543	0.0686	0.0074	0.076	0.61	0.1945	0.2074	0.4019	0.63	0.53
Tb927.10.10410	DNA replication licensing factor MCM8, putative	DNA	2136	328	565	244	309	828	637	587	392	359	444	683	1303	46	60.1	66.7	63.2	93.2	90.3	75.1	36.8	113	81.5	80.5	70.7	0.0562	0.0545	0.0698	0.0342	0.0166	0.012	0.2373	0.2085	0.0525	0.007	0.0595	0.65	0.1069	0.2226	0.3295	0.62	1.32
Tb927.9.9600	DNA replication licensing factor MCM9, putative	DNA	2322	567	1117	218	394	2164	1545	1154	1397	869	1275	1064	2604	79.4	118.8	59.6	80.6	243.6	219.1	147.7	131.3	273.5	234.1	125.4	141.4	0.0787	0.0707	0.1273	0.1131	0.0215	0.0184	0.3426	0.3863	0.0705	0.0099	0.0804	0.58	0.2518	0.3639	0.6157	0.53	0.83
Tb927.4.1330	DNA topoisomerase IB, large subunit	DNA	2091	657	1666	280	576	1552	1436	1264	1505	153	324	765	1508	92	177.2	76.6	117.8	174.7	203.6	161.8	141.4	48.2	59.5	90.1	81.9	0.0415	0.0484	0.1005	0.0879	0.0028	0.0034	0.1775	0.1614	0.0412	0.0016	0.0428	0.79	0.1954	0.1692	0.3646	0.7	0.76
Tb927.11.11540	DNA topoisomerase II, putative (TOP2)	DNA	4275	375	1437	331	912	2832	2584	3089	4195	921	1812	2335	5604	52.5	152.9	90.5	186.5	318.7	366.5	395.4	394.2	289.9	332.8	275.1	304.2	0.0993	0.1142	0.1724	0.1719	0.022	0.0253	0.3804	0.4206	0.0956	0.0118	0.1074	#N/A	0.3539	0.3999	0.7538	#N/A	0.45
Tb927.11.9170	DNA topoisomerase III, putative	DNA	2526	966	1804	563	743	1780	1576	1122	1384	616	887	1580	3599	135.3	191.9	154	151.9	200.3	223.5	143.6	130.1	193.9	162.9	186.2	195.4	0.0392	0.0437	0.0567	0.0514	0.0092	0.0078	0.2331	0.2446	0.0388	0.0042	0.043	0.71	0.1159	0.2386	0.3545	0.715	0.68
Tb927.11.9520	DNA topoisomerase III, TOPO3 alpha	DNA	2757	936	1731	368	683	2114	1445	1297	1775	940	1139	1294	3340	131.1	184.1	100.6	139.7	237.9	204.9	166	166.8	295.9	209.2	152.5	181.3	0.0483	0.0416	0.0834	0.0839	0.0146	0.0104	0.2431	0.289	0.0427	0.0061	0.0488	0.59	0.1765	0.2656	0.4421	0.63	1.01
Tb927.9.6940	DNA topoisomerase type IB small subunit	DNA	822	395	958	112	217	862	701	248	456	215	483	346	1213	55.3	101.9	30.6	44.4	97	99.4	31.7	42.9	67.7	88.7	40.8	65.8	0.0395	0.0405	0.0511	0.0691	0.0067	0.0088	0.2084	0.336	0.037	0.004	0.041	0.69	0.1292	0.2717	0.4009	0.635	0.87
Tb927.11.10640	DNA-(apurinic or apyrimidinic site) lyase, putative	DNA	1719	257	550	392	501	1205	1016	1409	1393	307	655	2325	3724	36	58.5	107.2	102.4	135.6	144.1	180.3	130.9	96.6	120.3	273.9	202.2	0.0918	0.0976	0.1039	0.0754	0.0159	0.0199	0.5005	0.3695	0.0881	0.0093	0.0974	0.41	0.1895	0.4345	0.624	0.685	0.73
Tb927.9.4390	DNA-damage inducible protein DDI1-like protein (1L12.395)	DNA	1137	482	938	90	147	463	360	550	620	121	193	230	635	67.5	99.8	24.6	30.1	52.1	51.1	70.4	58.3	38.1	35.4	27.1	34.5	0.0199	0.0195	0.1555	0.1288	0.0036	0.0033	0.1897	0.2416	0.0185	0.0017	0.0202	0.74	0.2982	0.2153	0.5135	0.73	0.68
Tb927.9.11930	DNA-repair protein XPC	DNA	2307	370	910	257	541	1286	1055	1517	2192	397	754	1134	3442	51.8	96.8	70.3	110.6	144.7	149.6	194.2	206	125	138.5	133.6	186.8	0.0623	0.0644	0.1297	0.1376	0.0131	0.0145	0.2829	0.3955	0.0585	0.007	0.0655	0.48	0.2807	0.3387	0.6194	0.585	0.99
Tb927.11.16270	DNAexcision repair helicase XPBR	DNA	2334	539	1419	391	584	1690	1469	2283	2465	592	916	1780	3362	75.5	150.9	106.9	119.4	190.2	208.3	292.2	231.6	186.3	168.2	209.7	182.5	0.0538	0.0589	0.156	0.1236	0.0128	0.0116	0.3549	0.3089	0.0516	0.006	0.0576	0.53	0.2941	0.3315	0.6256	0.59	0.71
Tb927.2.4390	endo/exonuclease Mre11 (MRE11)	DNA	2259	670	1619	242	512	1634	1256	1583	2047	661	903	1081	2670	93.9	172.2	66.2	104.7	183.9	178.1	202.6	192.4	208.1	165.8	127.4	144.9	0.0442	0.0428	0.1432	0.136	0.0122	0.0097	0.2855	0.3247	0.0404	0.0053	0.0457	0.69	0.2908	0.3047	0.5955	0.69	0.66
Tb927.11.12090	endonuclease III, putative	DNA	780	540	411	63	162	390	332	170	342	151	392	243	748	75.7	43.7	17.2	33.1	43.9	47.1	21.8	32.1	47.5	72	28.6	40.6	0.0235	0.0252	0.0524	0.0771	0.0062	0.0094	0.2178	0.3091	0.0243	0.0045	0.0288	0.42	0.1374	0.2631	0.4005	0.59	0.66
Tb927.10.6860	endonuclease V, putative	DNA	951	266	550	208	289	833	685	378	597	348	781	955	2460	37.3	58.5	56.9	59.1	93.8	97.1	48.4	56.1	109.5	143.4	112.5	133.5	0.0627	0.0649	0.0504	0.0584	0.0178	0.0234	0.3714	0.4408	0.0595	0.0108	0.0703	0.35	0.1185	0.4055	0.524	0.395	0.9
Tb927.10.5510	endonuclease/exonuclease/phosphatase, putative	DNA	1695	257	655	251	527	1211	1035	1222	1657	511	1104	1505	4135	36	69.7	68.6	107.8	136.3	146.8	156.4	155.7	160.9	202.7	177.3	224.5	0.0825	0.0889	0.1071	0.1066	0.0237	0.0299	0.385	0.4874	0.0788	0.0138	0.0926	0.45	0.2235	0.4356	0.6591	0.695	1.1
Tb927.11.7820	endonuclease/exonuclease/phosphatase, putative	DNA	1644	778	1536	444	1011	2843	2227	1443	2146	1236	3504	1634	5623	109	163.4	121.4	206.7	320	315.8	184.7	201.7	389.1	643.5	192.5	305.2	0.0752	0.0742	0.068	0.0743	0.0223	0.0369	0.2247	0.3563	0.0701	0.016	0.0861	0.77	0.149	0.29	0.439	0.74	0.19
Tb927.3.830	flap endonuclease-1 (FEN-1), putative	DNA	1182	1509	1391	138	321	754	721	198	469	240	605	471	1608	211.4	148	37.7	65.6	84.9	102.2	25.3	44.1	75.5	111.1	55.5	87.3	0.0151	0.0182	0.0296	0.0516	0.0033	0.0048	0.2058	0.3237	0.0163	0.0023	0.0186	0.67	0.0878	0.2643	0.3521	0.625	0.8
Tb927.4.4680	GINS complex subunit Psf3, replication initiation	DNA	537	1026	565	133	181	342	276	201	270	224	367	323	798	143.7	60.1	36.4	37	38.5	39.1	25.7	25.4	70.5	67.4	38.1	43.3	0.0121	0.0123	0.0423	0.0418	0.0054	0.0052	0.1988	0.2259	0.0124	0.0029	0.0153	0.47	0.0906	0.2121	0.3027	0.685	0.46
Tb927.11.9330	helicase-like protein	DNA	3030	339	744	397	505	2487	2391	1492	1346	561	774	1230	1562	47.5	79.1	108.6	103.3	279.9	339.1	191	126.5	176.6	142.1	144.9	84.8	0.1415	0.1714	0.1089	0.0721	0.0218	0.0175	0.2619	0.1533	0.1441	0.0096	0.1537	0.56	0.19	0.2074	0.3974	0.58	1.02
Tb927.10.12310	helicase-like protein	DNA	2769	602	1225	322	443	2080	1604	1223	1100	774	1080	1407	2291	84.3	130.3	88.1	90.6	234.1	227.5	156.5	103.4	243.6	198.3	165.8	124.4	0.0698	0.0678	0.1058	0.0699	0.0177	0.0144	0.3554	0.2666	0.0645	0.0079	0.0724	0.27	0.1834	0.3106	0.494	0.35	0.86
Tb927.6.920	helicase, putative	DNA	2967	650	1510	1460	1592	5112	4153	4538	4847	1540	2051	4541	7213	91.1	160.6	399.2	325.5	575.3	589	580.8	455.5	484.8	376.6	535	391.6	0.1463	0.1498	0.0968	0.0759	0.03	0.0233	0.2827	0.207	0.1373	0.013	0.1503	#N/A	0.1857	0.2446	0.4303	#N/A	#N/A
Tb927.3.3090	helicase, putative	DNA	2892	522	1131	260	533	1783	1707	1166	1669	526	950	844	2513	73.1	120.3	71.1	109	200.7	242.1	149.2	156.8	165.6	174.5	99.4	136.4	0.0664	0.0801	0.1001	0.1052	0.0134	0.0141	0.2114	0.2901	0.0676	0.007	0.0746	0.57	0.2159	0.2503	0.4662	0.575	0.77
Tb927.5.3940	helicase, putative	DNA	2016	1130	1450	587	941	1203	925	1191	1667	444	698	1831	5289	158.3	154.2	160.5	192.4	135.4	131.2	152.4	156.6	139.8	128.2	215.7	287.1	0.0277	0.0269	0.0522	0.0536	0.007	0.0064	0.2341	0.3116	0.0264	0.0035	0.0299	0.56	0.113	0.2724	0.3854	0.58	0.49
Tb927.9.13610	helicase, putative	DNA	3993	794	2526	634	1165	3772	3210	4425	5825	849	1611	2019	5340	111.2	268.7	173.4	238.2	424.5	455.2	566.4	547.4	267.2	295.8	237.9	289.9	0.0715	0.0767	0.1662	0.1607	0.011	0.0121	0.2214	0.2698	0.0673	0.0058	0.0731	0.78	0.3441	0.2452	0.5893	0.745	0.48
Tb927.10.6900	HmdUGT, glucosyltransferase that converts HOMedU to base J	DNA	1968	143	252	269	326	497	425	553	721	268	293	982	1596	20	26.8	73.6	66.7	55.9	60.3	70.8	67.8	84.4	53.8	115.7	86.6	0.0764	0.0825	0.061	0.0584	0.0281	0.0179	0.3158	0.2364	0.0747	0.0111	0.0858	#N/A	0.1293	0.2758	0.4051	#N/A	#N/A
Tb927.10.5490	HOP1 homologue, HORMA domain, involved in meiosis?	DNA	1272	194	543	171	314	917	690	1015	1313	261	452	894	2404	27.2	57.8	46.8	64.2	103.2	97.9	129.9	123.4	82.2	83	105.3	130.5	0.0777	0.0737	0.1414	0.1343	0.0151	0.0152	0.3633	0.4503	0.0698	0.0075	0.0773	0.35	0.2899	0.4062	0.6961	0.75	0.96
Tb927.2.5190	HOP2 putative homologue, involved in meiosis?	DNA	687	306	351	129	237	381	327	236	571	97	205	357	933	42.9	37.3	35.3	48.5	42.9	46.4	30.2	53.7	30.5	37.6	42.1	50.6	0.0342	0.037	0.0435	0.0774	0.0059	0.0073	0.1924	0.2313	0.0345	0.0036	0.0381	0.39	0.1332	0.2115	0.3447	0.65	0.37
Tb927.11.8700	hypothetical protein, conserved, DNA PolY-like superfamily domain: trans-lesion DNA synthesis.	DNA	1746	351	519	217	351	916	471	752	872	328	261	1067	2201	49.2	55.2	59.3	71.8	103.1	66.8	96.3	81.9	103.2	47.9	125.7	119.5	0.0632	0.041	0.0887	0.0755	0.0154	0.0072	0.3672	0.3491	0.051	0.0053	0.0563	0.52	0.1727	0.3577	0.5304	0.59	0.74
Tb927.9.11070	hypothetical protein, conserved,predicted zinc finger protein, MIZ	DNA	1986	253	893	138	326	1469	1253	746	1335	342	542	499	1829	35.4	95	37.7	66.7	165.3	177.7	95.5	125.5	107.7	99.5	58.8	99.3	0.0811	0.0872	0.1105	0.1452	0.0129	0.0119	0.2157	0.3643	0.076	0.006	0.082	0.64	0.2709	0.2895	0.5604	0.67	1.63
Tb927.5.1700	Kinesin-2, also "replication Factor A 28 kDa subunit".	DNA	768	664	956	577	765	804	528	934	1194	449	1053	1180	2682	93	101.7	157.8	156.4	90.5	74.9	119.5	112.2	141.3	193.4	139	145.6	0.0297	0.0246	0.0459	0.0431	0.0113	0.0155	0.1694	0.1775	0.0263	0.0072	0.0335	0.83	0.0958	0.1732	0.269	0.85	0.38
Tb927.3.5030	KU70 protein (KU70)	DNA	2214	405	818	331	482	1233	859	433	895	386	455	708	1407	56.7	87	90.5	98.6	138.8	121.8	55.4	84.1	121.5	83.6	83.4	76.4	0.0618	0.0542	0.0354	0.0537	0.0132	0.0091	0.1689	0.1547	0.0547	0.0054	0.0601	0.64	0.0987	0.1616	0.2603	0.645	0.52
Tb927.6.1760	KU80 protein (KU80)	DNA	1908	641	2063	1226	2583	2305	1818	6074	7412	620	1125	4224	9513	89.8	219.4	335.3	528.2	259.4	257.8	777.4	696.5	195.2	206.6	497.7	516.4	0.0537	0.0534	0.1088	0.0974	0.0098	0.0104	0.2208	0.229	0.0488	0.005	0.0538	0.68	0.2138	0.2246	0.4384	0.775	1.62
Tb927.8.6840	mismatch repair protein MLH1	DNA	2664	403	694	256	383	1513	1190	471	955	762	854	976	1796	56.5	73.8	70	78.3	170.3	168.8	60.3	89.7	239.9	156.8	115	97.5	0.0836	0.0829	0.0491	0.0731	0.0287	0.0188	0.297	0.2518	0.0788	0.0115	0.0903	0.62	0.1348	0.2741	0.4089	0.695	0.68
Tb927.9.5240	mismatch repair protein MSH3	DNA	2808	674	1069	474	719	2539	1502	1656	2207	855	909	1912	3322	94.4	113.7	129.6	147	285.8	213	212	207.4	269.1	166.9	225.3	180.3	0.0879	0.0655	0.0926	0.0906	0.0202	0.0125	0.312	0.2497	0.0742	0.0079	0.0821	0.59	0.1956	0.2805	0.4761	0.675	0.89
Tb927.10.1270	mismatch repair protein MSH4	DNA	3498	477	877	520	688	2084	1428	1360	1637	682	701	1458	2898	66.8	93.3	142.2	140.7	234.5	202.5	174.1	153.8	214.7	128.7	171.8	157.3	0.0937	0.0809	0.0743	0.0657	0.0209	0.0125	0.2326	0.213	0.083	0.008	0.091	0.6	0.1499	0.2225	0.3724	0.545	#N/A
Tb927.3.4280	mismatch repair protein MSH5	DNA	2199	343	582	228	499	1123	782	1352	1441	519	694	862	2040	48.1	61.9	62.3	102	126.4	110.9	173	135.4	163.4	127.4	101.6	110.7	0.0735	0.0645	0.1272	0.0996	0.0232	0.0181	0.2368	0.2581	0.0659	0.0102	0.0761	0.37	0.232	0.2471	0.4791	0.5	#N/A
Tb927.10.6410	mismatch repair protein MSH8	DNA	2994	520	1430	186	349	2090	1656	652	1351	611	1128	673	1845	72.9	152.1	50.9	71.4	235.2	234.8	83.5	127	192.3	207.1	79.3	100.2	0.0669	0.0668	0.0825	0.1254	0.0133	0.0144	0.2483	0.3138	0.0615	0.007	0.0685	0.64	0.2261	0.2807	0.5068	0.62	1.03
Tb927.9.14330	mismatch repair protein PMS1	DNA	2367	482	1032	176	400	1266	1172	333	686	415	657	480	1257	67.5	109.8	48.1	81.8	142.5	166.2	42.6	64.5	130.6	120.7	56.6	68.2	0.0514	0.06	0.0396	0.06	0.0115	0.0106	0.1669	0.2011	0.0515	0.0055	0.057	0.61	0.1069	0.1837	0.2906	0.605	0.6
Tb927.11.5670	MND1 homologue, putative involvement in meiosis	DNA	1116	329	429	243	361	496	396	1024	1278	148	362	948	1990	46.1	45.6	66.5	73.8	55.8	56.2	131.1	120.1	46.6	66.5	111.7	108	0.0389	0.0392	0.1129	0.1034	0.0079	0.0113	0.3049	0.2948	0.0377	0.0052	0.0429	0.45	0.2302	0.2995	0.5297	0.745	1.66
Tb927.11.9510	nucleic acid binding protein, putative	DNA	1551	529	1583	405	539	1194	935	585	978	388	719	1613	3583	74.1	168.4	110.8	110.2	134.4	132.6	74.9	91.9	122.1	132	190	194.5	0.0355	0.035	0.0409	0.0502	0.0079	0.0085	0.3293	0.3371	0.0323	0.0041	0.0364	0.65	0.1	0.3327	0.4327	0.675	0.81
Tb927.9.12810	poly(ADP-ribose) glycohydrolase, putative	DNA	1596	335	665	257	539	579	419	1606	1524	331	778	1809	2862	46.9	70.7	70.3	110.2	65.2	59.4	205.6	143.2	104.2	142.9	213.1	155.4	0.0355	0.0323	0.1376	0.0958	0.0138	0.019	0.4522	0.3297	0.0319	0.0087	0.0406	0.51	0.2375	0.3905	0.628	0.565	0.62
Tb927.5.4070	PPL1 priming DNA polymerase	DNA	1827	544	946	371	481	1679	1330	492	555	629	789	965	2282	76.2	100.6	101.5	98.4	189	188.6	63	52.2	198	144.9	113.7	123.9	0.0684	0.0683	0.0381	0.0315	0.0175	0.0128	0.2178	0.2374	0.0646	0.0074	0.072	0.29	0.0742	0.2273	0.3015	0.38	0.96
Tb927.10.2520	PPL2 DNA primase polymerase	DNA	2199	399	892	182	299	1780	1474	388	661	560	984	686	2137	55.9	94.9	49.8	61.1	200.3	209	49.7	62.1	176.3	180.7	80.8	116	0.085	0.0887	0.0541	0.0676	0.0182	0.0187	0.279	0.4006	0.0807	0.0093	0.09	0.57	0.1317	0.3393	0.471	0.645	0.79
Tb927.9.5190	proliferative cell nuclear antigen (PCNA), putative (28G16.165)	DNA	879	1895	2527	678	1118	1190	780	1302	1984	548	1088	2976	5147	265.5	268.8	185.4	228.6	133.9	110.6	166.6	186.4	172.5	199.8	350.6	279.4	0.016	0.0132	0.0486	0.0544	0.005	0.0058	0.3243	0.2585	0.0143	0.0029	0.0172	0.79	0.1105	0.2911	0.4016	0.835	0.91
Tb927.11.8210	RAD50 DNA repair-like protein	DNA	4050	336	1128	337	903	1915	1395	2272	4264	295	505	1059	2771	47.1	120	92.2	184.6	215.5	197.8	290.8	400.7	92.9	92.7	124.8	150.4	0.0825	0.0758	0.1269	0.1749	0.0087	0.0087	0.1727	0.2081	0.0723	0.0043	0.0766	0.71	0.3184	0.1901	0.5085	0.735	0.6
Tb927.11.8190	RAD51 protein (RAD51)	DNA	1122	997	1707	560	1012	1029	675	983	1752	442	911	1815	4763	139.7	181.6	153.1	206.9	115.8	95.7	125.8	164.6	139.1	167.3	213.8	258.6	0.0231	0.0191	0.0422	0.0552	0.0068	0.0081	0.2275	0.2751	0.0202	0.0039	0.0241	0.69	0.1051	0.2509	0.356	0.855	0.67
Tb927.9.9620	RAD51/DMC1 protein, putative	DNA	1050	705	1127	202	552	839	534	757	1308	246	624	664	1946	98.8	119.9	55.2	112.9	94.4	75.7	96.9	122.9	77.4	114.6	78.2	105.6	0.0276	0.0222	0.0696	0.0883	0.0055	0.0082	0.1782	0.2406	0.024	0.0037	0.0277	0.63	0.1654	0.2091	0.3745	0.715	0.63
Tb927.7.6900	REC8, a rad 21 homologue, double-strand-break repair protein, putative	DNA	1755	1120	2647	683	1297	1394	988	1151	2036	258	243	811	1796	156.9	281.6	186.8	265.2	156.9	140.1	147.3	191.3	81.2	44.6	95.6	97.5	0.0229	0.0204	0.0394	0.0511	0.0029	0.0016	0.081	0.0826	0.0202	0.001	0.0212	0.81	0.0972	0.0817	0.1789	0.815	0.88
Tb927.11.2550	recombinase rad51, putative	DNA	1524	360	666	274	481	686	658	934	1238	257	499	892	2309	50.4	70.8	74.9	98.4	77.2	93.3	119.5	116.3	80.9	91.6	105.1	125.3	0.0408	0.0493	0.0833	0.0811	0.0104	0.0118	0.2323	0.2769	0.0419	0.0057	0.0476	0.56	0.1738	0.2542	0.428	0.58	1.21
Tb927.8.5710	recombination initiation protein NBS1, putative	DNA	2757	427	1296	389	493	2450	1879	834	1356	607	826	1131	2038	59.8	137.9	106.4	100.8	275.7	266.5	106.7	127.4	191.1	151.7	133.3	110.6	0.0893	0.0863	0.0622	0.0743	0.0151	0.012	0.2464	0.2044	0.0804	0.0065	0.0869	0.72	0.15	0.2252	0.3752	0.72	0.78
Tb927.11.9130	replication factor A, 51kDa subunit, putative	DNA	1392	664	1386	169	329	1093	695	622	778	284	510	827	1787	93	147.4	46.2	67.3	123	98.6	79.6	73.1	89.4	93.7	97.4	97	0.0327	0.0262	0.0847	0.0778	0.0058	0.0061	0.3287	0.3273	0.0279	0.003	0.0309	0.8	0.1698	0.3276	0.4974	0.815	0.8
Tb927.11.5650	replication factor C large subunit, putative	DNA	1764	484	1483	374	715	1186	929	1793	2255	403	644	1478	3229	67.8	157.7	102.3	146.2	133.5	131.7	229.5	211.9	126.9	118.3	174.1	175.3	0.0379	0.0374	0.1116	0.103	0.0088	0.0082	0.2683	0.2702	0.0344	0.0042	0.0386	0.59	0.2245	0.2689	0.4934	0.74	0.77
Tb927.6.3890	replication factor C, subunit 2, putative	DNA	1044	920	2138	333	877	1346	1007	1290	1963	603	1587	1834	4987	128.9	227.4	91.1	179.3	151.5	142.8	165.1	184.5	189.8	291.4	216.1	270.7	0.0272	0.0257	0.0738	0.0824	0.0083	0.0128	0.3061	0.3834	0.0246	0.0056	0.0302	0.65	0.1624	0.3443	0.5067	0.775	0.9
Tb927.9.12300	replication factor C, subunit 3, putative	DNA	1074	740	1558	368	761	684	593	1375	1799	246	722	1376	3539	103.7	165.7	100.6	155.6	77	84.1	176	169.1	77.4	132.6	162.1	192.1	0.0183	0.02	0.083	0.0797	0.0045	0.0077	0.2423	0.2872	0.0178	0.0033	0.0211	0.69	0.1698	0.2644	0.4342	0.78	0.92
Tb927.11.9550	replication factor C, subunit 4, putative	DNA	1026	1105	1395	171	399	707	704	245	490	441	751	521	1991	154.8	148.4	46.8	81.6	79.6	99.8	31.4	46	138.8	137.9	61.4	108.1	0.0168	0.0211	0.0295	0.0433	0.0071	0.0071	0.1831	0.3224	0.0181	0.0037	0.0218	0.67	0.0779	0.2524	0.3303	0.715	0.54
Tb927.10.7990	replication factor C, subunit 5, putative,ATPase, putative	DNA	1050	833	1326	227	450	852	564	402	708	303	615	789	1731	116.7	141	62.1	92	95.9	80	51.5	66.5	95.4	112.9	93	94	0.0238	0.0199	0.0404	0.0521	0.0058	0.0068	0.2311	0.2336	0.021	0.0033	0.0243	0.65	0.099	0.2321	0.3311	0.68	0.71
Tb927.10.5070	ribonuclease H, putative	DNA	981	134	424	37	145	380	318	140	270	99	182	218	727	18.8	45.1	10.1	29.6	42.8	45.1	17.9	25.4	31.2	33.4	25.7	39.5	0.0429	0.0452	0.0545	0.0773	0.0076	0.0082	0.2479	0.3811	0.04	0.0039	0.0439	0.59	0.1361	0.314	0.4501	0.745	1.53
Tb927.7.4930	ribonuclease H1	DNA	906	170	216	27	49	200	205	57	103	90	168	77	184	23.8	23	7.4	10	22.5	29.1	7.3	9.7	28.3	30.9	9.1	10	0.0308	0.0398	0.0507	0.0673	0.0094	0.0103	0.2003	0.2201	0.0336	0.0052	0.0388	0.49	0.1272	0.2099	0.3371	0.495	0.88
Tb927.10.4730	ribonuclease HII, putative	DNA	1434	334	412	362	404	483	419	314	536	294	671	1397	3168	46.8	43.8	99	82.6	54.4	59.4	40.2	50.4	92.5	123.2	164.6	172	0.0384	0.042	0.0267	0.0335	0.0159	0.0212	0.3471	0.3628	0.0387	0.0101	0.0488	0.29	0.067	0.3545	0.4215	0.635	0.76
Tb927.4.1270	ruvB-like DNA helicase, putative	DNA	1380	843	2518	367	1206	901	631	1392	2522	165	233	1637	4102	118.1	267.8	100.4	246.6	101.4	89.5	178.2	237	51.9	42.8	192.9	222.7	0.0168	0.0148	0.062	0.0825	0.0021	0.0017	0.2129	0.2458	0.0146	0.0009	0.0155	0.75	0.1503	0.229	0.3793	0.685	0.73
Tb927.4.2000	ruvB-like DNA helicase, putative,ATP-dependent DNA helicase, putative	DNA	1425	1392	3262	603	1414	1578	1006	1343	2790	442	859	2614	6296	195	347	164.9	289.1	177.6	142.7	171.9	262.2	139.1	157.7	308	341.8	0.021	0.0169	0.0457	0.0698	0.004	0.0045	0.2598	0.2883	0.0178	0.0022	0.02	0.8	0.1238	0.2737	0.3975	0.835	0.41
Tb927.1.3120	separase, putative,cysteine peptidase, Clan CD, family C50, putative	DNA	3480	336	527	665	703	1201	1008	457	526	647	626	1027	2034	47.1	56.1	181.8	143.7	135.2	143	58.5	49.4	203.7	115	121	110.4	0.0838	0.0887	0.0217	0.0183	0.0308	0.0174	0.1424	0.1299	0.0819	0.0115	0.0934	0.55	0.0434	0.136	0.1794	0.54	#N/A
Tb927.6.2890	single strand-specific nuclease, putative	DNA	831	688	718	966	1282	692	641	2004	2362	574	1448	5166	8007	96.4	76.4	264.2	262.1	77.9	90.9	256.5	222	180.7	265.9	608.7	434.7	0.0289	0.0337	0.0589	0.051	0.0163	0.024	0.443	0.3163	0.0303	0.0112	0.0415	0.56	0.1173	0.3792	0.4965	0.72	0.74
Tb927.10.3860	SNF-7-like protein, putative	DNA	663	533	672	62	154	466	444	402	554	236	667	359	1069	74.7	71.5	17	31.5	52.4	63	51.5	52.1	74.3	122.5	42.3	58	0.0229	0.0276	0.1283	0.1298	0.0079	0.0131	0.334	0.458	0.0242	0.0058	0.03	0.64	0.2673	0.3954	0.6627	0.72	0.47
Tb927.7.4650	SNF2 DNA repair protein, putative	DNA	3234	132	316	140	158	889	843	326	470	260	634	355	1074	18.5	33.6	38.3	32.3	100.1	119.6	41.7	44.2	81.8	116.4	41.8	58.3	0.123	0.1469	0.0714	0.0756	0.0245	0.0349	0.2268	0.3163	0.1237	0.0156	0.1393	#N/A	0.1613	0.2711	0.4324	#N/A	#N/A
Tb927.11.7211	SNF2 DNA repair protein, putative	DNA	2859	257	549	103	184	1243	1044	282	445	493	1104	560	1364	36	58.4	28.2	37.6	139.9	148.1	36.1	41.8	155.2	202.7	66	74	0.0948	0.1004	0.0663	0.0767	0.0256	0.0335	0.3842	0.4307	0.0908	0.0155	0.1063	#N/A	0.153	0.4069	0.5599	#N/A	#N/A
Tb927.3.5440	SNF2 DNA repair protein, putative	DNA	4494	923	3052	648	1193	3152	2972	3706	4893	950	1912	3604	8472	129.3	324.6	177.2	243.9	354.7	421.5	474.3	459.8	299	351.1	424.6	459.9	0.05	0.0594	0.1361	0.1319	0.0103	0.0121	0.3862	0.4183	0.0493	0.0056	0.0549	0.7	0.2821	0.4017	0.6838	0.675	0.31
Tb927.11.10730	SNF2 DNA repair protein, putative,ATP-dependent helicase, putative,SNF2 family helicase, putative	DNA	3636	526	1740	444	976	1838	1656	1569	1391	463	582	1277	1383	73.7	185.1	121.4	199.6	206.9	234.8	200.8	130.7	145.7	106.9	150.5	75.1	0.0512	0.0581	0.0756	0.0492	0.0088	0.0064	0.1796	0.0896	0.0493	0.0036	0.0529	0.68	0.1259	0.1345	0.2604	0.625	0.77
Tb927.11.5260	SNF2 DNA repair protein, putative,SNF2 family protein	DNA	2907	388	1038	485	790	2103	1596	1870	2734	604	1434	3040	7060	54.4	110.4	132.6	161.5	236.7	226.3	239.3	256.9	190.1	263.3	358.2	383.2	0.0919	0.0879	0.0983	0.1055	0.018	0.0249	0.4665	0.499	0.083	0.0111	0.0941	0.59	0.2181	0.4821	0.7002	0.73	0.68
Tb927.11.5690	SNF2 DNA repair protein, putative,SNF2 family protein	DNA	3207	525	1607	520	927	2393	1708	2991	3768	513	1198	3487	8543	73.6	170.9	142.2	189.5	269.3	242.2	382.8	354.1	161.5	220	410.8	463.8	0.0705	0.0634	0.1394	0.129	0.0103	0.014	0.4743	0.5355	0.0616	0.0063	0.0679	0.65	0.2821	0.5042	0.7863	0.63	0.48
Tb927.5.3760	SPO11 meiotic recombination protein	DNA	1296	160	475	206	552	756	820	925	1784	401	861	905	3253	22.4	50.5	56.3	112.9	85.1	116.3	118.4	167.6	126.2	158.1	106.6	176.6	0.0747	0.1021	0.0845	0.1197	0.027	0.0338	0.2413	0.3998	0.0794	0.0155	0.0949	0.38	0.2159	0.32	0.5359	0.625	0.55
Tb927.11.1600	tatD related deoxyribonuclease, putative	DNA	1065	468	845	93	296	751	658	343	603	286	813	399	1740	65.6	89.9	25.4	60.5	84.5	93.3	43.9	56.7	90	149.3	47	94.5	0.0348	0.0384	0.0617	0.0797	0.009	0.015	0.2096	0.4213	0.0343	0.0065	0.0408	0.4	0.1469	0.3149	0.4618	0.605	1.16
Tb927.11.6090	tatD related deoxyribonuclease, putative	DNA	1005	130	180	125	157	273	178	490	507	118	181	532	960	18.2	19.1	34.2	32.1	30.7	25.2	62.7	47.6	37.1	33.2	62.7	52.1	0.0527	0.0432	0.1142	0.0867	0.0155	0.0139	0.3622	0.301	0.0466	0.0075	0.0541	0.48	0.2135	0.3312	0.5447	0.665	1.11
Tb927.3.1830	TbRM1, DNA recombination and antigenic switching	DNA	1428	275	454	335	474	885	769	752	963	366	544	1202	2735	38.5	48.3	91.6	96.9	99.6	109.1	96.3	90.5	115.2	99.9	141.6	148.5	0.0734	0.0804	0.0617	0.058	0.0207	0.018	0.2877	0.3017	0.0726	0.0097	0.0823	0.37	0.128	0.2943	0.4223	0.71	0.89
Tb927.11.10190	telomerase reverse transcriptase, putative	DNA	3579	642	1184	525	914	2216	1939	891	1387	912	1349	1421	3558	89.9	125.9	143.6	186.9	249.4	275	114	130.3	287.1	247.7	167.4	193.1	0.074	0.0816	0.0417	0.0476	0.0208	0.0179	0.194	0.2238	0.0728	0.0097	0.0825	0.56	0.0956	0.2086	0.3042	0.545	0.8
Tb927.7.830	telomerase-associated protein, putative	DNA	8421	990	2353	1002	1213	6745	5265	1647	2953	1852	2317	2609	4837	138.7	250.3	274	248	759.1	746.7	210.8	277.5	583	425.5	307.4	262.6	0.1249	0.1229	0.0488	0.0642	0.0234	0.0171	0.2255	0.1927	0.115	0.0097	0.1247	0.84	0.1254	0.2089	0.3343	0.745	0.44
Tb927.10.12850	ttaggg binding factor, telomer maintenance	DNA	1149	5079	13513	3539	8865	4333	2903	8762	14678	2093	4332	10309	22000	711.6	1437.4	967.8	1812.7	487.7	411.7	1121.5	1379.3	658.8	795.5	1214.6	1194.3	0.0145	0.0123	0.0487	0.0599	0.0048	0.0058	0.1673	0.1645	0.0125	0.0027	0.0152	0.15	0.1141	0.1657	0.2798	0.575	0.67
Tb927.2.5750	tyrosyl-DNA Phosphodiesterase (Tdp1), putative	DNA	1662	930	1361	442	962	1153	1215	652	1435	645	1578	1500	3650	130.3	144.8	120.9	196.7	129.8	172.3	83.5	134.8	203	289.8	176.7	198.1	0.0302	0.0401	0.0318	0.0513	0.0115	0.0164	0.2131	0.2389	0.0331	0.0076	0.0407	0.56	0.0898	0.2257	0.3155	0.565	0.53
Tb927.10.13970	uracil-DNA glycosylase, putative	DNA	894	1644	870	167	251	470	441	467	463	541	908	624	1310	230.3	92.5	45.7	51.3	52.9	62.5	59.8	43.5	170.3	166.7	73.5	71.1	0.0105	0.0124	0.0745	0.0542	0.0082	0.0081	0.2902	0.2807	0.0116	0.0045	0.0161	0.54	0.1344	0.2851	0.4195	0.63	0.48
Tb927.6.4650	UV excision repair RAD23 protein, putative	DNA	1071	1238	1979	232	552	1389	1032	298	780	560	689	575	1916	173.4	210.5	63.4	112.9	156.3	146.4	38.1	73.3	176.3	126.5	67.7	104	0.0261	0.0244	0.0261	0.0502	0.0072	0.0051	0.1471	0.2259	0.0241	0.003	0.0271	0.77	0.0831	0.1862	0.2693	0.785	0.56
Tb927.5.4320	zinc finger protein family member, putative (FIP1)	DNA	843	696	1203	158	328	576	449	321	734	248	515	665	1803	97.5	128	43.2	67.1	64.8	63.7	41.1	69	78.1	94.6	78.4	97.9	0.0184	0.0181	0.045	0.0756	0.0054	0.0065	0.2722	0.3399	0.0173	0.0031	0.0204	0.66	0.1311	0.3056	0.4367	0.665	0.6
Tb927.9.11870	zinc finger protein, putative,predicted zinc finger protein, MIZ	DNA	858	282	799	132	418	436	371	628	1314	149	354	964	2381	39.5	85	36.1	85.5	49.1	52.6	80.4	123.5	46.9	65	113.6	129.3	0.0252	0.027	0.0799	0.1227	0.0059	0.0081	0.3578	0.4073	0.0239	0.0036	0.0275	0.55	0.2133	0.382	0.5953	0.78	0.56
Tb927.9.10580	3-demethylubiquinone-9 3-methyltransferase, putative	Enzyme	867	919	851	420	508	295	394	705	1010	290	810	1533	2765	128.7	90.5	114.9	103.9	33.2	55.9	90.2	94.9	91.3	148.7	180.6	150.1	0.0097	0.0163	0.0498	0.0524	0.0065	0.0106	0.3161	0.2627	0.0125	0.0048	0.0173	0.6	0.1116	0.2891	0.4007	0.8	0.55
Tb927.11.4940	AAA ATPase, putative	Enzyme	1572	507	947	125	334	856	602	636	1032	385	657	605	2141	71	100.7	34.2	68.3	96.3	85.4	81.4	97	121.2	120.7	71.3	116.2	0.0359	0.0318	0.0959	0.1143	0.011	0.011	0.2664	0.4342	0.0321	0.0056	0.0377	0.57	0.2195	0.3497	0.5692	0.66	1.44
Tb927.11.6350	AAA ATPase, putative	Enzyme	3816	1487	2912	1435	1595	3426	3064	2033	2754	980	1068	2794	4353	208.3	309.8	392.4	326.1	385.6	434.5	260.2	258.8	308.5	196.1	329.2	236.3	0.0476	0.0537	0.0437	0.0435	0.0093	0.0059	0.1755	0.126	0.0472	0.0036	0.0508	0.72	0.0954	0.1506	0.246	0.615	0.73
Tb927.11.13360	AAA ATPase, putative	Enzyme	3846	750	2008	473	750	3674	3753	778	1351	957	1235	1363	2244	105.1	213.6	129.3	153.4	413.5	532.2	99.6	127	301.2	226.8	160.6	121.8	0.083	0.1069	0.0426	0.0543	0.0147	0.0111	0.2176	0.165	0.0862	0.0062	0.0924	0.77	0.1051	0.1911	0.2962	0.655	0.67
Tb927.3.1440	AAA ATPase, putative,Spastin, putative	Enzyme	2445	402	1193	251	396	2221	1816	952	1491	407	550	733	1418	56.3	126.9	68.6	81	250	257.5	121.8	140.1	128.1	101	86.4	77	0.0873	0.09	0.0984	0.1131	0.0109	0.0086	0.2212	0.1971	0.081	0.0047	0.0857	0.51	0.2281	0.2089	0.437	0.53	0.97
Tb927.6.3050	aldehyde dehydrogenase family, putative	Enzyme	1632	658	1756	590	1356	1166	863	2749	3886	487	1157	4509	10313	92.2	186.8	161.3	277.3	131.2	122.4	351.9	365.2	153.3	212.5	531.3	559.8	0.0301	0.0281	0.0969	0.1006	0.0086	0.0119	0.4639	0.4888	0.0269	0.0053	0.0322	0.69	0.2059	0.4758	0.6817	0.79	0.84
Tb927.6.4210	aldehyde dehydrogenase, putative (ALDH)	Enzyme	1788	1464	2988	763	1114	2348	1434	1481	2683	839	1288	2549	5617	205.1	317.8	208.6	227.8	264.3	203.4	189.6	252.1	264.1	236.5	300.3	304.9	0.0323	0.0249	0.0525	0.0698	0.0079	0.0071	0.2636	0.2676	0.0272	0.0037	0.0309	0.74	0.134	0.2652	0.3992	0.78	0.8
Tb927.2.5180	aldo-keto reductase, putative	Enzyme	1020	492	778	109	238	720	515	317	641	184	370	297	1023	68.9	82.8	29.8	48.7	81	73	40.6	60.2	57.9	67.9	35	55.5	0.0342	0.0308	0.0625	0.0926	0.006	0.007	0.1708	0.2708	0.0311	0.0034	0.0345	0.48	0.1668	0.2204	0.3872	0.645	0.49
Tb927.11.5360	aldo/keto reductase, putative	Enzyme	939	392	695	192	380	712	565	887	1211	280	845	1545	2952	54.9	73.9	52.5	77.7	80.1	80.1	113.5	113.8	88.1	155.2	182	160.2	0.0398	0.0398	0.1053	0.1056	0.0107	0.0188	0.5354	0.4712	0.0376	0.0081	0.0457	0.52	0.2215	0.5027	0.7242	0.665	0.57
Tb927.9.3970	alpha/beta-hydrolase-like protein	Enzyme	615	395	459	87	140	507	482	209	230	317	444	296	776	55.3	48.8	23.8	28.6	57.1	68.4	26.8	21.6	99.8	81.5	34.9	42.1	0.0351	0.0421	0.0618	0.0498	0.015	0.0122	0.2551	0.3077	0.0371	0.007	0.0441	0.57	0.1168	0.281	0.3978	0.445	0.34
Tb927.11.8460	amastin-like protein	Enzyme	1371	2359	957	883	1510	668	681	732	1312	266	580	777	2451	330.5	101.8	241.5	308.8	75.2	96.6	93.7	123.3	83.7	106.5	91.5	133.1	0.0111	0.0143	0.0206	0.0271	0.003	0.0038	0.0637	0.0926	0.013	0.002	0.015	0.39	0.0516	0.078	0.1296	0.45	0.91
Tb927.7.5080	ATP-NAD kinase-like protein	Enzyme	2172	311	602	172	271	858	800	131	231	403	538	319	1184	43.6	64	47	55.4	96.6	113.5	16.8	21.7	126.9	98.8	37.6	64.3	0.0575	0.0675	0.0198	0.0256	0.0184	0.0143	0.1406	0.2405	0.0581	0.008	0.0661	0.6	0.0494	0.1903	0.2397	0.53	0.73
Tb927.11.9160	ATPase-like protein, putative	Enzyme	1368	189	282	71	145	510	411	437	395	201	548	419	866	26.5	30	19.4	29.6	57.4	58.3	55.9	37.1	63.3	100.6	49.4	47	0.065	0.066	0.1378	0.0915	0.0175	0.0278	0.3861	0.3674	0.0626	0.0124	0.075	#N/A	0.2327	0.3763	0.609	#N/A	#N/A
Tb927.10.8070	ATPase, putative	Enzyme	1479	352	777	124	294	932	701	632	936	273	431	382	1212	49.3	82.7	33.9	60.1	104.9	99.4	80.9	88	85.9	79.1	45	65.8	0.0509	0.0482	0.104	0.1131	0.0102	0.0093	0.1834	0.2681	0.0463	0.0049	0.0512	0.34	0.2266	0.2254	0.452	0.625	0.95
Tb927.11.960	ATPase, putative,cell division control protein 48 homolog, putative	Enzyme	1974	746	969	314	438	1227	1082	811	1328	634	804	1009	2606	104.5	103.1	85.9	89.6	138.1	153.4	103.8	124.8	199.6	147.6	118.9	141.5	0.0426	0.0473	0.0714	0.0859	0.015	0.0111	0.2595	0.3088	0.0431	0.0065	0.0496	0.49	0.1718	0.2837	0.4555	0.585	0.6
Tb927.11.8730	ATPase, putative,S. cerevisiae cell division control protein 48 homolog, putative	Enzyme	1959	1149	932	455	734	1039	542	949	1244	752	747	1721	4250	161	99.1	124.4	150.1	116.9	76.9	121.5	116.9	236.7	137.2	202.8	230.7	0.0288	0.0189	0.0535	0.0514	0.0142	0.0082	0.283	0.3219	0.0243	0.0056	0.0299	0.54	0.1114	0.302	0.4134	0.585	0.71
Tb927.8.6420	beta-ketoacyl-ACP reductase 2	Enzyme	1497	652	1146	213	547	778	667	1358	1616	375	726	1371	3413	91.3	121.9	58.2	111.8	87.6	94.6	173.8	151.9	118	133.3	161.5	185.3	0.0263	0.0284	0.1235	0.1079	0.0086	0.0098	0.3639	0.4175	0.0257	0.0048	0.0305	0.5	0.2364	0.3901	0.6265	0.645	1.21
Tb927.11.10060	Biotin--acetyl-CoA-carboxylase ligase, putative,biotin--protein ligase, putative	Enzyme	744	4445	3318	229	363	733	490	297	634	471	650	451	1307	622.7	352.9	62.6	74.2	82.5	69.5	38	59.6	148.3	119.4	53.1	70.9	0.0054	0.0046	0.0336	0.0526	0.0024	0.0019	0.1487	0.1985	0.005	0.0011	0.0061	0.86	0.095	0.1733	0.2683	0.77	0.87
Tb927.11.8260	carbonic anhydrase-like protein	Enzyme	1269	558	932	321	399	892	651	523	703	313	359	990	2209	78.2	99.1	87.8	81.6	100.4	92.3	66.9	66.1	98.5	65.9	116.6	119.9	0.0362	0.0333	0.0477	0.0471	0.0087	0.0058	0.2636	0.2711	0.0331	0.0035	0.0366	0.59	0.1028	0.267	0.3698	0.745	1.3
Tb927.8.3860	CIA1 Cytosolic iron-sulphur cluster biogenesis	Enzyme	1275	327	426	110	188	237	177	339	370	61	189	437	712	45.8	45.3	30.1	38.4	26.7	25.1	43.4	34.8	19.2	34.7	51.5	38.7	0.0188	0.0176	0.0765	0.0614	0.0033	0.0059	0.2879	0.2164	0.0176	0.0026	0.0202	0.56	0.1437	0.2519	0.3956	0.58	0.65
Tb927.6.2200	Class 1 glutamine amido-transferase domain, or protease	Enzyme	594	4866	3121	433	785	751	667	395	980	572	1005	1038	2953	681.7	332	118.4	160.5	84.5	94.6	50.6	92.1	180.1	184.6	122.3	160.3	0.0053	0.006	0.0219	0.0399	0.0028	0.0028	0.1679	0.2201	0.0057	0.0015	0.0072	0.8	0.0682	0.1938	0.262	0.77	0.79
Tb927.6.3280	cyclosome subunit 1, putative	Enzyme	5514	576	2004	825	1540	4547	4031	7096	7975	1288	2368	5020	11745	80.7	213.2	225.6	314.9	511.7	571.7	908.2	749.4	405.4	434.9	591.5	637.6	0.1114	0.1245	0.203	0.1675	0.0215	0.0231	0.4191	0.4518	0.1064	0.0111	0.1175	0.69	0.3849	0.4349	0.8198	0.64	0.38
Tb927.7.5680	deoxyribose-phosphate aldolase, putative	Enzyme	843	1219	1176	695	870	648	497	1126	1593	360	865	1960	3597	170.8	125.1	190.1	177.9	72.9	70.5	144.1	149.7	113.3	158.8	230.9	195.3	0.0158	0.0152	0.0473	0.0491	0.006	0.0084	0.2403	0.2033	0.0153	0.004	0.0193	0.56	0.1049	0.2215	0.3264	0.705	0.71
Tb927.6.710	dephospho-CoA kinase, putative	Enzyme	726	353	699	109	227	553	461	438	487	195	489	383	876	49.5	74.4	29.8	46.4	62.2	65.4	56.1	45.8	61.4	89.8	45.1	47.6	0.0321	0.0338	0.0889	0.0726	0.0077	0.0113	0.2267	0.2392	0.0308	0.0051	0.0359	0.39	0.1663	0.2327	0.399	0.625	0.81
Tb927.8.7380	dihydrolipoamide dehydrogenase, point mutation,acetoin dehydrogenase e3 component, putative	Enzyme	1641	369	796	243	380	1189	1042	349	557	241	421	603	1247	51.7	84.7	66.5	77.7	133.8	147.8	44.7	52.3	75.9	77.3	71	67.7	0.0628	0.0693	0.0374	0.0438	0.0087	0.0088	0.1886	0.1798	0.0613	0.0044	0.0657	0.41	0.0878	0.184	0.2718	0.595	1.85
Tb927.4.5040	dihydrolipoamide dehydrogenase, putative	Enzyme	1818	608	1416	212	437	1380	1155	644	1139	413	609	558	1489	85.2	150.6	58	89.4	155.3	163.8	82.4	107	130	111.8	65.7	80.8	0.0422	0.0445	0.0675	0.0877	0.0086	0.0074	0.1707	0.2099	0.0401	0.0039	0.044	0.43	0.1659	0.1901	0.356	0.62	1.07
Tb927.3.4390	dihydrolipoamide dehydrogenase, putative (GCVL-1)	Enzyme	1518	540	940	63	78	865	642	312	318	529	857	292	634	75.7	100	17.2	15.9	97.4	91	39.9	29.9	166.5	157.4	34.4	34.4	0.0355	0.0331	0.1456	0.1091	0.0148	0.014	0.398	0.398	0.0326	0.0073	0.0399	0.48	0.2699	0.3975	0.6674	0.52	0.52
Tb927.8.5630	dihydroorotase, putative	Enzyme	1173	433	674	235	444	663	492	439	776	328	510	698	1783	60.7	71.7	64.3	90.8	74.6	69.8	56.2	72.9	103.2	93.7	82.2	96.8	0.0361	0.0337	0.0438	0.0568	0.0122	0.011	0.203	0.239	0.0334	0.0059	0.0393	0.7	0.1081	0.2207	0.3288	0.8	0.33
Tb927.5.3830	dihydroorotate dehydrogenase (fumarate), putative	Enzyme	942	1966	1082	556	777	634	389	947	1583	437	779	2507	3604	275.4	115.1	152	158.9	71.4	55.2	121.2	148.8	137.6	143.1	295.4	195.6	0.0117	0.009	0.0471	0.0578	0.0055	0.0057	0.3639	0.241	0.0107	0.0031	0.0138	0.73	0.1146	0.3021	0.4167	0.81	1.17
Tb927.3.4340	diphthamide synthesis protein, putative	Enzyme	1074	691	713	67	152	551	429	481	574	251	550	214	549	96.8	75.8	18.3	31.1	62	60.8	61.6	53.9	79	101	25.2	29.8	0.023	0.0225	0.1506	0.1318	0.0071	0.0091	0.1954	0.231	0.0223	0.0045	0.0268	0.5	0.291	0.2129	0.5039	0.525	0.28
Tb927.4.4650	diphthine synthase, putative	Enzyme	810	1082	777	66	129	341	335	182	281	103	256	156	494	151.6	82.7	18	26.4	38.4	47.5	23.3	26.4	32.4	47	18.4	26.8	0.0105	0.013	0.0634	0.0718	0.0022	0.0031	0.1587	0.2312	0.0116	0.0015	0.0131	0.65	0.1434	0.1946	0.338	0.57	0.48
Tb927.6.2540	DREV methyltransferase, putative, Zinc finger domains	Enzyme	960	2296	1169	1519	1269	695	573	1622	2453	801	1570	3931	6095	321.7	124.3	415.4	259.5	78.2	81.3	207.6	230.5	252.1	288.3	463.2	330.9	0.0112	0.0117	0.0372	0.0413	0.0088	0.0101	0.2629	0.1878	0.0117	0.0053	0.017	0.4	0.0883	0.2251	0.3134	0.72	0.9
Tb927.2.4930	esterase, putative	Enzyme	738	448	898	53	148	499	360	118	278	329	538	218	848	62.8	95.5	14.5	30.3	56.2	51.1	15.1	26.1	103.6	98.8	25.7	46	0.0227	0.0207	0.0407	0.0704	0.0102	0.0097	0.2197	0.3933	0.0204	0.005	0.0254	0.69	0.119	0.306	0.425	0.785	0.94
Tb927.6.3320	ferric reductase transmembrane protein, putative	Enzyme	720	458	393	110	206	524	539	731	721	339	753	525	1427	64.2	41.8	30.1	42.1	59	76.4	93.6	67.8	106.7	138.3	61.9	77.5	0.0356	0.0461	0.1566	0.1134	0.0157	0.0204	0.3284	0.4111	0.04	0.01	0.05	0.43	0.2775	0.3692	0.6467	0.665	1.08
Tb927.11.4430	ferric reductase, putative,ferric reductase transmembrane component, putative	Enzyme	2340	855	1517	61	128	2498	2248	194	332	1898	4195	349	965	119.8	161.4	16.7	26.2	281.1	318.8	24.8	31.2	597.4	770.4	41.1	52.4	0.064	0.0726	0.0698	0.0879	0.0331	0.0427	0.3669	0.4678	0.064	0.02	0.084	0.56	0.1681	0.4168	0.5849	0.48	#N/A
Tb927.2.5060	GTP binding protein, putative	Enzyme	1185	4739	3075	1688	1823	1089	844	1444	2325	625	1614	4467	5477	663.9	327.1	461.6	372.8	122.6	119.7	184.8	218.5	196.7	296.4	526.3	297.3	0.0079	0.0077	0.0268	0.0316	0.0031	0.0047	0.2416	0.1365	0.0079	0.0022	0.0101	0.78	0.0648	0.1888	0.2536	0.765	0.48
Tb927.7.580	GTP-binding protein, putative	Enzyme	2049	171	857	108	284	1341	1167	1014	1754	221	331	516	1472	24	91.2	29.5	58.1	150.9	165.5	129.8	164.8	69.6	60.8	60.8	79.9	0.0838	0.0919	0.179	0.2273	0.0094	0.0082	0.2658	0.3493	0.0781	0.0042	0.0823	0.71	0.4265	0.3071	0.7336	0.745	0.85
Tb927.5.4310	GTP-binding protein, putative	Enzyme	2445	503	1000	201	474	1355	841	812	1708	333	394	559	1752	70.5	106.4	55	96.9	152.5	119.3	103.9	160.5	104.8	72.4	65.9	95.1	0.0552	0.0432	0.0826	0.1276	0.0092	0.0064	0.1662	0.2398	0.0468	0.0038	0.0506	0.68	0.2255	0.2027	0.4282	0.7	0.7
Tb927.10.7430	GTP-binding protein, putative	Enzyme	1419	565	967	253	268	1024	914	321	551	248	497	985	1650	79.2	102.9	69.2	54.8	115.2	129.6	41.1	51.8	78.1	91.3	116.1	89.6	0.0405	0.0455	0.04	0.0505	0.0067	0.0078	0.3586	0.2767	0.0405	0.0038	0.0443	0.48	0.1011	0.3173	0.4184	0.665	0.7
Tb927.4.2190	GTP-binding protein, putative	Enzyme	1776	567	689	109	213	1239	1016	257	404	468	602	270	817	79.4	73.3	29.8	43.6	139.4	144.1	32.9	38	147.3	110.6	31.8	44.4	0.0584	0.0604	0.0541	0.0625	0.015	0.0113	0.1659	0.2317	0.0575	0.0066	0.0641	0.59	0.124	0.1985	0.3225	0.595	0.63
Tb927.7.7450	GTP-binding protein, putative	Enzyme	1806	471	1154	60	184	1132	1103	166	374	184	405	232	735	66	122.8	16.4	37.6	127.4	156.4	21.2	35.1	57.9	74.4	27.3	39.9	0.0432	0.053	0.0474	0.0785	0.0048	0.0061	0.1936	0.283	0.044	0.0028	0.0468	0.59	0.1337	0.2379	0.3716	0.5	0.36
Tb927.11.7370	haloacid dehalogenase hydrolase, putative	Enzyme	939	377	622	119	299	577	504	276	463	253	806	495	1620	52.8	66.2	32.5	61.1	64.9	71.5	35.3	43.5	79.6	148	58.3	87.9	0.0349	0.0385	0.0456	0.0561	0.0104	0.0194	0.2386	0.3597	0.0346	0.0083	0.0429	0.54	0.1068	0.2986	0.4054	0.65	0.85
Tb927.11.8440	haloacid dehalogenase-like hydrolase, putative	Enzyme	864	236	295	149	216	695	685	402	559	424	1511	1178	2642	33.1	31.4	40.7	44.2	78.2	97.1	51.5	52.5	133.5	277.5	138.8	143.4	0.0776	0.0963	0.0733	0.0747	0.0323	0.0671	0.6262	0.6469	0.0832	0.0284	0.1116	0.46	0.159	0.6357	0.7947	0.615	0.75
Tb927.5.2370	hydrolase, alpha/beta fold family, putative	Enzyme	1206	404	1058	224	577	709	514	824	1462	391	1006	1323	3379	56.6	112.5	61.3	118	79.8	72.9	105.5	137.4	123.1	184.7	155.9	183.4	0.0302	0.0276	0.0711	0.0926	0.0114	0.017	0.333	0.3918	0.0268	0.0075	0.0343	0.52	0.1724	0.3619	0.5343	0.68	1.2
Tb927.5.2380	hydrolase, alpha/beta fold family, putative	Enzyme	939	1629	1351	404	690	571	387	735	1244	344	804	1482	3291	228.2	143.7	110.5	141.1	64.3	54.9	94.1	116.9	108.3	147.6	174.6	178.6	0.0111	0.0094	0.0452	0.0561	0.0045	0.0062	0.2658	0.2719	0.0103	0.003	0.0133	0.8	0.1093	0.2685	0.3778	0.79	0.56
Tb927.10.7230	hypothetical protein, conserved, 7 nucleoside diphostate kinase domains	Enzyme	7566	1326	4205	692	1176	6420	4845	4053	7558	1598	1754	2187	5448	185.8	447.3	189.2	240.5	722.5	687.1	518.8	710.2	503	322.1	257.7	295.7	0.073	0.0695	0.1458	0.1997	0.0124	0.0079	0.2297	0.2636	0.0652	0.0047	0.0699	0.89	0.3754	0.2463	0.6217	0.805	0.48
Tb927.3.4420	hypothetical protein, conserved, alpha/beta hydrolase domain	Enzyme	1332	304	588	132	167	875	697	500	611	192	319	304	511	42.6	62.5	36.1	34.1	98.5	98.8	64	57.4	60.4	58.6	35.8	27.7	0.06	0.0602	0.1101	0.0988	0.009	0.0087	0.1953	0.1511	0.0564	0.0045	0.0609	0.52	0.2244	0.173	0.3974	0.625	0.72
Tb927.4.2240	hypothetical protein, conserved, D-aminoacid aminotransferase domain, used for synthesis of D-glutamic acid and D-alanine	Enzyme	1173	2300	2729	245	546	1239	884	684	1293	681	1287	844	2796	322.2	290.3	67	111.6	139.4	125.4	87.5	121.5	214.4	236.3	99.4	151.8	0.0146	0.0131	0.0592	0.0822	0.0055	0.006	0.2132	0.3255	0.0135	0.0031	0.0166	0.74	0.151	0.2689	0.4199	0.69	0.66
Tb927.11.7390	hypothetical protein, conserved, extremely weak but blast-back positive match to yeast PDH1 which may participate in conversion of 2-methylcitrate to 2-methylisocitrate	Enzyme	888	808	1212	108	265	669	553	267	469	366	1096	628	1693	113.2	128.9	29.5	54.2	75.3	78.4	34.2	44.1	115.2	201.3	74	91.9	0.0199	0.0207	0.0494	0.0636	0.0074	0.013	0.3386	0.4205	0.0194	0.0056	0.025	0.63	0.1192	0.379	0.4982	0.78	1.33
Tb927.7.5210	hypothetical protein, conserved, phosphatase domain and DUF	Enzyme	2697	976	2481	398	646	2659	2780	724	1176	1121	1382	1015	2762	136.7	263.9	108.8	132.1	299.3	394.2	92.7	110.5	352.9	253.8	119.6	149.9	0.0478	0.063	0.0465	0.0554	0.0137	0.0099	0.1901	0.2383	0.0503	0.0056	0.0559	0.78	0.1099	0.2139	0.3238	0.6	0.47
Tb927.7.5550	hypothetical protein, conserved, TLD domain	Enzyme	1095	1119	1342	508	899	1259	1050	1388	1902	750	1703	1863	3715	156.8	142.8	138.9	183.8	141.7	148.9	177.7	178.7	236.1	312.7	219.5	201.7	0.0303	0.0318	0.0665	0.0669	0.0123	0.0163	0.2605	0.2394	0.03	0.0078	0.0378	0.29	0.1412	0.2496	0.3908	0.755	1.8
Tb927.5.1030	Iron-sulfur assembly protein 2 (Isa2)	Enzyme	522	118	327	58	92	320	254	232	368	64	116	201	533	16.5	34.8	15.9	18.8	36	36	29.7	34.6	20.1	21.3	23.7	28.9	0.0449	0.0449	0.1034	0.1205	0.0061	0.0065	0.2616	0.319	0.0413	0.0032	0.0445	0.62	0.2416	0.2899	0.5315	0.755	0.37
Tb927.4.2460	kinatase, putative	Enzyme	3861	327	1014	370	763	3100	2455	2563	3352	851	1128	1407	3855	45.8	107.9	101.2	156	348.9	348.2	328	315	267.9	207.1	165.8	209.3	0.1453	0.145	0.1541	0.1479	0.0272	0.021	0.2469	0.3117	0.1326	0.0115	0.1441	#N/A	0.3153	0.2789	0.5942	#N/A	0.34
Tb927.5.2650	L-galactonolactone oxidase (GAL/ALO)	Enzyme	1563	176	507	154	342	636	458	1120	1256	267	545	1002	2751	24.7	53.9	42.1	69.9	71.6	65	143.4	118	84	100.1	118.1	149.3	0.0583	0.0529	0.1547	0.1273	0.0167	0.0199	0.4039	0.5106	0.0513	0.0093	0.0606	0.65	0.2893	0.4565	0.7458	0.67	0.36
Tb927.5.4460	major vault protein, putative (MVP)	Enzyme	2517	189	474	91	153	619	474	214	450	137	217	132	495	26.5	50.4	24.9	31.3	69.7	67.2	27.4	42.3	43.1	39.9	15.6	26.9	0.058	0.0559	0.0589	0.0909	0.0087	0.0081	0.1063	0.1833	0.0528	0.0042	0.057	0.69	0.1644	0.1446	0.309	0.64	1.33
Tb927.10.1990	major vault protein, putative (MVP)	Enzyme	2592	736	1692	260	524	2546	2276	872	1417	650	837	638	1610	103.1	180	71.1	107.1	286.5	322.8	111.6	133.2	204.6	153.7	75.2	87.4	0.0648	0.073	0.0757	0.0903	0.0113	0.0085	0.1616	0.1878	0.0636	0.0048	0.0684	0.69	0.1763	0.1745	0.3508	0.52	0.72
Tb927.10.6310	major vault protein, putative (MVP)	Enzyme	2589	504	873	121	149	977	736	286	435	229	356	283	699	70.6	92.9	33.1	30.5	110	104.4	36.6	40.9	72.1	65.4	33.3	37.9	0.0431	0.0409	0.0695	0.0777	0.0069	0.0062	0.2005	0.2282	0.0398	0.0033	0.0431	0.71	0.1613	0.2141	0.3754	0.685	0.71
Tb927.8.1440	maoC-like dehydratase, putative	Enzyme	489	268	441	54	117	253	202	82	207	74	180	166	378	37.5	46.9	14.8	23.9	28.5	28.6	10.5	19.5	23.3	33.1	19.6	20.5	0.0216	0.0217	0.0328	0.0609	0.0043	0.0061	0.194	0.2029	0.0205	0.0028	0.0233	0.75	0.1021	0.1982	0.3003	0.72	0.62
Tb927.10.6680	member of the NOL1/NOP2/sun family (S-adenosyl methionine methyltransferases)	Enzyme	2223	350	807	404	463	1678	1080	559	903	542	665	1335	2759	49	85.8	110.5	94.7	188.9	153.2	71.5	84.9	170.6	122.1	157.3	149.8	0.0897	0.0727	0.0421	0.05	0.0197	0.0141	0.2936	0.2796	0.0763	0.0081	0.0844	0.65	0.1019	0.2862	0.3881	0.56	0.75
Tb927.8.2650	metallo-beta-lactamase-like protein, putative	Enzyme	1062	952	1237	196	397	636	531	691	910	226	606	656	1788	133.4	131.6	53.6	81.2	71.6	75.3	88.4	85.5	71.1	111.3	77.3	97.1	0.0173	0.0182	0.0792	0.0766	0.0042	0.0066	0.2196	0.2759	0.0171	0.003	0.0201	0.47	0.1631	0.2474	0.4105	0.545	0.57
Tb927.1.1050	Metallo-dependent phosphatase-like domain-containing protein	Enzyme	3357	632	896	261	361	1380	1234	405	696	610	1024	743	2188	88.5	95.3	71.4	73.8	155.3	175	51.8	65.4	192	188	87.5	118.8	0.0541	0.0609	0.0431	0.0544	0.0163	0.016	0.2308	0.3134	0.0547	0.0083	0.063	0.66	0.1069	0.2717	0.3786	0.565	0.75
Tb927.11.10990	Methylthioribosephosphate isomerase (was annotated as EIF2B subunit)	Enzyme	1161	465	774	147	176	825	614	685	617	271	410	517	684	65.1	82.3	40.2	36	92.9	87.1	87.7	58	85.3	75.3	60.9	37.1	0.0403	0.0378	0.139	0.0919	0.009	0.008	0.3061	0.1865	0.0372	0.0043	0.0415	0.72	0.2435	0.246	0.4895	0.62	0.67
Tb927.5.490	methyltransferase, putative	Enzyme	2778	237	535	131	208	1027	875	534	903	272	333	248	717	33.2	56.9	35.8	42.5	115.6	124.1	68.3	84.9	85.6	61.2	29.2	38.9	0.0821	0.0882	0.1054	0.131	0.0148	0.0106	0.1428	0.1903	0.0788	0.0061	0.0849	0.78	0.256	0.1663	0.4223	0.745	0.42
Tb927.5.1460	Mo/Co carrier or lysine decarboxylase	Enzyme	981	434	795	712	1485	594	370	1851	2234	221	409	2087	3610	60.8	84.6	194.7	303.6	66.9	52.5	236.9	209.9	69.6	75.1	245.9	196	0.0294	0.0231	0.0574	0.0509	0.0075	0.0081	0.189	0.1506	0.0251	0.004	0.0291	0.67	0.1123	0.1696	0.2819	0.825	1.02
Tb927.11.11920	molybdenum cofactor biosynthesis protein, putative	Enzyme	2328	370	853	165	288	1423	1288	601	776	288	333	518	978	51.8	90.7	45.1	58.9	160.2	182.7	76.9	72.9	90.7	61.2	61	53.1	0.0719	0.0821	0.0893	0.0847	0.0099	0.0067	0.2246	0.1956	0.0709	0.004	0.0749	0.57	0.1836	0.2098	0.3934	0.58	0.45
Tb927.11.2330	molybdopterin synthase sulphurylase protein, putative	Enzyme	1518	525	1070	125	338	1016	895	943	1137	419	822	612	1823	73.6	113.8	34.2	69.1	114.3	126.9	120.7	106.8	131.9	151	72.1	99	0.039	0.0433	0.1411	0.1249	0.011	0.0126	0.2673	0.3671	0.0383	0.0061	0.0444	0.58	0.2713	0.3167	0.588	0.615	1.6
Tb927.9.1400	Monooxygenase, putative	Enzyme	1371	1126	985	118	342	794	729	617	1116	293	820	545	2132	157.7	104.8	32.3	69.9	89.4	103.4	79	104.9	92.2	150.6	64.2	115.7	0.0218	0.0252	0.0934	0.124	0.0055	0.0089	0.2406	0.4336	0.0231	0.0041	0.0272	0.53	0.2276	0.3365	0.5641	0.63	0.54
Tb927.3.610	N-acetyltransferase complex ARD1 subunit, putative	Enzyme	561	765	333	429	603	407	354	341	735	343	957	970	2376	107.2	35.4	117.3	123.3	45.8	50.2	43.6	69.1	108	175.7	114.3	129	0.0206	0.0225	0.0219	0.0347	0.0118	0.0192	0.1819	0.2053	0.0222	0.0092	0.0314	#N/A	0.063	0.1934	0.2564	#N/A	#N/A
Tb927.11.4530	N-acetyltransferase subunit ARD1 (ARD1)	Enzyme	720	820	718	101	194	501	386	141	316	239	287	261	614	114.9	76.4	27.6	39.7	56.4	54.7	18	29.7	75.2	52.7	30.8	33.3	0.0189	0.0183	0.0323	0.0533	0.0061	0.0043	0.1753	0.1895	0.0185	0.0027	0.0212	0.67	0.0936	0.1821	0.2757	0.66	0.88
Tb927.10.5670	N-acetyltransferase subunit Nat1, putative (NAT1)	Enzyme	2136	389	972	109	239	1405	1111	676	900	237	476	724	2132	54.5	103.4	29.8	48.9	158.1	157.6	86.5	84.6	74.6	87.4	85.3	115.7	0.0641	0.0639	0.1328	0.1299	0.0074	0.0086	0.4151	0.5631	0.0592	0.0041	0.0633	0.8	0.2735	0.4884	0.7619	0.565	0.63
Tb927.9.3360	N-acetyltransferase, putative	Enzyme	1071	642	859	74	138	603	518	142	262	325	662	284	620	89.9	91.4	20.2	28.2	67.9	73.5	18.2	24.6	102.3	121.6	33.5	33.7	0.024	0.0259	0.0454	0.0614	0.0088	0.0105	0.2651	0.2667	0.0239	0.0051	0.029	0.52	0.1151	0.2655	0.3806	0.605	0.75
Tb927.7.2360	N-acetyltransferase, putative	Enzyme	927	893	1833	215	503	1053	735	673	1219	239	590	889	3043	125.1	195	58.8	102.9	118.5	104.2	86.1	114.5	75.2	108.3	104.7	165.2	0.0237	0.0208	0.0643	0.0855	0.0037	0.0053	0.248	0.3913	0.021	0.0024	0.0234	0.84	0.1592	0.3191	0.4783	0.85	0.61
Tb927.7.2530	N-acetyltransferase, putative	Enzyme	927	248	475	117	201	392	344	387	623	230	432	502	1454	34.7	50.5	32	41.1	44.1	48.8	49.5	58.5	72.4	79.3	59.1	78.9	0.0331	0.0367	0.0818	0.0967	0.0133	0.0145	0.3096	0.4134	0.0326	0.0071	0.0397	0.44	0.1918	0.361	0.5528	0.65	0.56
Tb927.10.3150	N-acetyltransferase, putative	Enzyme	618	515	512	70	156	379	231	309	390	121	303	262	553	72.2	54.5	19.1	31.9	42.7	32.8	39.5	36.6	38.1	55.6	30.9	30	0.0216	0.0166	0.0936	0.0867	0.0047	0.0068	0.2321	0.2253	0.019	0.0032	0.0222	0.54	0.1868	0.2284	0.4152	0.54	0.42
Tb927.11.11100	N-acetyltransferase, putative	Enzyme	444	1311	455	55	108	251	255	140	218	139	242	182	462	183.7	48.4	15	22.1	28.2	36.2	17.9	20.5	43.8	44.4	21.4	25.1	0.0078	0.01	0.0583	0.0667	0.0029	0.003	0.2209	0.2591	0.0092	0.0017	0.0109	0.44	0.1327	0.2397	0.3724	0.55	0.25
Tb927.11.14870	NAD synthase, putative	Enzyme	885	714	672	244	485	326	268	744	1165	134	418	1133	2126	100	71.5	66.7	99.2	36.7	38	95.2	109.5	42.2	76.8	133.5	115.4	0.0137	0.0142	0.0693	0.0797	0.0038	0.007	0.3082	0.2664	0.0137	0.0031	0.0168	0.66	0.1582	0.287	0.4452	0.855	0.37
Tb927.4.1950	NADPH--cytochrome p450 reductase, putative (CPR)	Enzyme	1833	694	2127	270	662	1900	1320	892	1785	651	1203	981	3478	97.2	226.3	73.8	135.4	213.8	187.2	114.2	167.7	204.9	220.9	115.6	188.8	0.0423	0.037	0.0659	0.0968	0.0099	0.0107	0.2116	0.3457	0.0365	0.0051	0.0416	0.52	0.1735	0.2782	0.4517	0.605	1.18
Tb927.9.13250	NADPH--cytochrome p450 reductase, putative (CPR)	Enzyme	2073	621	969	485	532	1369	953	1865	1963	491	569	1241	2476	87	103.1	132.6	108.8	154.1	135.2	238.7	184.5	154.6	104.5	146.2	134.4	0.0519	0.0455	0.1194	0.0923	0.0127	0.0086	0.232	0.2132	0.0467	0.0052	0.0519	0.48	0.2273	0.2223	0.4496	0.54	0.83
Tb927.10.10650	NAR1 Cytosolic iron-sulphur cluster biogenesis, hydrogenase large subunit	Enzyme	1428	503	926	159	288	979	757	550	676	473	805	772	1954	70.5	98.5	43.5	58.9	110.2	107.4	70.4	63.5	148.9	147.8	91	106.1	0.0417	0.0407	0.0831	0.0749	0.0137	0.0136	0.3404	0.3968	0.0389	0.007	0.0459	0.52	0.1657	0.3681	0.5338	0.68	1.67
Tb927.10.11590	nicotinate phosphoribosyltransferase, putative	Enzyme	1287	492	700	144	298	944	614	608	924	288	611	770	1692	68.9	74.5	39.4	60.9	106.2	87.1	77.8	86.8	90.7	112.2	90.7	91.8	0.0474	0.0389	0.0937	0.1045	0.0099	0.0122	0.3463	0.3505	0.0418	0.0059	0.0477	0.6	0.2094	0.348	0.5574	0.69	0.78
Tb927.6.2040	nitrate reductase, putative	Enzyme	1185	365	675	254	421	879	709	417	862	474	1024	909	2369	51.1	71.8	69.5	86.1	98.9	100.5	53.4	81	149.2	188	107.1	128.6	0.0515	0.0523	0.0415	0.0629	0.0189	0.0239	0.2636	0.3165	0.0489	0.0112	0.0601	0.35	0.1144	0.2897	0.4041	0.655	0.83
Tb927.7.7230	nitroreductase (NTR)	Enzyme	963	338	511	150	252	582	346	238	462	206	194	384	751	47.4	54.4	41	51.5	65.5	49.1	30.5	43.4	64.8	35.6	45.2	40.8	0.0412	0.0309	0.0398	0.0567	0.0099	0.0055	0.1872	0.1689	0.035	0.0037	0.0387	0.59	0.1052	0.1778	0.283	0.64	0.98
Tb927.7.1930	nucleoside diphosphatase, putative,ectonucleoside triphosphate diphosphohydrolase 5, putative	Enzyme	1332	145	331	155	115	857	684	371	407	1023	982	485	807	20.3	35.2	42.4	23.5	96.5	97	47.5	38.2	322	180.3	57.1	43.8	0.1113	0.1119	0.0871	0.07	0.0905	0.0507	0.3319	0.2546	0.1036	0.0329	0.1365	0.26	0.174	0.2929	0.4669	0.495	#N/A
Tb927.11.13380	nucleoside triphosphate hydrolase, putative	Enzyme	6081	864	2356	863	1258	5489	4825	1334	2184	1373	1648	2209	3414	121	250.6	236	257.2	617.8	684.3	170.7	205.2	432.2	302.6	260.3	185.3	0.1064	0.1179	0.0418	0.0503	0.0181	0.0127	0.2021	0.1439	0.1025	0.0073	0.1098	#N/A	0.1002	0.1728	0.273	#N/A	#N/A
Tb927.10.1690	nucleotide binding protein, putative (NBP 1)	Enzyme	939	1345	867	62	50	395	429	98	165	299	566	137	364	188.4	92.2	17	10.2	44.5	60.8	12.5	15.5	94.1	103.9	16.1	19.8	0.0101	0.0139	0.0555	0.0688	0.0052	0.0058	0.2267	0.2788	0.0119	0.0031	0.015	0.67	0.1418	0.2524	0.3942	0.54	0.38
Tb927.8.1520	NUDIX hydrolase	Enzyme	1179	452	691	285	486	736	515	370	812	549	678	853	2344	63.3	73.5	77.9	99.4	82.8	73	47.4	76.3	172.8	124.5	100.5	127.2	0.0387	0.0342	0.0323	0.052	0.0197	0.0142	0.2171	0.2748	0.035	0.0084	0.0434	0.4	0.0926	0.2456	0.3382	0.575	0.54
Tb927.6.2670	NUDIX hydrolase, conserved, has mRNA decapping activity in vitro	Enzyme	885	412	519	117	305	710	555	1007	1210	319	864	889	2542	57.7	55.2	32	62.4	79.9	78.7	128.9	113.7	100.4	158.7	104.7	138	0.0453	0.0446	0.1649	0.1455	0.0139	0.0219	0.4248	0.5599	0.0435	0.0099	0.0534	0.45	0.3173	0.4916	0.8089	0.62	0.4
Tb927.10.4680	NUDIX hydrolase, conserved,predicted MutT/NUDIX family protein	Enzyme	897	661	701	171	309	467	300	351	544	181	499	537	1338	92.6	74.6	46.8	63.2	52.6	42.5	44.9	51.1	57	91.6	63.3	72.6	0.0201	0.0163	0.0493	0.0561	0.0053	0.0085	0.2204	0.2528	0.018	0.0039	0.0219	0.37	0.1126	0.2363	0.3489	0.355	0.59
Tb927.11.9810	NUDIX hydrolase, homologue of YSA1	Enzyme	741	1466	929	259	428	515	514	248	651	469	1257	786	1597	205.4	98.8	70.8	87.5	58	72.9	31.7	61.2	147.6	230.8	92.6	86.7	0.0122	0.0153	0.0242	0.0467	0.0076	0.0118	0.224	0.2098	0.0137	0.0056	0.0193	0.53	0.079	0.2166	0.2956	0.71	0.48
Tb927.5.4350	NUDIX hydrolase, putative	Enzyme	513	783	644	225	440	424	360	376	584	463	949	885	2023	109.7	68.5	61.5	90	47.7	51.1	48.1	54.9	145.7	174.3	104.3	109.8	0.0171	0.0184	0.0384	0.0438	0.0128	0.0153	0.2637	0.2776	0.0176	0.0077	0.0253	0.68	0.0872	0.2703	0.3575	0.705	2.2
Tb927.11.7770	oxidoreductase-like protein	Enzyme	2580	583	1266	308	795	1643	1110	1234	2253	456	693	1458	4314	81.7	134.7	84.2	162.6	184.9	157.4	157.9	211.7	143.5	127.3	171.8	234.2	0.0547	0.0466	0.0773	0.1036	0.0103	0.0092	0.2666	0.3634	0.0476	0.0048	0.0524	0.58	0.1909	0.3146	0.5055	0.5	0.54
Tb927.10.16040	oxidoreductase-protein, putative	Enzyme	1866	375	740	208	266	1113	845	832	743	622	1153	1239	2102	52.5	78.7	56.9	54.4	125.3	119.8	106.5	69.8	195.8	211.7	146	114.1	0.0611	0.0584	0.1156	0.0758	0.0233	0.0252	0.5024	0.3926	0.0562	0.0124	0.0686	0.58	0.2007	0.447	0.6477	0.585	0.73
Tb927.8.3970	oxidoreductase, putative	Enzyme	1302	373	542	175	246	972	872	932	834	229	259	445	529	52.3	57.7	47.9	50.3	109.4	123.7	119.3	78.4	72.1	47.6	52.4	28.7	0.0637	0.072	0.1468	0.0964	0.0102	0.0068	0.2044	0.1119	0.0645	0.0042	0.0687	0.66	0.2534	0.158	0.4114	0.71	0.83
Tb927.3.4990	oxidoreductase, putative	Enzyme	1020	701	997	104	267	541	353	319	664	327	610	306	968	98.2	106.1	28.4	54.6	60.9	50.1	40.8	62.4	102.9	112	36.1	52.5	0.0191	0.0157	0.0594	0.0908	0.0079	0.0086	0.1666	0.2423	0.0168	0.0043	0.0211	0.59	0.16	0.2041	0.3641	0.69	0.74
Tb927.10.9560	oxidoreductase, putative	Enzyme	1005	667	340	46	36	432	338	179	130	479	875	220	283	93.4	36.2	12.6	7.4	48.6	47.9	22.9	12.2	150.8	160.7	25.9	15.4	0.024	0.0237	0.1383	0.0737	0.0182	0.0193	0.496	0.2949	0.0245	0.0105	0.035	0.5	0.2276	0.3951	0.6227	0.42	0.63
Tb927.11.9560	oxidoreductase, putative	Enzyme	1635	496	806	295	543	1012	894	298	501	616	1168	1237	3987	69.5	85.7	80.7	111	113.9	126.8	38.1	47.1	193.9	214.5	145.7	216.4	0.047	0.0523	0.024	0.0297	0.0195	0.0216	0.2911	0.4323	0.0468	0.0107	0.0575	0.5	0.0576	0.3612	0.4188	0.59	0.6
Tb927.10.8000	P-loop nucleoside triphosphate hydrolase, EF hand domains	Enzyme	3990	606	1973	433	849	3073	2515	1726	3117	522	841	1504	2768	84.9	209.9	118.4	173.6	345.9	356.7	220.9	292.9	164.3	154.4	177.2	150.3	0.0751	0.0774	0.0914	0.1212	0.0087	0.0082	0.2324	0.1971	0.0693	0.0041	0.0734	0.67	0.2282	0.2145	0.4427	0.66	0.81
Tb927.8.7510	p-nitrophenylphosphatase, putative	Enzyme	1170	387	507	356	422	753	632	263	525	300	335	702	1498	54.2	53.9	97.4	86.3	84.7	89.6	33.7	49.3	94.4	61.5	82.7	81.3	0.0501	0.053	0.0222	0.0324	0.0136	0.0089	0.1724	0.1695	0.0496	0.0055	0.0551	0.64	0.0612	0.1707	0.2319	0.635	0.65
Tb927.11.7290	pantothenate kinase subunit, putative	Enzyme	4404	791	2558	287	532	3441	2305	1387	2313	778	819	863	2339	110.8	272.1	78.5	108.8	387.3	326.9	177.5	217.4	244.9	150.4	101.7	127	0.0647	0.0546	0.1145	0.1402	0.01	0.0061	0.208	0.2597	0.0549	0.0037	0.0586	0.75	0.2729	0.2335	0.5064	0.705	0.5
Tb927.11.7420	phosphoadenosine phosphosulfate reductase-like protein	Enzyme	969	624	878	110	223	644	513	288	489	208	567	478	1413	87.4	93.4	30.1	45.6	72.5	72.8	36.9	46	65.5	104.1	56.3	76.7	0.0257	0.0258	0.0589	0.0734	0.0057	0.009	0.2848	0.3881	0.0246	0.004	0.0286	0.63	0.1409	0.3359	0.4768	0.67	0.46
Tb927.9.13380	phosphoinositide-binding protein, putative	Enzyme	1260	518	1149	666	969	1246	782	2114	2678	314	582	2481	6559	72.6	122.2	182.1	198.1	140.2	110.9	270.6	251.7	98.8	106.9	292.3	356.1	0.0461	0.0364	0.086	0.08	0.0079	0.0086	0.2945	0.3587	0.0389	0.0042	0.0431	0.78	0.177	0.3261	0.5031	0.705	0.52
Tb927.6.2940	phosphopantothenoylcysteine decarboxylase, putative (PPCDC)	Enzyme	756	1435	985	284	488	613	512	1265	1687	276	638	1333	3465	201	104.8	77.7	99.8	69	72.6	161.9	158.5	86.9	117.2	157.1	188.1	0.0144	0.0152	0.1102	0.1079	0.0044	0.006	0.339	0.4059	0.0149	0.0029	0.0178	0.6	0.231	0.3719	0.6029	0.75	0.63
Tb927.5.3050	poly(ADP-ribose) polymerase, putative	Enzyme	1722	275	567	274	349	969	634	540	974	160	207	509	1226	38.5	60.3	74.9	71.4	109.1	89.9	69.1	91.5	50.4	38	60	66.6	0.0707	0.0582	0.0571	0.0756	0.008	0.006	0.1571	0.1744	0.0609	0.0034	0.0643	0.53	0.1468	0.1655	0.3123	0.68	1.1
Tb927.6.1580	polynucleotide kinase 3'-phosphatase, putative	Enzyme	1431	362	977	245	447	1310	1100	1589	1783	240	452	923	1752	50.7	103.9	67	91.4	147.4	156	203.4	167.5	75.5	83	108.7	95.1	0.061	0.0646	0.1551	0.1277	0.0076	0.0084	0.2628	0.2299	0.0576	0.004	0.0616	0.56	0.2943	0.2461	0.5404	0.635	0.54
Tb927.11.14520	polypeptide deformylase, putative	Enzyme	783	1381	914	149	377	429	352	435	687	309	725	634	2070	193.5	97.2	40.7	77.1	48.3	49.9	55.7	64.6	97.3	133.1	74.7	112.4	0.0106	0.011	0.0571	0.0662	0.0052	0.0071	0.2429	0.3654	0.0109	0.0035	0.0144	0.61	0.1288	0.3037	0.4325	0.76	0.48
Tb927.9.2320	POMP1 (possible S-Adenosyl methionine methyl transferase (yeast Cgt1 is involved in lipid homeostasis)	Enzyme	1104	478	725	173	238	686	490	588	611	561	1047	964	1659	67	77.1	47.3	48.7	77.2	69.5	75.3	57.4	176.6	192.3	113.6	90.1	0.0343	0.0309	0.0948	0.0722	0.0191	0.0208	0.4532	0.3595	0.0313	0.0104	0.0417	0.69	0.1762	0.4059	0.5821	0.715	0.88
Tb927.8.2960	Probable methyltransferase BTM2 homolog	Enzyme	1665	368	619	121	222	1241	1306	272	395	568	750	408	1138	51.6	65.8	33.1	45.4	139.7	185.2	34.8	37.1	178.8	137.7	48.1	61.8	0.0762	0.101	0.0536	0.0571	0.0238	0.0183	0.2347	0.3015	0.0826	0.0104	0.093	0.49	0.1175	0.2677	0.3852	0.515	1.18
Tb927.10.7850	protein-L-isoaspartate, putative	Enzyme	726	600	649	220	352	468	376	634	849	196	559	810	1791	84.1	69	60.2	72	52.7	53.3	81.1	79.8	61.7	102.7	95.4	97.2	0.022	0.0223	0.0741	0.0729	0.0063	0.0105	0.2764	0.2816	0.0216	0.0047	0.0263	0.34	0.1566	0.2786	0.4352	0.675	0.63
Tb927.10.5750	protocatechuate 4,5-dioxygenase-like protein	Enzyme	810	316	325	103	150	496	321	320	421	301	601	451	1097	44.3	34.6	28.2	30.7	55.8	45.5	41	39.6	94.7	110.4	53.1	59.5	0.0453	0.0369	0.0841	0.0812	0.0187	0.0218	0.3453	0.3869	0.0408	0.011	0.0518	0.5	0.1769	0.3656	0.5425	0.635	0.33
Tb927.6.2740	pyridoxal kinase (pdxK)	Enzyme	903	23635	11579	18488	12475	1769	1437	7359	10618	1504	3386	19940	23509	3311.2	1231.7	5055.7	2550.8	199.1	203.8	941.9	997.8	473.4	621.8	2349.3	1276.2	0.0028	0.0029	0.015	0.0158	0.0016	0.0021	0.1183	0.0643	0.0029	0.0011	0.004	0.84	0.0351	0.0912	0.1263	0.905	0.79
Tb927.6.1850	quiescin sulfhydryl oxidase (QSOX)	Enzyme	1581	897	1954	428	718	1298	1123	754	1168	694	1543	1728	4481	125.7	207.8	117	146.8	146.1	159.3	96.5	109.8	218.5	283.4	203.6	243.2	0.028	0.0306	0.0442	0.0503	0.0102	0.0133	0.2956	0.3531	0.0272	0.0061	0.0333	0.52	0.1013	0.3239	0.4252	0.525	#N/A
Tb927.9.12410	riboflavin kinase, putative	Enzyme	522	1428	1165	662	761	323	320	1050	1306	314	886	2423	3687	200.1	123.9	181	155.6	36.4	45.4	134.4	122.7	98.8	162.7	285.5	200.1	0.0072	0.009	0.0482	0.044	0.0048	0.0078	0.3249	0.2277	0.0079	0.0036	0.0115	#N/A	0.1	0.276	0.376	#N/A	2.15
Tb927.7.6890	S-adenosyl-methionine-dependent methyl transferase, putative	Enzyme	765	509	744	184	215	499	348	219	401	200	201	291	765	71.3	79.1	50.3	44	56.2	49.4	28	37.7	63	36.9	34.3	41.5	0.0239	0.021	0.0359	0.0483	0.0065	0.0038	0.1393	0.1686	0.0216	0.0025	0.0241	0.77	0.0939	0.1537	0.2476	0.79	1.11
Tb927.6.4840	S-adenosylmethionine synthetase, putative (METK1)	Enzyme	1194	1045	1583	1030	1382	1272	778	3140	3638	363	524	3669	5979	146.4	168.4	281.7	282.6	143.2	110.3	401.9	341.9	114.3	96.2	432.3	324.6	0.0291	0.0224	0.086	0.0732	0.0057	0.0048	0.2934	0.2203	0.025	0.0026	0.0276	0.51	0.1697	0.2566	0.4263	0.73	0.86
Tb927.10.9410	selenophosphate synthetase, putative	Enzyme	1182	314	789	133	275	798	581	901	1037	193	304	869	1739	44	83.9	36.4	56.2	89.8	82.4	115.3	97.4	60.8	55.8	102.4	94.4	0.0449	0.0412	0.1504	0.1271	0.0074	0.0068	0.4235	0.3904	0.04	0.0035	0.0435	0.61	0.2869	0.4065	0.6934	0.645	0.78
Tb927.5.1210	short-chain dehydrogenase, putative	Enzyme	936	2981	5617	3526	4499	2037	1204	6062	6866	724	1557	7913	13219	417.6	597.5	964.2	919.9	229.3	170.7	775.9	645.2	227.9	285.9	932.3	717.6	0.0145	0.0108	0.0497	0.0414	0.0035	0.0044	0.1895	0.1459	0.0121	0.0021	0.0142	0.85	0.0973	0.1675	0.2648	0.85	1.56
Tb927.9.14070	short-chain dehydrogenase, putative	Enzyme	1392	563	1404	222	452	1098	883	801	1213	482	908	946	2620	78.9	149.3	60.7	92.4	123.6	125.2	102.5	114	151.7	166.7	111.5	142.2	0.0347	0.0351	0.0809	0.0899	0.0104	0.0114	0.2789	0.3557	0.0322	0.0055	0.0377	0.58	0.1805	0.3169	0.4974	0.735	0.82
Tb927.10.6870	short-chain dehydrogenase, putative	Enzyme	1098	139	396	110	153	526	345	221	356	186	416	332	1092	19.5	42.1	30.1	31.3	59.2	48.9	28.3	33.5	58.5	76.4	39.1	59.3	0.0615	0.0508	0.0557	0.0659	0.0148	0.0193	0.2439	0.3699	0.0521	0.0088	0.0609	0.57	0.1325	0.3064	0.4389	0.525	0.73
Tb927.9.14040	short-chain dehydrogenase, putative	Enzyme	1281	194	464	224	318	903	813	687	825	254	418	462	998	27.2	49.4	61.3	65	101.6	115.3	87.9	77.5	80	76.8	54.4	54.2	0.0849	0.0963	0.0841	0.0741	0.0163	0.0156	0.165	0.1644	0.0835	0.008	0.0915	0.62	0.1685	0.1644	0.3329	0.635	0.6
Tb927.11.10020	short-chain dehydrogenase, putative	Enzyme	942	909	935	90	213	603	499	170	325	283	671	332	1075	127.3	99.5	24.6	43.6	67.9	70.8	21.8	30.5	89.1	123.2	39.1	58.4	0.0192	0.02	0.0386	0.054	0.0061	0.0085	0.2196	0.328	0.0191	0.004	0.0231	0.47	0.0987	0.2733	0.372	0.51	0.58
Tb927.10.12240	short-chain dehydrogenase, putative	Enzyme	984	2432	2358	238	306	771	651	502	572	309	653	611	1134	340.7	250.8	65.1	62.6	86.8	92.3	64.3	53.8	97.3	119.9	72	61.6	0.0094	0.01	0.0608	0.0509	0.0026	0.0032	0.2159	0.1848	0.0095	0.0016	0.0111	0.67	0.1192	0.2001	0.3193	0.555	0.51
Tb927.7.310	Thioredoxin domain, also matches human prostaglandin E synthetase	Enzyme	888	323	266	101	124	612	389	356	430	345	451	388	744	45.3	28.3	27.6	25.4	68.9	55.2	45.6	40.4	108.6	82.8	45.7	40.4	0.0599	0.048	0.1039	0.0921	0.023	0.0176	0.3302	0.2919	0.0544	0.0105	0.0649	0.31	0.211	0.3107	0.5217	0.23	#N/A
Tb927.9.15660	ACP6	ESAG	3729	165	292	304	470	895	609	1737	2071	317	285	760	1723	23.1	31.1	83.1	96.1	100.7	86.4	222.3	194.6	99.8	52.3	89.5	93.5	0.1189	0.102	0.1499	0.1312	0.0287	0.0151	0.1913	0.1998	0.1053	0.0103	0.1156	#N/A	0.2972	0.1953	0.4925	#N/A	#N/A
Tb927.4.3290	ESAG2-like	ESAG	1281	14	13	38	35	41	57	262	362	27	36	94	292	2	1.4	10.4	7.2	4.6	8.1	33.5	34	8.5	6.6	11.1	15.9	0.0866	0.1525	0.2299	0.2334	0.039	0.0303	0.2416	0.346	0.1161	0.0182	0.1343	#N/A	0.5163	0.2933	0.8096	#N/A	#N/A
Tb927.11.14620	ESAG2, putative	ESAG	1377	12	16	47	51	26	22	170	248	24	24	216	395	1.7	1.7	12.9	10.4	2.9	3.1	21.8	23.3	7.6	4.4	25.4	21.4	0.0546	0.0584	0.113	0.1208	0.0349	0.0202	0.4175	0.3518	0.0549	0.0134	0.0683	#N/A	0.2576	0.3842	0.6418	#N/A	#N/A
Tb927.4.3280	ESAG2, putative	ESAG	1233	67	31	49	63	18	20	196	241	33	23	71	161	9.4	3.3	13.4	12.9	2	2.8	25.1	22.6	10.4	4.2	8.4	8.7	0.0101	0.0141	0.1153	0.1038	0.0128	0.0052	0.1223	0.1267	0.0124	0.0045	0.0169	#N/A	0.2357	0.1243	0.36	#N/A	#N/A
Tb927.10.4370	ESAG3, putative	ESAG	1353	135	164	140	193	366	491	200	304	207	513	422	1053	18.9	17.4	38.3	39.5	41.2	69.6	25.6	28.6	65.2	94.2	49.7	57.2	0.0726	0.1227	0.0397	0.0444	0.028	0.0405	0.2447	0.2816	0.0917	0.0188	0.1105	#N/A	0.0914	0.2628	0.3542	#N/A	#N/A
Tb927.10.9500	ESAG3, putative	ESAG	1236	7	13	23	23	32	25	154	153	20	10	98	180	1	1.4	6.3	4.7	3.6	3.5	19.7	14.4	6.3	1.8	11.5	9.8	0.096	0.0933	0.2163	0.1581	0.041	0.0117	0.4004	0.3412	0.0912	0.0117	0.1029	#N/A	0.4031	0.3704	0.7735	#N/A	#N/A
Tb927.2.2020	ESAG3, putative	ESAG	1152	29	47	61	133	46	37	257	383	31	48	245	632	4.1	5	16.7	27.2	5.2	5.2	32.9	36	9.8	8.8	28.9	34.3	0.0366	0.0366	0.0905	0.0991	0.0168	0.0151	0.2521	0.2992	0.0349	0.0081	0.043	0.5	0.1993	0.2753	0.4746	0.465	#N/A
Tb927.5.340	ESAG5-related protein, putative	ESAG	1464	240	596	45	84	303	254	113	221	153	342	157	335	33.6	63.4	12.3	17.2	34.1	36	14.5	20.8	48.2	62.8	18.5	18.2	0.0225	0.0238	0.0594	0.0852	0.0078	0.0101	0.2402	0.2363	0.0213	0.0046	0.0259	0.59	0.1564	0.2379	0.3943	0.665	#N/A
Tb927.4.810	ESAG5, putative	ESAG	1452	242	467	193	411	1024	887	795	1013	410	723	977	2587	33.9	49.7	52.8	84	115.2	125.8	101.8	95.2	129.1	132.8	115.1	140.4	0.0882	0.0963	0.0899	0.0841	0.0241	0.0248	0.3222	0.3931	0.0863	0.0125	0.0988	0.34	0.1808	0.3571	0.5379	0.635	#N/A
Tb927.2.1920	ESAG5, putative	ESAG	1467	259	472	91	118	810	755	163	312	583	1095	321	1209	36.3	50.2	24.9	24.1	91.2	107.1	20.9	29.3	183.5	201.1	37.8	65.6	0.0675	0.0792	0.0515	0.0722	0.0331	0.0363	0.2955	0.5128	0.0685	0.0179	0.0864	0.49	0.1373	0.4034	0.5407	0.51	#N/A
Tb927.9.15890	ESAG5, putative	ESAG	1458	219	524	64	131	598	535	123	294	294	822	287	841	30.7	55.7	17.5	26.8	67.3	75.9	15.7	27.6	92.5	151	33.8	45.7	0.0499	0.0562	0.0428	0.0753	0.0167	0.0273	0.2922	0.3951	0.0488	0.0117	0.0605	0.46	0.1292	0.3431	0.4723	0.515	#N/A
Tb927.6.2850	ESAG8-associated protein, putative (PIE8)	ESAG	1683	932	2248	1448	2551	3697	2911	8162	7980	897	1906	5136	12462	130.6	239.1	396	521.6	416.1	412.8	1044.7	749.9	282.4	350	605.1	676.5	0.072	0.0715	0.1375	0.0987	0.0119	0.0148	0.2526	0.2824	0.0665	0.0069	0.0734	0.69	0.2438	0.2671	0.5109	0.67	#N/A
Tb927.1.3670	ESAG8, putative	ESAG	2142	86	169	59	30	295	301	43	50	84	175	39	38	12	18	16.1	6.1	33.2	42.7	5.5	4.7	26.4	32.1	4.6	2.1	0.0708	0.0911	0.0299	0.0256	0.0137	0.0167	0.0794	0.0362	0.0748	0.0079	0.0827	0.53	0.0631	0.0577	0.1208	0.58	#N/A
Tb927.9.7420	ESAG9, putative	ESAG	786	6	2	7	9	27	22	3	2	18	7	6	6	0.8	0.2	1.9	1.8	3	3.1	0.4	0.2	5.7	1.3	0.7	0.3	0.192	0.1984	0.0131	0.0065	0.0889	0.0203	0.0725	0.0311	0.196	0.0244	0.2204	#N/A	0.0189	0.0517	0.0706	#N/A	#N/A
Tb927.1.5220	ESAG9, putative	ESAG	894	1	10	5	11	15	23	6	7	12	7	3	7	0.1	1.1	1.4	2.2	1.7	3.3	0.8	0.7	3.8	1.3	0.4	0.4	0.0907	0.176	0.0268	0.0235	0.0494	0.0169	0.0426	0.0426	0.1105	0.0135	0.124	#N/A	0.0491	0.0425	0.0916	#N/A	#N/A
Tb927.5.4620	ESAG9, putative	ESAG	891	10	17	45	28	33	35	52	81	18	10	18	43	1.4	1.8	12.3	5.7	3.7	5	6.7	7.6	5.7	1.8	2.1	2.3	0.074	0.1	0.045	0.051	0.0278	0.0088	0.0447	0.0489	0.0806	0.0081	0.0887	#N/A	0.11	0.0467	0.1567	#N/A	#N/A
Tb927.9.7340	ESAG9, putative	ESAG	789	6	4	14	6	4	11	33	63	7	13	54	121	0.8	0.4	3.8	1.2	0.5	1.6	4.2	5.9	2.2	2.4	6.4	6.6	0.0267	0.0853	0.1015	0.1425	0.0286	0.0312	0.4902	0.5056	0.048	0.0156	0.0636	#N/A	0.2899	0.4972	0.7871	#N/A	#N/A
Tb927.9.7370	ESAG9, putative	ESAG	777	12	7	147	261	17	10	298	496	16	13	340	1051	1.7	0.7	40.2	53.4	1.9	1.4	38.1	46.6	5	2.4	40.1	57.1	0.0507	0.0373	0.0492	0.0601	0.0325	0.0156	0.1641	0.2336	0.0455	0.0119	0.0574	#N/A	0.1175	0.1986	0.3161	#N/A	#N/A
Tb927.1.5080	ESAG9, putative	ESAG	780	72	56	49	91	86	108	110	165	47	68	61	295	10.1	6	13.4	18.6	9.7	15.3	14.1	15.5	14.8	12.5	7.2	16	0.0386	0.0608	0.0532	0.0585	0.0143	0.0121	0.0862	0.1915	0.0485	0.007	0.0555	#N/A	0.1186	0.1386	0.2572	#N/A	#N/A
Tb927.5.120	ESAG9, putative	ESAG	774	60	25	29	32	24	25	16	45	14	9	9	39	8.4	2.7	7.9	6.5	2.7	3.5	2	4.2	4.4	1.7	1.1	2.1	0.0156	0.0202	0.0168	0.0352	0.0062	0.0024	0.0293	0.0559	0.0184	0.0021	0.0205	#N/A	0.0604	0.0425	0.1029	#N/A	#N/A
Tb927.7.170	ESAG9, putative	ESAG	783	29	19	24	28	6	10	48	51	15	12	41	66	4.1	2	6.6	5.7	0.7	1.4	6.1	4.8	4.7	2.2	4.8	3.6	0.0073	0.0147	0.0599	0.0471	0.012	0.0056	0.1495	0.1121	0.0107	0.0044	0.0151	#N/A	0.115	0.1306	0.2456	#N/A	#N/A
Tb927.8.2610	5-methyltetrahydropteroyltriglutamate-homocysteine S-methyltransferase, putative	Folate	2346	175	393	164	223	1181	930	1116	1167	282	361	641	1013	24.5	41.8	44.8	45.6	132.9	131.9	142.8	109.7	88.8	66.3	75.5	55	0.1283	0.1273	0.1908	0.1466	0.0209	0.0156	0.3199	0.233	0.1189	0.0088	0.1277	#N/A	0.3563	0.2761	0.6324	#N/A	#N/A
Tb927.7.1600	C-1-tetrahydrofolate synthase, cytoplasmic, putative	Folate	897	727	1045	212	474	679	465	666	1059	342	804	1105	3020	101.9	111.2	58	96.9	76.4	65.9	85.2	99.5	107.7	147.6	130.2	163.9	0.0229	0.0198	0.0664	0.0776	0.0079	0.0108	0.3219	0.4053	0.0207	0.005	0.0257	0.42	0.1519	0.3631	0.515	0.665	0.95
Tb927.7.5480	dihydrofolate reductase-thymidylate synthase (DHFR-TS)	Folate	1584	502	1058	230	407	955	659	936	1177	422	761	1191	2484	70.3	112.5	62.9	83.2	107.5	93.5	119.8	110.6	132.8	139.8	140.3	134.8	0.0376	0.0327	0.0991	0.0914	0.0113	0.0119	0.3678	0.3534	0.0331	0.0059	0.039	0.59	0.2004	0.3601	0.5605	0.64	0.63
Tb927.8.3620	folate transporter, ESAG10, putative	Folate	1899	752	2267	488	1412	1334	1110	1848	2778	545	1270	2952	7158	105.4	241.1	133.4	288.7	150.1	157.4	236.5	261	171.6	233.2	347.8	388.6	0.0277	0.0291	0.0677	0.0747	0.0077	0.0105	0.3156	0.3526	0.0259	0.0047	0.0306	0.6	0.1471	0.3336	0.4807	0.655	#N/A
Tb927.10.7520	folylpolyglutamate synthase, putative (FPGS)	Folate	1503	490	871	93	209	657	530	197	375	286	528	261	824	68.6	92.6	25.4	42.7	73.9	75.2	25.2	35.2	90	97	30.8	44.7	0.0293	0.0299	0.0447	0.0624	0.0087	0.0094	0.1732	0.2514	0.0279	0.0047	0.0326	0.39	0.1144	0.212	0.3264	0.63	0.75
Tb927.8.2210	pteridine reductase (PTR1)	Folate	807	605	1358	96	255	722	471	196	420	332	567	421	1121	84.8	144.5	26.3	52.1	81.3	66.8	25.1	39.5	104.5	104.1	49.6	60.9	0.0227	0.0186	0.0387	0.0609	0.0071	0.0071	0.2423	0.2975	0.0194	0.0036	0.023	0.82	0.106	0.2695	0.3755	0.81	0.67
Tb927.10.9080	pteridine transporter, putative	Folate	1923	8413	23080	5726	12649	8893	6906	27366	34841	6086	13878	25242	45352	1178.6	2455	1565.8	2586.4	1000.9	979.4	3502.7	3274	1915.7	2548.6	2974	2461.9	0.0176	0.0173	0.1019	0.0953	0.0082	0.0109	0.2743	0.2271	0.0161	0.0049	0.021	0.22	0.2045	0.2504	0.4549	0.205	1.23
Tb927.1.2820	pteridine transporter, putative	Folate	1959	2028	2747	467	843	1228	1042	1048	1356	1279	2163	935	2552	284.1	292.2	127.7	172.4	138.2	147.8	134.1	127.4	402.6	397.2	110.2	138.5	0.0153	0.0164	0.054	0.0513	0.0109	0.0108	0.1406	0.1768	0.0152	0.0056	0.0208	0.19	0.1108	0.1585	0.2693	0.195	0.87
Tb927.11.7040	pterin-4-alpha-carbinolamine dehydratase, putative	Folate	375	970	513	159	277	277	209	148	435	169	317	350	1052	135.9	54.6	43.5	56.6	31.2	29.6	18.9	40.9	53.2	58.2	41.2	57.1	0.0105	0.0099	0.0228	0.0494	0.0044	0.0048	0.1576	0.2185	0.0105	0.0026	0.0131	0.51	0.0808	0.1878	0.2686	0.59	0.43
Tb927.10.7930	2,3-bisphosphoglycerate-independent phosphoglycerate mutase (PGAM)	Glucose.glycerol	1656	914	2409	327	530	1866	1281	1137	1893	411	454	940	1764	128	256.2	89.4	108.4	210	181.7	145.5	177.9	129.4	83.4	110.8	95.8	0.035	0.0303	0.0889	0.1086	0.0053	0.0034	0.2145	0.1855	0.0303	0.002	0.0323	0.83	0.2135	0.1998	0.4133	0.78	1.03
Tb927.11.11490	2,3-bisphosphoglycerate-independent phosphoglycerate mutase-like protein, putative	Glucose.glycerol	2103	538	948	306	397	1348	1023	545	748	470	541	894	1524	75.4	100.8	83.7	81.2	151.7	145.1	69.8	70.3	147.9	99.3	105.3	82.7	0.0551	0.0527	0.0511	0.0515	0.0131	0.0088	0.2446	0.1921	0.0511	0.0053	0.0564	0.54	0.1111	0.2181	0.3292	0.58	0.46
Tb927.7.1610	6-phosphofructo-2-kinase/fructose-2,6-biphosphatase, putative	Glucose.glycerol	1947	851	1104	376	548	1423	956	1173	1450	442	703	1271	2558	119.2	117.4	102.8	112.1	160.2	135.6	150.1	136.3	139.1	129.1	149.7	138.9	0.0433	0.0367	0.0844	0.0766	0.0092	0.0085	0.2668	0.2476	0.0389	0.0046	0.0435	0.5	0.1715	0.2569	0.4284	0.59	1.2
Tb927.8.1020	6-phosphofructo-2-kinase/fructose-2,6-biphosphatase, putative	Glucose.glycerol	2109	285	783	147	313	1161	1018	899	1179	219	478	599	1671	39.9	83.3	40.2	64	130.7	144.4	115.1	110.8	68.9	87.8	70.6	90.7	0.0679	0.075	0.1334	0.1285	0.0087	0.0111	0.2595	0.3334	0.0653	0.0051	0.0704	0.59	0.2729	0.296	0.5689	0.61	0.57
Tb927.3.2710	6-phosphofructo-2-kinase/fructose-2,6-bisphosphatase	Glucose.glycerol	3072	608	1030	634	1078	2013	1740	2873	3213	729	915	2621	5125	85.2	109.6	173.4	220.4	226.6	246.8	367.7	301.9	229.5	168	308.8	278.2	0.0744	0.0811	0.1128	0.0926	0.0184	0.0135	0.3003	0.2706	0.0733	0.0078	0.0811	0.74	0.2147	0.2851	0.4998	0.75	0.89
Tb927.11.6330	6-phosphoglucolactonase	Glucose.glycerol	801	1156	530	456	415	502	457	379	434	423	445	1459	2446	162	56.4	124.7	84.9	56.5	64.8	48.5	40.8	133.2	81.7	171.9	132.8	0.0166	0.019	0.028	0.0235	0.0095	0.0058	0.3141	0.2427	0.0182	0.004	0.0222	0.54	0.0564	0.2781	0.3345	0.465	#N/A
Tb927.8.2520	Acetyl-CoA synthetase	Glucose.glycerol	2022	728	1698	335	521	1883	1564	1069	1590	575	593	961	1685	102	180.6	91.6	106.5	211.9	221.8	136.8	149.4	181	108.9	113.2	91.5	0.048	0.0502	0.0834	0.0911	0.01	0.006	0.2189	0.1769	0.0455	0.0038	0.0493	0.78	0.1876	0.1976	0.3852	0.63	1.33
Tb927.4.1360	Aldose-1-epimerase, putative	Glucose.glycerol	882	2919	2759	346	323	1141	759	606	676	575	845	1309	1978	408.9	293.5	94.6	66	128.4	107.6	77.6	63.5	181	155.2	154.2	107.4	0.0117	0.0098	0.0584	0.0478	0.004	0.0034	0.3677	0.2561	0.0107	0.002	0.0127	0.84	0.1157	0.3116	0.4273	0.75	0.49
Tb927.10.9760	alternative oxidase	Glucose.glycerol	1056	218	362	357	384	746	479	444	469	311	648	1672	2958	30.5	38.5	97.6	78.5	84	67.9	56.8	44.1	97.9	119	197	160.6	0.0779	0.063	0.039	0.0303	0.0221	0.0269	0.4285	0.3493	0.0676	0.0129	0.0805	0.54	0.0744	0.3884	0.4628	0.715	1.54
Tb927.10.7090	alternative oxidase (AOX or TAO complex)	Glucose.glycerol	990	330	1017	598	1518	1126	835	2426	3211	297	480	1105	3337	46.2	108.2	163.5	310.4	126.7	118.4	310.5	301.7	93.5	88.1	130.2	181.1	0.0525	0.0491	0.0791	0.0769	0.0094	0.0089	0.1052	0.1464	0.0466	0.0045	0.0511	0.65	0.1609	0.1256	0.2865	0.85	0.2
Tb927.3.3270	ATP-dependent phosphofructokinase (TbPFK)	Glucose.glycerol	1464	1485	3753	1187	1545	3146	1597	3643	4462	888	611	2435	3845	208	399.2	324.6	315.9	354.1	226.5	466.3	419.3	279.5	112.2	286.9	208.7	0.0373	0.0239	0.0879	0.0791	0.0072	0.0029	0.1716	0.1248	0.029	0.0022	0.0312	0.88	0.1792	0.148	0.3272	0.805	0.9
Tb927.11.11250	cytosolic malate dehydrogenase (cMDH)	Glucose.glycerol	987	3131	2579	336	600	1213	598	454	787	710	907	962	2187	438.6	274.3	91.9	122.7	136.5	84.8	58.1	74	223.5	166.6	113.3	118.7	0.0123	0.0076	0.0327	0.0417	0.0049	0.0036	0.2022	0.2118	0.0101	0.0022	0.0123	0.78	0.0801	0.2068	0.2869	0.755	0.57
Tb927.10.2890	enolase	Glucose.glycerol	1290	14771	18763	8366	10837	4182	2293	8221	10442	1765	2279	12083	18931	2069.4	1995.8	2287.7	2215.9	470.7	325.2	1052.2	981.2	555.6	418.5	1423.6	1027.7	0.0074	0.0051	0.0282	0.0263	0.0021	0.0016	0.1211	0.0874	0.0062	0.0009	0.0071	0.9	0.0587	0.1041	0.1628	0.9	0.73
Tb927.11.16410	enolase, putative	Glucose.glycerol	1524	609	1308	225	549	916	733	1363	1541	349	647	983	3003	85.3	139.1	61.5	112.3	103.1	104	174.5	144.8	109.9	118.8	115.8	163	0.0294	0.0297	0.1213	0.1006	0.0076	0.0083	0.2552	0.3592	0.0275	0.0041	0.0316	0.58	0.2266	0.3067	0.5333	0.71	0.55
Tb927.10.4520	fructose- 2,6- bisphosphatase-like protein	Glucose.glycerol	1437	452	1169	208	339	1183	740	659	1125	340	798	620	1877	63.3	124.3	56.9	69.3	133.1	104.9	84.3	105.7	107	146.5	73	101.9	0.0454	0.0358	0.0807	0.1012	0.0089	0.0122	0.2215	0.3093	0.038	0.0055	0.0435	0.58	0.197	0.265	0.462	0.615	0.57
Tb927.9.8720	fructose-1,6-bisphosphatase (FBPase)	Glucose.glycerol	1053	420	815	180	271	662	533	698	953	208	447	603	1652	58.8	86.7	49.2	55.4	74.5	75.6	89.3	89.6	65.5	82.1	71	89.7	0.0328	0.0333	0.1031	0.1035	0.007	0.0088	0.26	0.3284	0.031	0.0041	0.0351	0.61	0.2211	0.2938	0.5149	0.765	0.55
Tb927.10.5620	fructose-bisphosphate aldolase, glycosomal (ALD)	Glucose.glycerol	1119	1772	5040	1713	2497	2313	1442	4961	6259	453	673	3664	6657	248.3	536.1	468.4	510.6	260.3	204.5	635	588.2	142.6	123.6	431.7	361.4	0.0212	0.0167	0.0784	0.0726	0.0028	0.0025	0.1689	0.1414	0.0176	0.0013	0.0189	0.87	0.161	0.155	0.316	0.85	1.49
Tb927.11.16770	glucosamine-6-phosphate isomerase, putative	Glucose.glycerol	843	643	1468	475	1020	637	678	842	1485	378	1230	1992	4821	90.1	156.2	129.9	208.6	71.7	96.2	107.8	139.5	119	225.9	234.7	261.7	0.0186	0.025	0.0385	0.0498	0.0075	0.0143	0.2656	0.2961	0.0199	0.0059	0.0258	0.58	0.094	0.2804	0.3744	0.77	0.72
Tb927.4.2290	glucose transporter, putative	Glucose.glycerol	1659	456	965	219	431	1283	799	731	1217	727	1676	1409	3058	63.9	102.6	59.9	88.1	144.4	113.3	93.6	114.4	228.8	307.8	166	166	0.0555	0.0436	0.0764	0.0934	0.0214	0.0288	0.4296	0.4296	0.0469	0.0132	0.0601	0.38	0.181	0.429	0.61	0.655	0.66
[truncated: 6,138 more rows]

## Sheet: 5. Paired calculations
geneID	Annotation	Class	CDS_size	T27R1 rpm	T27R2rpm	T41R1rpm	T41R2rpm	SG27R1rpm	SG27R2rpm	SG41R1rpm	SG41R2rpm	G27R1rpm	G27R2rpm	G41R1rpm	G41R2rpm	% SG 27_R1	% SG 27_R2	% SG 41_R1	% SG 41_R2	% LG 27_R1	% LG 27_R2	% LG 41_R1	% LG 41_R2	% SG 27_average	% LG 27_average	% granules 27	% in polysomes average	% SG 41_average	% LG 41_average	%granules 41	% polysomes 39	ZC3H11 binding Eluate/Flow-through
[truncated: 6,673 more rows]

[truncated: 3 more sheets: 6. 27 compare polysome input, 7. <20% granules 41, 8. Ribosomal proteins]
