# Supplementary material for: Translation Regulation and RNA Granule Formation after Heat Shock of Procyclic Form Trypanosoma brucei: Many Heat-Induced mRNAs Are also Increased during Differentiation to Mammalian-Infective Forms
Source: PLoS Negl Trop Dis. 2016 Sep 8;10(9):e0004982. doi: 10.1371/journal.pntd.0004982 (PMC5015846; doi:10.1371/journal.pntd.0004982)
Supplement: S5 Table — (XLS) [file pntd.0004982.s005.xls]

## Sheet: 1. Legend
Sheet 2	Granule results were compared with input using DESeq
Sheet 3	mRNAs at least 2x enriched in either small or large granules, padj<0.01.
Sheet 4	mRNAs at least 2x depleted in either small or large granules, padj<0.01.
Sheet 5	Categories and statistics
Sheet 6	DESeq comparison for total, 41 vs 27.

## Sheet: 2. Granule DESeq vs input
id		id		SG27 baseMeanA	SG27 baseMeanB	SG27 foldChange	SG27 log2FoldChange	SG27 pval	SG27 padj	LG27 baseMeanA	LG27 baseMeanB	LG27 foldChange	LG27 log2FoldChange	LG27 pval	LG27 padj	SG41 baseMeanA	SG41 baseMeanB	SG41 foldChange	SG41 log2FoldChange	SG41 pval	SG41 padj	LG41 baseMeanA	LG41 baseMeanB	LG41 foldChange	LG41 log2FoldChange	LG41 pval	LG41 padj	Starvation G/nG
Tb927.11.740	eIF5A	Tb927.11.740	Translation	55898.3	1803.6	0	-4.954	0.0336755	0.23072	41401.5	2492.2	0.1	-4.054	0.072654	0.374941	28081	4794.7	0.2	-2.55	0.091766	0.291801	34657.5	5414	0.2	-2.678	0.109547	0.682425	0.031
Tb927.11.9700	NAC domain protein that matches transcription factor BTF3	Tb927.11.9700	ZUnknown	18740	677.6	0	-4.79	0.0175766	0.181665	13888.1	1317.7	0.1	-3.398	0.064709	0.353605	17931.9	1376.8	0.1	-3.703	0.0560334	0.228956	22111.8	1451.2	0.1	-3.93	0.0730426	0.598303	0.031
Tb927.9.12200	60S ribosomal protein L31	Tb927.9.12200	Ribosome	28763.8	1091.5	0	-4.72	0.0247441	0.205039	21312.5	1234.5	0.1	-4.11	0.0482616	0.308328	20882.7	3392.6	0.2	-2.622	0.107811	0.320278	25763.9	3183	0.1	-3.017	0.10584	0.67633	0.039
Tb927.9.3920	40S ribosomal protein S7	Tb927.9.3920	Ribosome	17347.1	1840.4	0.1	-3.237	8.98082e-08	0.000314419	12898.3	1577.2	0.1	-3.032	1.24872e-06	0.000379884	12739.9	2936.1	0.2	-2.117	5.16343e-09	1.20514e-05	15800	2077.4	0.1	-2.927	4.71192e-14	4.71327e-11	0.04
Tb927.10.4120	60S ribosomal protein L30	Tb927.10.4120	Ribosome	24585	803.7	0	-4.935	0.0317507	0.225611	18210.3	1901.6	0.1	-3.259	0.112221	0.444889	18724.4	1532.3	0.1	-3.611	0.0478982	0.21014	23096	2082.1	0.1	-3.472	0.0863922	0.633159	0.04
Tb927.7.230	40S ribosomal protein S33	Tb927.7.230	Ribosome	8973.2	407.9	0	-4.459	0.007343	0.122731	6654.2	434	0.1	-3.938	0.0154878	0.177364	7521	1291.6	0.2	-2.542	0.134791	0.362028	9276.9	1173.8	0.1	-2.982	0.123758	0.703086	0.041
Tb927.11.15880	60S ribosomal protein L27	Tb927.11.15880	Ribosome	28077	1045.2	0	-4.748	0.0447029	0.253984	20793.4	2084.7	0.1	-3.318	0.122749	0.4611	29435.1	2539.7	0.1	-3.535	0.123302	0.342675	36259	2740.3	0.1	-3.726	0.156113	0.74543	0.041
Tb927.9.1810	60S ribosomal protein L35	Tb927.9.1810	Ribosome	12264.6	769.3	0.1	-3.995	0.00099298	0.0556228	9103.3	1023.4	0.1	-3.153	0.00620284	0.109401	10599.3	1647.9	0.2	-2.685	0.0123863	0.101534	13101	1656.8	0.1	-2.983	0.0112782	0.296359	0.041
Tb927.11.3000	60S ribosomal protein L37	Tb927.11.3000	Ribosome	11758.3	577.5	0	-4.348	0.00858102	0.130422	8719.6	982.1	0.1	-3.15	0.0380293	0.275868	4971.6	765.3	0.2	-2.7	0.014699	0.109268	6144.4	1210.4	0.2	-2.344	0.0429995	0.495159	0.041
Tb927.9.11490	60S ribosomal protein L27a	Tb927.9.11490	Ribosome	49458.4	952.7	0	-5.698	0.0448035	0.253984	36604.9	1783.4	0	-4.359	0.102948	0.42704	35631.7	2081.3	0.1	-4.098	0.0738117	0.26464	43900.5	2229.5	0.1	-4.299	0.0992114	0.664601	0.042
Tb927.7.1740	60S ribosomal protein L7	Tb927.7.1740	Ribosome	17457.2	1501.1	0.1	-3.54	0.00329115	0.0872903	12956.5	1420.8	0.1	-3.189	0.00756838	0.122251	13030.4	3208.2	0.2	-2.022	0.00871636	0.0836055	16119.6	2647.7	0.2	-2.606	0.00345594	0.179623	0.042
Tb927.10.3280	60S ribosomal protein L38	Tb927.10.3280	Ribosome	14485.2	772.5	0.1	-4.229	0.00202667	0.0770005	10748.1	899	0.1	-3.58	0.00735777	0.120372	12710.4	1826.8	0.1	-2.799	0.0288821	0.159615	15700.1	1469.5	0.1	-3.417	0.019356	0.358905	0.043
Tb927.11.6140	40S ribosomal protein S15A	Tb927.11.6140	Ribosome	20033.2	806.7	0	-4.634	0.0212248	0.193008	14846	1429.5	0.1	-3.377	0.0706908	0.371047	13425	2091.6	0.2	-2.682	0.10197	0.310028	16563	2374.4	0.1	-2.802	0.12897	0.709385	0.045
Tb927.10.5480	60S ribosomal protein L24	Tb927.10.5480	Ribosome	10351.8	692.5	0.1	-3.902	0.000787895	0.0544978	7684.3	886	0.1	-3.116	0.00452349	0.091278	7582.9	1468.7	0.2	-2.368	0.0415835	0.194112	9368.5	1425.8	0.2	-2.716	0.0372105	0.473669	0.047
Tb927.8.5260	60S ribosomal protein L39	Tb927.8.5260	Ribosome	13068.4	1025.5	0.1	-3.672	0.00245812	0.079317	9699.3	1382.3	0.1	-2.811	0.0127165	0.160145	10523.8	1481.9	0.1	-2.828	0.000304154	0.0121696	13021.8	1543.2	0.1	-3.077	0.000271837	0.0404961	0.049
Tb927.10.5340	40S ribosomal protein S18	Tb927.10.5340	Ribosome	12686.3	622.4	0	-4.349	0.0291335	0.218408	9401.2	1184.6	0.1	-2.988	0.097506	0.417564	8341.3	1201.4	0.1	-2.796	0.172274	0.409179	10279.5	1477.6	0.1	-2.798	0.223972	0.794455	0.05
Tb927.7.2340	40S ribosomal protein S15	Tb927.7.2340	Ribosome	15487.2	961.4	0.1	-4.01	0.000843775	0.0544978	11495.6	1267.6	0.1	-3.181	0.00553008	0.102618	12123.3	2013.9	0.2	-2.59	0.00571217	0.0662384	14991.4	2012.8	0.1	-2.897	0.00549085	0.218449	0.052
Tb927.11.8200	40S ribosomal protein S26	Tb927.11.8200	Ribosome	28653.6	1669.4	0.1	-4.101	0.00435154	0.0979147	21257.5	2047.4	0.1	-3.376	0.0149805	0.173665	27102.5	3447	0.1	-2.975	0.0595887	0.236665	33446.8	2995.8	0.1	-3.481	0.0563812	0.554855	0.054
Tb927.11.3230	60S ribosomal protein L44	Tb927.11.3230	Ribosome	42233.3	1666.1	0	-4.664	0.051009	0.267223	31275.2	3194.8	0.1	-3.291	0.130131	0.470407	24781	2834.4	0.1	-3.128	0.0683476	0.254423	30572.2	3877.7	0.1	-2.979	0.113772	0.692154	0.054
Tb927.10.5360	40S ribosomal protein S10	Tb927.10.5360	Ribosome	16275.3	536.7	0	-4.922	0.0296399	0.219954	12056.1	1154.3	0.1	-3.385	0.0991544	0.420345	13309.3	1196.1	0.1	-3.476	0.0991875	0.305011	16402.6	1302.6	0.1	-3.655	0.12779	0.708709	0.055
Tb927.8.1330	60S ribosomal protein L7a	Tb927.8.1330	Ribosome	21731.7	2232.7	0.1	-3.283	3.79916e-07	0.000665043	16151.2	1274.8	0.1	-3.663	3.81636e-08	3.00821e-05	16898.9	4439.4	0.3	-1.928	0.000896976	0.0219602	20920.7	2415.9	0.1	-3.114	9.23641e-06	0.00281188	0.056
Tb927.10.1090	40S ribosomal protein S23	Tb927.10.1090	Ribosome	18901.4	1398.8	0.1	-3.756	0.00623063	0.115643	14023.5	2020.3	0.1	-2.795	0.0286967	0.239492	18432.6	3998.5	0.2	-2.205	0.11097	0.325147	22754.1	2841.6	0.1	-3.001	0.0643348	0.571665	0.058
Tb927.6.4980	40S ribosomal protein S14	Tb927.6.4980	Ribosome	38527.2	2230	0.1	-4.111	0.0274349	0.213714	28556.3	3396.9	0.1	-3.072	0.0733023	0.374941	38076.4	5773.8	0.2	-2.721	0.130659	0.355845	46952.3	4569.5	0.1	-3.361	0.11005	0.684342	0.059
Tb927.7.5000	60S ribosomal protein L19	Tb927.7.5000	Ribosome	16512.1	893.3	0.1	-4.208	0.0038299	0.0921546	12249.9	1057.1	0.1	-3.535	0.010926	0.147691	19807.8	2227.9	0.1	-3.152	0.0548718	0.227076	24441.4	1590.3	0.1	-3.942	0.0411769	0.488679	0.059
Tb927.10.4740	nucleolar RNA-binding protein, putative	Tb927.10.4740	rRNA.tRNA.process	870.9	58	0.1	-3.91	0.146805	0.39966	644.4	106.7	0.2	-2.595	0.287318	0.643364	1068.6	131.5	0.1	-3.023	0.18592	0.424458	1316.1	270.2	0.2	-2.284	0.348757	0.862287	0.059
Tb927.11.3590	40S ribosomal protein S4	Tb927.11.3590	Ribosome	13678.8	2035.2	0.1	-2.749	3.89024e-06	0.00272395	10173.5	1675.6	0.2	-2.602	2.47495e-05	0.00346592	9627.7	3444.6	0.4	-1.483	4.38455e-05	0.00369887	11934.5	2453.1	0.2	-2.282	4.49096e-09	2.4189e-06	0.06
Tb927.10.7340	40S ribosomal protein S24E	Tb927.10.7340	Ribosome	25507.2	903.6	0	-4.819	0.0141586	0.164682	18905.2	1026.5	0.1	-4.203	0.0291389	0.241742	18279.3	2314.6	0.1	-2.981	0.0650834	0.247533	22555.9	2005.8	0.1	-3.491	0.0573151	0.555845	0.061
Tb927.9.7590	60S ribosomal protein L11	Tb927.9.7590	Ribosome	26028.6	1250.3	0	-4.38	0.0127803	0.153233	19297.7	1587.6	0.1	-3.604	0.0332488	0.256077	19045.7	2542.1	0.1	-2.905	0.0410353	0.192585	23515.1	2105.9	0.1	-3.481	0.0354007	0.465468	0.061
Tb927.7.1040	40S ribosomal protein S16	Tb927.7.1040	Ribosome	35633.2	1658.6	0	-4.425	0.0534554	0.273511	26390.8	3043.7	0.1	-3.116	0.140845	0.490644	20819.3	3127.1	0.2	-2.735	0.124988	0.345507	25675.1	4171.8	0.2	-2.622	0.179362	0.756905	0.063
Tb927.11.6500	40S ribosomal protein S21	Tb927.11.6500	Ribosome	17927	1726.1	0.1	-3.377	6.68977e-06	0.00334584	13319.9	810.4	0.1	-4.039	4.30645e-07	0.000201025	14868.6	3545.1	0.2	-2.068	0.00200115	0.0366808	18401.3	2384.8	0.1	-2.948	0.000227286	0.0361694	0.063
Tb927.8.6150	40S ribosomal protein S8	Tb927.8.6150	Ribosome	77596.8	3082.1	0	-4.654	0.0780195	0.317279	57436.2	4985.5	0.1	-3.526	0.155196	0.513024	40358.8	4695.3	0.1	-3.104	0.0891578	0.288702	49772.7	5461.1	0.1	-3.188	0.121934	0.700198	0.063
Tb927.10.3380	60S acidic ribosomal protein P2	Tb927.10.3380	Ribosome	9740.7	432.6	0	-4.493	0.0543369	0.27569	7213.8	746.3	0.1	-3.273	0.127777	0.468181	2950.2	435.5	0.1	-2.76	0.0480856	0.210566	3642.8	777.8	0.2	-2.228	0.1248	0.704148	0.065
Tb927.11.11820	40S ribosomal protein S17	Tb927.11.11820	Ribosome	19551.7	891.4	0	-4.455	0.0220897	0.195737	14490.4	1259.6	0.1	-3.524	0.0574789	0.334831	16394.6	1860	0.1	-3.14	0.0912403	0.290789	20217.3	1790.2	0.1	-3.497	0.0964212	0.657664	0.067
Tb927.7.5180	60S ribosomal protein L23a or L25	Tb927.7.5180	Ribosome	12707.8	1070.9	0.1	-3.569	0.000746399	0.0533294	9434.9	1043.9	0.1	-3.176	0.00218388	0.0592195	11182	2334.3	0.2	-2.26	0.0088364	0.0845252	13829.6	1871.8	0.1	-2.885	0.00369329	0.180842	0.067
Tb927.9.8070	60S ribosomal protein L10	Tb927.9.8070	Ribosome	24648.7	2464.1	0.1	-3.322	0.00450036	0.0980804	18294.4	2489.8	0.1	-2.877	0.0120323	0.155443	16354.1	3907.6	0.2	-2.065	0.0155856	0.113796	20225.2	3769.3	0.2	-2.424	0.0119082	0.305427	0.07
Tb927.10.11390	60S ribosomal protein L6	Tb927.10.11390	Ribosome	73946	2665.8	0	-4.794	0.0479739	0.262227	54757.8	3578.6	0.1	-3.936	0.0950938	0.413826	66611	5197.7	0.1	-3.68	0.0666142	0.249964	82123.3	5084	0.1	-4.014	0.0811644	0.624037	0.07
Tb927.4.2180	60S ribosomal protein L35a	Tb927.4.2180	Ribosome	32873	1540.6	0	-4.415	0.00619873	0.115435	24380.2	2860.8	0.1	-3.091	0.0363088	0.268565	33028.1	3961.6	0.1	-3.06	0.0498173	0.21468	40764.1	4261	0.1	-3.258	0.0660103	0.578177	0.073
Tb927.10.8430	40S ribosomal protein S12	Tb927.10.8430	Ribosome	24821.1	809.3	0	-4.939	0.0377338	0.242979	18382.6	1220.3	0.1	-3.913	0.0828574	0.393334	23405.8	1642	0.1	-3.833	0.0661723	0.249662	28850.7	1535.2	0.1	-4.232	0.076221	0.607589	0.075
Tb927.9.11380	60S ribosomal protein L23	Tb927.9.11380	Ribosome	21708.3	1438.2	0.1	-3.916	0.0119643	0.149064	16099.9	3051.5	0.2	-2.399	0.0762242	0.379064	18761.4	2045.6	0.1	-3.197	0.0071418	0.0751768	23184.6	2684.2	0.1	-3.111	0.0164004	0.345891	0.079
Tb927.10.1590	60S ribosomal protein L36	Tb927.10.1590	Ribosome	5710.5	675.9	0.1	-3.079	3.27583e-07	0.000665043	4246.6	1028.7	0.2	-2.046	0.000917023	0.0362183	6138.1	1590.1	0.3	-1.949	0.0631937	0.244233	7585.2	1541.9	0.2	-2.298	0.0541089	0.543283	0.081
Tb927.7.1320	10 kDa heat shock protein, putative (HSP10)	Tb927.7.1320	Chaperone	12427	631.2	0.1	-4.299	0.0926599	0.335994	9198.9	853.4	0.1	-3.43	0.151523	0.509136	17310	1443.6	0.1	-3.584	0.147402	0.38078	21313.7	2540.6	0.1	-3.069	0.259127	0.815006	0.082
Tb927.10.13650	ARF-like 2-binding protein, putative	Tb927.10.13650	Vesicular.transport	1002	179.6	0.2	-2.48	0.12883	0.382394	742.6	249.2	0.3	-1.575	0.289889	0.644815	357.8	220.5	0.6	-0.699	0.117483	0.334567	443.2	451.6	1	0.027	1	1	0.082
Tb927.11.6300	40S ribosomal protein S5	Tb927.11.6300	Ribosome	29766.2	1062.7	0	-4.808	0.0650285	0.295133	22034.9	2389.7	0.1	-3.205	0.166995	0.528524	21791.7	2507.6	0.1	-3.119	0.111232	0.32531	26864	2897.8	0.1	-3.213	0.144598	0.732087	0.085
Tb927.5.1820	60S acidic ribosomal protein	Tb927.5.1820	Ribosome	25731.3	685.1	0	-5.231	0.0485206	0.263775	19048.5	1481.6	0.1	-3.684	0.124608	0.463851	13749.9	1619.5	0.1	-3.086	0.126691	0.348562	16947.4	2412.3	0.1	-2.813	0.197941	0.77329	0.086
Tb927.3.3310	60S ribosomal protein L13	Tb927.3.3310	Ribosome	14751	2077	0.1	-2.828	1.7938e-06	0.0018118	10975	955.9	0.1	-3.521	2.37387e-08	2.37455e-05	8674.7	2015.7	0.2	-2.106	3.34971e-09	1.17273e-05	10771.3	1389.4	0.1	-2.955	2.2633e-14	3.16952e-11	0.089
Tb927.8.1370	hypothetical protein, conserved	Tb927.8.1370	ZUnknown	613.2	203	0.3	-1.595	0.335995	0.568407	454.3	457.3	1	0.009	0.919929	0.974421	60.3	26.2	0.4	-1.204	0.121443	0.340957	74.6	63.2	0.8	-0.241	0.846537	0.992177	0.096
Tb927.10.11920	hypothetical protein, conserved, no clear yeast or human matches	Tb927.10.11920	ZUnknown	1183.6	473.7	0.4	-1.321	0.405404	0.62381	876.9	449.4	0.5	-0.964	0.48112	0.776221	234.6	164.7	0.7	-0.51	0.252585	0.493058	290.7	208	0.7	-0.483	0.298869	0.840771	0.101
Tb927.10.10250	EP2 procyclin (EP2)	Tb927.10.10250	Membrane.protein	15218	1031.8	0.1	-3.883	0.0149374	0.168246	11285	1068.4	0.1	-3.401	0.0310895	0.24993	21709.6	2927.1	0.1	-2.891	0.120133	0.338389	26769.7	4097.8	0.2	-2.708	0.185918	0.764723	0.103
Tb927.6.4580	Mitchondrial SSU ribosomal protein	Tb927.6.4580	Mito.translation	2934.7	261	0.1	-3.491	0.167194	0.414552	2171.8	611.5	0.3	-1.828	0.397773	0.730402	582.5	155.3	0.3	-1.907	0.00686044	0.0736761	720.9	303.3	0.4	-1.249	0.0601186	0.564354	0.103
Tb927.11.4290	40S ribosomal protein S12	Tb927.11.4290	Ribosome	29357.7	1464.8	0	-4.325	0.0376263	0.242979	21751.5	2223	0.1	-3.291	0.0909063	0.407167	16636.3	3812.4	0.2	-2.126	0.140887	0.372683	20532.1	4755.3	0.2	-2.11	0.181977	0.76072	0.104
Tb927.11.6180	60S ribosomal protein L28	Tb927.11.6180	Ribosome	25538.7	1179.7	0	-4.436	0.00689533	0.120703	18939.5	1798.4	0.1	-3.397	0.0289243	0.240532	25589.6	3871.3	0.2	-2.725	0.0817754	0.275417	31577.9	3787.8	0.1	-3.06	0.0870522	0.633159	0.11
Tb927.6.5120	60S acidic ribosomal protein P2	Tb927.6.5120	Ribosome	34749.5	1421.3	0	-4.612	0.0447239	0.253984	25737.3	3247.6	0.1	-2.986	0.14038	0.490586	13842.9	2459.7	0.2	-2.493	0.0842297	0.27978	17087.9	4118	0.2	-2.053	0.172304	0.755181	0.111
Tb927.9.8100	nascent polypeptide associated complex subunit	Tb927.9.8100	Translation	12019.5	1151.5	0.1	-3.384	0.000407206	0.0401585	8925.8	1396.9	0.2	-2.676	0.00329131	0.0763104	11918.4	2720.3	0.2	-2.131	0.050245	0.215573	14727.9	2813.2	0.2	-2.388	0.046645	0.516575	0.112
Tb927.11.14020	RNA-binding protein (NRBD2)	Tb927.11.14020	rRNA.tRNA.process	25164.8	2256.8	0.1	-3.479	2.77505e-08	0.000194309	18704.1	1175.4	0.1	-3.992	7.40753e-10	2.59338e-06	22474.7	4494.5	0.2	-2.322	3.88586e-06	0.000850274	27835.4	4028.8	0.1	-2.788	6.87411e-07	0.000320883	0.117
Tb927.10.14710	40S ribosomal protein S2	Tb927.10.14710	Ribosome	31332.9	2849.5	0.1	-3.459	0.00263792	0.0814513	23257.6	2491.9	0.1	-3.222	0.00378352	0.0810159	39165.4	6278.7	0.2	-2.641	0.0598915	0.237185	48353	4228.4	0.1	-3.515	0.0370438	0.473669	0.126
Tb927.10.3940	40S ribosomal protein S3A	Tb927.10.3940	Ribosome	24282.5	1715.2	0.1	-3.823	0.0226534	0.19805	18003.8	2209.4	0.1	-3.027	0.0585375	0.336896	17645.6	3905.2	0.2	-2.176	0.0588674	0.234866	21799.8	3360	0.2	-2.698	0.0430619	0.495159	0.126
Tb927.2.1790	hypothetical protein, conserved	Tb927.2.1790	ZUnknown	609.9	102	0.2	-2.58	0.188877	0.433251	451.7	181.6	0.4	-1.315	0.439278	0.752587	117.6	65.1	0.6	-0.854	0.100346	0.307628	145.7	131.3	0.9	-0.151	0.849199	0.9925	0.126
Tb927.8.4630	hypothetical protein, conserved	Tb927.8.4630	ZUnknown	1851.3	280.7	0.2	-2.721	0.0359254	0.237311	1373.4	487.7	0.4	-1.494	0.175418	0.540376	288.1	203.6	0.7	-0.501	0.164379	0.40034	357.9	450.3	1.3	0.331	0.536919	0.934996	0.126
Tb927.10.690	palmitoyl acyltransferase 3, putative	Tb927.10.690	Lipids	981.9	325.8	0.3	-1.591	0.277071	0.513513	727.7	530.9	0.7	-0.455	0.825454	0.943848	499.3	466.2	0.9	-0.099	0.806447	0.912826	619.7	681.7	1.1	0.138	0.751993	0.975907	0.13
Tb927.11.16280	60S ribosomal protein L2 L8	Tb927.11.16280	Ribosome	34057.1	1974.4	0.1	-4.108	0.0103021	0.138989	25257.4	4017.2	0.2	-2.652	0.0562489	0.33185	38705.5	4237.3	0.1	-3.191	0.0830315	0.277806	47732.1	4857.1	0.1	-3.297	0.115419	0.694757	0.133
Tb927.7.5870	hypothetical protein, conserved	Tb927.7.5870	ZUnknown	1977.8	322.2	0.2	-2.618	0.104291	0.351217	1466	758.1	0.5	-0.951	0.494144	0.784627	1276.2	531	0.4	-1.265	0.16057	0.397003	1577.6	1064.8	0.7	-0.567	0.571992	0.9436	0.133
Tb927.11.11360	guanine nucleotide-binding protein beta subunit- like protein (TRACK)	Tb927.11.11360	Translation	44630.9	4885.9	0.1	-3.191	0.00458028	0.0982246	33127.9	6669.9	0.2	-2.312	0.0212251	0.205558	46076.2	10184.2	0.2	-2.178	0.0281157	0.157164	56955.7	9031.2	0.2	-2.657	0.0203617	0.364635	0.138
Tb927.7.310	Thioredoxin domain, also matches human prostaglandin E synthetase	Tb927.7.310	Enzyme	349.6	449	1.3	0.361	0.36004	0.586688	259.5	494.5	1.9	0.93	0.0976223	0.417564	184.5	242.6	1.3	0.395	0.238733	0.478833	228.5	267.5	1.2	0.228	0.477709	0.919248	0.138
Tb927.9.1720	PMP4 peroxisomal membrane protein 4, putative	Tb927.9.1720	Glycosome	1053.3	360.8	0.3	-1.546	0.269494	0.506042	780.8	525.3	0.7	-0.572	0.64047	0.859441	258.6	132.5	0.5	-0.965	0.0225891	0.140221	320.8	333	1	0.053	0.836319	0.989585	0.14
Tb927.8.6890	hypothetical protein, conserved	Tb927.8.6890	ZUnknown	5437.9	312.3	0.1	-4.122	0.0791728	0.319182	4026.5	651.5	0.2	-2.628	0.206436	0.574282	1406.5	346.7	0.2	-2.02	0.0220993	0.138407	1739.4	1122.3	0.6	-0.632	0.452656	0.910775	0.141
Tb927.9.15150	60S ribosomal protein L5	Tb927.9.15150	Ribosome	12998.6	2589	0.2	-2.328	6.34852e-05	0.0138914	9674.1	1030.1	0.1	-3.231	6.67993e-08	4.25208e-05	11892.1	4941.1	0.4	-1.267	0.00275822	0.0446373	14730.3	2758.5	0.2	-2.417	1.84156e-06	0.00064473	0.144
Tb927.7.2730	leucine-rich repeat protein (LRRP)	Tb927.7.2730	LRRP	673	528.7	0.8	-0.348	0.590483	0.768904	500.5	974.9	1.9	0.962	0.0524277	0.323929	284.9	202.3	0.7	-0.494	0.3022	0.539246	354.8	447.3	1.3	0.334	0.720463	0.96992	0.153
Tb927.11.8890	DNA-dependent RNA polymerases, putative (RPC19)	Tb927.11.8890	RNA.synthesis	1308.9	269.4	0.2	-2.281	0.10331	0.350303	970.5	390	0.4	-1.315	0.326148	0.674451	405.9	255.8	0.6	-0.666	0.101502	0.309262	502.9	339.2	0.7	-0.568	0.201343	0.77479	0.154
Tb927.10.6850	MItochondrial SSU S18 or kinetoplast poly(A) polymerase complex 1 subunit	Tb927.10.6850	Mito.RNA	1341.5	362.4	0.3	-1.888	0.000716068	0.052778	1000	225.9	0.2	-2.146	0.000415632	0.0223866	1372.5	541.6	0.4	-1.342	0.00422706	0.0570287	1708.1	785	0.5	-1.122	0.0257282	0.406995	0.158
Tb927.11.10910	40S ribosomal protein SA	Tb927.11.10910	Ribosome	10492.4	2859.2	0.3	-1.876	0.000962026	0.0551448	7812.9	1047.7	0.1	-2.899	1.30209e-06	0.000379884	6117.9	4374.9	0.7	-0.484	0.252819	0.493239	7578.2	3158.5	0.4	-1.263	0.00339337	0.179623	0.159
Tb927.6.510	GPEET2 procyclin	Tb927.6.510	Membrane.protein	144207	5951.4	0	-4.599	0.0272452	0.213714	106850	7113.5	0.1	-3.909	0.0541115	0.328234	190785	22968.6	0.1	-3.054	0.0863224	0.283903	235322	28914.3	0.1	-3.025	0.119114	0.697355	0.16
Tb927.8.5900	hypothetical protein, conserved	Tb927.8.5900	ZUnknown	409.9	217	0.5	-0.917	0.117963	0.369574	305.1	289.6	0.9	-0.075	0.888863	0.96565	172.2	181.1	1.1	0.073	0.774071	0.892814	213.4	258.4	1.2	0.276	0.431434	0.906627	0.162
Tb927.10.3710	proteasome activator protein PA26	Tb927.10.3710	Ubiquitin.proteasome	2061.1	291.8	0.1	-2.82	0.0169649	0.17971	1529.5	243.7	0.2	-2.65	0.0239454	0.217102	352.4	237.1	0.7	-0.572	0.142182	0.373971	437.4	306.4	0.7	-0.513	0.205291	0.78032	0.162
Tb927.6.3140	Ubiquitin-like protein	Tb927.6.3140	Ubiquitin.proteasome	543.3	167.3	0.3	-1.699	0.119109	0.371512	403.1	401.1	1	-0.007	0.851656	0.954031	1422	622.8	0.4	-1.191	0.276715	0.516724	1756.5	1187.1	0.7	-0.565	0.654365	0.953364	0.162
Tb927.11.6490	hypothetical protein, conserved	Tb927.11.6490	ZUnknown	881.3	365.2	0.4	-1.271	0.0348635	0.235632	655.3	272.9	0.4	-1.264	0.040138	0.28177	347.5	249.9	0.7	-0.476	0.192623	0.430771	431.7	415.1	1	-0.057	0.767643	0.978346	0.165
Tb927.11.6290	hypothetical protein, conserved, HIT zinc finger	Tb927.11.6290	ZUnknown	729.5	176.6	0.2	-2.047	0.161799	0.410072	540.8	297.8	0.6	-0.861	0.538746	0.809539	656.2	219.1	0.3	-1.583	9.56044e-05	0.00614148	812.9	582.7	0.7	-0.48	0.26544	0.821842	0.167
Tb927.9.15010	NADH-ubiquinone oxidoreductase complex I subunit, putative	Tb927.9.15010	Mito.e.transport	1732.9	431.9	0.2	-2.004	0.127018	0.381722	1285.1	325.1	0.3	-1.983	0.126814	0.466656	519.4	233	0.4	-1.156	0.0554269	0.227785	642.8	176.1	0.3	-1.868	0.00897905	0.275406	0.167
Tb927.3.1760	chaperone protein DNAj, putative	Tb927.3.1760	Chaperone	2261.8	478.3	0.2	-2.241	0.0924327	0.335846	1677.4	553.9	0.3	-1.599	0.215652	0.587776	1289.6	497.9	0.4	-1.373	0.000469786	0.0151587	1598	863.2	0.5	-0.889	0.0335789	0.45743	0.17
Tb927.4.1370	hypothetical protein, conserved	Tb927.4.1370	ZUnknown	820.9	172.8	0.2	-2.248	0.096443	0.341748	608.8	231.6	0.4	-1.394	0.250244	0.616257	334.3	239.3	0.7	-0.482	0.307872	0.543688	414.1	357.6	0.9	-0.212	0.718261	0.96992	0.17
Tb927.11.6190	hypothetical protein, conserved	Tb927.11.6190	ZUnknown	407	105.9	0.3	-1.941	0.220039	0.461983	301.6	216.7	0.7	-0.477	0.757847	0.914886	306.4	180.9	0.6	-0.76	0.345031	0.582848	378.9	493.6	1.3	0.381	0.491921	0.925187	0.173
Tb927.2.2590	hypothetical protein, conserved	Tb927.2.2590	ZUnknown	694.3	140.7	0.2	-2.302	0.220529	0.462042	514.2	229.5	0.4	-1.164	0.515416	0.797328	70.4	25.4	0.4	-1.469	0.0205268	0.132296	87.2	60.1	0.7	-0.537	0.388999	0.881436	0.175
Tb927.7.4680	hypothetical protein, conserved	Tb927.7.4680	ZUnknown	193.9	43.1	0.2	-2.17	0.169241	0.415945	143.7	46.2	0.3	-1.637	0.252909	0.617059	24.7	24	1	-0.037	0.928934	0.970516	30.6	24.4	0.8	-0.327	0.605381	0.95106	0.177
Tb927.11.13780	profilin	Tb927.11.13780	Cytoskeleton	3076.2	310.6	0.1	-3.308	0.0898487	0.333671	2279.1	638.4	0.3	-1.836	0.279091	0.636525	1458.3	287.8	0.2	-2.341	0.0014614	0.02966	1804.6	444.7	0.2	-2.021	0.00647835	0.236257	0.177
Tb927.3.3760	tryparedoxin (TRYP1)	Tb927.3.3760	Redox	6002.2	361	0.1	-4.055	0.0461591	0.258152	4447.2	630.2	0.1	-2.819	0.127348	0.467098	1178.5	296.7	0.3	-1.99	2.10308e-07	0.000126817	1463.2	571.9	0.4	-1.355	0.000384155	0.0489675	0.179
Tb927.11.10050	Mitchondrial LSU ribosomal protein	Tb927.11.10050	Mito.translation	1270.6	189	0.1	-2.749	0.0876185	0.329828	941.9	277.7	0.3	-1.762	0.21092	0.580528	304.5	145.7	0.5	-1.063	0.0191235	0.127716	377.3	208	0.6	-0.859	0.0611688	0.564354	0.181
Tb927.6.4990	ATP synthase, epsilon chain, putative	Tb927.6.4990	Ox.phosphorylation	3662.3	790.8	0.2	-2.211	0.000195655	0.0240346	2722.4	782.6	0.3	-1.799	0.00292569	0.0715125	915.6	938.1	1	0.035	0.873107	0.943461	1135.9	989.2	0.9	-0.2	0.564821	0.941414	0.182
Tb927.11.7930	RNA polymerase B subunit RPB8, putative (RPB8)	Tb927.11.7930	RNA.synthesis	737.2	293.4	0.4	-1.329	0.0374667	0.242842	547.7	217.4	0.4	-1.333	0.038989	0.278289	149.7	101	0.7	-0.567	0.20354	0.441169	186	151.9	0.8	-0.292	0.471857	0.918789	0.182
Tb927.10.4240	hypothetical protein, conserved	Tb927.10.4240	Mito.pathway	3669.2	298	0.1	-3.622	0.0196075	0.187814	2721	406.2	0.1	-2.744	0.0561765	0.33185	416	214.7	0.5	-0.954	0.0962099	0.299979	517.5	394.2	0.8	-0.393	0.269888	0.825222	0.184
Tb927.10.4270	coatomer zeta subunit, (zeta-CoP)	Tb927.10.4270	Vesicular.transport	759.4	246	0.3	-1.626	0.270293	0.506539	562.8	355.7	0.6	-0.662	0.64455	0.861615	231.1	150.4	0.7	-0.62	0.135527	0.363725	286.9	278.2	1	-0.044	0.890204	1	0.187
Tb927.7.330	hypothetical protein	Tb927.7.330	ZUnknown	2154.9	295.2	0.1	-2.868	0.0904333	0.334326	1597.2	355.3	0.2	-2.168	0.1554	0.513261	228.1	227.6	1	-0.003	0.989479	1	283	265.3	0.9	-0.093	0.838782	0.989585	0.188
Tb927.10.4500	mRNA capping methyltransferase, putative	Tb927.10.4500	RNA.processing	638.1	188	0.3	-1.763	0.172024	0.417285	473.2	250.8	0.5	-0.916	0.482151	0.776632	367.6	196.9	0.5	-0.901	0.116405	0.333708	455	300.4	0.7	-0.599	0.321094	0.849276	0.189
Tb927.10.290	proteasome alpha 2 subunit, putative	Tb927.10.290	Ubiquitin.proteasome	1149	390.1	0.3	-1.558	0.00736274	0.122731	855	426.6	0.5	-1.003	0.1106	0.442781	281.1	260.9	0.9	-0.108	0.659049	0.823752	350	419.3	1.2	0.26	0.823336	0.987334	0.189
Tb927.10.11260	Mitchondrial SSU ribosomal protein	Tb927.10.11260	Mito.translation	1156.7	213.6	0.2	-2.437	0.241689	0.480906	856.4	186.1	0.2	-2.202	0.293664	0.647076	77.3	43.9	0.6	-0.816	0.25541	0.495347	95.7	64.9	0.7	-0.56	0.405863	0.890245	0.19
Tb927.7.2980	hypothetical protein, conserved	Tb927.7.2980	ZUnknown	4983.5	477.1	0.1	-3.385	0.0280468	0.215073	3695.6	690.2	0.2	-2.421	0.0837209	0.394757	4493.2	1310.6	0.3	-1.777	0.221817	0.460834	5544.6	3535.9	0.6	-0.649	0.679259	0.959052	0.192
Tb927.9.12410	riboflavin kinase, putative	Tb927.9.12410	Enzyme	1540.7	295.2	0.2	-2.384	0.0163715	0.177944	1143.7	674.4	0.6	-0.762	0.448993	0.758714	1178	725	0.6	-0.7	0.194356	0.432381	1458.2	1516.5	1	0.057	0.816643	0.985809	0.192
Tb927.10.11300	paraflagellar rod protein PFC16	Tb927.10.11300	Cytoskeleton	5976.5	399.1	0.1	-3.904	0.0658422	0.295807	4427.1	692.8	0.2	-2.676	0.159633	0.519173	1930.4	513.5	0.3	-1.91	0.149225	0.38358	2383.5	1748.9	0.7	-0.447	0.774189	0.979377	0.193
Tb927.11.13800	hypothetical protein, conserved	Tb927.11.13800	ZUnknown	1069	208.8	0.2	-2.356	0.212914	0.455597	791.8	259.7	0.3	-1.608	0.363334	0.706734	138	70.5	0.5	-0.97	0.0528836	0.222055	171	112.1	0.7	-0.609	0.301755	0.842472	0.194
Tb927.9.11230	calmodulin-like protein, putative,EF hand containing protein	Tb927.9.11230	Calcium	2346.2	244.9	0.1	-3.26	0.137919	0.390353	1737.3	415.2	0.2	-2.065	0.289835	0.644815	199	95	0.5	-1.066	0.0785993	0.269965	247.5	177.9	0.7	-0.476	0.172319	0.755181	0.196
Tb927.7.7440	hypothetical protein, conserved	Tb927.7.7440	Mito.pathway	1608.9	158	0.1	-3.348	0.144213	0.398178	1191.2	178.5	0.1	-2.738	0.207234	0.575414	155.2	66.2	0.4	-1.23	0.0113843	0.0973046	192.5	86.3	0.4	-1.157	0.0227249	0.384347	0.196
Tb927.10.5290	HIRA-interacting protein 5, putative,predicted NifU-like protein	Tb927.10.5290	ZUnknown	525.6	420.4	0.8	-0.322	0.790104	0.894761	390.1	454.7	1.2	0.221	0.670312	0.87695	155.8	175.5	1.1	0.172	0.716334	0.858718	193.4	225.6	1.2	0.222	0.623585	0.951992	0.197
Tb927.8.1930	ISY1 component of PRP19 splicing complex, putative	Tb927.8.1930	RNA.processing	556	272.5	0.5	-1.029	0.221207	0.462042	412.7	353.6	0.9	-0.223	0.992012	1	151.6	102.8	0.7	-0.56	0.213751	0.451217	188.3	158.2	0.8	-0.251	0.505917	0.931484	0.197
Tb927.1.3820	ATP synthase subunit, putative	Tb927.1.3820	Ox.phosphorylation	1195.3	230	0.2	-2.378	0.134952	0.38883	885.9	301.6	0.3	-1.554	0.316771	0.666276	175.3	83.6	0.5	-1.069	0.0158932	0.115351	217.7	132.8	0.6	-0.713	0.0858216	0.63255	0.199
Tb927.10.13930	phosphatidic acid phosphatase, putative	Tb927.10.13930	Lipids	545.5	167.6	0.3	-1.703	0.171736	0.417098	404.6	380.8	0.9	-0.087	0.969692	0.994258	267.1	176.3	0.7	-0.599	0.159183	0.395798	331	376	1.1	0.184	0.623133	0.951992	0.2
Tb927.7.3900	vacuolar transporter chaperone, putative, ER by IFA	Tb927.7.3900	Lysosome	2778.7	366	0.1	-2.924	0.0976741	0.343105	2059.2	1016.6	0.5	-1.018	0.512479	0.795649	758.8	265.3	0.3	-1.516	0.00906518	0.0853269	939.4	750.5	0.8	-0.324	0.62361	0.951992	0.2
Tb927.4.1790	60S ribosomal protein L3	Tb927.4.1790	Ribosome	24299.6	4788.8	0.2	-2.343	4.34525e-05	0.0107144	18097.3	1337.1	0.1	-3.759	1.9354e-09	4.51723e-06	26521.6	8396.4	0.3	-1.659	2.59728e-06	0.000757756	32907	3404.4	0.1	-3.273	8.40903e-16	2.944e-12	0.201
Tb927.7.2710	NADH-cytochrome b5 reductase, putative	Tb927.7.2710	Mito.e.transport	2004.4	463.4	0.2	-2.113	0.0162882	0.177925	1488.2	983.1	0.7	-0.598	0.489362	0.780883	730.7	300.4	0.4	-1.282	0.000539341	0.0163483	907.7	837.6	0.9	-0.116	0.59849	0.949265	0.202
Tb927.2.1720	hypothetical protein, conserved	Tb927.2.1720	ZUnknown	584.8	160.1	0.3	-1.869	0.189473	0.433768	433.6	137.3	0.3	-1.658	0.220892	0.590789	135.2	48.8	0.4	-1.469	0.00263028	0.0434319	167.6	84.5	0.5	-0.988	0.0494868	0.530724	0.204
Tb927.3.860	acyl carrier protein, mitochondrial precursor, putative (ACP)	Tb927.3.860	Lipids	8297.5	669.7	0.1	-3.631	0.0911426	0.335243	6145.5	1464.3	0.2	-2.069	0.272976	0.631234	1547.1	391.7	0.3	-1.982	0.00719166	0.0754287	1914.2	1082.5	0.6	-0.822	0.227132	0.797926	0.205
Tb927.11.12040	component of cytochrome c oxidase complex	Tb927.11.12040	Mito.e.transport	6466.1	386.6	0.1	-4.064	0.0356631	0.236695	4791.8	936.1	0.2	-2.356	0.153118	0.511066	5464.5	1080.4	0.2	-2.339	0.142305	0.374032	6741.9	2968	0.4	-1.184	0.448803	0.910775	0.205
Tb927.3.2180	Mitochondrial ATP synthase subunit, putative	Tb927.3.2180	Mito.pathway	3142.8	499.3	0.2	-2.654	9.3087e-06	0.00383409	2336.1	618.8	0.3	-1.916	0.00227723	0.0603983	336.4	179.6	0.5	-0.905	0.0387302	0.186128	418.1	339.2	0.8	-0.302	0.366612	0.872808	0.206
Tb927.11.9790	calmodulin, putative	Tb927.11.9790	Calcium	1464.8	204.8	0.1	-2.838	0.111104	0.359087	1085.5	316	0.3	-1.78	0.263895	0.625735	359.9	172.8	0.5	-1.059	0.0204078	0.132188	447.4	393.7	0.9	-0.185	0.417081	0.89735	0.207
Tb927.9.9720	hypothetical protein, conserved	Tb927.9.9720	ZUnknown	1251.2	336.5	0.3	-1.895	0.179305	0.424118	927.6	478.3	0.5	-0.956	0.462322	0.768196	376.6	258.7	0.7	-0.542	0.137305	0.366638	467.8	353.4	0.8	-0.405	0.247214	0.807087	0.207
Tb927.11.7480	vacuolar type h ATPase subunit, putative	Tb927.11.7480	Lysosome	1946.2	365.3	0.2	-2.414	0.137782	0.39035	1442.4	718.4	0.5	-1.006	0.454629	0.762048	452.1	267.6	0.6	-0.756	0.0812205	0.274727	560	724.2	1.3	0.371	0.253846	0.809956	0.207
Tb927.11.14010	hypothetical protein, conserved	Tb927.11.14010	ZUnknown	822.7	286.7	0.3	-1.521	0.220016	0.461983	610.2	471.3	0.8	-0.372	0.788799	0.931288	426.7	247.3	0.6	-0.787	0.0473765	0.209293	529.4	393.8	0.7	-0.427	0.309037	0.84624	0.208
Tb927.2.5130	hypothetical protein, conserved	Tb927.2.5130	ZUnknown	1322.2	647.2	0.5	-1.031	0.0953532	0.340206	982.2	1383.7	1.4	0.494	0.225783	0.594336	407.3	274.6	0.7	-0.569	0.178603	0.415512	505.2	678.9	1.3	0.426	0.417019	0.89735	0.208
Tb927.6.4500	translocon-associated protein beta	Tb927.6.4500	Vesicular.transport	5147	952.7	0.2	-2.434	0.0204857	0.19083	3820.3	1161.5	0.3	-1.718	0.073092	0.374941	1266.7	617.7	0.5	-1.036	0.00352253	0.0515999	1574	1169.4	0.7	-0.429	0.175638	0.755181	0.208
Tb927.3.1260	hypothetical protein, conserved	Tb927.3.1260	ZUnknown	1201.6	389.8	0.3	-1.624	0.170769	0.416762	891.3	366.4	0.4	-1.282	0.281247	0.638834	602.5	292.1	0.5	-1.045	0.0055449	0.0650341	748.2	556.4	0.7	-0.427	0.244763	0.806973	0.209
Tb927.10.13600	hypothetical protein, possible component of cytochorome oxidase complex	Tb927.10.13600	Mito.e.transport	1278.8	297.9	0.2	-2.102	0.0472108	0.260773	949	421.9	0.4	-1.17	0.23002	0.597827	259.1	221	0.9	-0.23	0.435563	0.663762	322	345.8	1.1	0.103	0.999374	1	0.209
Tb927.9.3750	hypothetical protein, conserved	Tb927.9.3750	ZUnknown	733.6	188.6	0.3	-1.96	0.220944	0.462042	543.6	470.5	0.9	-0.209	0.991706	1	196.5	94.2	0.5	-1.06	0.161211	0.398118	243	191.8	0.8	-0.342	0.73721	0.971522	0.21
Tb927.10.1240	hypothetical protein, conserved	Tb927.10.1240	ZUnknown	649.8	384.4	0.6	-0.757	0.244796	0.484107	482.9	400.3	0.8	-0.271	0.657641	0.870803	441.3	329.4	0.7	-0.422	0.384545	0.619128	546.5	637.7	1.2	0.223	0.614205	0.951992	0.21
Tb927.7.3240	Mitchondrial SSU ribosomal associated	Tb927.7.3240	Mito.translation	1249.7	212	0.2	-2.559	0.0564748	0.27946	926.9	317.3	0.3	-1.547	0.191846	0.558623	542.5	178.2	0.3	-1.606	0.00069164	0.0190664	671.9	294.1	0.4	-1.192	0.012633	0.317047	0.21
Tb927.10.11330	hypothetical protein, conserved	Tb927.10.11330	ZUnknown	1306.7	435.5	0.3	-1.585	0.0873516	0.329474	969.9	497.1	0.5	-0.964	0.345342	0.693257	204.4	120.4	0.6	-0.764	0.0577525	0.233387	254.1	278.7	1.1	0.133	0.868077	0.999082	0.211
Tb927.3.4910	signal peptide peptidase, putative,aspartic peptidase, clan AD, family A22B, putative	Tb927.3.4910	Vesicular.transport	1479	660.7	0.4	-1.163	0.05127	0.267813	1099.2	1059.9	1	-0.052	0.823309	0.943192	235	169.4	0.7	-0.473	0.237959	0.478383	292.2	441.2	1.5	0.595	0.203698	0.779395	0.214
Tb927.7.7460	hypothetical protein, conserved, no domains	Tb927.7.7460	ZUnknown	2057.6	379.4	0.2	-2.439	0.0275805	0.213864	1526.9	382.5	0.3	-1.997	0.0576421	0.335503	176.6	123.1	0.7	-0.521	0.238119	0.478383	219.5	230.6	1.1	0.071	0.969904	1	0.215
Tb927.4.5080	hypothetical protein, conserved	Tb927.4.5080	ZUnknown	1442.9	301.3	0.2	-2.26	0.246083	0.485372	1068.6	462	0.4	-1.21	0.47344	0.773483	100.6	87.3	0.9	-0.204	0.57547	0.769859	124.9	119.7	1	-0.062	0.796276	0.981808	0.216
Tb927.10.1810	hypothetical protein, conserved	Tb927.10.1810	ZUnknown	467.9	76.5	0.2	-2.614	0.21436	0.457098	346.5	167.3	0.5	-1.05	0.597034	0.838265	81.7	25	0.3	-1.705	0.00230866	0.040013	101.3	63.7	0.6	-0.669	0.23295	0.79964	0.217
Tb927.11.13710	hypothetical protein, conserved	Tb927.11.13710	Mito.pathway	2736.6	354.6	0.1	-2.948	0.221481	0.462042	2025.2	487.8	0.2	-2.054	0.376076	0.715799	499.8	156.9	0.3	-1.671	6.56855e-05	0.00484137	619.7	306.3	0.5	-1.017	0.0184313	0.353578	0.218
Tb927.3.3450	ADP-ribosylation factor-like protein 3A, putative	Tb927.3.3450	Vesicular.transport	2082.6	460.9	0.2	-2.176	0.0993285	0.345503	1544.5	365.3	0.2	-2.08	0.117835	0.452254	243.1	144	0.6	-0.756	0.111987	0.326314	302.2	218.4	0.7	-0.469	0.203303	0.778988	0.219
Tb927.3.4890	ubiquinone biosynthesis protein COQ7 homolog, putative	Tb927.3.4890	Mito.pathway	758	272.6	0.4	-1.475	0.379894	0.602873	561.6	461.2	0.8	-0.284	0.894418	0.967312	62.6	32.7	0.5	-0.936	0.169849	0.407272	77.5	59	0.8	-0.393	0.652028	0.952558	0.221
Tb927.6.1270	hypothetical protein, conserved	Tb927.6.1270	ZUnknown	886.1	325.1	0.4	-1.447	0.0171997	0.180561	658.4	326.8	0.5	-1.011	0.139619	0.490135	168.6	403.5	2.4	1.259	0.0138748	0.107601	209.3	252	1.2	0.268	0.603573	0.95106	0.222
Tb927.4.3650	serine threonine-protein phosphatase PP1, putative	Tb927.4.3650	ZUnknown	739	190.3	0.3	-1.957	0.0496869	0.266092	548.5	173.9	0.3	-1.657	0.0877004	0.401198	339.7	202.7	0.6	-0.745	0.0705815	0.259021	421.6	249.3	0.6	-0.758	0.0774703	0.610864	0.222
Tb927.2.5850	small nuclear ribonucleoprotein SmD2	Tb927.2.5850	RNA.processing	2065.7	229.6	0.1	-3.169	0.133743	0.388094	1529.8	418.1	0.3	-1.871	0.291904	0.645998	233	124.4	0.5	-0.905	0.0368095	0.18202	288.9	185.3	0.6	-0.64	0.159402	0.748004	0.222
Tb927.10.4980	ubiquitin-like protein DSK2, putative (DSK2)	Tb927.10.4980	Ubiquitin.proteasome	987.9	454.8	0.5	-1.119	0.0476111	0.261469	735.5	596.8	0.8	-0.301	0.722002	0.899556	411.8	309	0.8	-0.414	0.195912	0.434105	512.2	476.4	0.9	-0.105	0.587673	0.946168	0.222
Tb927.7.2820	histone H2A	Tb927.7.2820	Chromatin	8887.6	618.4	0.1	-3.845	0.10244	0.349384	6580.6	763.4	0.1	-3.108	0.162747	0.522492	9054.1	1562	0.2	-2.535	0.192769	0.430822	11159.4	1678.8	0.2	-2.733	0.218703	0.78936	0.224
Tb927.3.3710	hypothetical protein, conserved	Tb927.3.3710	ZUnknown	1064.2	435.5	0.4	-1.289	0.0907093	0.334697	790.2	597.5	0.8	-0.403	0.70866	0.892334	300.7	206.5	0.7	-0.542	0.157125	0.392236	373.5	494.7	1.3	0.406	0.339092	0.860575	0.226
Tb927.9.3340	hypothetical protein, conserved	Tb927.9.3340	ZUnknown	715	311.3	0.4	-1.199	0.242945	0.482035	530.5	151.9	0.3	-1.804	0.111056	0.443782	66.1	59.3	0.9	-0.156	0.843775	0.931934	81.9	94.2	1.2	0.202	0.65699	0.955682	0.226
Tb927.11.1690	hypothetical protein, conserved	Tb927.11.1690	ZUnknown	4923.9	515.1	0.1	-3.257	0.0694264	0.300862	3649.2	1032.2	0.3	-1.822	0.222758	0.591487	749.7	309.9	0.4	-1.274	0.101017	0.308612	927.3	656.8	0.7	-0.497	0.556388	0.938894	0.228
Tb927.5.4050	hypothetical protein, conserved	Tb927.5.4050	ZUnknown	526.6	135	0.3	-1.964	0.196516	0.440746	390.3	185.7	0.5	-1.072	0.392101	0.72709	186.7	90.2	0.5	-1.049	0.029901	0.162174	231.1	105.3	0.5	-1.134	0.0357993	0.468536	0.228
Tb927.9.7830	mitochondrial tRNA import complex, putative	Tb927.9.7830	Mito.biogenesis	11619.4	621.1	0.1	-4.226	0.0703168	0.302431	8604.4	1688.1	0.2	-2.35	0.236507	0.604785	4346.3	1148	0.3	-1.921	0.0128618	0.103754	5376.8	3502.9	0.7	-0.618	0.417427	0.89735	0.228
Tb927.9.6910	hypothetical protein, conserved	Tb927.9.6910	Mito.pathway	1051.7	283.9	0.3	-1.889	0.22997	0.469734	779.4	1221.7	1.6	0.648	0.602562	0.839695	443.9	256.3	0.6	-0.792	0.503093	0.712092	548.2	422.8	0.8	-0.375	0.824891	0.987334	0.229
Tb927.4.3830	hypothetical protein, conserved	Tb927.4.3830	ZUnknown	445.3	206.1	0.5	-1.111	0.161047	0.409759	330.6	199.5	0.6	-0.729	0.36194	0.705764	161.6	216.2	1.3	0.42	0.367236	0.603829	200.6	180.7	0.9	-0.151	0.635571	0.951992	0.229
Tb927.6.2740	pyridoxal kinase (pdxK)	Tb927.6.2740	Enzyme	22216.2	1456.5	0.1	-3.931	0.0401899	0.245758	16463.7	2825.5	0.2	-2.543	0.139649	0.490135	27563.7	5450.1	0.2	-2.338	0.120641	0.339111	34016.7	11380.9	0.3	-1.58	0.296597	0.83944	0.229
Tb927.5.2910	hypothetical protein, copurifed with splicing complex	Tb927.5.2910	ZUnknown	747.6	176.6	0.2	-2.082	0.151016	0.402064	554.2	389.6	0.7	-0.508	0.789107	0.931288	113.3	64	0.6	-0.823	0.414759	0.644768	140.1	106.2	0.8	-0.4	0.766853	0.977761	0.231
Tb927.8.6920	hypothetical protein, conserved	Tb927.8.6920	ZUnknown	925.6	504.5	0.5	-0.876	0.30997	0.543694	687	718.3	1	0.064	0.664537	0.874121	111.5	87.6	0.8	-0.348	0.366037	0.603199	138.7	188.6	1.4	0.443	0.444561	0.909382	0.233
Tb927.10.6440	Phosphomannomutase PMM, acts as phosphoglucomutase	Tb927.10.6440	Glucose.glycerol	1306.7	560.1	0.4	-1.222	0.0899349	0.333671	970.4	750.3	0.8	-0.371	0.774108	0.923085	129.7	116.3	0.9	-0.157	0.569878	0.765155	161.4	224.5	1.4	0.476	0.444086	0.909116	0.233
Tb927.4.1860	40S ribosomal protein S19	Tb927.4.1860	Ribosome	28819.4	2336.1	0.1	-3.625	0.000178297	0.0234867	21402.2	3798.2	0.2	-2.494	0.0050251	0.099268	26733.2	5692.5	0.2	-2.232	0.0029586	0.0463448	33076.4	6919.9	0.2	-2.257	0.00557449	0.218713	0.234
Tb927.7.4770	cyclophilin-type peptidyl-prolyl cis-trans isomerase, putative (PPIase)	Tb927.7.4770	Chaperone	2614.1	285.9	0.1	-3.193	0.0664884	0.296153	1937.6	467.1	0.2	-2.052	0.176631	0.542647	1207.4	279	0.2	-2.114	0.184613	0.4223	1489.5	406.5	0.3	-1.874	0.278237	0.828585	0.234
Tb927.10.4970	hypothetical protein, conserved	Tb927.10.4970	ZUnknown	883	258.4	0.3	-1.773	0.11915	0.371512	655.1	609.6	0.9	-0.104	0.919409	0.974421	102.5	45.4	0.4	-1.173	0.0236624	0.144829	127.2	108.1	0.8	-0.235	0.633815	0.951992	0.234
Tb927.10.15140	hypothetical protein, conserved	Tb927.10.15140	ZUnknown	988.5	265.9	0.3	-1.894	0.00162822	0.0690958	734.7	398.4	0.5	-0.883	0.208128	0.576628	257.6	200.7	0.8	-0.36	0.287369	0.527296	320.4	360.2	1.1	0.169	0.868211	0.999082	0.235
Tb927.11.1970	hypothetical protein, conserved	Tb927.11.1970	ZUnknown	1096.2	449.1	0.4	-1.288	0.12519	0.379966	813.8	544.3	0.7	-0.58	0.529609	0.803886	204.2	132.8	0.7	-0.621	0.128014	0.350413	253.7	331.3	1.3	0.385	0.444039	0.909116	0.235
Tb927.4.5230	hypothetical protein, conserved	Tb927.4.5230	ZUnknown	1248.6	275.8	0.2	-2.178	0.0785321	0.317615	926.3	384	0.4	-1.27	0.291365	0.645817	783.1	413.1	0.5	-0.923	0.0218221	0.137285	971.1	596.1	0.6	-0.704	0.0781836	0.613896	0.235
Tb927.3.4380	Tob55, SAM50	Tb927.3.4380	Mito.biogenesis	637.6	594.7	0.9	-0.101	0.871229	0.93837	474.4	847.4	1.8	0.837	0.0937433	0.411874	164.5	224.6	1.4	0.449	0.259635	0.500128	204.2	300.2	1.5	0.556	0.173777	0.755181	0.235
Tb927.3.4880	hypothetical protein, conserved	Tb927.3.4880	ZUnknown	2583.9	453.5	0.2	-2.51	0.196056	0.440618	1913.7	735.7	0.4	-1.379	0.435961	0.750025	291.2	108.3	0.4	-1.426	0.000718066	0.0192722	361.4	350.8	1	-0.043	0.908072	1	0.236
Tb927.8.5380	ubiquitin fold modifier protein UFM1	Tb927.8.5380	Ubiquitin.proteasome	786.2	262.3	0.3	-1.584	0.251032	0.490185	582.9	250.2	0.4	-1.22	0.351528	0.697676	134.3	72.7	0.5	-0.885	0.0632383	0.244233	166.4	157.2	0.9	-0.083	0.98225	1	0.237
Tb927.10.4250	ADP-ribosylation factor-like 2, arl2 (ARL2)	Tb927.10.4250	Vesicular.transport	510.6	224	0.4	-1.189	0.0557641	0.278503	379.4	303.1	0.8	-0.324	0.845054	0.951749	141	134.8	1	-0.065	0.843593	0.931934	175.2	237.8	1.4	0.441	0.364706	0.872808	0.238
Tb927.7.6840	hypothetical protein, conserved	Tb927.7.6840	ZUnknown	544.2	265.9	0.5	-1.033	0.258061	0.496413	403.9	378.5	0.9	-0.094	0.851843	0.954031	127.3	45.6	0.4	-1.483	0.0047179	0.0606142	157.6	125.6	0.8	-0.328	0.646718	0.951992	0.238
Tb927.6.2270	hypothetical protein, conserved	Tb927.6.2270	ZUnknown	3708.3	843.6	0.2	-2.136	0.109674	0.357691	2750.1	910.6	0.3	-1.595	0.188542	0.555395	470.4	423.3	0.9	-0.152	0.546397	0.745929	585	564.9	1	-0.05	0.788336	0.979864	0.238
Tb927.8.5320	hypothetical protein, conserved	Tb927.8.5320	ZUnknown	918.1	185	0.2	-2.311	0.197873	0.441949	680.2	259.4	0.4	-1.391	0.374853	0.714882	246.7	109.3	0.4	-1.174	0.17121	0.408107	305.1	232.4	0.8	-0.392	0.71604	0.969748	0.238
Tb927.11.9800	serine peptidase, Clan SP, family S59, putative Nucleoporin	Tb927.11.9800	Nuclear.transport	899.9	591.8	0.7	-0.605	0.332891	0.56493	668.9	635.4	0.9	-0.074	0.851678	0.954031	346.7	230.2	0.7	-0.591	0.181012	0.419128	431.1	541.4	1.3	0.329	0.600824	0.950245	0.238
Tb927.8.5880	eIF1A	Tb927.8.5880	Translation	1585.2	448.1	0.3	-1.823	0.00229673	0.079317	1178.2	488.6	0.4	-1.27	0.0498734	0.315459	1190.2	693.7	0.6	-0.779	0.0373272	0.182645	1476.7	1521	1	0.043	1	1	0.239
Tb927.11.7213	ERV46-like, ER-Golgi transport vesicles	Tb927.11.7213	Vesicular.transport	764	471.4	0.6	-0.697	0.278344	0.515054	567.7	416.4	0.7	-0.447	0.573429	0.83009	148.1	131.7	0.9	-0.169	0.981112	1	183.2	127	0.7	-0.528	0.505228	0.931195	0.239
Tb927.10.16060	hypothetical protein, conserved	Tb927.10.16060	ZUnknown	1115.3	275.7	0.2	-2.016	0.168066	0.415021	826.9	373.5	0.5	-1.146	0.358508	0.703356	296.1	162.9	0.6	-0.862	0.125422	0.346568	366.5	319.5	0.9	-0.198	0.810015	0.984839	0.239
Tb927.4.4980	FDXB ferredoxin	Tb927.4.4980	Mito.pathway	1445.3	157.3	0.1	-3.2	0.130133	0.384469	1070.4	200.8	0.2	-2.414	0.216479	0.5885	577.3	200.2	0.3	-1.528	0.000256127	0.0109051	715.3	264.1	0.4	-1.437	0.000911217	0.0839519	0.24
Tb927.11.880	cyclophilin a,cyclophilin type peptidyl-prolyl cis-trans isomerase (CYPA)	Tb927.11.880	Chaperone	19297.2	1379.2	0.1	-3.806	0.00433813	0.0979147	14318.8	1462.1	0.1	-3.292	0.00985838	0.140017	14047	4031.2	0.3	-1.801	0.0812565	0.274727	17358.9	6889.2	0.4	-1.333	0.212216	0.782553	0.241
Tb927.10.2070	hypothetical protein, conserved	Tb927.10.2070	ZUnknown	536.2	214.3	0.4	-1.323	0.0880259	0.330487	398.1	316.5	0.8	-0.331	0.780577	0.925275	124.1	101.9	0.8	-0.284	0.390951	0.624697	154.5	232.7	1.5	0.59	0.293568	0.837297	0.242
Tb927.3.5500	DNA-directed RNA polymerase II subunit 3, putative, (RPB3)	Tb927.3.5500	RNA.synthesis	3459.9	635.7	0.2	-2.444	0.22113	0.462042	2562.2	1245.9	0.5	-1.04	0.574867	0.830456	1851.2	854.1	0.5	-1.116	0.174968	0.411806	2288.8	1669.3	0.7	-0.455	0.638188	0.951992	0.245
Tb927.3.2270	hypothetical protein, conserved	Tb927.3.2270	ZUnknown	790.7	797.8	1	0.013	0.979735	0.993011	589	867.6	1.5	0.559	0.346609	0.694128	155.5	131.6	0.8	-0.241	0.666704	0.829008	192.9	221.1	1.1	0.197	0.623763	0.951992	0.245
Tb927.11.7330	hypothetical protein, conserved	Tb927.11.7330	ZUnknown	1022.3	303.1	0.3	-1.754	0.00377868	0.0915512	759.7	635.6	0.8	-0.257	0.795485	0.933465	542.4	271.4	0.5	-0.999	0.00753152	0.0775404	673.8	527.2	0.8	-0.354	0.282227	0.831446	0.245
Tb927.6.1820	Phosphatidic acid phosphatase	Tb927.6.1820	Glycans	1514.4	356.2	0.2	-2.088	0.0756496	0.312138	1123.5	723.5	0.6	-0.635	0.574629	0.830455	859.7	323.8	0.4	-1.409	0.0085296	0.0829504	1064.4	654.9	0.6	-0.701	0.171802	0.755181	0.245
Tb927.11.2060	60S acidic ribosomal subunit	Tb927.11.2060	Ribosome	27797.1	4389	0.2	-2.663	8.48684e-06	0.00371405	20662.9	2572.5	0.1	-3.006	8.2386e-07	0.000288433	22675.3	6381.8	0.3	-1.829	0.00579938	0.0669122	28061.5	3523.5	0.1	-2.994	0.000277609	0.0404961	0.246
Tb927.3.5050	60S ribosomal protein L4	Tb927.3.5050	Ribosome	23870.4	8603.9	0.4	-1.472	0.0064828	0.117209	17796.3	3560	0.2	-2.322	6.19892e-05	0.00629055	27026.6	21471.5	0.8	-0.332	0.372297	0.60836	33508.4	10235.9	0.3	-1.711	1.44891e-05	0.00390204	0.246
Tb927.10.13770	hypothetical protein, conserved	Tb927.10.13770	ZUnknown	458.6	84.6	0.2	-2.438	0.161165	0.409759	339.8	154.6	0.5	-1.137	0.430074	0.747328	156	67.9	0.4	-1.199	0.305748	0.541298	192.6	148.1	0.8	-0.379	0.834724	0.9891	0.246
Tb927.4.320	hypothetical protein, conserved	Tb927.4.320	ZUnknown	1775.2	572.4	0.3	-1.633	0.0447549	0.253984	1318.2	1138	0.9	-0.212	0.899269	0.968332	765.1	1226.5	1.6	0.681	0.0775332	0.269423	947.5	1241.8	1.3	0.39	0.299936	0.842149	0.246
Tb927.9.3760	poly(A) export protein, putative (TbGLE2)	Tb927.9.3760	Nuclear.transport	673	466.5	0.7	-0.529	0.326872	0.559872	501.2	566.2	1.1	0.176	0.594835	0.836548	204.4	178.9	0.9	-0.192	0.648105	0.817231	253.8	440	1.7	0.794	0.0583865	0.560799	0.247
Tb927.11.12100	RBP5	Tb927.11.12100	RNA.binding	490.1	244.8	0.5	-1.002	0.100051	0.346182	364.5	267.3	0.7	-0.447	0.583771	0.831989	1664.5	547.8	0.3	-1.603	0.0761102	0.268205	2057.7	925.8	0.4	-1.152	0.221276	0.792482	0.247
Tb927.2.1560	cyclophilin type peptidyl-prolyl cis-trans isomerase, putative (PPIase)	Tb927.2.1560	Chaperone	1101.1	246.4	0.2	-2.16	0.00220407	0.079317	818	245.3	0.3	-1.738	0.00805217	0.126415	154.9	108	0.7	-0.52	0.354545	0.592913	192.5	139.2	0.7	-0.468	0.204592	0.779488	0.248
Tb927.9.1520	hypothetical protein, conserved, no clear yeast or human matches	Tb927.9.1520	ZUnknown	8059.5	660.9	0.1	-3.608	0.0967206	0.342039	5969	1135	0.2	-2.395	0.204774	0.572493	13650.7	1676.4	0.1	-3.026	0.157963	0.393615	16819.4	2745.5	0.2	-2.615	0.26518	0.821842	0.248
Tb927.7.6420	hypothetical protein, conserved	Tb927.7.6420	ZUnknown	2610.2	316.9	0.1	-3.042	0.106634	0.353595	1933.9	559.3	0.3	-1.79	0.295668	0.649663	1373.2	412.6	0.3	-1.735	0.0498654	0.214734	1697.9	1509.4	0.9	-0.17	0.922147	1	0.249
Tb927.10.4760	hypothetical protein, conserved	Tb927.10.4760	ZUnknown	2108.3	417.8	0.2	-2.335	0.081321	0.3217	1563.6	705.9	0.5	-1.147	0.317736	0.667368	369.3	399.8	1.1	0.114	0.754712	0.880506	458.3	558.7	1.2	0.286	0.463834	0.915824	0.249
Tb927.3.2220	eIF3j	Tb927.3.2220	Translation	1821.2	568.3	0.3	-1.68	0.0279219	0.214665	1352.5	345.8	0.3	-1.968	0.0157629	0.178379	491.8	230.8	0.5	-1.091	0.00563685	0.0656726	610.8	309.1	0.5	-0.983	0.016391	0.345891	0.251
Tb927.11.6320	MRB1-associated protein???	Tb927.11.6320	Mito.pathway	1578.1	948.5	0.6	-0.734	0.221305	0.462042	1173.4	727.1	0.6	-0.691	0.284698	0.642015	682.2	686.7	1	0.009	0.903982	0.957157	847.9	794	0.9	-0.095	0.642432	0.951992	0.251
Tb927.6.1210	KKT6 kinetochore protein	Tb927.6.1210	Cell.cycle	1382.2	492.3	0.4	-1.489	0.070079	0.301758	1026.2	583.2	0.6	-0.815	0.383429	0.720217	816.6	585.9	0.7	-0.479	0.263089	0.502804	1011.9	1000.6	1	-0.016	1	1	0.252
Tb927.4.4680	GINS complex subunit Psf3, replication initiation	Tb927.4.4680	DNA	991	280.7	0.3	-1.82	0.201913	0.446743	734.7	356.1	0.5	-1.045	0.404957	0.734309	253.8	143.8	0.6	-0.819	0.0642962	0.246023	314.4	251.5	0.8	-0.322	0.561572	0.94003	0.253
Tb927.10.1660	hypothetical protein, conserved	Tb927.10.1660	Mito.pathway	815.5	443.7	0.5	-0.878	0.375623	0.600365	605.1	924.6	1.5	0.612	0.163601	0.522836	50	27.1	0.5	-0.885	0.200926	0.438827	61.9	89.4	1.4	0.529	0.461858	0.91509	0.253
Tb927.7.6400	hypothetical protein, conserved	Tb927.7.6400	ZUnknown	892.1	199.8	0.2	-2.159	0.238549	0.478299	660.8	344.7	0.5	-0.939	0.536703	0.808594	141.7	50.3	0.4	-1.493	0.0904858	0.289662	175.2	141.6	0.8	-0.308	0.822552	0.987334	0.253
Tb927.6.4570	hypothetical protein, conserved, no clear yeast or human matches	Tb927.6.4570	ZUnknown	5738.7	578.8	0.1	-3.31	0.155763	0.405909	4248.3	1329.1	0.3	-1.676	0.405512	0.734309	765.3	228.6	0.3	-1.743	1.52553e-05	0.00184731	948.8	769.5	0.8	-0.302	0.493006	0.925187	0.253
Tb927.9.8680	cytochrome c oxidase assembly factor, putative	Tb927.9.8680	Mito.e.transport	1271.4	459.1	0.4	-1.47	0.0149696	0.168246	945	604.1	0.6	-0.645	0.308864	0.660558	252.9	376.6	1.5	0.575	0.178068	0.415512	314.2	490.5	1.6	0.643	0.13792	0.723383	0.254
Tb927.11.13120	hypothetical protein, conserved	Tb927.11.13120	ZUnknown	755.7	619.7	0.8	-0.286	0.831202	0.917993	560.8	1316.2	2.3	1.231	0.0139071	0.167603	110.2	96.6	0.9	-0.189	0.859724	0.938035	136.4	230.6	1.7	0.758	0.0542514	0.543283	0.254
Tb927.6.4340	U2 SSm2-1/Sm15K, EmD3 paralogue in U2 Sm core (not Lsm5)	Tb927.6.4340	RNA.processing	1105.2	237.9	0.2	-2.216	0.181947	0.428232	819	321.3	0.4	-1.35	0.370236	0.711024	424.5	273.3	0.6	-0.635	0.1508	0.386028	526.4	563.3	1.1	0.098	0.774463	0.979377	0.254
Tb927.6.3060	hypothetical protein, conserved	Tb927.6.3060	ZUnknown	414.4	214.8	0.5	-0.948	0.295276	0.532181	307.6	295.9	1	-0.056	0.810541	0.938239	590.8	561.4	1	-0.074	1	1	731.4	836.8	1.1	0.194	0.438182	0.907366	0.255
Tb927.9.9750	hypothetical protein, conserved,membrane- trafficking protein, putative	Tb927.9.9750	Vesicular.transport	1443	270.1	0.2	-2.418	0.0693906	0.300862	1070.3	573.5	0.5	-0.9	0.475796	0.774593	936.8	434.5	0.5	-1.108	0.00539569	0.0643968	1160.5	809.4	0.7	-0.52	0.2503	0.809517	0.255
Tb927.8.1430	Mitchondrial SSU ribosomal protein	Tb927.8.1430	Mito.translation	581.9	162.1	0.3	-1.844	0.150063	0.401813	431.5	190.2	0.4	-1.182	0.341528	0.689073	79.5	50.5	0.6	-0.656	0.135894	0.363734	99	91.4	0.9	-0.115	0.737941	0.971522	0.255
Tb927.6.4280	glyceraldehyde 3-phosphate dehydrogenase, glycosomal (GAPDH)	Tb927.6.4280	Glucose.glycerol	28906.2	4006.6	0.1	-2.851	1.28196e-06	0.00179526	21521.1	2553.5	0.1	-3.075	1.71324e-07	9.99676e-05	16343.4	7159.1	0.4	-1.191	0.00075341	0.01986	20273.9	7655.2	0.4	-1.405	0.0001624	0.0289795	0.256
Tb927.11.4890	MT48 or MTr2 cap methyltransferase	Tb927.11.4890	RNA.processing	493.7	566.8	1.1	0.199	0.707097	0.845329	367.5	565.5	1.5	0.622	0.283415	0.64098	199	171.1	0.9	-0.217	0.615555	0.797284	247.5	326.5	1.3	0.399	0.507303	0.931655	0.257
Tb927.1.890	hypothetical protein, conserved	Tb927.1.890	ZUnknown	323.1	194.3	0.6	-0.734	0.320854	0.55498	239.9	340.5	1.4	0.505	0.270887	0.62966	106.4	97.1	0.9	-0.132	0.819837	0.920356	132.1	203.9	1.5	0.626	0.190032	0.769043	0.258
Tb927.3.4390	dihydrolipoamide dehydrogenase, putative (GCVL-1)	Tb927.3.4390	Enzyme	795.6	681.4	0.9	-0.223	0.691614	0.836821	592.4	836.3	1.4	0.497	0.405012	0.734309	115.5	197.8	1.7	0.776	0.06471	0.246652	143	213.3	1.5	0.576	0.13806	0.723574	0.259
Tb927.4.930	Mitchondrial LSU ribosomal protein L14, putative	Tb927.4.930	Mito.translation	1459.6	263	0.2	-2.472	0.150704	0.401971	1081.6	383.9	0.4	-1.494	0.307202	0.660306	232.3	197.7	0.9	-0.233	0.643089	0.815113	288.1	234.6	0.8	-0.297	0.519924	0.933192	0.259
Tb927.10.2890	enolase	Tb927.10.2890	Glucose.glycerol	18798.8	2883.2	0.2	-2.705	5.86689e-06	0.00316	13978.9	2516.5	0.2	-2.474	2.04443e-05	0.00298231	15628.6	5731.1	0.4	-1.447	0.000462258	0.0151249	19359.4	7650.1	0.4	-1.339	0.00352658	0.179623	0.261
Tb927.10.13980	hypothetical protein, conserved	Tb927.10.13980	ZUnknown	739.7	294.3	0.4	-1.33	0.215946	0.458476	548.8	318.9	0.6	-0.783	0.452888	0.761374	149.1	174.3	1.2	0.225	0.764626	0.88729	185.2	235.6	1.3	0.347	0.480894	0.920743	0.261
Tb927.7.1380	hypothetical protein, conserved	Tb927.7.1380	ZUnknown	781.3	284.4	0.4	-1.458	0.0468964	0.260135	580.2	455.7	0.8	-0.349	0.740788	0.908109	559	336.3	0.6	-0.733	0.0537749	0.22386	693.6	503.9	0.7	-0.461	0.200461	0.7742	0.261
Tb927.10.280	cytochrome oxidase subunit VI (COXVI)	Tb927.10.280	Mito.e.transport	8787.3	582.6	0.1	-3.915	0.040524	0.245758	6512.1	942.8	0.1	-2.788	0.113118	0.446443	6535.6	1591.9	0.2	-2.038	0.1049	0.315106	8071	4035.2	0.5	-1	0.424167	0.901561	0.262
Tb927.10.260	hypothetical protein, conserved	Tb927.10.260	ZUnknown	326.2	110.7	0.3	-1.559	0.337794	0.569524	241.7	85.7	0.4	-1.496	0.365567	0.707883	52.8	56.1	1.1	0.088	0.926836	0.970516	65.6	63.1	1	-0.057	1	1	0.262
Tb927.9.8210	metalloprotease-like protein,peptide deformylase, putative	Tb927.9.8210	Protease	1145.4	480.2	0.4	-1.254	0.0316377	0.225556	851.9	548.7	0.6	-0.635	0.352901	0.698295	654.4	655.8	1	0.003	0.934949	0.974117	812.7	848.8	1	0.063	0.996665	1	0.262
Tb927.10.5050	Mitochondrial ATP synthase epsilon subunit, putative	Tb927.10.5050	Mito.pathway	1434.1	136.7	0.1	-3.392	0.0499776	0.266092	1063	158.7	0.1	-2.744	0.0973772	0.417564	176.1	80.7	0.5	-1.126	0.0134123	0.106236	218.7	142.4	0.7	-0.619	0.17656	0.755181	0.262
Tb927.11.10740	vacuolar sorting-associated protein-like, putative	Tb927.11.10740	Lysosome	509.6	276.8	0.5	-0.881	0.120687	0.373915	379.5	224.4	0.6	-0.758	0.24653	0.61187	150.4	229	1.5	0.606	0.199719	0.437284	187	258.5	1.4	0.467	0.414376	0.895135	0.262
Tb927.5.4530	Elongase 4	Tb927.5.4530	Lipids	1696	163.2	0.1	-3.378	0.1878	0.433199	1255	542.7	0.4	-1.21	0.561371	0.821821	378.7	122.4	0.3	-1.629	0.000104528	0.00631988	469.6	308.6	0.7	-0.606	0.154657	0.742228	0.263
Tb927.5.970	class I transcription factor A, subunit 6 (CITFA-6)	Tb927.5.970	RNA.synthesis	1367.9	450.9	0.3	-1.601	0.210669	0.454214	1014.3	425.1	0.4	-1.255	0.320305	0.668106	405.2	302.1	0.7	-0.423	0.357456	0.59604	502.2	534.8	1.1	0.091	0.709373	0.968029	0.264
Tb927.9.14440	hypothetical protein	Tb927.9.14440	ZUnknown	847.9	452.3	0.5	-0.907	0.212734	0.455597	629.6	452.3	0.7	-0.477	0.58347	0.831989	362.7	151.8	0.4	-1.257	0.00264859	0.0434319	449.9	501	1.1	0.155	0.694937	0.963859	0.264
Tb927.9.11220	Mitochondrial tRNA import	Tb927.9.11220	Mito.biogenesis	1175.5	503	0.4	-1.225	0.0447198	0.253984	873.9	528.4	0.6	-0.726	0.250723	0.616316	154.1	124.2	0.8	-0.311	0.55245	0.751264	191.9	156.5	0.8	-0.294	0.44078	0.907366	0.264
Tb927.7.220	CDP-diacylglycerol synthetase, putative	Tb927.7.220	Lipids	2845	816.2	0.3	-1.802	0.187647	0.433199	2109.4	1563.3	0.7	-0.432	0.796284	0.933865	763.9	492.9	0.6	-0.632	0.0939689	0.295637	947.7	844.8	0.9	-0.166	0.630405	0.951992	0.265
Tb927.9.7710	hypothetical protein, conserved	Tb927.9.7710	ZUnknown	1048.9	255.6	0.2	-2.037	0.221371	0.462042	777.2	568.8	0.7	-0.45	0.778359	0.92421	282.1	138.7	0.5	-1.024	0.0225403	0.140042	349.3	398.6	1.1	0.19	0.507898	0.931655	0.265
Tb927.10.1670	hypothetical protein	Tb927.10.1670	ZUnknown	47.8	57.9	1.2	0.275	0.52572	0.718121	35.5	108.7	3.1	1.614	0.0561726	0.33185	11.8	7.3	0.6	-0.696	0.646809	0.816669	14.6	7.5	0.5	-0.966	0.405449	0.890001	0.266
Tb927.10.16050	hypothetical protein, conserved	Tb927.10.16050	ZUnknown	636.9	218.2	0.3	-1.546	0.120534	0.373915	472.6	368.3	0.8	-0.36	0.718854	0.897892	130.4	157.4	1.2	0.271	0.575769	0.769917	161.7	244.7	1.5	0.598	0.172563	0.755181	0.266
Tb927.11.1960	leucine-rich repeat protein (LRRP)	Tb927.11.1960	LRRP	1285.5	560.7	0.4	-1.197	0.0430244	0.250421	955.9	656.1	0.7	-0.543	0.498946	0.78726	576.6	336.5	0.6	-0.777	0.197123	0.435137	718.2	532.8	0.7	-0.431	0.332861	0.855999	0.267
Tb927.11.14430	proteasome regulatory non-ATP-ase subunit (RPN1)	Tb927.11.14430	Ubiquitin.proteasome	1646.7	469.4	0.3	-1.811	0.0357065	0.236759	1222.6	588.4	0.5	-1.055	0.204987	0.572524	477.7	451.5	0.9	-0.081	0.822282	0.920967	593	952.5	1.6	0.684	0.0707063	0.595854	0.268
Tb927.10.14020	hypothetical protein, conserved, in mitochondrion	Tb927.10.14020	Mito.pathway	1198.3	883.1	0.7	-0.44	0.530867	0.722903	890.4	1650.1	1.9	0.89	0.0775475	0.382846	589.3	469.6	0.8	-0.328	0.780316	0.896729	728.6	1475.6	2	1.018	0.176178	0.755181	0.269
Tb927.9.1680	Mov34/MPN/PAD-1 metallopeptidaseClan MP, Family M67	Tb927.9.1680	Protease	815.7	259.2	0.3	-1.654	0.150536	0.401854	605.1	339.1	0.6	-0.836	0.447726	0.758714	635.8	333.1	0.5	-0.933	0.0245767	0.147532	788.2	611.5	0.8	-0.366	0.440684	0.907366	0.269
Tb927.11.7940	calmodulin, putative	Tb927.11.7940	Calcium	920.2	346.5	0.4	-1.409	0.281811	0.518537	682.3	262.4	0.4	-1.379	0.289664	0.644815	91.9	75	0.8	-0.293	0.548189	0.747501	114.1	123.8	1.1	0.117	0.825559	0.987334	0.271
Tb927.10.8310	Histone acetyltransferase HAT3	Tb927.10.8310	Chromatin	565.9	345.6	0.6	-0.712	0.427329	0.641822	420	773	1.8	0.88	0.061582	0.344001	474.9	176.4	0.4	-1.429	0.00793006	0.0801245	588.1	604.4	1	0.04	1	1	0.272
Tb927.10.230	proteasome alpha 5 subunit, putative,20S proteasome subunit alpha 5	Tb927.10.230	Ubiquitin.proteasome	3042.7	668	0.2	-2.187	0.0375059	0.242842	2258.2	602.8	0.3	-1.905	0.0577935	0.335838	894	472.5	0.5	-0.92	0.0146803	0.109268	1111.2	701.8	0.6	-0.663	0.0545919	0.544243	0.272
Tb927.6.4070	hypothetical protein, conserved	Tb927.6.4070	Mito.pathway	2936.9	745.6	0.3	-1.978	0.0008237	0.0544978	2183.2	989.9	0.5	-1.141	0.0851993	0.39787	779.7	640.4	0.8	-0.284	0.450681	0.675442	971.5	811.2	0.8	-0.26	0.488975	0.923741	0.273
Tb927.10.4790	hypothetical protein, conserved	Tb927.10.4790	ZUnknown	800.1	207.9	0.3	-1.944	0.166803	0.414172	593.2	272.6	0.5	-1.121	0.417662	0.739407	210.3	141.7	0.7	-0.569	0.21206	0.449918	260.7	263.9	1	0.018	0.87002	0.999082	0.273
Tb927.4.460	Alkylated DNA repair protein (alkB homolog), putative	Tb927.4.460	DNA	1305.2	523.3	0.4	-1.318	0.0678681	0.299629	969.3	967	1	-0.003	0.766829	0.919249	803.7	1076.3	1.3	0.421	0.261312	0.501489	997.4	1244.5	1.2	0.319	0.418302	0.89735	0.274
Tb927.6.2990	hypothetical protein, conserved	Tb927.6.2990	ZUnknown	1282.1	594.7	0.5	-1.108	0.262879	0.501	951.4	943.9	1	-0.011	0.817765	0.941873	883.2	994.6	1.1	0.171	0.604025	0.78877	1095.5	1587.6	1.4	0.535	0.126123	0.705926	0.274
Tb927.11.14810	hypothetical protein, conserved	Tb927.11.14810	ZUnknown	492.9	314.1	0.6	-0.65	0.280938	0.517938	366.7	329.4	0.9	-0.155	0.891387	0.965881	267.9	436	1.6	0.702	0.100508	0.30797	333.1	413.4	1.2	0.312	0.545138	0.935762	0.274
Tb927.3.650	hypothetical protein, conserved	Tb927.3.650	ZUnknown	139.7	51.3	0.4	-1.445	0.293435	0.530501	103.6	79.5	0.8	-0.382	0.863005	0.957587	56.3	44.9	0.8	-0.325	0.696233	0.845423	69.7	79.9	1.1	0.196	0.659967	0.955758	0.274
Tb927.11.1320	NADH-ubiquinone oxidoreductase 20 kDa subunit, NDUFS7 (NDHK)	Tb927.11.1320	Mito.e.transport	1703.5	338.7	0.2	-2.33	0.0510726	0.267223	1263.9	799	0.6	-0.662	0.529493	0.803883	1732.6	949.4	0.5	-0.868	0.171958	0.408708	2143.8	2200.2	1	0.037	1	1	0.274
Tb927.11.13990	GDP-L-fucose synthetase, putative	Tb927.11.13990	Glycans	777.2	506.4	0.7	-0.618	0.30184	0.538056	578.4	420.7	0.7	-0.459	0.469149	0.772029	369.3	332.8	0.9	-0.15	0.955453	0.986517	457.2	443.6	1	-0.043	0.886894	1	0.275
Tb927.6.5020	cyclin 7, putative,CYC2-like cyclin, putative (CYC7)	Tb927.6.5020	Cell.cycle	745.7	456.3	0.6	-0.709	0.545463	0.734628	553.1	1641.2	3	1.569	0.00246962	0.0635745	8820.5	1519.2	0.2	-2.538	0.216424	0.454939	10868	4149.8	0.4	-1.389	0.501413	0.930041	0.276
Tb927.10.2110	EF1-alpha elongation factor 1-alpha, (TEF1)	Tb927.10.2110	Translation	20218.9	4569.8	0.2	-2.145	0.000146472	0.0210207	15065.2	1377.4	0.1	-3.451	6.75842e-09	9.46449e-06	37196.7	13457.7	0.4	-1.467	0.0105274	0.0927528	46050.4	6515.1	0.1	-2.821	2.96968e-05	0.00693124	0.277
Tb927.9.3170	cytochrome oxidase subunit V (COXV)	Tb927.9.3170	Mito.e.transport	12423.2	843.1	0.1	-3.881	0.0868585	0.32909	9199.7	2455.9	0.3	-1.905	0.323774	0.671301	3825	1006.7	0.3	-1.926	0.069372	0.256871	4727	2622.3	0.6	-0.85	0.410928	0.893546	0.278
Tb927.7.1630	hypothetical protein, conserved	Tb927.7.1630	ZUnknown	2713.8	364.2	0.1	-2.898	0.145596	0.39885	2010.1	587.1	0.3	-1.776	0.305852	0.659353	1047.3	389.7	0.4	-1.426	0.305711	0.541298	1292.4	539.8	0.4	-1.259	0.413586	0.895135	0.278
Tb927.9.12870	BET5 homologue, particle for transport from ER to Golgi.	Tb927.9.12870	Vesicular.transport	635.2	220.3	0.3	-1.528	0.325054	0.557853	470.6	172.5	0.4	-1.448	0.383737	0.720217	191.5	413.5	2.2	1.111	0.011761	0.0989789	237.9	230.1	1	-0.048	0.765895	0.977721	0.279
Tb927.6.2220	hypothetical protein, conserved	Tb927.6.2220	ZUnknown	1329.7	377	0.3	-1.818	0.238748	0.478307	985.5	356.2	0.4	-1.468	0.319165	0.668106	269.7	161.1	0.6	-0.744	0.210656	0.448742	333.9	297.6	0.9	-0.166	0.842202	0.991167	0.28
Tb927.11.1900	Tric complex beta subunit (TCP-1-beta)	Tb927.11.1900	Chaperone	6668.7	1629.7	0.2	-2.033	0.000346717	0.0346816	4965.6	1044.2	0.2	-2.25	0.000150017	0.0126556	2676.5	1740.8	0.7	-0.621	0.0897326	0.28901	3330.9	2655.5	0.8	-0.327	0.291506	0.837011	0.28
Tb927.3.4810	DNA replication complex GINS protein SLD5, putative	Tb927.3.4810	DNA	448.6	398.7	0.9	-0.17	0.780073	0.887298	333.8	353.3	1.1	0.082	0.820927	0.94261	263.7	143.8	0.5	-0.875	0.0318333	0.168478	327.7	282.7	0.9	-0.213	0.577633	0.9436	0.281
Tb927.11.12370	hypothetical protein, conserved, no clear yeast or human matches	Tb927.11.12370	ZUnknown	1402.5	441.8	0.3	-1.667	0.0563716	0.27946	1041.2	598.9	0.6	-0.798	0.296385	0.650154	562.6	277.6	0.5	-1.019	0.0126177	0.102851	697.4	451.8	0.6	-0.626	0.135032	0.717916	0.281
Tb927.8.7000	E1-like ubiquitin-activating enzyme, putative (ATG10)	Tb927.8.7000	Ubiquitin.proteasome	1124	223.9	0.2	-2.327	0.117738	0.369357	833.3	319.3	0.4	-1.384	0.305789	0.659353	232.1	125.8	0.5	-0.883	0.0278737	0.157126	288.3	192.7	0.7	-0.581	0.138669	0.724638	0.282
Tb927.9.3550	hypothetical protein, conserved	Tb927.9.3550	ZUnknown	539.1	114.8	0.2	-2.231	0.0728084	0.307111	399.9	101.3	0.3	-1.981	0.0952923	0.414175	74.6	57.4	0.8	-0.379	0.584052	0.775709	92.6	98.7	1.1	0.092	0.809281	0.984839	0.282
Tb927.1.780	leucine-rich repeat-containing protein	Tb927.1.780	LRRP	507.2	255.3	0.5	-0.99	0.231141	0.470691	376.5	366.8	1	-0.038	0.907551	0.97092	309.8	181	0.6	-0.776	0.0549884	0.227356	384.6	360.2	0.9	-0.095	0.807152	0.984442	0.283
Tb927.7.1300	protein disulfide isomerase,ERp72-like, cofactor wth calnexin, putative	Tb927.7.1300	Chaperone	1459.2	748	0.5	-0.964	0.059127	0.282964	1088.5	293.9	0.3	-1.889	0.00149922	0.0492843	1224.8	1114.5	0.9	-0.136	0.563446	0.760159	1523	1171	0.8	-0.379	0.191197	0.769043	0.284
Tb927.10.6460	protein phosphatase 2B, putative	Tb927.10.6460	Protein.phosphatase	1555.6	617.4	0.4	-1.333	0.31381	0.547409	1153.3	1546.6	1.3	0.423	0.350306	0.696531	336.5	168.7	0.5	-0.996	0.0217228	0.13703	418.6	479.3	1.1	0.196	0.818194	0.986057	0.284
Tb927.9.3360	N-acetyltransferase, putative	Tb927.9.3360	Enzyme	835.6	510.8	0.6	-0.71	0.235569	0.475379	621.5	577.7	0.9	-0.105	0.956103	0.989599	163.9	119.5	0.7	-0.455	0.289684	0.528936	203.4	208	1	0.032	0.993678	1	0.285
Tb927.7.2760	Mitchondrial LSU ribosomal protein	Tb927.7.2760	Mito.translation	727.1	573.7	0.8	-0.342	0.508845	0.705979	541.5	673	1.2	0.314	0.477373	0.775481	208.7	120.4	0.6	-0.793	0.0639884	0.245236	259.2	310.6	1.2	0.261	0.627387	0.951992	0.286
Tb927.11.600	Mitochondrial tRNA import	Tb927.11.600	Mito.biogenesis	5043.2	368.8	0.1	-3.774	0.0384713	0.242979	3737.9	399.1	0.1	-3.228	0.0696323	0.367974	1535.8	554	0.4	-1.471	0.082233	0.276692	1899.2	1102.4	0.6	-0.785	0.350905	0.863018	0.287
Tb927.9.15040	hypothetical protein, conserved	Tb927.9.15040	ZUnknown	1012.9	448.2	0.4	-1.176	0.359438	0.586253	751	376.2	0.5	-0.997	0.392992	0.728138	236.8	149.1	0.6	-0.667	0.156613	0.392065	293.6	147.2	0.5	-0.996	0.0327577	0.451515	0.288
Tb927.10.4230	hypothetical protein, conserved	Tb927.10.4230	ZUnknown	488.3	383.8	0.8	-0.348	0.557313	0.743962	363.5	451.1	1.2	0.312	0.501736	0.790184	122	129.4	1.1	0.084	0.724127	0.864655	151.2	197.5	1.3	0.385	0.355386	0.868858	0.288
Tb927.9.13970	hypothetical protein, conserved, no domains	Tb927.9.13970	ZUnknown	963.6	339.6	0.4	-1.505	0.0108637	0.142201	716.6	421.1	0.6	-0.767	0.249138	0.614681	577.8	517.9	0.9	-0.158	0.550889	0.750306	718.2	766.9	1.1	0.095	0.936416	1	0.288
Tb927.7.930	ZC3H17	Tb927.7.930	RNA.binding	2033	939.5	0.5	-1.114	0.0611393	0.287827	1511	1184.6	0.8	-0.351	0.750167	0.912198	1104.2	445.2	0.4	-1.31	0.000515415	0.0159617	1371	1273.6	0.9	-0.106	0.679556	0.959052	0.288
Tb927.7.280	cyclophilin-type peptidyl-prolyl cis-trans isomerase, putative (PPIase)	Tb927.7.280	Chaperone	2209.6	391.9	0.2	-2.495	0.126199	0.381622	1637.7	609.8	0.4	-1.425	0.31393	0.664571	216.2	223.9	1	0.05	0.954902	0.98644	268.8	195.2	0.7	-0.461	0.208682	0.782553	0.289
Tb927.1.710	phosphoglycerate kinase (PGKB)	Tb927.1.710	Glucose.glycerol	9481.8	961.4	0.1	-3.302	0.00809825	0.12746	7036.1	1347.1	0.2	-2.385	0.0347306	0.263757	4159.9	1843.3	0.4	-1.174	0.00238914	0.0408019	5154.8	3307.6	0.6	-0.64	0.0987176	0.664601	0.289
Tb927.9.11250	predicted WD40 repeat protein	Tb927.9.11250	ZUnknown	1781.7	576.7	0.3	-1.627	0.0174497	0.181012	1323.4	786	0.6	-0.752	0.364415	0.706778	1286.1	594.6	0.5	-1.113	0.00435633	0.057704	1594.2	1035.6	0.6	-0.622	0.0955191	0.657645	0.289
Tb927.11.13650	cytochrome b5, putative (CYB5)	Tb927.11.13650	Mito.e.transport	676.5	222	0.3	-1.608	0.0258552	0.20833	502.5	269.7	0.5	-0.898	0.221586	0.591307	72.9	46.3	0.6	-0.654	0.348714	0.586946	90.2	85.5	0.9	-0.077	1	1	0.29
Tb927.6.3770	hypothetical protein, conserved	Tb927.6.3770	ZUnknown	1308.7	543.1	0.4	-1.269	0.0424973	0.249251	972.3	665.7	0.7	-0.546	0.475919	0.774613	787.8	948.9	1.2	0.268	0.434343	0.663019	977.1	1063.3	1.1	0.122	0.747228	0.974472	0.29
Tb927.10.4950	U2 small nuclear ribonucleoprotein 16.5K SSm2-2/Sm16.5K	Tb927.10.4950	RNA.processing	750.8	164.5	0.2	-2.19	0.174505	0.419988	556.4	247	0.4	-1.171	0.405619	0.734309	91.6	50.3	0.5	-0.864	0.142791	0.374465	113.4	71.2	0.6	-0.671	0.292117	0.837138	0.29
Tb927.6.2200	Class 1 glutamine amido-transferase domain, or protease	Tb927.6.2200	Enzyme	4888.2	647.2	0.1	-2.917	0.0364927	0.239701	3625.5	941.2	0.3	-1.946	0.115417	0.448973	945.1	395.8	0.4	-1.256	0.000977725	0.0228201	1173.2	870.6	0.7	-0.43	0.256938	0.813594	0.291
Tb927.8.5520	hypothetical protein, conserved	Tb927.8.5520	ZUnknown	550.6	298.8	0.5	-0.882	0.283106	0.519571	408.7	287.9	0.7	-0.506	0.531769	0.805766	250.7	189.8	0.8	-0.402	0.441499	0.668984	310.6	283.9	0.9	-0.13	0.857605	0.99614	0.291
Tb927.5.590	protein phosphatase 1, regulatory subunit, putative	Tb927.5.590	Protein.phosphatase	917	554.8	0.6	-0.725	0.204788	0.448869	682.3	447.2	0.7	-0.609	0.379216	0.71719	164.2	196.4	1.2	0.259	0.599892	0.784982	204.1	227.1	1.1	0.154	0.864269	0.998451	0.291
Tb927.10.4280	Complex III cytochrome b/c complex, Cytochrome bd ubiquinol oxidase, 14kDa subunit	Tb927.10.4280	Mito.e.transport	5112	427	0.1	-3.581	0.00173243	0.0709383	3794.7	778.4	0.2	-2.285	0.0217893	0.208427	845.5	354.1	0.4	-1.256	0.00140144	0.0287768	1048.5	718.2	0.7	-0.546	0.18535	0.764619	0.292
Tb927.8.6460	hypothetical protein, conserved	Tb927.8.6460	ZUnknown	603.6	240.9	0.4	-1.325	0.0304176	0.221419	448.6	329.7	0.7	-0.444	0.63926	0.858378	507.6	392.2	0.8	-0.372	0.363954	0.601542	629.4	544.5	0.9	-0.209	0.630695	0.951992	0.293
Tb927.11.15420	eIF3K	Tb927.11.15420	Translation	2164.5	208.8	0.1	-3.374	0.17001	0.416404	1602.1	362.6	0.2	-2.143	0.309325	0.660931	317.9	178.3	0.6	-0.834	0.0581967	0.233977	393.8	273.6	0.7	-0.525	0.251751	0.809956	0.294
Tb927.11.11130	hypothetical protein, conserved	Tb927.11.11130	ZUnknown	580.6	200.1	0.3	-1.537	0.205605	0.449694	430.6	215.8	0.5	-0.997	0.363671	0.706734	81.7	83	1	0.024	1	1	101.3	150.6	1.5	0.572	0.206064	0.781266	0.294
Tb927.8.1380	hypothetical protein, conserved	Tb927.8.1380	ZUnknown	434.9	427.7	1	-0.024	0.991999	0.997555	323.7	315	1	-0.039	0.93858	0.980926	105	45.2	0.4	-1.216	0.081209	0.274727	129.9	86.7	0.7	-0.583	0.420789	0.899337	0.294
Tb927.6.2910	hypothetical protein, conserved	Tb927.6.2910	ZUnknown	1930.2	788.1	0.4	-1.292	0.167783	0.415021	1432.5	1177.8	0.8	-0.283	0.891626	0.965986	1480.9	1596	1.1	0.108	0.607691	0.791232	1834.5	2918	1.6	0.67	0.0430665	0.495159	0.294
Tb927.10.12540	electron transfer protein, putative,ferredoxin, putative	Tb927.10.12540	Mito.e.transport	1378.7	576	0.4	-1.259	0.0642662	0.294113	1024	902.2	0.9	-0.183	0.940771	0.981654	323.5	301.9	0.9	-0.1	0.668257	0.829193	402.1	574.1	1.4	0.514	0.247871	0.807087	0.295
Tb927.5.2810	hypothetical protein, conserved	Tb927.5.2810	Mito.pathway	566.5	277.3	0.5	-1.031	0.174635	0.419988	420.8	374.1	0.9	-0.17	0.828838	0.945461	338.9	118.5	0.3	-1.515	0.088799	0.288124	419	431.7	1	0.043	0.76499	0.977468	0.295
Tb927.2.4980	hypothetical protein, conserved	Tb927.2.4980	ZUnknown	1060.5	439.1	0.4	-1.272	0.0325552	0.227263	788.7	495.1	0.6	-0.672	0.253825	0.617971	688	291.4	0.4	-1.239	0.00081575	0.0208293	854.9	365.8	0.4	-1.225	0.00140505	0.114397	0.295
Tb927.11.8040	Mitochondrial LSU-associated	Tb927.11.8040	Mito.pathway	854.3	245	0.3	-1.802	0.0600824	0.285218	634.1	322.8	0.5	-0.974	0.255576	0.618603	562.6	301.1	0.5	-0.902	0.0270518	0.154694	697.9	434	0.6	-0.685	0.0908179	0.644283	0.295
Tb927.11.4780	pyruvate dehydrogenase (lipoamide) kinase, putative	Tb927.11.4780	Citric.acid.cycle	1568.8	861.5	0.5	-0.865	0.147058	0.400194	1166.3	1472.5	1.3	0.336	0.354919	0.700152	315.5	214.9	0.7	-0.554	0.364001	0.601542	392.9	396.6	1	0.014	0.787853	0.979864	0.295
Tb927.11.9910	hypothetical protein, conserved	Tb927.11.9910	ZUnknown	1336.2	457.4	0.3	-1.546	0.0088721	0.131615	993.6	253.5	0.3	-1.971	0.00138789	0.0467212	265.9	213.7	0.8	-0.316	0.357856	0.596313	330.6	259.3	0.8	-0.351	0.285126	0.833645	0.296
Tb927.7.1330	hypothetical protein, conserved	Tb927.7.1330	ZUnknown	695.4	497	0.7	-0.485	0.422334	0.637461	517.2	641.4	1.2	0.31	0.458957	0.765611	430.9	421.9	1	-0.03	0.928601	0.970516	534.7	611.8	1.1	0.194	0.633124	0.951992	0.296
Tb927.10.5570	hypothetical protein, conserved	Tb927.10.5570	ZUnknown	331.6	222	0.7	-0.579	0.39071	0.612127	246.5	451.7	1.8	0.874	0.0958681	0.415764	273.1	326.8	1.2	0.259	0.350352	0.588578	338.1	762.3	2.3	1.173	0.000856422	0.0821461	0.297
Tb927.5.3090	Mitochondrial ATP synthase subunit, putative	Tb927.5.3090	Mito.pathway	4675.3	293	0.1	-3.996	0.0490087	0.265193	3464	462.2	0.1	-2.906	0.124598	0.463851	454.4	222	0.5	-1.034	0.0117354	0.0989789	563.8	350.8	0.6	-0.684	0.0999282	0.665384	0.297
Tb927.3.5280	spliceosome-associated protein 49, SF3b(SAP)49 (DRBD1)	Tb927.3.5280	RNA.processing	1311.8	490.8	0.4	-1.418	0.0428469	0.249684	974.3	656.2	0.7	-0.57	0.450787	0.759482	665.2	682.9	1	0.038	0.873659	0.943672	825.1	946.7	1.1	0.198	0.577702	0.9436	0.297
Tb927.3.3410	aspartyl aminopeptidase, putative,metallo-peptidase, Clan MH, Family M20	Tb927.3.3410	Protease	1246.8	493.7	0.4	-1.337	0.0147065	0.167382	928.9	637.1	0.7	-0.544	0.446305	0.758134	346.2	191.6	0.6	-0.853	0.0534874	0.223431	430.8	437	1	0.021	1	1	0.298
Tb927.10.6640	COP-coated vesicle membrane protein erv25 precursor,	Tb927.10.6640	Vesicular.transport	1646.3	485.4	0.3	-1.762	0.00206954	0.0770793	1225.8	526	0.4	-1.221	0.0438278	0.292547	466.1	348.6	0.7	-0.419	0.431784	0.661131	581.2	568.7	1	-0.031	0.727209	0.970348	0.298
Tb927.9.12290	PEX19 Peroxin 19	Tb927.9.12290	Glycosome	1414.8	432.9	0.3	-1.708	0.00277636	0.0832143	1053.2	235	0.2	-2.164	0.00051178	0.0263492	660.9	908.7	1.4	0.459	0.347578	0.585597	822.7	998.2	1.2	0.279	0.726217	0.970229	0.298
Tb927.8.5150	hypothetical protein, conserved	Tb927.8.5150	ZUnknown	1544.8	168.4	0.1	-3.198	0.120741	0.373915	1144.2	328.6	0.3	-1.8	0.293359	0.646758	554.3	207.1	0.4	-1.42	0.185279	0.423548	685	488.3	0.7	-0.488	0.686111	0.960487	0.299
Tb927.8.620	KREPA3	Tb927.8.620	Mito.RNA	785.8	631.1	0.8	-0.316	0.508903	0.705979	585.8	495.5	0.8	-0.241	0.688145	0.884003	398.1	922.7	2.3	1.213	0.00128275	0.0268114	494.4	771.9	1.6	0.643	0.114399	0.693523	0.299
Tb927.6.1880	aspartyl-tRNA synthetase, putative	Tb927.6.1880	Translation.tRNA	2585	1240.5	0.5	-1.059	0.0563097	0.27946	1925.8	747	0.4	-1.366	0.0130737	0.162886	1384.3	1436.3	1	0.053	1	1	1721.5	1582	0.9	-0.122	0.545287	0.935762	0.3
Tb927.11.8750	hypothetical protein, conserved	Tb927.11.8750	ZUnknown	656.9	250.7	0.4	-1.39	0.0812759	0.3217	487.8	174	0.4	-1.487	0.0451677	0.297323	135.8	191.8	1.4	0.498	0.274368	0.514221	168.7	202.1	1.2	0.261	0.673238	0.958598	0.3
Tb927.9.7080	hypothetical protein, conserved	Tb927.9.7080	ZUnknown	866.3	228.4	0.3	-1.923	0.132639	0.386813	642.5	139.7	0.2	-2.201	0.0897341	0.404892	100.2	98.8	1	-0.021	0.917488	0.964682	124.6	141.8	1.1	0.187	0.837793	0.989585	0.3
Tb927.5.4030	LSm7	Tb927.5.4030	RNA.processing	229.2	120.4	0.5	-0.929	0.228604	0.468678	170.2	68.9	0.4	-1.306	0.0931348	0.410403	40.5	75	1.9	0.89	0.087456	0.286115	50.2	47.8	1	-0.069	0.884012	1	0.3
Tb927.11.13890	RNA ligase asociated with SSU	Tb927.11.13890	Mito.pathway	1387.6	413.2	0.3	-1.748	0.160556	0.409551	1029.1	626	0.6	-0.717	0.514325	0.796757	240.1	166.5	0.7	-0.528	0.232404	0.472776	297.8	304.6	1	0.032	0.875186	1	0.3
Tb927.2.5120	vesicle-associated membrane protein, in Tc vacuolar proteome	Tb927.2.5120	Vesicular.transport	1974.9	364.1	0.2	-2.44	0.135489	0.38883	1463.7	982	0.7	-0.576	0.699276	0.88877	2676.7	326	0.1	-3.037	0.154626	0.390439	3298.4	884.3	0.3	-1.899	0.376191	0.876633	0.3
Tb927.11.15920	glutathione peroxidase, putative (PxIV)	Tb927.11.15920	Redox	696.3	201.1	0.3	-1.792	0.189595	0.433768	516.3	400.5	0.8	-0.367	0.856265	0.955706	207.2	145.2	0.7	-0.513	0.20282	0.440368	257.2	299	1.2	0.217	0.639104	0.951992	0.301
Tb927.10.14120	hypothetical protein	Tb927.10.14120	ZUnknown	370.4	229.5	0.6	-0.69	0.234555	0.474629	275.7	175.6	0.6	-0.651	0.335839	0.684389	120.6	163.1	1.4	0.436	0.332539	0.567912	149.6	162.9	1.1	0.123	0.838913	0.989585	0.301
Tb927.11.9860	hypothetical protein, conserved	Tb927.11.9860	ZUnknown	5444.3	478.1	0.1	-3.509	0.0248563	0.205212	4037.2	636.2	0.2	-2.666	0.0732497	0.374941	2913.9	936.7	0.3	-1.637	0.00340838	0.0501375	3607.5	2905.2	0.8	-0.312	0.660598	0.955945	0.301
Tb927.11.15350	RBP39	Tb927.11.15350	RNA.binding	849.9	247.9	0.3	-1.777	0.0823627	0.323631	630.7	284.2	0.5	-1.15	0.255177	0.618603	321.8	381	1.2	0.243	0.511965	0.718927	399.1	500.4	1.3	0.326	0.390504	0.881436	0.301
Tb927.7.1670	eIF4E6	Tb927.7.1670	Translation	1037.5	390.7	0.4	-1.409	0.0143952	0.166055	772.2	491.7	0.6	-0.651	0.301322	0.65422	773.1	522.5	0.7	-0.565	0.0798744	0.272288	961.2	1108.3	1.2	0.205	0.809879	0.984839	0.303
Tb927.1.2340	alpha tubulin	Tb927.1.2340	Cytoskeleton	47362.2	11969.3	0.3	-1.984	0.000530189	0.0469131	35264.2	4768.8	0.1	-2.886	5.9483e-07	0.000245	44826.1	25989.7	0.6	-0.786	0.0293618	0.160618	55586.2	21485	0.4	-1.371	0.00033627	0.0458653	0.304
Tb927.2.5060	GTP binding protein, putative	Tb927.2.5060	Enzyme	4775.7	876	0.2	-2.447	0.0629846	0.291101	3542.2	1271.8	0.4	-1.478	0.228731	0.59659	2932.4	1130.2	0.4	-1.375	0.0398652	0.189759	3628.4	2583.4	0.7	-0.49	0.531874	0.934802	0.304
Tb927.8.2470	hypothetical protein, conserved	Tb927.8.2470	Mito.pathway	597.3	121.7	0.2	-2.295	0.0125538	0.152062	443.4	123.1	0.3	-1.849	0.0504498	0.31691	471.4	225.9	0.5	-1.062	0.0425392	0.196324	583.6	434.9	0.7	-0.425	0.541129	0.935762	0.304
Tb927.1.4730	hypothetical protein, conserved	Tb927.1.4730	ZUnknown	1146.8	230.8	0.2	-2.313	0.111683	0.359645	850.3	323.3	0.4	-1.395	0.283599	0.64098	344	398.4	1.2	0.212	0.403449	0.634306	425.8	376.1	0.9	-0.179	0.918247	1	0.304
Tb927.11.2020	hypothetical protein, conserved	Tb927.11.2020	ZUnknown	746	365.4	0.5	-1.03	0.0890573	0.332044	554.6	284.8	0.5	-0.962	0.129039	0.470343	130.9	106	0.8	-0.305	0.485032	0.701113	162.6	156.4	1	-0.056	0.842772	0.99128	0.304
Tb927.11.11100	N-acetyltransferase, putative	Tb927.11.11100	Enzyme	1152.5	232.6	0.2	-2.309	0.259943	0.498423	853.3	227.7	0.3	-1.906	0.327105	0.674617	125.1	107.7	0.9	-0.216	0.586797	0.776099	155.4	143.7	0.9	-0.113	0.749114	0.975194	0.304
Tb927.11.13860	hypothetical protein, conserved	Tb927.11.13860	ZUnknown	369.2	500.3	1.4	0.438	0.413963	0.631023	274.7	331.1	1.2	0.269	0.60418	0.839879	187.2	134.9	0.7	-0.473	0.303049	0.539798	232.3	279.6	1.2	0.268	0.473061	0.918887	0.305
Tb927.3.4900	tRNA isopentenyltransferase, putative	Tb927.3.4900	rRNA.tRNA.process	938.7	611.8	0.7	-0.618	0.312929	0.546722	697.7	1016.4	1.5	0.543	0.220364	0.590506	128.9	135.6	1.1	0.073	0.871909	0.94336	160.1	198.6	1.2	0.311	0.550139	0.935902	0.305
Tb927.11.18680	dynein light chain LC8, putative (DYNLL1)	Tb927.11.18680	RNA.synthesis	2933.2	216.1	0.1	-3.763	0.0843231	0.325485	2172.4	561.6	0.3	-1.952	0.290044	0.644815	935.4	206.1	0.2	-2.182	0.0409524	0.192578	1156.1	760.6	0.7	-0.604	0.560371	0.94003	0.306
Tb927.4.370	hypothetical protein, conserved	Tb927.4.370	ZUnknown	383.5	250.4	0.7	-0.615	0.403762	0.62258	284.8	499	1.8	0.809	0.101723	0.423716	554.4	576.7	1	0.057	0.745239	0.876498	685.8	1033.5	1.5	0.592	0.245405	0.807087	0.306
Tb927.11.16220	Complex III cytochrome b/c complex	Tb927.11.16220	Mito.e.transport	1118.7	239.8	0.2	-2.222	0.164587	0.412805	829.1	236.1	0.3	-1.812	0.222469	0.591487	314	202.3	0.6	-0.634	0.67352	0.832809	387.6	201.7	0.5	-0.942	0.527772	0.933731	0.307
Tb927.9.9840	lipoic acid containing carrier protein, putative	Tb927.9.9840	Mito.pathway	2262.3	397.7	0.2	-2.508	0.0467098	0.260135	1678.3	338.7	0.2	-2.309	0.073849	0.375257	632.5	331.7	0.5	-0.931	0.0252376	0.149504	783.7	610.8	0.8	-0.36	0.456248	0.914063	0.307
Tb927.10.16160	protein kinase, putative	Tb927.10.16160	Protein.kinase	436.9	139.9	0.3	-1.643	0.191486	0.436119	324	206.3	0.6	-0.651	0.559399	0.820812	365.3	168.9	0.5	-1.113	0.00720429	0.0754287	452.8	330.3	0.7	-0.455	0.307665	0.84624	0.307
Tb927.4.1830	hypothetical protein, conserved	Tb927.4.1830	ZUnknown	1259.1	167.9	0.1	-2.907	0.192522	0.436955	932.2	342	0.4	-1.446	0.430138	0.747328	354.9	209.1	0.6	-0.763	0.0991006	0.305	439.6	303.6	0.7	-0.534	0.281504	0.830399	0.308
Tb927.6.5140	ribosomal P protein AGP2beta-1, putative	Tb927.6.5140	Ribosome	959.3	549.1	0.6	-0.805	0.142135	0.396458	714.3	668.4	0.9	-0.096	0.966417	0.993329	382.9	560.8	1.5	0.551	0.120129	0.338389	475	648.5	1.4	0.449	0.228397	0.798889	0.308
Tb927.6.2160	hypothetical protein, conserved	Tb927.6.2160	ZUnknown	1469.9	536	0.4	-1.455	0.273458	0.509378	1089.9	981.7	0.9	-0.151	0.947942	0.9864	75.6	72.9	1	-0.054	0.899368	0.954727	93.6	120.1	1.3	0.36	0.5307	0.934096	0.309
Tb927.10.13340	hypothetical protein, conserved	Tb927.10.13340	ZUnknown	540.4	135.2	0.3	-1.999	0.255132	0.493509	400.3	170.7	0.4	-1.229	0.423128	0.741896	270.8	122.2	0.5	-1.148	0.0306983	0.16446	335.2	257.6	0.8	-0.38	0.55332	0.938352	0.31
Tb927.6.4010	hypothetical protein, conserved	Tb927.6.4010	ZUnknown	3304.2	351.5	0.1	-3.233	0.0464649	0.259655	2449.7	507.6	0.2	-2.271	0.127921	0.468305	1480.6	788.1	0.5	-0.91	0.1247	0.34522	1832.6	1555.5	0.8	-0.237	0.760057	0.976475	0.31
Tb927.5.2920	hypothetical protein, conserved	Tb927.5.2920	ZUnknown	722.5	559.8	0.8	-0.368	0.546529	0.735639	537.2	921.6	1.7	0.779	0.101334	0.422598	181.6	236.1	1.3	0.378	0.314622	0.550196	225.2	361.7	1.6	0.684	0.122287	0.700198	0.311
Tb927.8.3450	hypothetical protein, conserved	Tb927.8.3450	ZUnknown	1742.2	186.7	0.1	-3.222	0.126809	0.381722	1290.3	251.8	0.2	-2.357	0.221809	0.591307	405.3	356.2	0.9	-0.186	0.673688	0.832809	502.4	506	1	0.01	0.901401	1	0.311
Tb927.11.4370	hypothetical protein, conserved	Tb927.11.4370	ZUnknown	410.9	292	0.7	-0.493	0.444224	0.655388	305.5	234	0.8	-0.385	0.58295	0.831989	189.3	141.9	0.7	-0.415	0.287903	0.52786	235.3	171.5	0.7	-0.456	0.235611	0.800847	0.311
Tb927.7.3610	hypothetical protein, conserved	Tb927.7.3610	ZUnknown	1700.6	724.8	0.4	-1.23	0.0339577	0.23167	1264.8	1126.5	0.9	-0.167	0.963391	0.992195	505.6	561.8	1.1	0.152	0.881255	0.946549	629	780.5	1.2	0.311	0.60949	0.951992	0.311
Tb927.10.1730	hypothetical protein, conserved	Tb927.10.1730	ZUnknown	1065.6	542	0.5	-0.975	0.110636	0.358675	792.1	594.1	0.8	-0.415	0.577443	0.831091	253.4	66.6	0.3	-1.928	5.17506e-05	0.0040262	313.8	196.7	0.6	-0.674	0.182519	0.76142	0.312
Tb927.3.2260	Mitchondrial SSU ribosomal protein	Tb927.3.2260	Mito.translation	781.9	259.8	0.3	-1.589	0.274995	0.510762	579.5	192.3	0.3	-1.591	0.275504	0.633523	41.7	27.6	0.7	-0.599	0.499344	0.709354	51.6	43.3	0.8	-0.253	0.869261	0.999082	0.312
Tb927.3.1410	cytochrome oxidase subunit VII (COXVII)	Tb927.3.1410	Mito.e.transport	12954.9	618.7	0	-4.388	0.0708353	0.303062	9592.1	1364.3	0.1	-2.814	0.192502	0.558623	7306.8	1168.9	0.2	-2.644	0.149062	0.383444	9009.4	3534.7	0.4	-1.35	0.455737	0.91395	0.313
Tb927.11.570	hypothetical protein, conserved	Tb927.11.570	Mito.pathway	945.7	343.4	0.4	-1.462	0.0158927	0.174695	703	455.7	0.6	-0.625	0.346766	0.694128	160.1	161.9	1	0.016	0.878968	0.946124	199.2	176.2	0.9	-0.177	0.634674	0.951992	0.313
Tb927.7.4260	hypothetical protein, conserved	Tb927.7.4260	ZUnknown	442.8	308	0.7	-0.524	0.473179	0.679631	328.9	415.5	1.3	0.337	0.371355	0.711612	703.9	341	0.5	-1.046	0.326338	0.561429	869.5	960	1.1	0.143	0.66968	0.958541	0.313
Tb927.11.13150	hypothetical protein, conserved	Tb927.11.13150	ZUnknown	793.6	410.1	0.5	-0.953	0.309704	0.543631	588.9	856.2	1.5	0.54	0.218139	0.589587	131.6	80.4	0.6	-0.711	0.186731	0.425616	162.9	197.8	1.2	0.279	0.381692	0.879001	0.313
Tb927.10.170	pseudouridine synthase, Cbf5p	Tb927.10.170	rRNA.tRNA.process	2939.4	788.8	0.3	-1.898	0.00216444	0.079317	2184.1	951.4	0.4	-1.199	0.0610163	0.343056	1325.7	667.3	0.5	-0.99	0.00892982	0.0849759	1645	854	0.5	-0.946	0.0145227	0.331351	0.313
Tb927.4.4650	diphthine synthase, putative	Tb927.4.4650	Enzyme	1122.3	310.2	0.3	-1.855	0.0886043	0.331117	832.7	204.9	0.2	-2.023	0.0794727	0.386436	149.7	139.4	0.9	-0.103	0.765714	0.88767	186	138.9	0.7	-0.421	0.345424	0.861739	0.314
Tb927.5.4510	hypothetical protein, conserved	Tb927.5.4510	ZUnknown	424.3	70.2	0.2	-2.596	0.215267	0.457923	314.1	96	0.3	-1.711	0.361477	0.705764	74.4	49.8	0.7	-0.579	0.302569	0.539417	92.4	77.6	0.8	-0.251	0.579306	0.943805	0.314
Tb927.1.860	transmembrane protein, putative	Tb927.1.860	ZUnknown	1425.3	492.4	0.3	-1.533	0.00819237	0.127757	1060.4	359.3	0.3	-1.561	0.00954588	0.137531	338.3	247.4	0.7	-0.452	0.221446	0.460547	420.3	280.1	0.7	-0.585	0.136344	0.720164	0.314
Tb927.10.11960	hypothetical protein, conserved	Tb927.10.11960	ZUnknown	420.6	389	0.9	-0.113	0.819836	0.911142	313.3	241.7	0.8	-0.374	0.582643	0.831989	205.8	300.4	1.5	0.545	0.23258	0.472997	255.8	352.2	1.4	0.461	0.338169	0.859645	0.315
Tb927.11.13960	LSm4	Tb927.11.13960	RNA.processing	438.6	206.2	0.5	-1.089	0.0700096	0.301758	326.3	227.1	0.7	-0.523	0.461889	0.768125	460.9	198.2	0.4	-1.218	0.00394126	0.0549573	571.1	356.2	0.6	-0.681	0.115594	0.694757	0.315
Tb927.10.11060	hypothetical protein, conserved	Tb927.10.11060	ZUnknown	737.9	222.5	0.3	-1.73	0.206847	0.450917	547.1	223.2	0.4	-1.293	0.270604	0.629282	126.6	71.1	0.6	-0.832	0.11686	0.334117	156.7	103.5	0.7	-0.598	0.29939	0.841563	0.316
Tb927.11.8880	hypothetical protein, conserved	Tb927.11.8880	ZUnknown	1242.3	582.3	0.5	-1.093	0.0569227	0.280488	924.2	680.9	0.7	-0.441	0.549575	0.813603	469.7	617.5	1.3	0.395	0.548715	0.748073	583.1	677.8	1.2	0.217	0.649245	0.951992	0.316
Tb927.11.5840	Protein translation factor SUI1 homolog, putative	Tb927.11.5840	Translation	1061.8	171.5	0.2	-2.63	0.0171999	0.180561	788	100.6	0.1	-2.97	0.00924354	0.134552	758.2	374.6	0.5	-1.017	0.084131	0.279585	938.3	728	0.8	-0.366	0.6233	0.951992	0.316
Tb927.10.7590	hypothetical protein, conserved	Tb927.10.7590	ZUnknown	1361.4	466.6	0.3	-1.545	0.0656601	0.295807	1010.8	548.7	0.5	-0.881	0.22602	0.594399	403.2	171.8	0.4	-1.231	0.00197549	0.0363055	500.6	320.7	0.6	-0.642	0.0993133	0.664601	0.317
Tb927.4.430	proteasome beta 7 subunit	Tb927.4.430	Ubiquitin.proteasome	2424.2	388.7	0.2	-2.641	0.0511013	0.267223	1798	621.7	0.3	-1.532	0.2095	0.578547	2771.6	958.4	0.3	-1.532	0.106548	0.317604	3425.7	2103.8	0.6	-0.703	0.484072	0.921933	0.317
Tb927.5.4500	ras-like small GTPase, putative (TbSAR1)	Tb927.5.4500	Vesicular.transport	1364.1	204.2	0.1	-2.74	0.150305	0.40184	1010.6	409.2	0.4	-1.304	0.422513	0.741896	213	136	0.6	-0.647	0.150847	0.386028	264.2	223.1	0.8	-0.244	0.552436	0.93819	0.317
Tb927.6.2500	hypothetical protein, conserved	Tb927.6.2500	ZUnknown	1066.6	305.3	0.3	-1.805	0.158778	0.408088	791	433.3	0.5	-0.868	0.507028	0.792281	1207.5	577.3	0.5	-1.065	0.189072	0.428164	1493.4	1242.2	0.8	-0.266	0.823913	0.987334	0.318
Tb927.9.12720	RND, guide RNA metabolism	Tb927.9.12720	Mito.RNA	473.1	402.7	0.9	-0.232	0.603032	0.776753	352.7	317.2	0.9	-0.153	0.783754	0.927628	446.2	843.5	1.9	0.919	0.0402669	0.190755	554.6	820.1	1.5	0.564	0.19926	0.77329	0.318
Tb927.11.7360	palmitoyl acyltransferase 9, putative	Tb927.11.7360	Lipids	1128.2	444.4	0.4	-1.344	0.0272188	0.213714	838.4	634.7	0.8	-0.402	0.599345	0.839108	387.4	265.9	0.7	-0.543	0.166204	0.402408	481	480.6	1	-0.001	0.997678	1	0.319
Tb927.10.11270	RBP23	Tb927.10.11270	RNA.binding	414.6	201.2	0.5	-1.043	0.234635	0.474629	307.7	231	0.8	-0.414	0.691472	0.884488	47.5	29.8	0.6	-0.671	0.29142	0.530557	58.9	49.4	0.8	-0.256	0.591929	0.948371	0.319
Tb927.9.1380	hypothetical protein, conserved	Tb927.9.1380	Mito.pathway	2139.1	614.6	0.3	-1.799	0.00254495	0.0809987	1590	432.9	0.3	-1.877	0.00187586	0.0552794	445.2	558.2	1.3	0.326	0.588237	0.777138	554.2	699.2	1.3	0.335	0.70335	0.967189	0.32
Tb927.10.11370	hypothetical protein, conserved	Tb927.10.11370	ZUnknown	364.5	116.2	0.3	-1.649	0.00734225	0.122731	271.1	110.7	0.4	-1.292	0.0431453	0.290763	32.3	28.4	0.9	-0.183	0.809034	0.91369	40.1	44	1.1	0.133	0.969376	1	0.32
Tb927.11.9830	Mitchondrial LSU ribosomal protein	Tb927.11.9830	Mito.translation	973.4	378.7	0.4	-1.362	0.249368	0.48908	722	500.5	0.7	-0.529	0.763253	0.916498	169.6	102.2	0.6	-0.731	0.0845252	0.28044	210.7	157.5	0.7	-0.42	0.286587	0.83439	0.32
Tb927.10.10130	MRB complex component mitochondrial RNA binding complex 1 subunit	Tb927.10.10130	Mito.RNA	1781.7	723.2	0.4	-1.301	0.0246769	0.205039	1325.5	759.1	0.6	-0.804	0.196554	0.564715	461.2	445.5	1	-0.05	1	1	571.5	633.3	1.1	0.148	0.59549	0.948734	0.32
Tb927.10.200	vacuolar ATP synthase, putative	Tb927.10.200	Lysosome	4236.5	380.8	0.1	-3.476	0.0679685	0.299838	3139.3	992.2	0.3	-1.662	0.281281	0.638834	1785.6	384.3	0.2	-2.216	0.0203956	0.132188	2207.8	1065.3	0.5	-1.051	0.243934	0.806973	0.32
Tb927.7.3500	glutathione-S-transferase/glutaredoxin, putative	Tb927.7.3500	Redox	3701.4	849.9	0.2	-2.123	0.0813876	0.321782	2745.8	733.7	0.3	-1.904	0.104193	0.430366	964.3	709.7	0.7	-0.442	0.154324	0.390099	1199.1	819.8	0.7	-0.549	0.078526	0.613896	0.321
Tb927.10.2620	HSP20 cold-shock domain (p23-like)	Tb927.10.2620	Chaperone	2112.4	375.7	0.2	-2.491	0.065217	0.295133	1566.7	383.4	0.2	-2.031	0.105308	0.43146	832.9	405.3	0.5	-1.039	0.00758444	0.0777544	1033.2	623.8	0.6	-0.728	0.0612148	0.564354	0.321
Tb927.10.9960	hypothetical protein, conserved	Tb927.10.9960	ZUnknown	436	517.6	1.2	0.247	0.665352	0.819126	324.6	324.2	1	-0.001	0.94583	0.985228	262.7	276.1	1.1	0.072	0.84994	0.935483	325.7	422.2	1.3	0.374	0.374787	0.875199	0.321
Tb927.11.13390	hypothetical protein, conserved	Tb927.11.13390	ZUnknown	435	227.9	0.5	-0.932	0.132272	0.386763	323.4	208.8	0.6	-0.631	0.371115	0.71147	251.7	174.4	0.7	-0.529	0.206651	0.443844	312.3	207.6	0.7	-0.589	0.157381	0.745588	0.321
Tb927.3.2970	hypothetical protein, conserved	Tb927.3.2970	ZUnknown	420.5	207.3	0.5	-1.02	0.116072	0.366098	312.4	411.6	1.3	0.398	0.424153	0.741905	301	277.3	0.9	-0.118	0.867825	0.943118	373	449.3	1.2	0.269	0.407841	0.891856	0.321
Tb927.9.9820	glyceraldehyde-3-phosphate dehydrogenase, putative	Tb927.9.9820	Glucose.glycerol	1716.7	691.7	0.4	-1.312	0.027217	0.213714	1276.4	865.2	0.7	-0.561	0.430837	0.747328	378.8	379.1	1	0.001	0.747559	0.877007	471.3	563.5	1.2	0.258	0.707815	0.967657	0.322
Tb927.7.2260	hypothetical protein, conserved	Tb927.7.2260	ZUnknown	530.8	181.3	0.3	-1.549	0.012567	0.152062	394.4	287.1	0.7	-0.458	0.584523	0.832135	429.6	277.6	0.6	-0.63	0.221675	0.460721	531.8	420.2	0.8	-0.34	0.577593	0.9436	0.322
Tb927.11.8250	hypothetical protein, conserved	Tb927.11.8250	ZUnknown	544	273.3	0.5	-0.993	0.116871	0.367788	404.3	296.4	0.7	-0.448	0.626629	0.851806	517.4	216.1	0.4	-1.26	0.00218767	0.03879	641.5	677.5	1.1	0.079	0.807944	0.984721	0.322
Tb927.10.10420	monothiol glutaredoxin 2	Tb927.10.10420	Redox	1335.5	263.4	0.2	-2.342	0.223054	0.463349	989.1	331.6	0.3	-1.577	0.350852	0.697096	238	122.5	0.5	-0.958	0.316399	0.552117	294.2	238.1	0.8	-0.305	0.825439	0.987334	0.322
Tb927.11.16130	nucleoside diphosphate kinase (NDPK)	Tb927.11.16130	Nucleotides	13892.6	1401.1	0.1	-3.31	0.0152448	0.169167	10306.6	2007	0.2	-2.36	0.0489276	0.3117	7252.9	2457.8	0.3	-1.561	0.0346127	0.175014	8972.1	4330.1	0.5	-1.051	0.172922	0.755181	0.322
Tb927.10.13500	60S ribosomal protein L10a	Tb927.10.13500	Ribosome	14504.1	4110.2	0.3	-1.819	0.00154494	0.06829	10794.6	2206.2	0.2	-2.291	0.000133153	0.0115103	10964.9	7814.8	0.7	-0.489	0.155925	0.392061	13602.6	4176.5	0.3	-1.704	5.36552e-06	0.00171105	0.323
Tb927.11.8900	hypothetical protein, conserved	Tb927.11.8900	ZUnknown	488	355.5	0.7	-0.457	0.511951	0.706798	362.5	318.3	0.9	-0.188	1	1	219.9	269	1.2	0.291	0.584812	0.775968	272.4	274.3	1	0.01	0.8739	1	0.323
Tb927.10.4620	peptidyl-prolyl cis-trans isomerase, putative (PPIase)	Tb927.10.4620	Chaperone	1448.6	146.4	0.1	-3.307	0.111723	0.359645	1073	161.3	0.2	-2.734	0.167329	0.528524	454.7	127.8	0.3	-1.831	0.157465	0.392793	561.4	213	0.4	-1.398	0.304087	0.8437	0.323
Tb927.10.13710	hypothetical protein, conserved	Tb927.10.13710	ZUnknown	1427.6	576.3	0.4	-1.309	0.0202393	0.190278	1062.9	228.9	0.2	-2.215	0.000347144	0.0205581	1385.8	1119.2	0.8	-0.308	0.382566	0.616751	1719.2	940.2	0.5	-0.871	0.0150466	0.336603	0.324
Tb927.11.15360	hypothetical protein, conserved, 3TM domains	Tb927.11.15360	ZUnknown	790.3	167.3	0.2	-2.24	0.0686637	0.300809	586.3	288.1	0.5	-1.025	0.350776	0.697096	336.2	183.3	0.5	-0.875	0.1565	0.392061	416.1	335.3	0.8	-0.311	0.69546	0.964088	0.324
Tb927.6.2130	nuclear movement protein, putative,NUDC-like protein	Tb927.6.2130	ZUnknown	1148.5	555.3	0.5	-1.048	0.222045	0.462451	852.5	767.8	0.9	-0.151	0.951366	0.98744	193.2	130	0.7	-0.571	0.18227	0.420236	240.3	410.7	1.7	0.773	0.51218	0.931655	0.324
Tb927.1.1000	developmentally regulated phosphoprotein (dr6)	Tb927.1.1000	Mito.pathway	1706.6	673.4	0.4	-1.342	0.0244446	0.205039	1268.3	732.5	0.6	-0.792	0.242769	0.61001	265.4	262.2	1	-0.017	0.889107	0.949131	329.8	389.9	1.2	0.242	0.653971	0.953364	0.325
Tb927.10.2550	malate dehydrogenase-related	Tb927.10.2550	Mito.e.transport	616.7	373.2	0.6	-0.725	0.245967	0.485337	458.4	463.3	1	0.015	0.818107	0.941873	169.7	156.9	0.9	-0.113	0.792452	0.90518	210.7	329	1.6	0.643	0.125565	0.705625	0.325
Tb927.10.10140	paraflagellar rod protein PFC19	Tb927.10.10140	Cytoskeleton	2720.7	716.4	0.3	-1.925	0.014967	0.168246	2020.6	606.5	0.3	-1.736	0.0206559	0.203996	467.9	381	0.8	-0.296	0.48723	0.702433	580.2	680.9	1.2	0.231	0.540825	0.935762	0.325
Tb927.4.3490	DNA-directed RNA polymerase subunit, putative, (RPB6)	Tb927.4.3490	RNA.synthesis	1158	230.6	0.2	-2.328	0.189986	0.434307	857.9	532.4	0.6	-0.688	0.639942	0.858898	910.8	278.1	0.3	-1.712	0.0773641	0.269236	1125.8	608.6	0.5	-0.887	0.355328	0.868858	0.326
Tb927.5.4170	histone H4	Tb927.5.4170	Chromatin	6402.5	417.9	0.1	-3.938	0.0711866	0.303932	4742.2	911	0.2	-2.38	0.200888	0.567414	5171.2	1096	0.2	-2.238	0.226548	0.465733	6374.8	2273.7	0.4	-1.487	0.433978	0.906772	0.326
Tb927.10.16100	FK506-binding protein (FKBP)-type peptidyl-prolyl isomerase	Tb927.10.16100	Chaperone	1528.3	356.9	0.2	-2.098	0.000289457	0.0315406	1137.8	144.3	0.1	-2.979	8.84554e-07	0.000294936	4475.2	1237	0.3	-1.855	2.17339e-07	0.000126817	5553	620.4	0.1	-3.162	2.4512e-15	5.72109e-12	0.327
Tb927.11.1890	hypothetical protein, conserved	Tb927.11.1890	ZUnknown	2198.8	506.6	0.2	-2.118	0.0378067	0.242979	1632	373.8	0.2	-2.126	0.0344904	0.263074	237.9	176.2	0.7	-0.434	0.407918	0.638266	296.4	351.8	1.2	0.247	0.887809	1	0.327
Tb927.11.13730	ornithine decarboxylase (ODC)	Tb927.11.13730	Redox	3762.9	1244.6	0.3	-1.596	0.0812361	0.3217	2793.1	1650	0.6	-0.759	0.417463	0.739407	1400.9	537.2	0.4	-1.383	0.000647482	0.0181864	1735.3	989.4	0.6	-0.811	0.0621164	0.564856	0.328
Tb927.11.15410	hypothetical protein, conserved	Tb927.11.15410	ZUnknown	134.9	382.8	2.8	1.505	0.0123545	0.151234	100.5	456.5	4.5	2.183	0.102878	0.427002	209.8	250.4	1.2	0.255	0.50859	0.716939	260.2	249.3	1	-0.062	0.900424	1	0.329
Tb927.3.2280	vacuolar sorting protein 33 , putative	Tb927.3.2280	Lysosome	823.5	672.9	0.8	-0.291	0.609023	0.779347	612.8	747.6	1.2	0.287	0.482008	0.776632	261.7	201	0.8	-0.381	0.512638	0.719208	324.1	268.1	0.8	-0.273	0.672405	0.958598	0.33
Tb927.9.6870	RBSR1	Tb927.9.6870	RNA.processing	850.1	212.7	0.3	-1.999	0.0562161	0.27946	630.9	301.1	0.5	-1.067	0.327481	0.674617	114.4	114.8	1	0.004	0.976188	1	142	206.2	1.5	0.538	0.249203	0.807087	0.331
Tb927.10.5300	eIF-6	Tb927.10.5300	Translation	1652.6	258	0.2	-2.679	0.128033	0.382297	1224.6	399.8	0.3	-1.615	0.328467	0.675365	708.1	304.5	0.4	-1.217	0.0789103	0.270583	876.1	432.9	0.5	-1.017	0.159467	0.748004	0.332
Tb927.7.5010	hypothetical protein, conserved	Tb927.7.5010	ZUnknown	471.8	118.2	0.3	-1.996	0.257926	0.496289	349.5	157.1	0.4	-1.153	0.450194	0.758875	138.3	72	0.5	-0.942	0.0534623	0.223431	172	126.4	0.7	-0.444	0.234955	0.800806	0.332
Tb927.7.6820	hypothetical protein, conserved	Tb927.7.6820	ZUnknown	1448.5	784.9	0.5	-0.884	0.269703	0.506117	1075.4	1102.7	1	0.036	0.735174	0.905305	311.1	178.7	0.6	-0.8	0.0560349	0.228956	386.1	518.6	1.3	0.426	0.268801	0.824219	0.332
Tb927.6.2620	hypothetical protein, conserved	Tb927.6.2620	ZUnknown	1085.8	372.8	0.3	-1.542	0.260023	0.498423	804.9	736.1	0.9	-0.129	0.913119	0.972105	391.7	359.7	0.9	-0.123	0.645845	0.81635	486.6	628.7	1.3	0.369	0.38449	0.880096	0.332
Tb927.11.9810	NUDIX hydrolase, homologue of YSA1	Tb927.11.9810	Enzyme	1467.9	472.5	0.3	-1.635	0.177629	0.421899	1088.7	976	0.9	-0.158	0.91767	0.973564	540.1	257.5	0.5	-1.069	0.00868945	0.0836055	670	556.4	0.8	-0.268	0.475438	0.918887	0.333
Tb927.8.6450	inhibitor of cysteine peptidase (ICP)	Tb927.8.6450	Protease	2756.4	355.3	0.1	-2.956	0.00641099	0.117182	2046	405.7	0.2	-2.334	0.0219022	0.208937	4317.3	1404.9	0.3	-1.62	0.118575	0.336411	5334.6	2917.9	0.5	-0.87	0.417553	0.89735	0.334
Tb927.8.1990	mitochondrial peroxiredoxin (TRYP2)	Tb927.8.1990	Redox	8178.4	768.3	0.1	-3.412	0.0207949	0.19174	6065.9	962.1	0.2	-2.656	0.0519741	0.322341	1111.5	507.4	0.5	-1.131	0.00176222	0.0339919	1381.4	856.2	0.6	-0.69	0.0420659	0.492708	0.334
Tb927.8.1960	NOT11	Tb927.8.1960	RNA.degradation	2697.2	757.4	0.3	-1.832	0.0109176	0.142201	2003.5	717.8	0.4	-1.481	0.0367277	0.269563	744.9	471	0.6	-0.661	0.235576	0.476257	926.9	741.5	0.8	-0.322	0.262394	0.818024	0.334
Tb927.10.210	GPI transamidase component GAA1	Tb927.10.210	GPI.anchors	1505.6	684	0.5	-1.138	0.0612064	0.287827	1119.3	1130.5	1	0.014	0.869172	0.959201	524.1	311.8	0.6	-0.749	0.0498223	0.21468	650.6	677.1	1	0.058	1	1	0.335
Tb927.1.1040	hypothetical protein, conserved	Tb927.1.1040	ZUnknown	208.5	134.4	0.6	-0.634	0.553295	0.740193	154.7	171.9	1.1	0.152	0.636383	0.85696	80.9	86.3	1.1	0.093	0.821186	0.920742	100.3	94.7	0.9	-0.084	0.908416	1	0.335
Tb927.9.12470	hypothetical protein, conserved	Tb927.9.12470	ZUnknown	1116.7	424.7	0.4	-1.395	0.111131	0.359087	828.9	680.7	0.8	-0.284	0.826579	0.944315	866.4	794.5	0.9	-0.125	0.935024	0.974117	1072.7	1557.6	1.5	0.538	0.145635	0.733621	0.335
Tb927.9.4850	leucine-rich repeat protein (LRRP)	Tb927.9.4850	LRRP	484.9	432.6	0.9	-0.164	0.935549	0.97194	360	469.8	1.3	0.384	0.36312	0.706734	159.9	321.6	2	1.008	0.0317321	0.16836	198.2	255	1.3	0.364	0.661367	0.955945	0.335
Tb927.11.4590	hypothetical protein, conserved	Tb927.11.4590	ZUnknown	475.5	305.9	0.6	-0.636	0.444401	0.655388	353	567.2	1.6	0.684	0.149269	0.505163	534.5	322.2	0.6	-0.73	0.167528	0.404385	661.7	696.3	1.1	0.074	0.645611	0.951992	0.336
Tb927.7.3600	hypothetical protein, conserved, some resemblance to p24 family (ER-Golgi transport)	Tb927.7.3600	ZUnknown	418.7	304.2	0.7	-0.461	0.467015	0.674931	311.4	408.2	1.3	0.391	0.357441	0.702837	446.4	381.4	0.9	-0.227	0.430472	0.660084	555.1	594.4	1.1	0.099	0.981736	1	0.336
Tb927.3.4850	enoyl-CoA hydratase, mitochondrial precursor, putative	Tb927.3.4850	Lipids	1408.5	525.2	0.4	-1.423	0.272017	0.508045	1044.3	525.1	0.5	-0.992	0.423837	0.741905	184.3	79.7	0.4	-1.21	0.0043027	0.0576052	229	256.2	1.1	0.162	0.758544	0.976475	0.337
Tb927.7.890	FDXA Ferredoxin	Tb927.7.890	Mito.pathway	677	212.2	0.3	-1.674	0.0658748	0.295807	502.5	327.2	0.7	-0.619	0.493784	0.784627	196.2	114.9	0.6	-0.772	0.119065	0.336845	243.2	213.2	0.9	-0.19	0.73699	0.971522	0.337
Tb927.8.6850	hypothetical protein, conserved	Tb927.8.6850	ZUnknown	1231.4	411.2	0.3	-1.582	0.202028	0.446743	913.2	500.9	0.5	-0.866	0.447079	0.758714	305	157.9	0.5	-0.95	0.0148933	0.109827	379.1	282.2	0.7	-0.426	0.237148	0.801962	0.338
Tb927.3.2840	inorganic pyrophosphatase, putative	Tb927.3.2840	Phosphatase	735.1	203.4	0.3	-1.853	0.0123056	0.151165	546	232.9	0.4	-1.229	0.116361	0.450124	361.7	325.3	0.9	-0.153	0.54684	0.746388	449.7	454.3	1	0.015	0.858411	0.99614	0.338
Tb927.11.16430	18 kDa ER-associated protein (ERAP18)	Tb927.11.16430	Vesicular.transport	2397.7	475.9	0.2	-2.333	0.241964	0.481097	1775.5	383.3	0.2	-2.212	0.259489	0.621813	418.1	311.9	0.7	-0.423	0.578476	0.771963	517.2	253.6	0.5	-1.028	0.167371	0.75432	0.339
Tb927.9.7000	hypothetical protein, conserved	Tb927.9.7000	ZUnknown	3156.1	462.5	0.1	-2.771	0.154919	0.405057	2337.8	455.6	0.2	-2.359	0.214128	0.586165	621.6	191.6	0.3	-1.698	0.00262639	0.0434319	769.6	500.3	0.7	-0.621	0.218267	0.7886	0.339
Tb927.2.5140	hypothetical protein, conserved	Tb927.2.5140	ZUnknown	644.3	253.7	0.4	-1.344	0.265187	0.502834	477.8	363.5	0.8	-0.394	0.850789	0.953613	270.1	157	0.6	-0.782	0.0881269	0.286799	334.8	401.7	1.2	0.263	0.487186	0.922316	0.339
Tb927.8.550	peptide methionine sulfoxide reductase, putative,peptide Met(O) reductase, putative,methionine-S-sulfoxide reductase, putative	Tb927.8.550	Protease	1152.3	339.2	0.3	-1.764	0.345864	0.575918	853.3	385.7	0.5	-1.146	0.528145	0.80322	416.1	358.6	0.9	-0.215	0.813062	0.916378	515	480.7	0.9	-0.1	0.998536	1	0.339
Tb927.8.5030	trafficking protein particle complex subunit 3, (TRAPP) component, Bet3	Tb927.8.5030	Vesicular.transport	712.6	242.3	0.3	-1.556	0.0127462	0.153085	529.4	300.9	0.6	-0.815	0.192093	0.558623	451	266	0.6	-0.762	0.0665076	0.249799	559.3	514.7	0.9	-0.12	0.782217	0.979377	0.339
Tb927.11.720	hypothetical protein, conserved	Tb927.11.720	ZUnknown	1485.1	371.7	0.3	-1.999	0.00082514	0.0544978	1103.8	327.5	0.3	-1.753	0.00522162	0.100721	369.5	178.2	0.5	-1.052	0.0111769	0.0962617	458.2	405.1	0.9	-0.178	0.642037	0.951992	0.34
Tb927.7.2590	prefoldin, putative	Tb927.7.2590	Chaperone	1405.4	435.8	0.3	-1.689	0.00477213	0.099167	1044.6	341.5	0.3	-1.613	0.0113198	0.149267	379	274.3	0.7	-0.466	0.23669	0.477201	471.8	281.8	0.6	-0.743	0.165839	0.75432	0.34
Tb927.10.300	hypothetical protein, conserved	Tb927.10.300	ZUnknown	309.4	356.2	1.2	0.203	0.649956	0.811228	230.1	351.4	1.5	0.611	0.212822	0.584842	179	207.6	1.2	0.214	0.52551	0.728926	222	296.3	1.3	0.417	0.31298	0.846756	0.341
Tb927.10.14130	hypothetical protein, conserved	Tb927.10.14130	ZUnknown	435.7	349.1	0.8	-0.32	0.537772	0.728597	324.6	191.5	0.6	-0.761	0.223861	0.592423	171.8	234.8	1.4	0.451	0.26728	0.506392	213.1	249.2	1.2	0.226	0.649253	0.951992	0.342
Tb927.7.3390	hypothetical protein, conserved	Tb927.7.3390	ZUnknown	592.3	220.1	0.4	-1.429	0.0772279	0.315754	439.8	389.5	0.9	-0.175	0.879083	0.961533	145.6	196.2	1.3	0.431	0.182191	0.420236	180	154.8	0.9	-0.217	0.918048	1	0.342
Tb927.11.2900	hypothetical protein, conserved, HIT zinc finger, matches various other HIT proteins	Tb927.11.2900	ZUnknown	847	224.9	0.3	-1.913	0.160974	0.409759	628	418.1	0.7	-0.587	0.677879	0.880013	610.3	252.3	0.4	-1.274	0.00119948	0.0257149	757	538.7	0.7	-0.491	0.246301	0.807087	0.342
Tb927.8.6290	hypothetical protein, conserved	Tb927.8.6290	ZUnknown	1467.2	648.3	0.4	-1.178	0.0562898	0.27946	1090	839.2	0.8	-0.377	0.603511	0.839695	559.4	602.7	1.1	0.107	0.883705	0.94801	694.8	917.6	1.3	0.401	0.323939	0.851106	0.343
Tb927.8.4550	Mitchondrial SSU ribosomal protein	Tb927.8.4550	Mito.translation	955.3	238.2	0.2	-2.004	0.0788865	0.318549	708.8	434.5	0.6	-0.706	0.512791	0.79578	763.1	286	0.4	-1.416	0.105304	0.315731	943.5	540.5	0.6	-0.804	0.374972	0.875199	0.343
Tb927.7.190	thimet oligopeptidase A, putative,metallo- peptidase, Clan MA(E) Family M3, putative (OPA)	Tb927.7.190	Protease	4625.6	1959.5	0.4	-1.239	0.0363881	0.239464	3438.8	2854.4	0.8	-0.269	0.80219	0.935324	1001.8	635.6	0.6	-0.656	0.0695613	0.256919	1243.8	1099.9	0.9	-0.177	0.523719	0.933192	0.343
Tb927.10.6670	dynein light chain, putative	Tb927.10.6670	Cytoskeleton	995	140	0.1	-2.83	0.0507816	0.266923	737.9	243	0.3	-1.602	0.199322	0.567117	123.2	99.9	0.8	-0.302	0.556316	0.753593	152.8	183.7	1.2	0.266	0.567657	0.941703	0.344
Tb927.4.520	hypothetical protein, conserved	Tb927.4.520	ZUnknown	1235.9	247.7	0.2	-2.319	0.0415475	0.246567	917	425.1	0.5	-1.109	0.29781	0.651524	2234	912.4	0.4	-1.292	0.306882	0.542368	2757.8	2163.5	0.8	-0.35	0.844867	0.992078	0.344
Tb927.1.1170	DNA-directed RNA polymerase subunit RBP12, putative (RBP12)	Tb927.1.1170	RNA.synthesis	421.9	167.9	0.4	-1.329	0.25143	0.490531	313	206	0.7	-0.603	0.582386	0.831989	153.6	100.4	0.7	-0.613	0.219277	0.457775	190.4	189	1	-0.01	0.94768	1	0.346
Tb927.11.13680	hypothetical protein, conserved	Tb927.11.13680	ZUnknown	557.4	487.4	0.9	-0.194	0.759413	0.876159	414.8	413.8	1	-0.004	0.893042	0.966473	251.6	136.5	0.5	-0.882	0.0466194	0.208285	312.7	352.8	1.1	0.174	0.789505	0.980414	0.346
Tb927.4.4630	hypothetical protein, conserved	Tb927.4.4630	ZUnknown	429	261.7	0.6	-0.713	0.228314	0.468678	319.1	177.8	0.6	-0.844	0.238365	0.60626	105.7	108.2	1	0.034	0.83847	0.929739	131.8	182.5	1.4	0.47	0.657482	0.955682	0.346
Tb927.3.2410	PEX10 peroxisome assembly protein	Tb927.3.2410	Glycosome	737.3	458.8	0.6	-0.684	0.260598	0.498669	548.4	606.7	1.1	0.146	0.704292	0.891312	288.9	237.1	0.8	-0.285	0.393922	0.627269	359.1	365.3	1	0.025	1	1	0.346
Tb927.10.12240	short-chain dehydrogenase, putative	Tb927.10.12240	Enzyme	2783.4	647.3	0.2	-2.104	0.00414004	0.0956354	2067.5	560.4	0.3	-1.883	0.00875244	0.131795	443.2	333.4	0.8	-0.411	0.365191	0.602687	549	415.3	0.8	-0.403	0.39231	0.881436	0.346
Tb927.6.2280	hypothetical protein, conserved	Tb927.6.2280	ZUnknown	1427.2	480.9	0.3	-1.569	0.256182	0.494495	1058.1	404.7	0.4	-1.387	0.294006	0.647367	225.3	213.3	0.9	-0.079	0.885882	0.948707	279.6	241.5	0.9	-0.211	0.622844	0.951992	0.348
Tb927.7.2700	NADH-cytochrome b5 reductase, putative (B5R)	Tb927.7.2700	Mito.e.transport	5485.1	856.9	0.2	-2.678	0.0965267	0.341871	4065.9	1216.5	0.3	-1.741	0.227427	0.59486	754.6	418.8	0.6	-0.85	0.0311509	0.166123	936.4	1045.7	1.1	0.159	0.679942	0.959052	0.348
Tb927.10.4310	prohibitin 2, putative (PHB2)	Tb927.10.4310	Cell.cycle	1183.3	286.7	0.2	-2.045	0.000736013	0.0533294	879.3	273	0.3	-1.687	0.00652504	0.111435	126.9	112.1	0.9	-0.179	0.645162	0.8163	157.6	124.1	0.8	-0.345	0.390417	0.881436	0.348
Tb927.10.3150	N-acetyltransferase, putative	Tb927.10.3150	Enzyme	594.8	273.1	0.5	-1.123	0.0815754	0.322161	441.9	241.7	0.5	-0.87	0.226835	0.594399	170.5	214.8	1.3	0.333	0.535982	0.737897	211.9	188.8	0.9	-0.166	0.544407	0.935762	0.349
Tb927.10.3040	SDH9 succinate dehydrogenase (complex II) subunit	Tb927.10.3040	Mito.e.transport	2670.8	428.8	0.2	-2.639	0.0333148	0.229361	1981.5	583.4	0.3	-1.764	0.116315	0.450124	399.2	236.6	0.6	-0.755	0.0407506	0.191924	496	562.1	1.1	0.18	0.758526	0.976475	0.349
Tb927.11.6330	6-phosphoglucolactonase	Tb927.11.6330	Glucose.glycerol	1071.1	438.3	0.4	-1.289	0.409695	0.62668	793.6	555.4	0.7	-0.515	0.68899	0.884003	745.1	252.3	0.3	-1.562	0.0924945	0.293053	921	949.5	1	0.044	0.7662	0.977761	0.35
Tb927.3.940	hypothetical protein, conserved	Tb927.3.940	Mito.pathway	648.1	307.4	0.5	-1.076	0.0726729	0.306764	482.1	243.6	0.5	-0.985	0.148435	0.503376	246.9	232.9	0.9	-0.084	0.880078	0.946549	306.4	238.8	0.8	-0.36	0.401031	0.885211	0.35
Tb927.6.1700	hypothetical protein, conserved	Tb927.6.1700	ZUnknown	1302.5	596.1	0.5	-1.128	0.0668184	0.29718	968.2	1053	1.1	0.121	0.66181	0.872942	567.6	491.1	0.9	-0.209	0.579441	0.772657	704.2	1229.2	1.7	0.804	0.0289074	0.423204	0.35
Tb927.11.6080	hypothetical protein, conserved	Tb927.11.6080	ZUnknown	329.5	264.7	0.8	-0.316	0.606894	0.778632	245.3	143.5	0.6	-0.774	0.229038	0.596624	350.3	420.5	1.2	0.263	0.443387	0.670974	434.4	494.3	1.1	0.186	0.624446	0.951992	0.35
Tb927.7.4270	hypothetical protein, conserved	Tb927.7.4270	ZUnknown	1423.1	357.5	0.3	-1.993	0.0329689	0.228337	1056.5	770.1	0.7	-0.456	0.623106	0.85032	2715.1	840.5	0.3	-1.692	0.155366	0.391424	3353.4	2640.5	0.8	-0.345	0.825854	0.987334	0.35
Tb927.7.3460	Mitchondrial LSU ribosomal protein	Tb927.7.3460	Mito.translation	535.9	538.2	1	0.006	0.993869	0.998782	399	369.3	0.9	-0.112	1	1	145.3	286.5	2	0.98	0.00838571	0.0819732	179.9	240.2	1.3	0.417	0.243775	0.806973	0.35
Tb927.9.7070	RRP40 exosome complex PH subunit	Tb927.9.7070	RNA.degradation	746.9	330.2	0.4	-1.177	0.135082	0.38883	554.5	301.3	0.5	-0.88	0.244922	0.610911	329.1	230.5	0.7	-0.514	0.176384	0.413575	408.9	259.8	0.6	-0.654	0.0977066	0.662286	0.35
Tb927.6.4130	SDH3 succinate dehydrogenase (complex II) subunit, cytochrome B subunit	Tb927.6.4130	Mito.e.transport	3350.5	516.2	0.2	-2.698	0.00853955	0.130422	2487.2	1186.4	0.5	-1.068	0.263246	0.625042	1823.6	679.6	0.4	-1.424	0.0144732	0.108809	2257.4	2018.3	0.9	-0.161	0.865903	0.998692	0.35
Tb927.5.2840	hypothetical protein, conserved	Tb927.5.2840	ZUnknown	431.3	152.1	0.4	-1.504	0.274924	0.510762	319.8	167.6	0.5	-0.932	0.410101	0.73497	220	82.2	0.4	-1.421	0.0785393	0.269965	272.1	127.2	0.5	-1.097	0.19907	0.77329	0.351
Tb927.9.12080	hypothetical protein, conserved	Tb927.9.12080	ZUnknown	664.4	231.2	0.3	-1.523	0.0722349	0.306129	493.2	458.8	0.9	-0.104	0.926438	0.976077	317.9	321.4	1	0.016	0.962662	0.99024	394.4	510.7	1.3	0.373	0.372099	0.874382	0.351
Tb927.10.15220	hypothetical protein, conserved, potential ER localized	Tb927.10.15220	Vesicular.transport	2483	499.7	0.2	-2.313	0.0853261	0.327013	1841.5	588.2	0.3	-1.647	0.176775	0.542647	497.6	286.1	0.6	-0.798	0.0628777	0.244233	616.5	554.9	0.9	-0.152	0.828078	0.9882	0.351
Tb927.9.3470	low molecular weight protein tyrosine phosphatase, putative	Tb927.9.3470	Protein.phosphatase	907.2	328.2	0.4	-1.467	0.189718	0.433837	673	259.4	0.4	-1.375	0.226724	0.594399	211.3	112.4	0.5	-0.911	0.0454912	0.204186	262.1	116.1	0.4	-1.174	0.015118	0.337121	0.351
Tb927.9.9420	hypothetical protein, conserved	Tb927.9.9420	ZUnknown	1369.6	593	0.4	-1.208	0.0654716	0.295763	1017.3	502.7	0.5	-1.017	0.21469	0.586523	506.9	502	1	-0.014	0.745918	0.876622	632	922.1	1.5	0.545	0.659841	0.955758	0.352
Tb927.5.3140	hypothetical protein, conserved	Tb927.5.3140	ZUnknown	737.3	353.5	0.5	-1.061	0.0737557	0.309615	548.6	240.2	0.4	-1.192	0.0456846	0.299236	294.4	382.9	1.3	0.379	0.437944	0.66547	366.3	286.3	0.8	-0.356	0.344945	0.861739	0.352
Tb927.8.6900	hypothetical protein, conserved	Tb927.8.6900	ZUnknown	1182.7	338.5	0.3	-1.805	0.272186	0.508225	876.2	560.5	0.6	-0.645	0.772778	0.922748	100.5	78.3	0.8	-0.361	0.335099	0.571309	125	140.4	1.1	0.168	0.883458	1	0.352
Tb927.11.5960	hypothetical protein, conserved, no domains, no yeast or human match	Tb927.11.5960	ZUnknown	9012	636.5	0.1	-3.824	0.0659462	0.295807	6676.1	996.5	0.1	-2.744	0.148959	0.504601	7480.2	1604	0.2	-2.221	0.189428	0.428415	9225.2	2728.7	0.3	-1.757	0.318999	0.848635	0.352
Tb927.11.10040	hypothetical protein, conserved, no known domains	Tb927.11.10040	ZUnknown	650.2	175.3	0.3	-1.891	0.019907	0.188952	482.8	421	0.9	-0.198	0.912436	0.972105	208.2	99.2	0.5	-1.07	0.0248495	0.148228	258	257.2	1	-0.004	0.865511	0.998692	0.352
Tb927.10.14110	Sjogren's syndrome autoantigen NA14 (human) and DIP13 (Chlamydomonas)	Tb927.10.14110	Cytoskeleton	441.5	200.9	0.5	-1.136	0.0792081	0.319182	328	129	0.4	-1.346	0.0596166	0.340144	122.7	182.2	1.5	0.571	0.162983	0.39928	152	165.8	1.1	0.125	0.759944	0.976475	0.352
Tb927.5.580	prefoldin subunit, putative	Tb927.5.580	Chaperone	1029.8	385.9	0.4	-1.416	0.0567531	0.279849	764.7	222.9	0.3	-1.778	0.0431983	0.290841	271.4	174	0.6	-0.641	0.235475	0.476257	338.1	367.6	1.1	0.121	0.873736	1	0.353
Tb927.11.15180	hypothetical protein, conserved	Tb927.11.15180	ZUnknown	1252.7	172.7	0.1	-2.858	0.0835704	0.324411	928.6	166.1	0.2	-2.483	0.128486	0.468818	290.5	288.9	1	-0.008	0.919914	0.966282	360.1	256.2	0.7	-0.491	0.302263	0.842472	0.354
Tb927.3.780	proteasome alpha 7 subunit (TbPSA7)	Tb927.3.780	Ubiquitin.proteasome	2669.9	467.9	0.2	-2.512	0.0689014	0.300862	1980.1	609.3	0.3	-1.7	0.163141	0.522758	626.9	240.6	0.4	-1.381	0.000353099	0.0131178	778.4	421.6	0.5	-0.885	0.0240715	0.395716	0.354
Tb927.10.11200	hypothetical protein, conserved	Tb927.10.11200	ZUnknown	490.2	304.2	0.6	-0.688	0.311281	0.544762	364.1	222.9	0.6	-0.708	0.29722	0.651169	85.3	57.3	0.7	-0.575	0.382444	0.616751	105.6	87.8	0.8	-0.267	0.742735	0.973536	0.355
Tb927.11.15680	hypothetical protein, conserved	Tb927.11.15680	ZUnknown	1061	245.3	0.2	-2.113	0.0497736	0.266092	787.4	151.6	0.2	-2.377	0.0327505	0.256077	229.4	235.2	1	0.036	0.884116	0.94801	284.5	176.6	0.6	-0.688	0.124731	0.704148	0.355
Tb927.10.7390	U2 splicing factor, putatiive SF3b(SAP)14b	Tb927.10.7390	RNA.processing	435.5	128.7	0.3	-1.759	0.146461	0.399591	323	222.4	0.7	-0.538	0.677453	0.880013	188.8	105.7	0.6	-0.837	0.0644873	0.246474	234.4	164.2	0.7	-0.514	0.257352	0.813594	0.355
Tb927.8.630	lipoate-protein ligase, lipoyltransferase, lipoate biosynthesis protein, putative	Tb927.8.630	Mito.pathway	644.9	518.1	0.8	-0.316	0.586	0.76679	480.2	538	1.1	0.164	0.771138	0.921488	408	948	2.3	1.216	0.00316772	0.0479058	505.9	702.3	1.4	0.473	0.194971	0.770876	0.356
Tb927.8.2560	spliceosomal U5 snRNP-specific U5-15K protein, putative	Tb927.8.2560	RNA.processing	1056.6	187.8	0.2	-2.492	0.111923	0.359645	783.2	274	0.3	-1.515	0.298281	0.651917	302	239	0.8	-0.338	0.392897	0.626238	374.9	347.1	0.9	-0.111	0.67711	0.958834	0.356
Tb927.7.4790	20S proteasome beta 6 subunit, putative (BETA6)	Tb927.7.4790	Ubiquitin.proteasome	1184.9	260.3	0.2	-2.187	0.000248335	0.0285056	881.2	248.8	0.3	-1.825	0.0030274	0.0720963	283.3	199.2	0.7	-0.508	0.159308	0.395831	352.3	382	1.1	0.117	0.981715	1	0.357
Tb927.10.1410	hypothetical protein, conserved	Tb927.10.1410	ZUnknown	907.6	322.1	0.4	-1.495	0.0100946	0.137087	675.3	174.7	0.3	-1.95	0.0026404	0.0667441	323.8	389.1	1.2	0.265	0.819607	0.920283	403.4	241.4	0.6	-0.741	0.243391	0.806973	0.357
Tb927.6.1440	Mitchondrial LSU ribosomal protein	Tb927.6.1440	Mito.translation	741.5	495	0.7	-0.583	0.289647	0.526519	552.1	263	0.5	-1.07	0.0738518	0.375257	271.7	403	1.5	0.569	0.209747	0.447621	337.9	317.5	0.9	-0.09	0.640887	0.951992	0.357
Tb927.6.4140	paraflagellar rod protein PFC4	Tb927.6.4140	Cytoskeleton	12861.7	1132.1	0.1	-3.506	0.000898319	0.0544978	9549.1	1706	0.2	-2.485	0.00941802	0.136118	21136.4	4746.9	0.2	-2.155	0.139035	0.369948	26086.2	12190.5	0.5	-1.098	0.44734	0.910775	0.357
Tb927.10.8300	U1A small nuclear ribonucleoprotein (RBP14A)	Tb927.10.8300	RNA.processing	469.4	211.3	0.5	-1.152	0.187514	0.433199	348.5	430.6	1.2	0.305	0.44756	0.758714	252.3	146	0.6	-0.79	0.0849144	0.28098	312.7	279.2	0.9	-0.164	0.705755	0.967657	0.357
Tb927.8.3860	CIA1 Cytosolic iron-sulphur cluster biogenesis	Tb927.8.3860	Enzyme	420.7	187.3	0.4	-1.168	0.0556782	0.278457	312.9	139	0.4	-1.171	0.0962258	0.416424	233.2	221.1	0.9	-0.077	0.812534	0.916162	289.3	281.1	1	-0.042	0.834807	0.9891	0.358
Tb927.9.11560	hypothetical protein, conserved	Tb927.9.11560	ZUnknown	1278.2	401.5	0.3	-1.671	0.20484	0.448869	947.7	455.8	0.5	-1.056	0.411241	0.735694	251	201	0.8	-0.321	0.301975	0.53912	312.2	303.4	1	-0.042	0.734104	0.97135	0.358
Tb927.11.14170	hypothetical protein, conserved	Tb927.11.14170	ZUnknown	2255.9	965.2	0.4	-1.225	0.0394339	0.245097	1676.8	1710.4	1	0.029	0.822007	0.942628	1049	953	0.9	-0.138	0.763584	0.886501	1300.9	1918.3	1.5	0.56	0.116997	0.697203	0.358
Tb927.10.14700	hypothetical protein, conserved, no human or yeast homologue	Tb927.10.14700	ZUnknown	2836.5	752.8	0.3	-1.914	0.000979915	0.0553336	2111.3	628.5	0.3	-1.748	0.00119059	0.0418921	1481	816	0.6	-0.86	0.0157657	0.114752	1839.3	974.2	0.5	-0.917	0.0109216	0.291881	0.358
Tb927.10.4450	stress-inducible protein STI1-like, putative	Tb927.10.4450	Chaperone	661.5	186.2	0.3	-1.829	0.00346928	0.089518	491.5	129.1	0.3	-1.928	0.00304777	0.0720963	181.2	203.6	1.1	0.168	0.894341	0.95198	225.5	152	0.7	-0.569	0.209812	0.782553	0.358
Tb927.4.2830	hypothetical protein, conserved	Tb927.4.2830	ZUnknown	215	217.9	1	0.019	0.889311	0.947246	159.9	158.9	1	-0.01	0.858901	0.956775	268.5	441.4	1.6	0.717	0.0437542	0.199848	332.7	382.3	1.1	0.201	0.536254	0.934996	0.359
Tb927.10.9110	hypothetical protein, conserved	Tb927.10.9110	ZUnknown	370.5	375.2	1	0.018	0.960662	0.983909	276.2	165.9	0.6	-0.736	0.206051	0.573821	131.8	421.1	3.2	1.675	0.00163729	0.0319021	163.4	260.2	1.6	0.671	0.102428	0.669653	0.359
Tb927.3.3120	hypothetical protein, conserved	Tb927.3.3120	ZUnknown	1130.4	679.6	0.6	-0.734	0.254479	0.492655	839.8	927.4	1.1	0.143	0.569856	0.828171	606.2	421.5	0.7	-0.524	0.226187	0.465265	751.3	741	1	-0.02	1	1	0.359
Tb927.6.3250	hypothetical protein, conserved	Tb927.6.3250	ZUnknown	1331.9	455.3	0.3	-1.549	0.160884	0.409759	988.1	890.3	0.9	-0.15	1	1	1143.4	932	0.8	-0.295	0.879311	0.946228	1412.7	1470.4	1	0.058	0.743597	0.97447	0.359
Tb927.10.8010	hypothetical protein, conserved	Tb927.10.8010	ZUnknown	1201.8	427.6	0.4	-1.491	0.118247	0.370124	892	434.9	0.5	-1.036	0.308459	0.660558	301.8	247.4	0.8	-0.287	0.396329	0.629084	375.1	281.3	0.7	-0.415	0.218249	0.7886	0.359
Tb927.11.3170	hypothetical protein, conserved	Tb927.11.3170	ZUnknown	492.8	524.5	1.1	0.09	0.852116	0.926774	366.7	624.3	1.7	0.767	0.150882	0.507921	107.3	72.2	0.7	-0.57	0.251416	0.492222	133	200.9	1.5	0.595	0.162139	0.751014	0.359
Tb927.11.6610	hypothetical protein, conserved	Tb927.11.6610	ZUnknown	476.4	312	0.7	-0.611	0.323055	0.555899	354.4	178.5	0.5	-0.99	0.0834159	0.394381	226.5	318.8	1.4	0.494	0.290647	0.529838	281.5	301.2	1.1	0.098	0.977782	1	0.359
Tb927.6.2940	phosphopantothenoylcysteine decarboxylase, putative (PPCDC)	Tb927.6.2940	Enzyme	1469.1	511.8	0.3	-1.521	0.168473	0.415021	1089.9	526.4	0.5	-1.05	0.339324	0.687777	603.6	902.1	1.5	0.58	0.1101	0.323817	749	1065.4	1.4	0.508	0.168132	0.754451	0.359
Tb927.1.1680	Transcription elongation factor 1 domain-containing protein	Tb927.1.1680	RNA.synthesis	638.2	284.4	0.4	-1.166	0.0577339	0.281121	474.4	374.3	0.8	-0.342	0.737722	0.906029	344.9	523.4	1.5	0.602	0.122797	0.342016	428.2	616.5	1.4	0.526	0.197322	0.77329	0.359
Tb927.8.2020	agmatinase, putative	Tb927.8.2020	Amino.acids	1082.3	477.9	0.4	-1.179	0.0500379	0.266092	804.7	519.6	0.6	-0.631	0.323457	0.671301	181.9	156.2	0.9	-0.22	0.691152	0.843256	225.6	174.5	0.8	-0.371	0.461564	0.915027	0.36
Tb927.8.7010	chaperone protein DNAj, putative	Tb927.8.7010	Chaperone	1162.2	330.2	0.3	-1.815	0.1509	0.402064	862	300	0.3	-1.523	0.198775	0.567117	250.1	158.4	0.6	-0.659	0.120725	0.339212	310.5	233.3	0.8	-0.412	0.317895	0.848635	0.36
Tb927.11.7470	hypothetical protein, conserved	Tb927.11.7470	ZUnknown	662	259.2	0.4	-1.353	0.0188315	0.186722	492.9	147.7	0.3	-1.738	0.00365902	0.0800639	271.7	298.3	1.1	0.135	0.948508	0.982173	338.2	318.9	0.9	-0.085	0.593967	0.948734	0.36
Tb927.11.5890	hypothetical protein, conserved	Tb927.11.5890	ZUnknown	485.2	265.1	0.5	-0.872	0.484338	0.689919	359.8	278.7	0.8	-0.368	0.898262	0.967933	236.7	243.1	1	0.038	0.840956	0.93083	293.3	504.6	1.7	0.783	0.033435	0.456358	0.36
Tb927.2.1730	hypothetical protein, conserved	Tb927.2.1730	ZUnknown	567.2	263.1	0.5	-1.108	0.0780322	0.317279	421.4	276.2	0.7	-0.609	0.38649	0.723329	139.3	75.5	0.5	-0.883	0.116779	0.334117	173.4	140.3	0.8	-0.306	0.449644	0.910775	0.36
Tb927.9.4990	hypothetical protein, conserved	Tb927.9.4990	ZUnknown	1234.4	313.9	0.3	-1.976	0.140523	0.394683	915.3	628.5	0.7	-0.542	0.717587	0.897401	490.4	326.4	0.7	-0.587	0.120216	0.338389	608.4	554.4	0.9	-0.134	0.711851	0.968683	0.36
Tb927.7.1690	silent information regulator 2 (SIR2RP1)	Tb927.7.1690	Chromatin	529.8	513.3	1	-0.046	0.79194	0.895878	395.3	441.6	1.1	0.16	0.730483	0.903829	332.7	495	1.5	0.573	0.146683	0.380416	413.2	682.2	1.7	0.723	0.0667954	0.581718	0.36
Tb927.10.14640	hypothetical protein, conserved	Tb927.10.14640	ZUnknown	723.7	202	0.3	-1.841	0.15181	0.402845	536.8	280.4	0.5	-0.937	0.432274	0.747328	192.2	155.8	0.8	-0.303	0.459894	0.681952	238.6	205.1	0.9	-0.218	0.565559	0.941414	0.361
Tb927.9.15020	hypothetical protein, conserved	Tb927.9.15020	ZUnknown	744.5	511.7	0.7	-0.541	0.363031	0.589505	553.9	501.3	0.9	-0.144	0.911133	0.972105	263	142.1	0.5	-0.889	0.0331948	0.171662	326.4	343.6	1.1	0.074	1	1	0.361
Tb927.6.2750	hypothetical protein, conserved	Tb927.6.2750	ZUnknown	2015.8	1491.5	0.7	-0.435	0.6461	0.808289	1496.3	1503.9	1	0.007	0.835083	0.948152	2798	1427.3	0.5	-0.971	0.41851	0.648607	3455	2760.5	0.8	-0.324	0.869488	0.999082	0.361
Tb927.7.4520	hypothetical protein, conserved	Tb927.7.4520	ZUnknown	2292.6	318.3	0.1	-2.849	2.4477e-06	0.00214235	1705.2	224.4	0.1	-2.926	2.24912e-06	0.000562441	1314	708.3	0.5	-0.892	0.0209453	0.13418	1628.5	1315.9	0.8	-0.307	0.51795	0.932425	0.361
Tb927.7.5830	hypothetical protein, conserved	Tb927.7.5830	ZUnknown	514.7	237.8	0.5	-1.114	0.244868	0.484107	382	324.1	0.8	-0.237	0.875009	0.961314	118.9	206.2	1.7	0.794	0.190399	0.430056	147.8	296.6	2	1.005	0.0260419	0.407912	0.362
Tb927.9.10680	hypothetical protein, conserved	Tb927.9.10680	ZUnknown	300.2	267.6	0.9	-0.166	0.646973	0.808803	224	159	0.7	-0.494	0.311722	0.663041	217.5	285.8	1.3	0.394	0.436889	0.664446	270.6	213	0.8	-0.345	0.338241	0.859645	0.362
Tb927.4.4640	hypothetical protein, conserved	Tb927.4.4640	ZUnknown	777.3	341.6	0.4	-1.186	0.240572	0.480321	576.7	293.8	0.5	-0.973	0.388501	0.724824	142.9	147.3	1	0.044	0.90587	0.957998	177.4	237	1.3	0.418	0.345057	0.861739	0.362
Tb927.7.6350	NADH-ubiquinone oxidoreductase, mitochondrial, putative	Tb927.7.6350	Mito.e.transport	996.8	370.7	0.4	-1.427	0.0486277	0.264151	740.3	420.3	0.6	-0.817	0.180222	0.547469	1010.7	276.8	0.3	-1.868	0.217427	0.455814	1247.3	501.3	0.4	-1.315	0.405489	0.890001	0.362
Tb927.11.320	Potential LC8 homologue (dynein light chain associated to multiple functions in other species such as flagellum beating and formation)	Tb927.11.320	Cytoskeleton	864.3	223.4	0.3	-1.952	0.0119873	0.149085	641.9	438.4	0.7	-0.55	0.492318	0.783279	873.8	367.6	0.4	-1.249	0.224342	0.462893	1079.7	618.1	0.6	-0.805	0.458844	0.914355	0.362
Tb927.9.13650	ADP-ribosylation factor, putative	Tb927.9.13650	Vesicular.transport	1737.9	292.2	0.2	-2.572	0.148573	0.401432	1287.7	540.8	0.4	-1.251	0.428983	0.747295	250.4	390.9	1.6	0.643	0.106978	0.318613	310.9	443.3	1.4	0.512	0.222805	0.793593	0.363
Tb927.11.4810	hypothetical protein, conserved	Tb927.11.4810	Mito.pathway	747	269.1	0.4	-1.473	0.0860025	0.327811	554.6	395.7	0.7	-0.487	0.552916	0.816087	215.9	128.9	0.6	-0.744	0.242642	0.482017	268.7	339.7	1.3	0.338	0.641273	0.951992	0.363
Tb927.10.2760	hypothetical protein, conserved	Tb927.10.2760	ZUnknown	956.9	842.8	0.9	-0.183	0.621474	0.789327	713.9	831.4	1.2	0.22	0.752056	0.912458	576.2	539.9	0.9	-0.094	0.726434	0.866376	715.8	1085.8	1.5	0.601	0.135002	0.717916	0.363
Tb927.8.2290	hypothetical protein, conserved	Tb927.8.2290	ZUnknown	695.7	154.6	0.2	-2.17	0.158922	0.408208	515.6	374.1	0.7	-0.463	0.770901	0.921488	136.2	137.4	1	0.012	0.931149	0.9721	169	258.9	1.5	0.616	0.141809	0.727504	0.363
Tb927.3.870	hypothetical protein, conserved, match to histone RNA hairpin binding proteins	Tb927.3.870	RNA.binding	1469.3	907.4	0.6	-0.695	0.265198	0.502834	1092	1200.3	1.1	0.136	0.58448	0.832135	572.4	352.5	0.6	-0.7	0.0542476	0.225292	711.3	965	1.4	0.44	0.343973	0.861739	0.363
Tb927.11.7790	Mitchondrial SSU ribosomal protein	Tb927.11.7790	Mito.translation	3053.1	509.7	0.2	-2.583	0.14439	0.398255	2262.3	874.1	0.4	-1.372	0.376612	0.715809	805.2	457.8	0.6	-0.815	0.0429481	0.197066	998.1	829.3	0.8	-0.267	0.570004	0.94287	0.363
Tb927.11.11730	MRP protein, putative	Tb927.11.11730	Transporter	884.6	355.5	0.4	-1.315	0.0211951	0.192988	658.3	302.3	0.5	-1.123	0.0747936	0.375893	332.8	290	0.9	-0.199	0.436686	0.664423	414	393.3	0.9	-0.074	0.657671	0.955682	0.363
Tb927.9.7770	spermidine synthase (SpSyn)	Tb927.9.7770	Redox	7176.5	1181.8	0.2	-2.602	0.0346975	0.234963	5324.5	1671.9	0.3	-1.671	0.11413	0.446944	946.3	451.1	0.5	-1.069	0.0053041	0.0639231	1173.6	855.6	0.7	-0.456	0.247389	0.807087	0.363
Tb927.3.5610	ribosomal protein L3 mitochondrial, putative	Tb927.3.5610	Mito.translation	755.1	672.9	0.9	-0.166	0.654124	0.813104	563.2	440.8	0.8	-0.354	0.575985	0.831091	508.7	642.7	1.3	0.338	0.436891	0.664446	632	724.3	1.1	0.197	0.688456	0.960545	0.364
Tb927.6.1280	eIF2B GDP-GTP exchange factor	Tb927.6.1280	Translation	1540.6	689.1	0.4	-1.161	0.15321	0.40442	1143.7	662.7	0.6	-0.787	0.353466	0.698947	225.9	635.9	2.8	1.493	0.0605703	0.238668	280.1	457.6	1.6	0.708	0.0678753	0.585278	0.365
Tb927.10.6880	glyceraldehyde 3-phosphate dehydrogenase, cytosolic (GAP)	Tb927.10.6880	Glucose.glycerol	1816.9	381	0.2	-2.254	0.00315391	0.0861045	1349.6	369.5	0.3	-1.869	0.00717432	0.118478	736	369.7	0.5	-0.993	0.00926291	0.0864785	913.4	941.2	1	0.043	1	1	0.365
Tb927.7.3890	hypothetical protein, conserved	Tb927.7.3890	ZUnknown	366.6	402.6	1.1	0.135	0.762651	0.877581	272.7	657.3	2.4	1.269	0.0184852	0.194637	65.7	51.8	0.8	-0.342	0.810248	0.914762	81.2	92.5	1.1	0.187	0.50485	0.930987	0.365
Tb927.5.4410	hypothetical protein, conserved, Rrp15 like domain, required for 60s ribosomal subunit formation	Tb927.5.4410	rRNA.tRNA.process	277.7	129.7	0.5	-1.098	0.0652114	0.295133	206.8	123.3	0.6	-0.746	0.278709	0.636295	222.3	157.9	0.7	-0.494	0.269425	0.508495	276.7	179.2	0.6	-0.626	0.117537	0.697355	0.365
Tb927.10.15870	RNA binding protein, putative, SWAP domain	Tb927.10.15870	RNA.binding	385.8	140.8	0.4	-1.454	0.0150856	0.168574	287	106.4	0.4	-1.431	0.0274154	0.234581	449.8	147.3	0.3	-1.61	0.253571	0.493551	555.1	114.1	0.2	-2.283	0.170917	0.755181	0.365
Tb927.11.12750	cleavage and polyadenylation specificity factor subunit CPSF 30	Tb927.11.12750	RNA.processing	845.7	273.1	0.3	-1.631	0.0838401	0.324887	627.7	538.1	0.9	-0.222	0.831062	0.945594	287.7	152.4	0.5	-0.917	0.0116291	0.0985184	357.6	280.4	0.8	-0.351	0.315503	0.848635	0.366
Tb927.10.7490	cullin, putative	Tb927.10.7490	Ubiquitin.proteasome	1153.5	1269.9	1.1	0.139	0.930541	0.970426	860.2	1026.2	1.2	0.255	0.586724	0.832808	402.4	407.7	1	0.019	1	1	499.7	790.9	1.6	0.662	0.105721	0.67633	0.366
Tb927.8.7730	Dihydroceramide synthase	Tb927.8.7730	Lipids	1702.5	534.3	0.3	-1.672	0.0545514	0.275871	1263.9	659	0.5	-0.939	0.244498	0.610588	225.4	173.6	0.8	-0.376	0.275186	0.515198	280.2	389.1	1.4	0.474	0.308818	0.84624	0.366
Tb927.8.3530	glycerol-3-phosphate dehydrogenase [NAD ], glycosomal	Tb927.8.3530	Glucose.glycerol	14163.6	2997.5	0.2	-2.24	7.11566e-05	0.0142354	10557.3	1826.2	0.2	-2.531	9.56672e-06	0.00176279	11098.4	6186.7	0.6	-0.843	0.0124069	0.101534	13786.3	6436.1	0.5	-1.099	0.00224453	0.140285	0.366
Tb927.11.4900	guanine nucleotide-binding beta subunit-like protein,WD40/YVTN repeat-like-containing protein	Tb927.11.4900	Signalling	2057.6	927.5	0.5	-1.15	0.027276	0.213714	1535.1	569.6	0.4	-1.43	0.00983099	0.139912	4004.7	2113.3	0.5	-0.922	0.00440805	0.0577143	4979	2418.7	0.5	-1.042	0.00222217	0.140285	0.366
Tb927.7.3860	hypothetical protein, conserved	Tb927.7.3860	ZUnknown	710.4	496.2	0.7	-0.518	0.497907	0.698073	527.5	1096.8	2.1	1.056	0.0380492	0.275868	105.9	106.1	1	0.002	0.917665	0.964682	131.6	248.7	1.9	0.918	0.0523835	0.540818	0.366
Tb927.7.4480	adenosine 5'-monophosphoramidase, putative	Tb927.7.4480	Nucleotides	2347.9	236	0.1	-3.315	0.0528908	0.272504	1740.4	402.8	0.2	-2.111	0.164111	0.52351	1339.8	288.9	0.2	-2.213	0.0219321	0.13773	1656.5	898.1	0.5	-0.883	0.325163	0.851925	0.367
Tb927.10.430	hypothetical protein, conserved	Tb927.10.430	Mito.pathway	2532.6	491.9	0.2	-2.364	0.126364	0.381622	1877.4	848.2	0.5	-1.146	0.395753	0.72942	778.8	529.7	0.7	-0.556	0.118602	0.336411	967	909.8	0.9	-0.088	0.760794	0.976475	0.367
Tb927.7.3870	hypothetical protein, conserved	Tb927.7.3870	ZUnknown	982.5	471.5	0.5	-1.059	0.353309	0.581131	728.7	871	1.2	0.257	0.489352	0.780883	151.3	133.9	0.9	-0.176	0.698418	0.846662	187.9	282.6	1.5	0.589	0.176752	0.755181	0.367
Tb927.11.14390	hypothetical protein, conserved	Tb927.11.14390	ZUnknown	1024.6	440.5	0.4	-1.218	0.0367366	0.240406	762.2	679.8	0.9	-0.165	0.981936	0.999929	369.9	385.9	1	0.061	1	1	460	654.5	1.4	0.509	0.277869	0.828585	0.367
Tb927.1.2985	hypothetical protein, conserved	Tb927.1.2985	ZUnknown	653.4	198.2	0.3	-1.721	0.320265	0.554524	484	205.2	0.4	-1.238	0.438378	0.751839	127.3	76.6	0.6	-0.733	0.460488	0.68211	157.3	81.9	0.5	-0.941	0.369499	0.873562	0.367
Tb927.10.13400	Phosphatidic acid phostphatase, putative	Tb927.10.13400	Lipids	414.1	347.7	0.8	-0.252	0.848437	0.924838	307.4	1078.9	3.5	1.811	0.000745135	0.031924	1380.6	423.9	0.3	-1.703	0.1988	0.436773	1704.3	983.6	0.6	-0.793	0.571058	0.9436	0.367
Tb927.10.4840	transcription factor IIa, putative (TFIIA-2)	Tb927.10.4840	RNA.synthesis	784.6	387.4	0.5	-1.018	0.0863752	0.328517	583.6	369	0.6	-0.661	0.252245	0.617059	335.5	209.8	0.6	-0.678	0.0981922	0.303416	416.6	300.4	0.7	-0.471	0.23733	0.802021	0.367
Tb927.9.2110	hypothetical protein, conserved	Tb927.9.2110	ZUnknown	1124.5	209.4	0.2	-2.425	0.165631	0.413457	833.2	153.9	0.2	-2.436	0.154178	0.511922	157.5	225.9	1.4	0.52	0.272291	0.511833	195.7	145.6	0.7	-0.426	0.253124	0.809956	0.368
Tb927.10.2540	adenylate kinase, putative (ADKC)	Tb927.10.2540	Nucleotides	567.6	250.9	0.4	-1.178	0.146794	0.39966	421.4	452.3	1.1	0.102	0.626128	0.851787	146.8	91.6	0.6	-0.68	0.102487	0.310858	182.4	239.6	1.3	0.394	0.431242	0.906627	0.369
Tb927.2.5190	HOP2 putative homologue, involved in meiosis?	Tb927.2.5190	DNA	373.4	322.6	0.9	-0.211	0.815069	0.908631	277.5	175.9	0.6	-0.658	0.359307	0.704128	283.5	232.8	0.8	-0.284	0.516118	0.721763	351.9	286.1	0.8	-0.299	0.4486	0.910775	0.369
Tb927.9.8580	hypothetical protein, conserved	Tb927.9.8580	ZUnknown	1433	317.7	0.2	-2.173	0.151829	0.402845	1062.2	346.5	0.3	-1.616	0.250569	0.616257	455.8	196.3	0.4	-1.215	0.32264	0.557809	562.8	208.9	0.4	-1.43	0.29793	0.83986	0.369
Tb927.9.12030	hypothetical protein, conserved	Tb927.9.12030	ZUnknown	1317.4	413.6	0.3	-1.671	0.107033	0.354348	977.6	639.6	0.7	-0.612	0.563355	0.823167	368.3	409.2	1.1	0.152	0.726727	0.866503	457.2	593.3	1.3	0.376	0.38931	0.881436	0.369
Tb927.8.4590	hypothetical protein, conserved	Tb927.8.4590	ZUnknown	903.1	280.9	0.3	-1.685	0.00436641	0.0979147	671.7	266.3	0.4	-1.335	0.0337784	0.258488	272.7	278.2	1	0.029	0.851468	0.9358	339.3	282.8	0.8	-0.263	0.407977	0.891856	0.37
Tb927.9.5190	proliferative cell nuclear antigen (PCNA), putative (28G16.165)	Tb927.9.5190	DNA	2462.8	885.1	0.4	-1.476	0.0118199	0.148207	1831.8	960.8	0.5	-0.931	0.126996	0.466656	1412.3	990.8	0.7	-0.511	0.16935	0.406965	1752.1	1962.1	1.1	0.163	0.704364	0.967239	0.37
Tb927.5.4440	dynein light chain, putative	Tb927.5.4440	Cytoskeleton	417.5	72.7	0.2	-2.521	0.129347	0.383041	309.4	90.8	0.3	-1.769	0.267676	0.627181	178.6	75.8	0.4	-1.237	0.0281776	0.157211	221.4	115.8	0.5	-0.935	0.0605633	0.564354	0.371
Tb927.4.1260	hypothetical protein, conserved	Tb927.4.1260	ZUnknown	687.2	465.7	0.7	-0.561	0.341642	0.572703	511.3	379.9	0.7	-0.429	0.477834	0.775567	555.3	442.5	0.8	-0.328	0.472715	0.692094	688.5	602.7	0.9	-0.192	0.709374	0.968029	0.371
Tb927.5.2560	hypothetical protein, conserved, no known domains	Tb927.5.2560	ZUnknown	4805	245	0.1	-4.294	0.0972105	0.342643	3556.6	395.5	0.1	-3.169	0.190869	0.558502	799.9	328.2	0.4	-1.285	0.0711027	0.260387	989.6	732.9	0.7	-0.433	0.608785	0.951992	0.371
Tb927.3.4820	acyltransferase, putative	Tb927.3.4820	Lipids	605.2	471.9	0.8	-0.359	0.550952	0.738408	450.3	460	1	0.031	0.9169	0.973184	350.7	138.7	0.4	-1.338	0.00237319	0.0406286	434.5	388.9	0.9	-0.16	0.834575	0.9891	0.372
Tb927.8.5450	amino acid transporter, putative (AAT6)	Tb927.8.5450	Amino.acid.transport	3377.1	1024.1	0.3	-1.721	0.027217	0.213714	2507.9	1679.4	0.7	-0.579	0.490982	0.782575	842.4	465.1	0.6	-0.857	0.0201258	0.131429	1045.6	1162.3	1.1	0.153	0.734587	0.97135	0.372
Tb927.9.5410	hypothetical protein, conserved	Tb927.9.5410	ZUnknown	688.8	582.3	0.8	-0.242	0.6561	0.814252	513	728.1	1.4	0.505	0.372924	0.713373	397.7	493.4	1.2	0.311	0.403891	0.634306	493.5	773.1	1.6	0.648	0.0838982	0.629641	0.372
Tb927.11.5820	hypothetical protein, conserved, probably in mitochondrion	Tb927.11.5820	Mito.pathway	3925.8	833	0.2	-2.237	0.00266175	0.0814513	2916.2	1408.1	0.5	-1.05	0.0832114	0.394032	1305.4	773.2	0.6	-0.756	0.0441408	0.201089	1619.1	1774	1.1	0.132	0.770721	0.979222	0.372
Tb927.5.2940	stress-induced protein sti1, putative	Tb927.5.2940	Chaperone	3169.8	931.7	0.3	-1.766	0.00154584	0.06829	2361.7	366.2	0.2	-2.689	5.82574e-06	0.00119976	5383.7	3083.2	0.6	-0.804	0.0120253	0.0996462	6691.4	2144.8	0.3	-1.641	5.37606e-06	0.00171105	0.372
Tb927.10.1690	nucleotide binding protein, putative (NBP 1)	Tb927.10.1690	Enzyme	1353	380.1	0.3	-1.832	0.133182	0.387751	1003.5	511.2	0.5	-0.973	0.378728	0.71719	97.4	78.5	0.8	-0.311	0.917245	0.964636	120.3	110.8	0.9	-0.119	0.884455	1	0.373
Tb927.6.3680	POMP31	Tb927.6.3680	Mito.membrane	3099.2	810.8	0.3	-1.935	0.0959972	0.340801	2299.2	1793.4	0.8	-0.358	0.816528	0.941221	709.1	920	1.3	0.376	0.258945	0.49921	879	1702.6	1.9	0.954	0.00643948	0.236069	0.373
Tb927.1.3850	Sec61 beta family and TM domain	Tb927.1.3850	Vesicular.transport	1001	176.5	0.2	-2.504	0.0521105	0.270419	742.5	168.9	0.2	-2.137	0.0944053	0.413164	548	127.2	0.2	-2.107	0.04547	0.204186	677.2	250.5	0.4	-1.435	0.179115	0.756673	0.373
Tb927.5.1630	hypothetical protein, conserved	Tb927.5.1630	ZUnknown	1187	305.3	0.3	-1.959	0.185329	0.431373	879.9	366.9	0.4	-1.262	0.34666	0.694128	148.9	87.2	0.6	-0.772	0.0691047	0.256423	185	137.6	0.7	-0.428	0.295255	0.838808	0.374
Tb927.11.7880	hypothetical protein, conserved	Tb927.11.7880	ZUnknown	403.8	200.8	0.5	-1.007	0.198065	0.442095	299.8	197.2	0.7	-0.604	0.427552	0.745447	181.6	96.4	0.5	-0.913	0.0470838	0.208921	225.2	224.6	1	-0.004	0.995765	1	0.374
Tb927.10.7480	hypothetical protein, conserved	Tb927.10.7480	ZUnknown	734.6	444.1	0.6	-0.726	0.483446	0.689007	545	432.5	0.8	-0.334	0.836901	0.948824	141.4	96.6	0.7	-0.549	0.224951	0.463404	175.4	222.7	1.3	0.344	0.390203	0.881436	0.374
Tb927.9.3530	LSm6	Tb927.9.3530	RNA.processing	327.9	106.7	0.3	-1.619	0.244937	0.484107	243.1	131.2	0.5	-0.889	0.523307	0.80075	152.5	55.2	0.4	-1.465	0.170906	0.408103	188.5	144.2	0.8	-0.386	0.782011	0.979377	0.374
Tb927.3.5630	3,2-trans-enoyl-CoA isomerase, mitochondrial precursor, putative	Tb927.3.5630	Lipids	1151.2	333.5	0.3	-1.787	0.208447	0.452571	853.4	617.1	0.7	-0.468	0.757273	0.914886	547.5	492.5	0.9	-0.153	0.908144	0.959532	677.9	993.2	1.5	0.551	0.0816459	0.624037	0.375
Tb927.7.4590	chaperone protein DNAj, putative	Tb927.7.4590	Chaperone	203.5	342.6	1.7	0.752	0.236751	0.475804	151.7	205.7	1.4	0.439	0.491671	0.782961	165.5	204.5	1.2	0.305	0.338887	0.575804	205	191.9	0.9	-0.095	0.982836	1	0.375
Tb927.7.4970	glutamine synthetase, putative	Tb927.7.4970	Amino.acids	2397.8	491.9	0.2	-2.285	0.0181182	0.184128	1780.1	892.7	0.5	-0.996	0.232268	0.600146	1273.6	513.1	0.4	-1.311	0.0198252	0.130222	1576.5	1262.6	0.8	-0.32	0.651536	0.952232	0.375
Tb927.11.15700	hypothetical protein, conserved	Tb927.11.15700	ZUnknown	356.2	67.6	0.2	-2.398	0.00265178	0.0814513	264.6	92.7	0.4	-1.512	0.0783883	0.384636	92.8	127.5	1.4	0.458	0.21908	0.45758	114.9	109.9	1	-0.064	0.935821	1	0.375
Tb927.6.2600	hypothetical protein, conserved	Tb927.6.2600	ZUnknown	2719.1	446.7	0.2	-2.606	0.131974	0.386763	2015	967.1	0.5	-1.059	0.480382	0.776106	529.7	430.1	0.8	-0.301	0.477949	0.695373	657	790.5	1.2	0.267	0.451019	0.910775	0.375
Tb927.10.2630	hypothetical protein, conserved	Tb927.10.2630	ZUnknown	739	301.7	0.4	-1.292	0.130666	0.385392	548.6	300.4	0.5	-0.869	0.351261	0.69754	221.4	268.5	1.2	0.278	0.510355	0.717716	274.9	296.8	1.1	0.11	0.884271	1	0.375
Tb927.10.9560	oxidoreductase, putative	Tb927.10.9560	Enzyme	632.6	349.1	0.6	-0.858	0.55838	0.744861	468.9	803.9	1.7	0.778	0.11209	0.444677	71.6	100.3	1.4	0.486	0.470987	0.691186	88.4	129.4	1.5	0.549	0.422127	0.899767	0.375
Tb927.4.2010	Acyl-CoA binding protein	Tb927.4.2010	Lipids	466.5	175.8	0.4	-1.408	0.02235	0.196373	346.7	143.4	0.4	-1.274	0.0485162	0.30939	134.7	124.5	0.9	-0.115	0.733551	0.870268	167.9	215.6	1.3	0.361	0.826883	0.987334	0.376
Tb927.7.540	chaperone protein DNAj, putative	Tb927.7.540	Chaperone	896.8	567.9	0.6	-0.659	0.200598	0.445193	668.5	690.3	1	0.046	0.895887	0.967312	544.1	562.5	1	0.048	0.896138	0.952888	677	850	1.3	0.328	0.575189	0.9436	0.376
Tb927.6.4020	hypothetical protein, conserved	Tb927.6.4020	ZUnknown	2579.5	429.7	0.2	-2.586	0.172083	0.417285	1910.8	815.6	0.4	-1.228	0.457327	0.764226	2215.4	751.8	0.3	-1.559	0.212915	0.450485	2735.5	1907.8	0.7	-0.52	0.72122	0.96992	0.376
Tb927.4.4350	hypothetical protein, conserved	Tb927.4.4350	ZUnknown	1988.2	397.9	0.2	-2.321	0.0297351	0.219954	1475.6	410.5	0.3	-1.846	0.073292	0.374941	255.5	264.7	1	0.051	0.981701	1	317.4	365.4	1.2	0.203	0.666526	0.957608	0.376
Tb927.11.800	hypothetical protein, conserved	Tb927.11.800	ZUnknown	1282.7	218.6	0.2	-2.553	1.98256e-05	0.00630996	954	118.9	0.1	-3.004	4.07518e-06	0.0008917	612.7	430.4	0.7	-0.51	0.191788	0.430562	760.4	440.7	0.6	-0.787	0.0368062	0.473669	0.376
Tb927.11.10080	Mitchondrial LSU ribosomal protein	Tb927.11.10080	Mito.translation	980.7	246.7	0.3	-1.991	0.0623311	0.290188	727.8	480.4	0.7	-0.599	0.535829	0.808245	445.1	160.3	0.4	-1.473	0.115764	0.332204	550.3	351.1	0.6	-0.648	0.500433	0.930041	0.376
Tb927.8.5530	Mov34/MPN/PAD-1 metallopeptidase, putative,metallopeptidase, putative	Tb927.8.5530	Protease	963.8	584.4	0.6	-0.722	0.26373	0.501678	716.3	299	0.4	-1.261	0.0344527	0.263073	347.3	440.5	1.3	0.343	0.4219	0.651585	431.5	370.4	0.9	-0.22	0.485492	0.921999	0.376
Tb927.7.1370	spliced leader RNA PSE-promoter transcription factor, putative (PPB1)	Tb927.7.1370	RNA.synthesis	592.5	765.1	1.3	0.369	0.596161	0.771957	441.6	725.3	1.6	0.716	0.21869	0.589642	571.8	849.6	1.5	0.571	0.179826	0.417486	711.2	972.2	1.4	0.451	0.389181	0.881436	0.376
Tb927.11.16480	enoyl-CoA hydratase/isomerase family protein, putative	Tb927.11.16480	Lipids	2579.1	729.7	0.3	-1.821	0.00240776	0.079317	1916.8	761.1	0.4	-1.333	0.0244227	0.219523	422.8	753.8	1.8	0.834	0.0401698	0.190691	525.5	578.1	1.1	0.138	0.904346	1	0.377
Tb927.11.7090	hypothetical protein, conserved	Tb927.11.7090	ZUnknown	1051.1	182.3	0.2	-2.527	0.168558	0.415021	778.7	218.4	0.3	-1.834	0.285816	0.642903	377.9	155.2	0.4	-1.284	0.00211901	0.0380444	468.7	206.8	0.4	-1.18	0.00678438	0.243611	0.377
Tb927.10.15740	hypothetical protein, conserved	Tb927.10.15740	ZUnknown	788.9	441.1	0.6	-0.839	0.168578	0.415021	586.5	497.9	0.8	-0.236	0.793354	0.932973	256.9	530.3	2.1	1.046	0.0704449	0.258655	318.8	490.4	1.5	0.621	0.123113	0.702174	0.377
Tb927.11.5760	hypothetical protein, conserved	Tb927.11.5760	ZUnknown	768.7	330.9	0.4	-1.216	0.0423111	0.24897	571.7	425.1	0.7	-0.427	0.582384	0.831989	197.9	429.3	2.2	1.117	0.00662461	0.0720309	245.9	398.5	1.6	0.696	0.127267	0.707492	0.377
Tb927.3.3470	cytochrome b5, putative (CYB5)	Tb927.3.3470	Mito.e.transport	200.3	263.2	1.3	0.394	0.537812	0.728597	149.2	300.6	2	1.011	0.0754522	0.37683	65.9	49	0.7	-0.429	0.419956	0.649767	82	74.4	0.9	-0.141	0.658975	0.955682	0.38
Tb927.11.7260	hypothetical protein, conserved	Tb927.11.7260	ZUnknown	385.7	51.7	0.1	-2.9	0.221519	0.462042	285.5	96.2	0.3	-1.569	0.422031	0.741896	59.3	26.4	0.4	-1.166	0.0570594	0.231343	73.6	73.7	1	0.004	1	1	0.38
Tb927.11.970	hypothetical protein, conserved	Tb927.11.970	ZUnknown	1356.3	367.2	0.3	-1.885	0.234646	0.474629	1005.1	294.4	0.3	-1.772	0.247187	0.612241	332.5	268.4	0.8	-0.309	0.486471	0.702433	412.4	297.2	0.7	-0.473	0.290857	0.837011	0.38
Tb927.3.5600	hypothetical protein, conserved	Tb927.3.5600	ZUnknown	917.5	358.2	0.4	-1.357	0.176066	0.420883	680.8	275.7	0.4	-1.304	0.199318	0.567117	296.8	377.1	1.3	0.346	0.386128	0.620819	368.5	521	1.4	0.5	0.215024	0.78562	0.38
Tb927.11.7310	RNA binding protein, putative, RBD	Tb927.11.7310	RNA.binding	421.9	122.6	0.3	-1.783	0.227599	0.468678	312.7	87.3	0.3	-1.841	0.214363	0.586318	171.3	120.7	0.7	-0.505	0.300785	0.537854	212.5	169.5	0.8	-0.326	0.529166	0.933731	0.38
Tb927.10.7100	delta-4 fatty acid desaturase	Tb927.10.7100	Lipids	1346.8	339.9	0.3	-1.986	0.168086	0.415021	998.4	844.8	0.8	-0.241	1	1	2250.8	498.2	0.2	-2.176	0.0211958	0.135166	2782.7	1427.5	0.5	-0.963	0.291242	0.837011	0.381
Tb927.9.3780	hypothetical protein, conserved	Tb927.9.3780	Mito.pathway	886.7	246.6	0.3	-1.846	0.00235032	0.079317	658.9	333.9	0.5	-0.981	0.166044	0.527079	111.6	84.4	0.8	-0.402	0.336712	0.573082	138.6	144.9	1	0.063	0.97787	1	0.381
Tb927.7.2740	hypothetical protein, conserved	Tb927.7.2740	ZUnknown	1030.5	303.5	0.3	-1.764	0.246695	0.485958	763.8	474.9	0.6	-0.685	0.612379	0.845238	81.9	37.5	0.5	-1.126	0.0492564	0.213292	101.5	91.2	0.9	-0.153	0.838086	0.989585	0.381
Tb927.7.1020	hypothetical protein, conserved, Opoid receptor conserved region.	Tb927.7.1020	ZUnknown	776	534.1	0.7	-0.539	0.502419	0.701893	576.1	482.5	0.8	-0.256	0.822529	0.942764	295	215.9	0.7	-0.45	0.262254	0.502133	366.2	333.1	0.9	-0.136	0.646118	0.951992	0.381
Tb927.3.770	Mitchondrial SSU ribosomal protein	Tb927.3.770	Mito.translation	1197.5	285.7	0.2	-2.067	0.129593	0.383358	888	359.1	0.4	-1.306	0.286929	0.642941	183.4	116.5	0.6	-0.654	0.141735	0.373656	227.5	242.1	1.1	0.09	0.777829	0.979377	0.381
Tb927.6.3730	chaperone protein DNAj, putative	Tb927.6.3730	Chaperone	778.1	409.9	0.5	-0.925	0.3043	0.5389	577.5	482.3	0.8	-0.26	0.86961	0.959201	985.2	1081	1.1	0.134	0.6174	0.798565	1220.9	1408.7	1.2	0.206	0.492618	0.925187	0.382
Tb927.10.13320	DNA-directed RNA polymerases II subunit, putative (RPB5)	Tb927.10.13320	RNA.synthesis	509.3	232.4	0.5	-1.132	0.0439869	0.252871	379.2	146.8	0.4	-1.369	0.0261306	0.227346	243	271.2	1.1	0.158	0.859056	0.938035	302.3	296.1	1	-0.03	0.711093	0.968315	0.382
Tb927.7.170	ESAG9, putative	Tb927.7.170	ESAG	29.3	7.5	0.3	-1.958	0.121853	0.375205	21.7	17.9	0.8	-0.279	0.785493	0.928664	43	31	0.7	-0.473	0.531122	0.733846	53.2	26.2	0.5	-1.019	0.156776	0.745588	0.382
Tb927.8.7030	hypothetical protein, conserved	Tb927.8.7030	ZUnknown	683.3	285.7	0.4	-1.258	0.0591866	0.282964	507.6	492.3	1	-0.044	0.895489	0.967312	242.1	170.8	0.7	-0.504	0.174609	0.411376	300.9	306.5	1	0.027	0.925964	1	0.382
Tb927.8.1810	rhomboid-like protein,serine peptidase, Clan S-, family S54, putative	Tb927.8.1810	Protease	700.2	509.7	0.7	-0.458	0.484747	0.689919	520.6	520.1	1	-0.002	1	1	288.5	176.7	0.6	-0.707	0.0725093	0.262608	358.2	327.4	0.9	-0.13	0.71762	0.96992	0.382
Tb927.3.2650	cytochrome c oxidase copper chaperone, putative	Tb927.3.2650	Mito.e.transport	1670.8	121.6	0.1	-3.78	0.0935821	0.337205	1237.3	159.6	0.1	-2.955	0.155205	0.513024	585.9	202.5	0.3	-1.533	0.152646	0.388099	723.8	304.6	0.4	-1.249	0.273224	0.825694	0.383
Tb927.10.10780	hypothetical protein, conserved	Tb927.10.10780	Mito.pathway	916.3	263.2	0.3	-1.8	0.0420435	0.24822	680.3	211.5	0.3	-1.686	0.0666968	0.359793	253.1	187.4	0.7	-0.434	0.228375	0.467842	314.6	240.7	0.8	-0.386	0.254147	0.810355	0.383
Tb927.10.12350	hypothetical protein, conserved	Tb927.10.12350	ZUnknown	411.4	132.4	0.3	-1.636	0.0684605	0.300776	305.4	214.8	0.7	-0.507	0.612444	0.845238	139.7	99.3	0.7	-0.493	0.29843	0.536559	173.3	202.6	1.2	0.225	0.603847	0.95106	0.383
Tb927.5.2280	acetyltransferase, putative	Tb927.5.2280	Lipids	1493.1	580.6	0.4	-1.363	0.037901	0.242979	1109.1	696.1	0.6	-0.672	0.35693	0.702621	353.8	287	0.8	-0.302	0.397411	0.629849	440.6	424.4	1	-0.054	0.664494	0.956437	0.384
Tb927.5.3820	aspartate carbamoyltransferase, putative	Tb927.5.3820	Nucleotides	796.3	346.4	0.4	-1.201	0.0474829	0.261175	592	237.2	0.4	-1.319	0.0247848	0.221356	678.9	723.9	1.1	0.093	0.868392	0.94326	843.1	814.5	1	-0.05	0.749947	0.975194	0.384
Tb927.11.7350	histone H2B variant (H2BVAR)	Tb927.11.7350	Chromatin	1684.6	405	0.2	-2.056	0.000462049	0.0429656	1253.5	387.9	0.3	-1.692	0.00598902	0.106977	491.6	248.9	0.5	-0.982	0.0114654	0.0976593	610.3	515	0.8	-0.245	0.486345	0.92205	0.385
Tb927.3.5640	nuclear transcription factor, putative	Tb927.3.5640	RNA.synthesis	1737	929.5	0.5	-0.902	0.117228	0.36869	1292.7	1481.9	1.1	0.197	0.676528	0.879348	1733.9	1269.9	0.7	-0.449	0.231052	0.470846	2151.3	2105.4	1	-0.031	1	1	0.385
Tb927.1.4830	Phospholipase A1	Tb927.1.4830	Lipids	1263.6	478.6	0.4	-1.401	0.405375	0.62381	936	1421.8	1.5	0.603	0.265401	0.626088	7528.6	1475.8	0.2	-2.351	0.210743	0.448743	9280.2	3264.4	0.4	-1.507	0.434357	0.906812	0.385
Tb927.7.2750	protein kinase, putative	Tb927.7.2750	Protein.kinase	1096.4	401.7	0.4	-1.449	0.0275608	0.213864	814.4	614.5	0.8	-0.406	0.796493	0.933865	147.4	89.8	0.6	-0.715	0.109649	0.322996	183.1	187.1	1	0.031	0.977637	1	0.385
Tb927.5.3450	hypothetical protein, conserved	Tb927.5.3450	ZUnknown	768.6	626.2	0.8	-0.296	0.596916	0.772288	572.3	518.3	0.9	-0.143	0.707927	0.892334	330.7	323.7	1	-0.031	0.995047	1	410.4	276.3	0.7	-0.571	0.195981	0.771159	0.386
Tb927.6.2410	hypothetical protein, conserved	Tb927.6.2410	ZUnknown	1233.4	414.3	0.3	-1.574	0.100067	0.346182	915.4	593.4	0.6	-0.625	0.569049	0.827514	1091.4	626.2	0.6	-0.802	0.0486076	0.211529	1353.2	1131.6	0.8	-0.258	0.579571	0.943805	0.386
Tb927.9.13100	ankyrin repeat protein, putative	Tb927.9.13100	Cytoskeleton	930.1	211.1	0.2	-2.139	0.0549079	0.276454	690.2	198	0.3	-1.802	0.0995229	0.420809	1277.5	586.1	0.5	-1.124	0.139061	0.369948	1580	675	0.4	-1.227	0.140535	0.727504	0.387
Tb927.10.4660	hypothetical protein, conserved	Tb927.10.4660	ZUnknown	988.6	278.8	0.3	-1.826	0.130482	0.38522	733.3	265.6	0.4	-1.465	0.20084	0.567414	281.6	164.6	0.6	-0.775	0.0589549	0.235081	349.4	315.6	0.9	-0.147	0.719309	0.96992	0.387
Tb927.10.1280	hypothetical protein, conserved	Tb927.10.1280	ZUnknown	685	188.9	0.3	-1.859	0.151462	0.402468	508	186.6	0.4	-1.445	0.261729	0.623978	164.3	142.1	0.9	-0.21	0.816685	0.918181	203.4	221	1.1	0.12	0.578572	0.9436	0.387
Tb927.5.600	hypothetical protein, conserved	Tb927.5.600	ZUnknown	625.1	214.5	0.3	-1.543	0.131904	0.386762	463.8	136.3	0.3	-1.767	0.121055	0.45793	52.2	62.8	1.2	0.266	0.954909	0.98644	65.1	74.7	1.1	0.197	1	1	0.387
Tb927.7.7010	Mitchondrial LSU ribosomal protein	Tb927.7.7010	Mito.translation	381	162.6	0.4	-1.229	0.0518888	0.269939	283.1	161.7	0.6	-0.808	0.25797	0.620938	179.8	158.2	0.9	-0.185	0.75716	0.881696	222.9	249.3	1.1	0.162	0.641583	0.951992	0.387
Tb927.10.8650	RanBPL, interacts with Ran (Tb927.3.1120)	Tb927.10.8650	Nuclear.transport	1147.3	267.7	0.2	-2.1	0.00360174	0.0900693	852.3	535.6	0.6	-0.67	0.327639	0.674743	628.2	257.6	0.4	-1.286	0.000461463	0.0151249	780.8	408.2	0.5	-0.936	0.0104932	0.288574	0.387
Tb927.7.2190	Translocon-associated protein alpha subunit	Tb927.7.2190	Vesicular.transport	1286.9	515.9	0.4	-1.319	0.0222069	0.195835	957.6	356.7	0.4	-1.425	0.0216651	0.207806	1355.6	970	0.7	-0.483	0.151493	0.38629	1683.6	1398.8	0.8	-0.267	0.333474	0.855999	0.387
Tb927.11.10060	Biotin--acetyl-CoA-carboxylase ligase, putative,biotin--protein ligase, putative	Tb927.11.10060	Enzyme	4664.4	550	0.1	-3.084	0.0108731	0.142201	3461.3	691.3	0.2	-2.324	0.0312281	0.250756	468.1	271.7	0.6	-0.785	0.0583747	0.233977	580.6	382.1	0.7	-0.604	0.165736	0.75432	0.388
Tb927.1.1660	ESCO acetyltransferase domain-containing protein	Tb927.1.1660	ZUnknown	184.3	142.6	0.8	-0.37	0.540099	0.729931	137.2	173.8	1.3	0.341	0.54693	0.812679	130.4	220.3	1.7	0.757	0.111271	0.32531	162.1	172.7	1.1	0.091	1	1	0.388
Tb927.10.14590	hypothetical protein, conserved	Tb927.10.14590	ZUnknown	434.8	362.8	0.8	-0.261	0.649177	0.810912	323.9	494.1	1.5	0.609	0.366251	0.708465	459.7	285.6	0.6	-0.686	0.0953552	0.298203	570.2	709.8	1.2	0.316	0.369697	0.873562	0.388
Tb927.6.570	hypothetical protein, conserved	Tb927.6.570	ZUnknown	1329.6	257.9	0.2	-2.366	0.0899701	0.333671	986	401.6	0.4	-1.296	0.286469	0.642903	256.8	228.3	0.9	-0.17	0.671106	0.831758	318.9	263.8	0.8	-0.274	0.519868	0.933192	0.388
Tb927.3.2390	hypothetical protein, conserved	Tb927.3.2390	ZUnknown	821.2	519.8	0.6	-0.66	0.276246	0.512391	610.8	637.6	1	0.062	0.782772	0.926935	408.4	247.1	0.6	-0.724	0.0503135	0.215735	507.4	484.2	1	-0.068	0.775812	0.979377	0.388
Tb927.9.13120	POMP8	Tb927.9.13120	Mito.membrane	850	256.4	0.3	-1.729	0.20817	0.452251	630.2	339.9	0.5	-0.891	0.508981	0.794119	332.8	471.3	1.4	0.502	0.266625	0.506212	413.7	386	0.9	-0.1	0.631131	0.951992	0.388
Tb927.8.4810	prohibitin 1 (PHB1)	Tb927.8.4810	Cell.cycle	3579.6	426.6	0.1	-3.069	0.0725582	0.30661	2653.2	455.8	0.2	-2.541	0.12105	0.45793	479.3	205.5	0.4	-1.222	0.00141654	0.0290017	595.7	340.8	0.6	-0.806	0.0345652	0.462764	0.388
Tb927.5.3830	dihydroorotate dehydrogenase (fumarate), putative	Tb927.5.3830	Enzyme	1898.6	458.1	0.2	-2.051	0.166718	0.414172	1407.5	724.4	0.5	-0.958	0.451792	0.760508	1073.2	755.9	0.7	-0.506	0.236986	0.477244	1330	1535.2	1.2	0.207	0.677189	0.958834	0.389
Tb927.11.13870	hypothetical protein, conserved	Tb927.11.13870	ZUnknown	900.4	362.2	0.4	-1.314	0.151515	0.402468	668.3	326.8	0.5	-1.032	0.21762	0.589469	169.9	120	0.7	-0.501	0.22128	0.460547	211.1	212.7	1	0.011	1	1	0.389
Tb927.10.4090	hypothetical protein, conserved	Tb927.10.4090	ZUnknown	185.3	103.2	0.6	-0.844	0.375364	0.600365	137.5	108.7	0.8	-0.338	0.767428	0.919614	42.9	29.7	0.7	-0.53	0.433869	0.662441	53.2	48.2	0.9	-0.142	0.765091	0.977468	0.389
Tb927.10.4260	hypothetical protein, conserved	Tb927.10.4260	ZUnknown	1983	644.4	0.3	-1.622	0.213377	0.455789	1470.4	1365.6	0.9	-0.107	0.859677	0.956775	444	261.3	0.6	-0.764	0.0561589	0.228956	550.6	591.2	1.1	0.103	0.759779	0.976475	0.389
Tb927.6.4320	hypothetical protein, conserved	Tb927.6.4320	ZUnknown	1774.5	949.1	0.5	-0.903	0.128282	0.382394	1319.8	746.1	0.6	-0.823	0.166829	0.528524	888	655.6	0.7	-0.438	0.2382	0.478383	1102.2	1092	1	-0.013	1	1	0.389
Tb927.3.3240	hypothetical protein, conserved	Tb927.3.3240	ZUnknown	713.6	135.4	0.2	-2.398	0.0876662	0.329828	529.2	149.2	0.3	-1.827	0.154331	0.511922	102.1	59.5	0.6	-0.779	0.116832	0.334117	126.8	92.6	0.7	-0.454	0.355222	0.868858	0.389
Tb927.3.4480	hypothetical protein, conserved	Tb927.3.4480	ZUnknown	537.1	319.2	0.6	-0.75	0.241391	0.480906	399	387.2	1	-0.043	0.877288	0.961352	304.7	200.6	0.7	-0.603	0.147874	0.381548	378	406.3	1.1	0.104	0.746988	0.974472	0.389
Tb927.7.5810	hypothetical protein, conserved	Tb927.7.5810	ZUnknown	716.7	268	0.4	-1.419	0.0872698	0.329414	532.1	550	1	0.048	0.70404	0.891312	653.6	496.6	0.8	-0.396	0.524242	0.7279	809	990.7	1.2	0.292	0.397373	0.882845	0.389
Tb927.4.4070	Mevalonate kinase	Tb927.4.4070	Prenylation	3749.3	689.3	0.2	-2.443	0.0289251	0.217789	2782.3	1048.6	0.4	-1.408	0.149969	0.506552	1010.5	687.2	0.7	-0.556	0.0978157	0.303056	1255.3	915.1	0.7	-0.456	0.174817	0.755181	0.389
Tb927.3.2310	flagellar component,PACRGA	Tb927.3.2310	Cytoskeleton	1197.1	678.8	0.6	-0.818	0.131494	0.386095	892	424.7	0.5	-1.071	0.0787598	0.384969	338.2	259.6	0.8	-0.381	0.303163	0.539864	420.4	500.6	1.2	0.252	0.646358	0.951992	0.39
Tb927.11.12020	hypothetical protein, conserved	Tb927.11.12020	ZUnknown	373.1	312.3	0.8	-0.257	0.837555	0.920364	277.1	311.9	1.1	0.171	0.613937	0.845238	54.1	37.5	0.7	-0.529	0.367299	0.603829	67.1	65.2	1	-0.042	1	1	0.39
Tb927.7.3960	Mitchondrial LSU ribosomal protein L16, putative	Tb927.7.3960	Mito.translation	492	315	0.6	-0.643	0.297911	0.533906	366	249.6	0.7	-0.552	0.3784	0.716943	247.3	340.7	1.4	0.462	0.298551	0.536559	307.3	306	1	-0.006	0.870177	0.999082	0.39
Tb927.6.3850	chaperone protein DNAj, putative	Tb927.6.3850	Chaperone	630.1	584.2	0.9	-0.109	0.967523	0.986975	467.8	1448	3.1	1.63	0.00183751	0.0552794	2022.1	1055.7	0.5	-0.938	0.406728	0.636974	2497.4	2737.7	1.1	0.133	0.6892	0.960545	0.391
Tb927.9.3810	hypothetical protein	Tb927.9.3810	ZUnknown	45	58.9	1.3	0.387	0.457556	0.665795	33.4	39	1.2	0.223	0.767623	0.919614	18.8	41.9	2.2	1.153	0.0948448	0.296988	23.4	34.4	1.5	0.558	0.533417	0.934859	0.391
Tb927.9.8990	hypothetical protein, conserved	Tb927.9.8990	ZUnknown	1257.5	629.7	0.5	-0.998	0.082422	0.323631	936.1	382.2	0.4	-1.292	0.0226355	0.21007	427.7	437.5	1	0.033	0.99152	1	531.1	456.6	0.9	-0.218	0.499236	0.929901	0.391
Tb927.6.2050	ribosome biogenesis regulatory protein (RRS1), putative	Tb927.6.2050	Ribosome	1287.4	446.7	0.3	-1.527	0.00801413	0.127365	958	219.3	0.2	-2.127	0.000651318	0.030245	592.9	359.5	0.6	-0.722	0.0675987	0.25244	737.1	379.9	0.5	-0.956	0.0104415	0.288574	0.391
Tb927.10.8200	60S Ribosomal protein L1	Tb927.10.8200	Ribosome	788.1	423.3	0.5	-0.897	0.121545	0.374728	586.4	357.1	0.6	-0.716	0.235448	0.604108	315.3	201.2	0.6	-0.648	0.105937	0.316725	391.5	287.3	0.7	-0.446	0.272458	0.825694	0.392
Tb927.8.1440	maoC-like dehydratase, putative	Tb927.8.1440	Enzyme	384	206.5	0.5	-0.895	0.124333	0.378843	285.8	145.3	0.5	-0.976	0.141573	0.491958	129.5	83.1	0.6	-0.641	0.147092	0.380771	160.9	124.1	0.8	-0.375	0.32611	0.852192	0.392
Tb927.11.3090	FOR20	Tb927.11.3090	Cytoskeleton	748.5	199.2	0.3	-1.91	0.057862	0.281549	555.5	250.6	0.5	-1.148	0.226527	0.594399	511.7	241.2	0.5	-1.085	0.0043633	0.057704	635.5	311.4	0.5	-1.029	0.0100432	0.283596	0.393
Tb927.10.14810	Homologue of yeast MBF1 - Transcriptional coactivator that bridges the DNA-binding region of Gcn4p and TATA-binding protein Spt15p; suppressor of frameshift mutations. Pedominantly in yeast cytosol. multiprotein binding factor and helix-turn-helix domain. (in UPF1-TAP)	Tb927.10.14810	Transcription	1363.1	176.1	0.1	-2.953	0.0094988	0.132228	1011.7	79.5	0.1	-3.67	0.00297543	0.0718412	1113.2	368.1	0.3	-1.597	0.0334544	0.172299	1377.2	373	0.3	-1.884	0.0198964	0.360684	0.393
Tb927.3.4460	hypothetical protein, conserved	Tb927.3.4460	ZUnknown	970.4	587	0.6	-0.725	0.2311	0.470691	721.5	684.2	0.9	-0.076	0.946948	0.985952	428.9	376	0.9	-0.19	0.585548	0.776044	532.3	621.4	1.2	0.223	0.565123	0.941414	0.393
Tb927.7.4630	hypothetical protein, conserved	Tb927.7.4630	ZUnknown	346.3	181.2	0.5	-0.934	0.144681	0.398255	257.3	151	0.6	-0.769	0.268294	0.627871	106.4	81.4	0.8	-0.387	0.55153	0.75092	131.8	112.8	0.9	-0.225	0.798968	0.981808	0.393
Tb927.4.3730	hypothetical protein, conserved	Tb927.4.3730	ZUnknown	764	255.5	0.3	-1.58	0.186655	0.4329	566.6	236.1	0.4	-1.263	0.258323	0.621146	172.2	84.4	0.5	-1.028	0.0310008	0.165701	213.6	161.3	0.8	-0.405	0.414042	0.895135	0.393
Tb927.9.3290	hypothetical protein, conserved	Tb927.9.3290	ZUnknown	365.4	164.3	0.4	-1.154	0.298241	0.534276	271	127.3	0.5	-1.091	0.356098	0.701561	70.4	39.6	0.6	-0.828	0.239219	0.479122	87.2	54.6	0.6	-0.676	0.285256	0.833645	0.393
Tb927.7.3810	hypothetical protein, conserved, , 2 Cold-shock domains	Tb927.7.3810	Mito.pathway	1973.1	930	0.5	-1.085	0.0652479	0.295133	1467.4	749.2	0.5	-0.97	0.100033	0.420932	778.9	512.2	0.7	-0.605	0.134088	0.36097	968.4	865.6	0.9	-0.162	0.5225	0.933192	0.393
Tb927.11.13010	hypothetical protein	Tb927.11.13010	ZUnknown	1299.1	263	0.2	-2.305	0.0585203	0.282749	963.8	334	0.3	-1.529	0.172999	0.537894	219.2	168.1	0.8	-0.383	0.261661	0.501648	272.7	267.1	1	-0.029	0.746372	0.97447	0.394
Tb927.3.2300	hypothetical protein, conserved	Tb927.3.2300	Mito.pathway	968.9	308.5	0.3	-1.651	0.239947	0.479482	718.3	201.8	0.3	-1.831	0.189998	0.557837	161.7	76	0.5	-1.089	0.0371968	0.182616	200.2	155.2	0.8	-0.367	0.59804	0.949265	0.394
Tb927.8.4180	tRNA-specific adenosine deaminase (ADAT2)	Tb927.8.4180	rRNA.tRNA.process	516.4	210.6	0.4	-1.294	0.162914	0.410708	383.2	198.6	0.5	-0.949	0.344359	0.691879	374.7	538.2	1.4	0.522	0.145948	0.379476	463.8	415.4	0.9	-0.159	0.886498	1	0.394
Tb927.2.2990	hypothetical protein, conserved	Tb927.2.2990	ZUnknown	845.3	676.9	0.8	-0.321	0.610901	0.780856	629	529.3	0.8	-0.249	0.567456	0.826131	739.9	536.7	0.7	-0.463	0.326194	0.561319	916.9	858	0.9	-0.096	0.972686	1	0.395
Tb927.9.4360	KREL1	Tb927.9.4360	Mito.RNA	863.1	683.5	0.8	-0.337	0.542442	0.731967	642.5	675.6	1.1	0.072	0.863416	0.957587	374.6	529.5	1.4	0.499	0.239507	0.47915	465.3	653.4	1.4	0.49	0.254652	0.810489	0.395
Tb927.5.3010	MRB complex protein	Tb927.5.3010	Mito.RNA	428.4	454.6	1.1	0.086	1	1	319.7	458.2	1.4	0.519	0.466427	0.769995	223.5	182.6	0.8	-0.292	0.396537	0.629084	277.6	304.3	1.1	0.132	0.82101	0.987334	0.395
Tb927.2.2900	ARP2/3 complex subunit, putative	Tb927.2.2900	Cytoskeleton	975.9	331.4	0.3	-1.558	0.278753	0.515604	723.4	591.4	0.8	-0.291	0.896422	0.967312	188.3	124.2	0.7	-0.6	0.109409	0.322834	234.2	285.2	1.2	0.284	0.635104	0.951992	0.396
Tb927.6.2440	hypothetical protein, conserved	Tb927.6.2440	ZUnknown	1203.6	717	0.6	-0.747	0.161651	0.410072	896.7	929.3	1	0.051	0.79945	0.93479	824.5	851	1	0.046	0.848374	0.934746	1026.4	1390.2	1.4	0.438	0.453542	0.912074	0.396
Tb927.11.14520	polypeptide deformylase, putative	Tb927.11.14520	Enzyme	1399.3	355	0.3	-1.979	0.104209	0.351142	1038	594.3	0.6	-0.804	0.492754	0.783617	390.2	337.1	0.9	-0.211	0.414587	0.644768	485.4	574.6	1.2	0.243	0.730835	0.971123	0.396
Tb927.9.15090	cytosolic coat protein, putative	Tb927.9.15090	Vesicular.transport	1430.5	421.9	0.3	-1.762	0.00292469	0.0841305	1063.7	303.8	0.3	-1.808	0.00300807	0.0720963	384.8	203.2	0.5	-0.921	0.110075	0.323817	479	275.1	0.6	-0.8	0.139775	0.726679	0.397
Tb927.11.7520	hypothetical protein, conserved	Tb927.11.7520	ZUnknown	1317.6	592.9	0.4	-1.152	0.0461323	0.258152	980.4	460	0.5	-1.092	0.0607336	0.342949	348.4	386.2	1.1	0.149	0.84644	0.933056	433.2	486.6	1.1	0.168	0.815287	0.985425	0.397
Tb927.9.5000	hypothetical protein, conserved	Tb927.9.5000	ZUnknown	1192.6	431.3	0.4	-1.467	0.230453	0.470036	884.5	709	0.8	-0.319	0.883732	0.963396	352.4	427.1	1.2	0.277	0.534787	0.736815	437.5	699.2	1.6	0.676	0.0922151	0.648313	0.397
Tb927.11.9610	eIF3I	Tb927.11.9610	Translation	1853	628.5	0.3	-1.56	0.0452591	0.255568	1376.1	604.3	0.4	-1.187	0.0766081	0.379894	401.7	240.7	0.6	-0.739	0.0373648	0.182676	499.6	466.2	0.9	-0.1	0.639459	0.951992	0.398
Tb927.4.4050	glycosomal transporter (GAT1)	Tb927.4.4050	Glycosome	1645.9	1023.4	0.6	-0.685	0.186457	0.432699	1227.2	504.9	0.4	-1.281	0.0203041	0.20252	616.4	1030	1.7	0.741	0.074628	0.265653	766.8	768.4	1	0.003	0.775037	0.979377	0.398
Tb927.10.14030	hypothetical protein, conserved	Tb927.10.14030	ZUnknown	2686.3	744.8	0.3	-1.851	0.0421152	0.248254	1994.2	1097.4	0.6	-0.862	0.388905	0.725096	1369.5	852.9	0.6	-0.683	0.239987	0.47969	1694.9	1688.9	1	-0.005	1	1	0.398
Tb927.11.3790	hypothetical protein, conserved	Tb927.11.3790	ZUnknown	1251	631.8	0.5	-0.986	0.0925384	0.335846	930.5	889.9	1	-0.064	0.904651	0.970329	499.9	459.5	0.9	-0.121	0.804375	0.911807	619.6	924	1.5	0.577	0.095684	0.657664	0.398
Tb927.7.2780	hypothetical protein, conserved, no yeast/human match	Tb927.7.2780	ZUnknown	698.7	281.1	0.4	-1.314	0.0249659	0.205212	519.7	264.3	0.5	-0.976	0.139446	0.489951	199	114	0.6	-0.804	0.140163	0.371892	247.8	175.1	0.7	-0.501	0.266945	0.822337	0.398
Tb927.11.2200	DNA-directed RNA polymerase II, putative (RPB11)	Tb927.11.2200	RNA.synthesis	733.7	260.9	0.4	-1.492	0.132079	0.386763	544.5	271.7	0.5	-1.003	0.357323	0.702837	184.3	208.6	1.1	0.179	0.807177	0.912987	229.3	276.8	1.2	0.272	0.671296	0.958598	0.399
Tb927.10.4140	hypothetical protein, conserved	Tb927.10.4140	ZUnknown	1038.1	266.7	0.3	-1.961	0.216231	0.458728	769.3	491.7	0.6	-0.646	0.642118	0.86017	124.6	74.5	0.6	-0.742	0.146754	0.380442	154.5	146.5	0.9	-0.077	0.981122	1	0.399
Tb927.11.10100	hypothetical protein, conserved	Tb927.11.10100	ZUnknown	782.9	311.7	0.4	-1.329	0.0269085	0.213137	582.2	409.5	0.7	-0.508	0.453847	0.761524	238.7	149.5	0.6	-0.675	0.135663	0.363734	296.1	313.9	1.1	0.084	0.865864	0.998692	0.399
Tb927.6.3290	intraflagellar transport protein IFT20	Tb927.6.3290	Cytoskeleton	1357	207.7	0.2	-2.708	0.129044	0.382701	1005.5	300.7	0.3	-1.741	0.297983	0.651617	456.8	418.9	0.9	-0.125	0.868852	0.94326	566.3	583	1	0.042	0.797819	0.981808	0.399
Tb927.11.6000	Mitchondrial LSU ribosomal protein	Tb927.11.6000	Mito.translation	965.8	456	0.5	-1.083	0.0616553	0.288769	718.7	318.9	0.4	-1.172	0.0565031	0.332529	432.2	643.9	1.5	0.575	0.0922913	0.292674	535.6	588.4	1.1	0.136	0.596936	0.948734	0.399
Tb927.9.11280	Mitchondrial SSU ribosomal S17, putative	Tb927.9.11280	Mito.translation	2363	522.9	0.2	-2.176	0.0948812	0.340206	1752.6	768.8	0.4	-1.189	0.299773	0.652617	669.3	215.6	0.3	-1.634	6.39417e-05	0.00476297	829.9	654.5	0.8	-0.342	0.440791	0.907366	0.4
Tb927.10.7070	small nuclear RNA-activating protein (SNAP3)	Tb927.10.7070	RNA.processing	817.5	196.1	0.2	-2.06	0.157217	0.40651	606	254.5	0.4	-1.251	0.33855	0.687308	145.6	155.9	1.1	0.098	0.763692	0.886501	180.5	150.3	0.8	-0.264	0.613404	0.951992	0.4
Tb927.10.15370	DNA-directed RNA polymerase, alpha subunit, putative, (RPC40)	Tb927.10.15370	RNA.synthesis	281.2	222.9	0.8	-0.335	0.605054	0.777949	209.2	151.2	0.7	-0.468	0.423684	0.741905	334.3	492	1.5	0.558	0.197241	0.435137	415.4	395.9	1	-0.069	0.697523	0.965125	0.401
Tb927.4.4700	hypothetical protein, conserved	Tb927.4.4700	ZUnknown	2394.6	449.3	0.2	-2.414	0.000571824	0.0477073	1779.1	361.4	0.2	-2.3	0.000635259	0.0298529	778.6	396.8	0.5	-0.973	0.00556074	0.0651108	968.1	562.8	0.6	-0.782	0.0392233	0.480983	0.401
Tb927.10.14370	hypothetical protein, conserved	Tb927.10.14370	ZUnknown	478.3	192.4	0.4	-1.314	0.0347944	0.235391	355.3	181.7	0.5	-0.967	0.19472	0.562006	77.5	133.8	1.7	0.787	0.0787008	0.269996	96.2	86.5	0.9	-0.154	0.803439	0.981946	0.401
Tb927.10.12990	hypothetical protein, conserved,predicted ankyrin repeat family protein	Tb927.10.12990	Cytoskeleton	736.9	627.7	0.9	-0.231	0.775023	0.884754	547.7	331.1	0.6	-0.726	0.288715	0.643844	140.1	224.2	1.6	0.678	0.152419	0.387805	174.2	233.6	1.3	0.423	0.441243	0.907366	0.401
Tb927.10.12960	ras-related protein rab-5,small GTPase, putative (RAB5A)	Tb927.10.12960	Vesicular.transport	1335.8	317.8	0.2	-2.071	0.000579137	0.0477073	992.7	295.3	0.3	-1.749	0.00679814	0.1147	1096	431.2	0.4	-1.346	0.000144294	0.00748406	1362.3	609.7	0.4	-1.16	0.00112584	0.0997861	0.401
Tb927.10.13950	tubulin-specific chaperone, putative	Tb927.10.13950	Cytoskeleton	723.5	369.9	0.5	-0.968	0.114913	0.364754	537.9	240.3	0.4	-1.162	0.074942	0.375893	186.7	262.6	1.4	0.492	0.374222	0.610262	232.4	321.6	1.4	0.469	0.438144	0.907366	0.401
Tb927.10.3120	cytochrome c oxidase assembly protein, putative	Tb927.10.3120	Mito.e.transport	568	354.5	0.6	-0.68	0.275003	0.510762	422.2	358.2	0.8	-0.237	0.791673	0.932567	87.5	127.5	1.5	0.543	0.280263	0.519027	108.5	178.7	1.6	0.719	0.130269	0.710944	0.402
Tb927.11.13190	EF1 gamma, elongation factor 1 gamma, putative	Tb927.11.13190	Translation	4434.6	1361	0.3	-1.704	0.00230288	0.079317	3304.2	537.6	0.2	-2.62	3.91325e-06	0.000883889	1050.4	809	0.8	-0.377	0.350811	0.589042	1308.3	726.3	0.6	-0.849	0.126113	0.705926	0.402
Tb927.9.13580	hypothetical protein, conserved	Tb927.9.13580	Mito.pathway	572.4	546.5	1	-0.067	0.788627	0.894246	426.9	397.7	0.9	-0.102	0.869554	0.959201	544.5	920.7	1.7	0.758	0.0631865	0.244233	677.3	1073.6	1.6	0.665	0.129681	0.710254	0.402
Tb927.8.5270	hypothetical protein, conserved	Tb927.8.5270	ZUnknown	340.2	332.5	1	-0.033	0.937503	0.973079	252.9	532.1	2.1	1.073	0.0429829	0.290722	557.9	372.5	0.7	-0.583	0.156306	0.392061	691.4	641.1	0.9	-0.109	0.832272	0.988513	0.402
Tb927.4.5210	hypothetical protein, conserved	Tb927.4.5210	ZUnknown	585.5	148.9	0.3	-1.976	0.144574	0.398255	434.2	112.2	0.3	-1.952	0.15626	0.515382	89.8	101.4	1.1	0.175	0.985366	1	112	90.4	0.8	-0.308	0.455329	0.91379	0.402
Tb927.1.1030	leucine-rich repeat protein (LRRP)	Tb927.1.1030	LRRP	592.2	394.5	0.7	-0.586	0.366479	0.591128	440.2	173.7	0.4	-1.342	0.0347983	0.263845	185.9	147.7	0.8	-0.332	0.392068	0.62563	231.7	168.2	0.7	-0.462	0.404044	0.88928	0.402
Tb927.11.1710	mitochondrial RNA binding protein 1,gBP21, MRP1 (GBP21)	Tb927.11.1710	Mito.RNA	5430.8	523.9	0.1	-3.374	0.0620815	0.289785	4024.9	780.7	0.2	-2.366	0.146779	0.501439	1031.8	403.7	0.4	-1.354	0.000412321	0.0143635	1280.2	669.4	0.5	-0.935	0.017476	0.35015	0.402
Tb927.10.240	PEX14 peroxin 14	Tb927.10.240	Glycosome	1507.4	614.1	0.4	-1.296	0.0261556	0.20917	1120.9	295.7	0.3	-1.923	0.0015667	0.0500913	355.9	385.3	1.1	0.114	0.987502	1	443	420.1	0.9	-0.077	1	1	0.402
Tb927.9.10250	small nuclear ribonucleoprotein Sm-F	Tb927.9.10250	RNA.processing	314.1	56.5	0.2	-2.476	0.0281358	0.215073	233.1	64.7	0.3	-1.849	0.0974601	0.417564	421.4	180.1	0.4	-1.227	0.0159742	0.115549	521.7	352.3	0.7	-0.566	0.300441	0.842149	0.402
Tb927.5.1460	Mo/Co carrier or lysine decarboxylase	Tb927.5.1460	Enzyme	656.3	432	0.7	-0.603	0.287086	0.523484	488.7	373.4	0.8	-0.388	0.511115	0.795471	1672.1	1260.9	0.8	-0.407	0.177828	0.415396	2077.5	1376.1	0.7	-0.594	0.0599325	0.564354	0.403
Tb927.4.2670	pyroglutamyl-peptidase I (PGP), putative,cysteine peptidase, Clan CF, family C15, putative	Tb927.4.2670	Protease	662.7	325.8	0.5	-1.025	0.096925	0.34226	492.5	376.5	0.8	-0.387	0.706249	0.89214	452.6	584.8	1.3	0.37	0.350977	0.589046	561.8	729.3	1.3	0.377	0.368677	0.873562	0.403
Tb927.10.8330	S. cerevisiae PSP1 homologue, putative	Tb927.10.8330	ZUnknown	474	177.8	0.4	-1.415	0.0265393	0.210929	352.1	416.9	1.2	0.244	0.485135	0.778827	352.4	187.9	0.5	-0.908	0.112351	0.326994	436.2	407.9	0.9	-0.097	0.921826	1	0.403
Tb927.4.4620	cytochrome oxidase subunit VIII (COXVIII)	Tb927.4.4620	Mito.e.transport	10137	739.9	0.1	-3.776	0.0519678	0.269939	7511.5	1134.7	0.2	-2.727	0.129374	0.470407	5637.6	1231.2	0.2	-2.195	0.198242	0.435998	6952.5	3394.9	0.5	-1.034	0.544243	0.935762	0.404
Tb927.10.4850	hypothetical protein, conserved	Tb927.10.4850	Mito.pathway	2249	779.8	0.3	-1.528	0.0105245	0.141174	1671.8	548.4	0.3	-1.608	0.00518993	0.10066	615.6	341.3	0.6	-0.851	0.11236	0.326994	766.2	481.8	0.6	-0.669	0.153788	0.742127	0.404
Tb927.11.4270	hypothetical protein, conserved	Tb927.11.4270	ZUnknown	678.1	278.9	0.4	-1.282	0.0399035	0.245758	504	511.1	1	0.02	0.827158	0.944605	233	149	0.6	-0.645	0.131723	0.357197	289.2	325.6	1.1	0.171	0.711639	0.968683	0.404
Tb927.9.8380	hypothetical protein, conserved	Tb927.9.8380	ZUnknown	1873.1	332.1	0.2	-2.496	0.0854897	0.327347	1388.9	498.3	0.4	-1.479	0.254368	0.618217	1002.6	375.6	0.4	-1.416	0.221385	0.460547	1238.4	1162.3	0.9	-0.092	1	1	0.404
Tb927.11.6710	predicted tetratricopeptide repeat (TPR) protein	Tb927.11.6710	ZUnknown	681.7	700.8	1	0.04	0.908277	0.95693	507.1	466.2	0.9	-0.121	0.956076	0.989599	224.8	249.4	1.1	0.15	0.74855	0.877654	279.1	388.8	1.4	0.478	0.271355	0.825694	0.404
Tb927.9.15930	small GTPase, putative,GTP-binding protein, putative (RAB1B)	Tb927.9.15930	Vesicular.transport	95.4	78.4	0.8	-0.283	0.805532	0.902725	70.8	96.2	1.4	0.442	0.386218	0.723267	57.9	18.4	0.3	-1.656	0.0052678	0.0636759	71.9	84.8	1.2	0.239	0.798577	0.981808	0.404
Tb927.8.5120	cytochrome c	Tb927.8.5120	Mito.e.transport	9357.6	587.8	0.1	-3.993	0.0113547	0.144555	6939.8	1384.2	0.2	-2.326	0.090194	0.405352	20214.4	3017.9	0.1	-2.744	0.0801706	0.272589	24945.3	5018.3	0.2	-2.314	0.162562	0.751014	0.405
Tb927.9.10510	hypothetical protein, conserved	Tb927.9.10510	ZUnknown	320.3	211.9	0.7	-0.596	0.510656	0.706265	237.7	329.4	1.4	0.471	0.272638	0.63087	94.3	226.9	2.4	1.267	0.00415543	0.0561705	117.2	238.7	2	1.027	0.0296905	0.425794	0.405
Tb927.10.9680	hypothetical protein, conserved	Tb927.10.9680	ZUnknown	847.1	432.3	0.5	-0.971	0.125569	0.380455	629.5	668.6	1.1	0.087	0.757559	0.914886	242.5	352.6	1.5	0.54	0.343328	0.580953	301.5	430.8	1.4	0.515	0.30626	0.845943	0.405
Tb927.6.1840	hypothetical protein, conserved	Tb927.6.1840	ZUnknown	962.8	828.3	0.9	-0.217	0.682671	0.831171	717.1	543.7	0.8	-0.399	0.526787	0.802734	416.5	449.6	1.1	0.11	0.884376	0.94801	517.5	486.7	0.9	-0.088	0.75281	0.975907	0.405
Tb927.10.13110	dynein light chain, putative,dynein light chain 2B, redicted dynein modulator,roadblock/LC7 family member	Tb927.10.13110	Cytoskeleton	2339.6	247.1	0.1	-3.243	0.0243844	0.205039	1735.2	410.9	0.2	-2.078	0.120995	0.45793	709.1	262	0.4	-1.437	0.000192155	0.00902998	879.9	465.8	0.5	-0.918	0.0199765	0.360684	0.406
Tb927.9.14990	hypothetical protein, conserved, no clear yeast or human matches	Tb927.9.14990	ZUnknown	1709	232.7	0.1	-2.877	0.0410652	0.245758	1267.5	335.8	0.3	-1.916	0.143397	0.495344	679.6	135.4	0.2	-2.328	0.119609	0.337974	838.9	273.9	0.3	-1.615	0.293465	0.837297	0.406
Tb927.7.4430	hypothetical protein, conserved, no yeast or human match	Tb927.7.4430	ZUnknown	602.3	278.3	0.5	-1.114	0.0503111	0.266474	448.4	302.5	0.7	-0.568	0.424052	0.741905	156.6	188	1.2	0.264	0.621869	0.801017	194.6	260.9	1.3	0.423	0.452293	0.910775	0.406
Tb927.6.3210	adenylate kinase in T. cruzi, nuclear	Tb927.6.3210	Nucleotides	436.2	221.7	0.5	-0.977	0.256496	0.494495	323.8	233.4	0.7	-0.472	0.631459	0.854701	290.2	480.8	1.7	0.728	0.0577772	0.233387	360.3	658.1	1.8	0.869	0.0285628	0.423204	0.407
Tb927.5.340	ESAG5-related protein, putative	Tb927.5.340	ESAG	429.6	253.5	0.6	-0.761	0.143525	0.397585	320.3	286.3	0.9	-0.162	0.791606	0.932567	99.7	98.3	1	-0.021	1	1	123.8	113.7	0.9	-0.122	0.738826	0.971522	0.407
Tb927.10.13820	Mitchondrial SSU ribosomal protein	Tb927.10.13820	Mito.translation	1363.7	399.7	0.3	-1.77	0.00258704	0.0812306	1014.1	485.7	0.5	-1.062	0.105992	0.433242	314.9	236.9	0.8	-0.411	0.195594	0.43395	391.7	374.9	1	-0.063	0.72819	0.970484	0.407
Tb927.11.11150	U5 snRNP-specific 40 kDa protein U5-40K	Tb927.11.11150	RNA.processing	481.6	328.3	0.7	-0.553	0.506371	0.704891	357.6	404	1.1	0.176	0.64579	0.862497	271.3	206.9	0.8	-0.391	0.247312	0.487734	337.2	387.6	1.1	0.201	0.820529	0.987334	0.407
Tb927.8.8310	chaperone protein DNAj, putative	Tb927.8.8310	Chaperone	1743.9	941.1	0.5	-0.89	0.151133	0.402064	1296.1	1129.2	0.9	-0.199	0.866509	0.959022	2667.2	2194	0.8	-0.282	0.49239	0.704909	3306	3413.5	1	0.046	1	1	0.408
Tb927.9.11350	hypothetical protein, conserved	Tb927.9.11350	Mito.pathway	676.1	560.1	0.8	-0.271	0.67415	0.825546	502.9	450.8	0.9	-0.158	0.860297	0.956775	232.3	101.9	0.4	-1.188	0.00611796	0.0685407	288.1	236	0.8	-0.288	0.583113	0.944806	0.408
Tb927.10.9150	hypothetical protein, conserved	Tb927.10.9150	ZUnknown	1266.7	457.2	0.4	-1.47	0.0121093	0.14954	941.8	323.9	0.3	-1.54	0.0112984	0.149267	258	550.4	2.1	1.093	0.00388185	0.0544703	320.1	395.7	1.2	0.306	0.46406	0.915824	0.408
Tb927.8.4430	uridine phosphorylase	Tb927.8.4430	Nucleotides	3920.2	822.6	0.2	-2.253	0.000129717	0.0199436	2914.8	897.2	0.3	-1.7	0.00633972	0.1107	2200.7	1039.9	0.5	-1.082	0.00313655	0.0476402	2736.5	1836.2	0.7	-0.576	0.0895209	0.640511	0.408
Tb927.3.4340	diphthamide synthesis protein, putative	Tb927.3.4340	Enzyme	809.2	444.2	0.5	-0.865	0.176773	0.421008	601.2	464.4	0.8	-0.372	0.670689	0.87695	164.8	326	2	0.984	0.0222877	0.138966	204.9	169.9	0.8	-0.27	0.426758	0.90304	0.409
Tb927.6.370	hypothetical protein, conserved	Tb927.6.370	ZUnknown	284.9	281.9	1	-0.015	0.977976	0.992577	211.9	464.7	2.2	1.133	0.0301359	0.247283	184.7	92.9	0.5	-0.992	0.0303478	0.163584	229	156.3	0.7	-0.551	0.24027	0.805181	0.409
Tb927.10.1390	hypoxanthine-guanine phosphoribosyltransferase, putative	Tb927.10.1390	Nucleotides	1070.5	453.6	0.4	-1.239	0.0471339	0.260773	795.6	543.3	0.7	-0.55	0.410582	0.7353	1321.9	843.7	0.6	-0.648	0.120612	0.339111	1637.2	1729.7	1.1	0.079	1	1	0.409
Tb927.11.4020	hypothetical protein, conserved	Tb927.11.4020	ZUnknown	912.3	646.2	0.7	-0.498	0.418262	0.634687	678.6	688.5	1	0.021	0.826113	0.94406	1689.1	1241.8	0.7	-0.444	0.887507	0.949131	2081.4	322.9	0.2	-2.688	0.253907	0.809956	0.41
Tb927.6.1260	proteasome beta-1 subunit, putative (TbPSB1)	Tb927.6.1260	Ubiquitin.proteasome	1602	362.1	0.2	-2.145	0.000345726	0.0346816	1191	364.1	0.3	-1.71	0.00607398	0.108147	340.3	432.1	1.3	0.345	0.568469	0.764583	423.4	356.2	0.8	-0.249	0.346498	0.861739	0.41
Tb927.7.6960	ubiquitin-conjugating enzyme ,non-canonical, putative	Tb927.7.6960	Ubiquitin.proteasome	893.1	348.5	0.4	-1.357	0.0213119	0.193298	664.2	249.6	0.4	-1.412	0.0189804	0.197453	1082.4	473.6	0.4	-1.192	0.000903915	0.0220075	1344.4	668.3	0.5	-1.008	0.00576264	0.219629	0.41
Tb927.7.1840	zinc finger protein, putative	Tb927.7.1840	Zinc.finger	1509.9	675.7	0.4	-1.16	0.267161	0.504496	1120.2	1239.9	1.1	0.147	0.606073	0.840841	512.3	367.9	0.7	-0.478	0.221433	0.460547	635.3	705.3	1.1	0.151	0.629184	0.951992	0.41
Tb927.9.7160	hypothetical protein, conserved	Tb927.9.7160	ZUnknown	778.7	207.1	0.3	-1.911	0.0808699	0.3217	577.8	120.7	0.2	-2.259	0.0476916	0.305803	220.5	163.5	0.7	-0.432	0.358992	0.597352	273.5	262.3	1	-0.06	0.882361	1	0.411
Tb927.9.9100	hypothetical protein, conserved	Tb927.9.9100	ZUnknown	1767.2	146.9	0.1	-3.588	0.0498494	0.266092	1309.7	242	0.2	-2.436	0.135225	0.481769	996	302.2	0.3	-1.72	0.0240208	0.146127	1232.1	481.4	0.4	-1.356	0.0850082	0.631336	0.412
Tb927.3.3370	hypothetical protein, conserved	Tb927.3.3370	ZUnknown	569.7	629.5	1.1	0.144	0.964148	0.985184	425.2	402.3	0.9	-0.08	0.852429	0.954077	221.5	199.7	0.9	-0.149	0.652067	0.819451	275.5	266.3	1	-0.049	1	1	0.412
Tb927.11.7960	kPAP kinetoplast poly(A) polymerase 1	Tb927.11.7960	Mito.RNA	1404.4	797.1	0.6	-0.817	0.154879	0.405057	1044.8	912.8	0.9	-0.195	0.920157	0.974421	145.6	195.5	1.3	0.425	0.3968	0.629307	181.1	275.1	1.5	0.603	0.229027	0.798889	0.412
Tb927.9.8000	ubiquitin-conjugating enzyme e2, putative	Tb927.9.8000	Ubiquitin.proteasome	3150.1	465.1	0.1	-2.76	0.00511598	0.102057	2338.8	368.8	0.2	-2.665	0.00757739	0.122251	2155.3	841.9	0.4	-1.356	0.0471914	0.208921	2666.7	1496.5	0.6	-0.833	0.23181	0.79964	0.412
Tb927.7.3410	Centrin4 - basal bodies and bilobe	Tb927.7.3410	Cell.cycle	1666.2	414.1	0.2	-2.009	0.0090087	0.13192	1237.5	447.8	0.4	-1.467	0.0425523	0.289554	936.1	526.1	0.6	-0.831	0.0550717	0.227398	1159.3	544.3	0.5	-1.091	0.0421489	0.492708	0.413
Tb927.10.13310	DNA-directed RNA polymerase II, putative,(RPB5z)	Tb927.10.13310	RNA.synthesis	650.9	440.8	0.7	-0.562	0.448487	0.658621	483.4	377	0.8	-0.359	0.67212	0.877754	277.5	362.3	1.3	0.385	0.372683	0.608766	344.5	435.2	1.3	0.337	0.438453	0.907366	0.413
Tb927.10.2510	hypothetical protein, conserved	Tb927.10.2510	ZUnknown	923.6	514.8	0.6	-0.843	0.165545	0.413457	686.7	479.6	0.7	-0.518	0.418689	0.740318	439.4	239.6	0.5	-0.875	0.0178447	0.123086	546.1	547.9	1	0.005	1	1	0.413
Tb927.6.4240	hypothetical protein, conserved	Tb927.6.4240	ZUnknown	1563.6	450.9	0.3	-1.794	0.136353	0.389691	1159.8	693.4	0.6	-0.742	0.518623	0.798762	510.5	341.8	0.7	-0.579	0.123175	0.342658	633.9	709.7	1.1	0.163	0.696801	0.964801	0.413
Tb927.10.180	ATP synthase F1 subunit gamma protein, putative	Tb927.10.180	Ox.phosphorylation	6553.4	692.4	0.1	-3.243	0.0249877	0.205212	4860.6	1048	0.2	-2.214	0.087613	0.401198	1047.5	532.2	0.5	-0.977	0.0101034	0.0907977	1299.8	963.2	0.7	-0.432	0.22424	0.794805	0.414
Tb927.10.9400	branch point binding protein SF1, putative	Tb927.10.9400	RNA.processing	1176.4	339.8	0.3	-1.792	0.044237	0.253348	873.4	256	0.3	-1.771	0.0415126	0.286175	321.5	514.3	1.6	0.678	0.115729	0.332204	399.6	427.1	1.1	0.096	0.972056	1	0.414
Tb927.10.7500	fibrillarin (NOP1)	Tb927.10.7500	rRNA.tRNA.process	3816	621.7	0.2	-2.618	0.00436891	0.0979147	2833.5	602	0.2	-2.235	0.0167819	0.183549	3054.5	986	0.3	-1.631	1.65469e-05	0.00190849	3785.9	1340.1	0.4	-1.498	0.000169689	0.0289795	0.414
Tb927.6.4590	glutamyl-tRNA synthetase, putative	Tb927.6.4590	Translation.tRNA	3304.4	1392.7	0.4	-1.246	0.0277185	0.214222	2458.9	889.3	0.4	-1.467	0.01504	0.173833	531.1	479.6	0.9	-0.147	0.687378	0.840441	662	675.1	1	0.028	0.7797	0.979377	0.414
Tb927.10.8950	kinetoplast DNA-associated protein, putative	Tb927.10.8950	Mito.DNA	937.7	250.5	0.3	-1.904	0.143974	0.398146	695.4	290.1	0.4	-1.261	0.334221	0.682998	1199.4	499.7	0.4	-1.263	0.228219	0.467755	1481.8	1314.1	0.9	-0.173	0.957629	1	0.414
Tb927.1.3030	KREL2	Tb927.1.3030	Mito.RNA	1421	762.8	0.5	-0.898	0.144038	0.398166	1056.1	407	0.4	-1.375	0.0213345	0.206331	335.1	247.6	0.7	-0.437	0.359268	0.597528	415	244.8	0.6	-0.762	0.146237	0.734188	0.414
Tb927.6.560	cysteine peptidase C (CPC), Clan CA, family C1, Cathepsin B-like (TbcatB)	Tb927.6.560	Protease	1390.1	713.1	0.5	-0.963	0.104683	0.351217	1034.3	539.7	0.5	-0.938	0.0937535	0.411874	576.7	607.1	1.1	0.074	1	1	717.2	572.5	0.8	-0.325	0.311394	0.84675	0.415
Tb927.10.13810	hypothetical protein, conserved	Tb927.10.13810	ZUnknown	1008.1	135.2	0.1	-2.898	0.118956	0.371512	746.9	191.3	0.3	-1.965	0.234618	0.60367	150.3	99.8	0.7	-0.591	0.232699	0.473054	186.2	153.7	0.8	-0.277	0.695157	0.963859	0.415
Tb927.7.1800	hypothetical protein, conserved	Tb927.7.1800	ZUnknown	1605.5	523.4	0.3	-1.617	0.0608958	0.287133	1191.9	634.5	0.5	-0.91	0.302022	0.655173	450.2	375.4	0.8	-0.262	0.497528	0.708684	558.7	1032.8	1.8	0.887	0.0178642	0.35015	0.415
Tb927.11.3460	hypothetical protein, conserved	Tb927.11.3460	ZUnknown	533.6	504.8	0.9	-0.08	0.916392	0.961285	397.2	737.6	1.9	0.893	0.113921	0.446881	488.4	283.4	0.6	-0.785	0.0812863	0.274727	604.8	1079.2	1.8	0.835	0.0136639	0.324363	0.415
Tb927.10.6080	proteasome beta 5 subunit, putative,proteasome beta 5 subunit (PRCE)	Tb927.10.6080	Ubiquitin.proteasome	874	349.5	0.4	-1.323	0.0214284	0.193853	650.7	316.8	0.5	-1.038	0.0690579	0.366321	804.2	548.5	0.7	-0.552	0.156716	0.392182	996.8	522.8	0.5	-0.931	0.0162	0.345891	0.415
Tb927.11.640	hypothetical protein, conserved	Tb927.11.640	ZUnknown	883.2	422	0.5	-1.066	0.160518	0.409551	655.8	489.8	0.7	-0.421	0.656685	0.870264	205.2	207.5	1	0.016	0.907951	0.959473	254.5	271.5	1.1	0.093	0.767222	0.977988	0.416
Tb927.9.9630	hypothetical protein, conserved	Tb927.9.9630	ZUnknown	2316.1	676.1	0.3	-1.776	0.0218907	0.195737	1720	860.1	0.5	-1	0.150113	0.506604	426.9	449.2	1.1	0.074	1	1	530.7	504.9	1	-0.072	0.665967	0.957319	0.416
Tb927.3.4520	hypothetical protein, conserved	Tb927.3.4520	ZUnknown	1418.2	436.7	0.3	-1.7	0.188978	0.433251	1051.7	539.6	0.5	-0.963	0.416743	0.738794	499.1	281.2	0.6	-0.828	0.0263897	0.153495	619.3	434.3	0.7	-0.512	0.199755	0.77329	0.416
Tb927.11.6020	hypothetical protein, conserved	Tb927.11.6020	ZUnknown	821	366.3	0.4	-1.164	0.408891	0.626166	608.6	668.5	1.1	0.135	0.665831	0.87448	1064.1	593.8	0.6	-0.842	0.357844	0.596313	1315.2	1355.3	1	0.043	0.813604	0.985425	0.416
Tb927.9.11310	proteasome beta 2 subunit, putative,20S proteasome subunit	Tb927.9.11310	Ubiquitin.proteasome	1212.8	532.1	0.4	-1.189	0.0328667	0.227854	903.4	379.8	0.4	-1.25	0.0370736	0.271436	525.9	296	0.6	-0.829	0.0374501	0.182863	653.2	591.1	0.9	-0.144	0.667659	0.958178	0.416
Tb927.10.4670	hypothetical protein, conserved	Tb927.10.4670	ZUnknown	249.1	379.2	1.5	0.606	0.345183	0.575332	185.8	301.9	1.6	0.7	0.268687	0.628288	223.7	218.3	1	-0.035	0.989518	1	277.5	327.4	1.2	0.239	0.544488	0.935762	0.417
Tb927.8.2800	hypothetical protein, conserved	Tb927.8.2800	ZUnknown	941.1	555.4	0.6	-0.761	0.183256	0.429571	700.6	274	0.4	-1.355	0.0205651	0.203386	640.3	649.8	1	0.021	0.986176	1	794.9	648.5	0.8	-0.294	0.372255	0.874382	0.417
Tb927.9.5890	solanesyl-diphosphate synthase, putative (28G16.440)	Tb927.9.5890	Mito.pathway	1857.9	874.1	0.5	-1.088	0.0498257	0.266092	1383.7	876.8	0.6	-0.658	0.216536	0.5885	768.1	1022.6	1.3	0.413	0.26646	0.506172	953.1	780.1	0.8	-0.289	0.445059	0.90987	0.417
Tb927.6.2540	DREV methyltransferase, putative, Zinc finger domains	Tb927.6.2540	Enzyme	2177	576.5	0.3	-1.917	0.212312	0.455597	1613.5	1394.8	0.9	-0.21	1	1	2413	1229.6	0.5	-0.973	0.348888	0.587099	2981.3	2478.5	0.8	-0.266	0.893135	1	0.418
Tb927.6.1200	hypothetical protein, conserved	Tb927.6.1200	Mito.pathway	1194	935.8	0.8	-0.352	0.482166	0.687742	889.6	558.5	0.6	-0.672	0.244254	0.610588	528.8	973.4	1.8	0.88	0.0320348	0.169278	657.7	951.2	1.4	0.532	0.265445	0.821842	0.418
Tb927.10.2580	hypothetical protein, conserved	Tb927.10.2580	ZUnknown	590.9	291.6	0.5	-1.019	0.238045	0.477591	438.7	241.7	0.6	-0.86	0.302439	0.655408	300.8	247.6	0.8	-0.28	0.3821	0.616608	374	429.2	1.1	0.198	0.830805	0.988513	0.418
Tb927.3.3440	hypothetical protein, conserved	Tb927.3.3440	ZUnknown	1237.6	797.7	0.6	-0.634	0.34712	0.576522	919.2	1187.1	1.3	0.369	0.367434	0.709538	298	162.8	0.5	-0.872	0.0334734	0.172299	370	396.6	1.1	0.1	0.898027	1	0.419
Tb927.9.15000	hypothetical protein, conserved	Tb927.9.15000	ZUnknown	1454.9	597.6	0.4	-1.284	0.198687	0.443059	1079.6	607.7	0.6	-0.829	0.431413	0.747328	262.5	158.6	0.6	-0.727	0.215651	0.454269	325	259	0.8	-0.328	0.573677	0.9436	0.419
Tb927.10.5060	hypothetical protein, conserved	Tb927.10.5060	ZUnknown	317.9	124	0.4	-1.359	0.105229	0.352173	236	151.3	0.6	-0.641	0.471573	0.772804	119.5	56	0.5	-1.093	0.0224719	0.139865	148.3	144.7	1	-0.035	0.938404	1	0.419
Tb927.3.640	hypothetical protein, conserved	Tb927.3.640	ZUnknown	1352.9	499	0.4	-1.439	0.0149301	0.168246	1005.8	447.5	0.4	-1.168	0.0672238	0.360814	605.4	429.9	0.7	-0.494	0.211608	0.449674	751.6	718.5	1	-0.065	0.850719	0.992955	0.419
Tb927.10.2020	hexokinase (HK2)	Tb927.10.2020	Glucose.glycerol	8715.8	2493.8	0.3	-1.805	0.00311216	0.0861045	6503.8	1668.8	0.3	-1.963	0.00335313	0.0772322	13159.9	9365.5	0.7	-0.491	0.138754	0.369554	16330.9	12532	0.8	-0.382	0.220442	0.791437	0.42
Tb927.11.10140	hypothetical protein, possible component of cytochorome oxidase complex	Tb927.11.10140	Mito.e.transport	1770.7	466.9	0.3	-1.923	0.0357984	0.236919	1314.6	966.2	0.7	-0.444	0.570177	0.828467	765.1	270.8	0.4	-1.498	0.00085369	0.0214249	947.7	954.4	1	0.01	1	1	0.42
Tb927.8.8040	kinetoplastid-specific phospho-protein phosphatase, putative	Tb927.8.8040	Protein.phosphatase	524.4	386.3	0.7	-0.441	0.374814	0.5999	391	473.8	1.2	0.277	0.604471	0.839901	499.2	472	0.9	-0.081	0.795758	0.906141	619.8	768.5	1.2	0.31	0.461441	0.915027	0.42
Tb927.11.8120	protein transport protein Sec13, putative	Tb927.11.8120	Vesicular.transport	614.1	475.3	0.8	-0.37	0.622118	0.78967	456.4	405.7	0.9	-0.17	0.745205	0.910315	214.6	188.4	0.9	-0.188	0.6205	0.800283	266.6	239	0.9	-0.158	0.627418	0.951992	0.42
Tb927.9.12300	replication factor C, subunit 3, putative	Tb927.9.12300	DNA	1205.3	582.1	0.5	-1.05	0.0503063	0.266474	898.1	541.5	0.6	-0.73	0.258725	0.621473	860.3	971.8	1.1	0.176	0.741175	0.874264	1068.8	1093.7	1	0.033	1	1	0.42
Tb927.11.5520	triosephosphate isomerase (TIM)	Tb927.11.5520	Glucose.glycerol	24838.7	1534	0.1	-4.017	0.0286943	0.217443	18411.1	2914.5	0.2	-2.659	0.101949	0.424152	14757.8	3445	0.2	-2.099	0.174513	0.411289	18207.6	8100.5	0.4	-1.168	0.455131	0.91379	0.42
Tb927.4.650	chaperone protein DNAj, putative	Tb927.4.650	Chaperone	1228.9	370.2	0.3	-1.731	0.0333771	0.229361	912.5	529.3	0.6	-0.786	0.337082	0.685919	728.8	533.8	0.7	-0.449	0.230742	0.470522	904.2	803.5	0.9	-0.17	0.629499	0.951992	0.421
Tb927.6.3300	GPI alpha-mannosyltransferase I (MT-I)	Tb927.6.3300	GPI.anchors	1262.7	796.8	0.6	-0.664	0.22372	0.463594	940.2	1434.7	1.5	0.61	0.195081	0.562394	517.4	1059	2	1.033	0.00542643	0.0645091	642.4	1161.5	1.8	0.854	0.0259521	0.407912	0.421
Tb927.11.16750	hypothetical protein, conserved	Tb927.11.16750	Mito.pathway	1414.5	368.8	0.3	-1.939	0.00892935	0.131834	1050.7	508.2	0.5	-1.048	0.119505	0.45576	1431	744.3	0.5	-0.943	0.0172467	0.1204	1772.5	1168	0.7	-0.602	0.178209	0.755181	0.421
Tb927.11.2170	hypothetical protein, conserved	Tb927.11.2170	ZUnknown	461.8	477.8	1	0.049	0.853643	0.927849	343.5	734.8	2.1	1.097	0.054449	0.328903	583.8	251.9	0.4	-1.213	0.00312536	0.0475734	723.2	1057.3	1.5	0.548	0.0984892	0.664601	0.421
Tb927.4.1750	hypothetical protein, conserved	Tb927.4.1750	ZUnknown	1082.3	405.4	0.4	-1.417	0.0519471	0.269939	803.8	586.8	0.7	-0.454	0.603753	0.839695	526.1	456.1	0.9	-0.206	0.484347	0.700847	653.7	568.8	0.9	-0.2	0.502011	0.930041	0.421
Tb927.3.4920	LETM1 and EF-hand domain-containing protein 1, inner mitochondrial membrane?	Tb927.3.4920	Mito.pathway	1025.3	791	0.8	-0.374	0.415056	0.632214	764.6	655.9	0.9	-0.221	0.716805	0.897129	278.9	260.2	0.9	-0.1	0.735255	0.870814	347.4	383.2	1.1	0.141	1	1	0.421
Tb927.6.1570	2-hydroxy-3-oxopropionate reductase, putative	Tb927.6.1570	Mito.pathway	2561	748	0.3	-1.776	0.00144867	0.0663893	1908	361.8	0.2	-2.399	5.72902e-05	0.0058992	451.3	697	1.5	0.627	0.190893	0.430477	562.1	483.9	0.9	-0.216	0.484308	0.921933	0.422
Tb927.9.5650	E2-like ubiquitin-conjugation enzyme, putative	Tb927.9.5650	Ubiquitin.proteasome	1945.4	355.3	0.2	-2.453	0.102081	0.34867	1442.3	468	0.3	-1.624	0.233616	0.602498	548.8	355.1	0.6	-0.628	0.111384	0.325457	680.8	502.9	0.7	-0.437	0.267066	0.822337	0.422
Tb927.9.9090	hypothetical protein, conserved	Tb927.9.9090	ZUnknown	1389	609	0.4	-1.19	0.0533874	0.273459	1032.1	451.7	0.4	-1.192	0.0710347	0.372102	680.2	549.6	0.8	-0.308	0.378836	0.613178	844.6	986.3	1.2	0.224	0.616557	0.951992	0.422
Tb927.3.1750	rev7, putative,mitotic spindle checkpoint component, putative	Tb927.3.1750	Cell.cycle	554.5	251.3	0.5	-1.142	0.292034	0.528925	411.3	497.8	1.2	0.275	0.463828	0.769057	448.7	250.7	0.6	-0.84	0.0271377	0.154694	556.8	651.4	1.2	0.226	0.588034	0.946532	0.422
Tb927.11.2920	glycerolphosphate mutase, putative	Tb927.11.2920	Glucose.glycerol	730.7	468.8	0.6	-0.64	0.291753	0.528825	543.6	439.4	0.8	-0.307	0.687634	0.884003	543.2	314.3	0.6	-0.789	0.254115	0.493842	672	626.9	0.9	-0.1	1	1	0.423
Tb927.9.5800	hypothetical protein, conserved	Tb927.9.5800	ZUnknown	840.1	215.4	0.3	-1.963	0.0957867	0.340629	623.3	508.6	0.8	-0.293	0.951903	0.98744	518.3	312.1	0.6	-0.732	0.0936805	0.29534	641.8	769.4	1.2	0.261	0.463094	0.915824	0.423
Tb927.3.3530	hypothetical protein, conserved	Tb927.3.3530	ZUnknown	460	563.2	1.2	0.292	0.552759	0.7399	342.2	551.8	1.6	0.689	0.236258	0.604634	200.9	81	0.4	-1.31	0.0127825	0.103472	248.8	174.3	0.7	-0.513	0.360415	0.872197	0.423
Tb927.9.2910	hypothetical protein, conserved	Tb927.9.2910	ZUnknown	632.9	291.9	0.5	-1.117	0.125987	0.381228	470	230.7	0.5	-1.027	0.15946	0.519173	359.5	143.1	0.4	-1.329	0.00104848	0.023606	446.5	208.2	0.5	-1.101	0.00800774	0.26201	0.423
Tb927.7.7380	LSm3	Tb927.7.7380	RNA.processing	332.4	98.5	0.3	-1.755	0.366157	0.590745	246.2	98.4	0.4	-1.323	0.44679	0.758714	56.6	25.3	0.4	-1.162	0.0913221	0.290918	70.1	63.3	0.9	-0.148	0.904506	1	0.423
Tb927.5.2930	Mitochondrial ATP synthase subunit, putative	Tb927.5.2930	Mito.pathway	8753.4	875.5	0.1	-3.322	0.0110474	0.14272	6494.7	653.6	0.1	-3.313	0.0114518	0.150159	1336	935.1	0.7	-0.515	0.141449	0.373406	1659.3	1401.8	0.8	-0.243	0.441628	0.90777	0.423
Tb927.9.5150	SNU13 homologue. mRNA splciing and ribosome biogenesis	Tb927.9.5150	RNA.processing	2660	338	0.1	-2.976	0.0133679	0.157845	1973.9	303.3	0.2	-2.702	0.0255797	0.226147	2283.9	741.9	0.3	-1.622	0.0852118	0.281573	2823.1	1306.1	0.5	-1.112	0.253013	0.809956	0.423
Tb927.6.4960	ZC3H47	Tb927.6.4960	RNA.binding	657.8	499.4	0.8	-0.397	0.432405	0.645598	490.3	275.3	0.6	-0.833	0.205608	0.573115	687.2	940.3	1.4	0.452	0.459507	0.68188	856.1	693.8	0.8	-0.303	0.465292	0.91595	0.423
Tb927.8.2730	hypothetical protein, conserved	Tb927.8.2730	ZUnknown	535.1	465.3	0.9	-0.202	0.678351	0.828504	398.6	267.1	0.7	-0.578	0.314855	0.665193	407.1	439	1.1	0.109	0.767976	0.888821	505	465.6	0.9	-0.117	0.725127	0.96992	0.424
Tb927.10.3070	hypothetical protein, conserved	Tb927.10.3070	ZUnknown	674.1	473.9	0.7	-0.508	0.463454	0.671808	500.8	960.6	1.9	0.94	0.0522727	0.323556	123.8	134.4	1.1	0.118	0.845392	0.932506	153.6	334.4	2.2	1.123	0.00928266	0.275774	0.424
Tb927.11.12050	hypothetical protein, conserved	Tb927.11.12050	ZUnknown	921.6	1002.5	1.1	0.121	0.882482	0.9444	686.7	878.6	1.3	0.356	0.470387	0.772251	279.4	322.5	1.2	0.207	0.869744	0.94326	347.9	350.1	1	0.009	1	1	0.424
Tb927.6.4350	ribosomal RNA assembly protein, putative	Tb927.6.4350	Ribosome	748.4	620.6	0.8	-0.27	0.66815	0.821202	557	288.7	0.5	-0.948	0.117801	0.452254	526.8	607	1.2	0.205	0.687404	0.840441	654.7	574.1	0.9	-0.189	0.513819	0.931655	0.424
Tb927.5.3220	signal peptidase type I, putative	Tb927.5.3220	Vesicular.transport	802.9	185.8	0.2	-2.111	0.0483391	0.263413	595.8	307.6	0.5	-0.954	0.391213	0.72639	905.9	387.4	0.4	-1.225	0.00211398	0.0380444	1122.7	777	0.7	-0.531	0.192206	0.769043	0.424
Tb927.3.660	hypothetical protein, conserved	Tb927.3.660	ZUnknown	574.9	179.3	0.3	-1.681	0.239675	0.479213	426.2	371.2	0.9	-0.199	1	1	561.6	215.7	0.4	-1.381	0.0292516	0.160517	695.1	513.5	0.7	-0.437	0.488893	0.923741	0.425
Tb927.11.4840	hypothetical protein, conserved	Tb927.11.4840	ZUnknown	1755.2	623.6	0.4	-1.493	0.156381	0.406072	1302.3	659.2	0.5	-0.982	0.352018	0.698295	292.9	156.7	0.5	-0.903	0.0335148	0.172299	364.4	314.8	0.9	-0.211	0.549868	0.935902	0.425
Tb927.9.1470	hypothetical protein, conserved	Tb927.9.1470	ZUnknown	1055.6	150.5	0.1	-2.811	0.176744	0.421008	781.7	213.1	0.3	-1.875	0.321566	0.669325	520.1	254.3	0.5	-1.032	0.0973293	0.301816	643.8	435.9	0.7	-0.563	0.357802	0.870179	0.425
Tb927.10.5550	hypothetical protein, conserved	Tb927.10.5550	ZUnknown	1080.5	393	0.4	-1.459	0.0303595	0.221419	802.5	461.1	0.6	-0.8	0.264461	0.625991	570.6	445.3	0.8	-0.358	0.426291	0.65602	707.5	1012.5	1.4	0.517	0.153589	0.742127	0.425
Tb927.8.640	hypothetical protein, conserved	Tb927.8.640	ZUnknown	434.5	175.1	0.4	-1.311	0.116676	0.367506	322.6	220	0.7	-0.552	0.505478	0.791555	306.3	314.2	1	0.037	0.729045	0.867421	379.3	321.5	0.8	-0.239	0.739588	0.971522	0.425
Tb927.8.8030	emp24/gp25L/p24 family/GOLD	Tb927.8.8030	Vesicular.transport	767.1	375.4	0.5	-1.031	0.156452	0.406072	569.6	431.7	0.8	-0.4	0.773703	0.922908	1690.3	664.6	0.4	-1.347	0.0757107	0.267552	2090.7	921.4	0.4	-1.182	0.138744	0.724638	0.426
Tb927.2.4340	hypothetical protein, conserved	Tb927.2.4340	ZUnknown	234	190.6	0.8	-0.296	0.654245	0.813104	174.1	90.7	0.5	-0.941	0.165546	0.526408	135.4	297.2	2.2	1.134	0.00511805	0.0628602	168	220.3	1.3	0.391	0.356982	0.869423	0.426
Tb927.11.1000	kinetoplastid kinetochore protein 16	Tb927.11.1000	Cytoskeleton	760.3	219	0.3	-1.796	0.0576566	0.281121	564.4	190.6	0.3	-1.566	0.120143	0.456451	330.3	213.5	0.6	-0.629	0.098666	0.304209	410.4	352.4	0.9	-0.22	0.546051	0.935873	0.426
Tb927.8.5280	Mitchondrial SSU ribosomal associated TbMRPS34	Tb927.8.5280	Mito.translation	1021.6	372.1	0.4	-1.457	0.0110915	0.143025	760.2	423.3	0.6	-0.845	0.179058	0.546053	628.7	444.3	0.7	-0.501	0.169104	0.406965	780.4	595.1	0.8	-0.391	0.268304	0.824219	0.426
Tb927.10.4710	proteasome beta 2 subunit, putative,20S proteasome subunit (PSB4)	Tb927.10.4710	Ubiquitin.proteasome	1054.4	368.5	0.3	-1.517	0.00840283	0.129416	784.6	283.7	0.4	-1.467	0.0203426	0.202603	378.6	276.1	0.7	-0.455	0.254403	0.493854	470	378.4	0.8	-0.313	0.443367	0.908871	0.426
Tb927.5.3490	hypothetical protein, conserved, LRR-RI like domain	Tb927.5.3490	ZUnknown	672.4	518.3	0.8	-0.375	0.633678	0.798024	499.4	725.5	1.5	0.539	0.219775	0.590475	252.9	97.9	0.4	-1.369	0.00173573	0.0335735	313.9	395.8	1.3	0.335	0.403983	0.88928	0.427
Tb927.7.4290	Nuclear migration protein NudC (animals), 46% identity	Tb927.7.4290	Cytoskeleton	1711.4	355.2	0.2	-2.268	0.0246019	0.205039	1270.3	157.7	0.1	-3.01	0.00515584	0.100503	1455.3	694.2	0.5	-1.068	0.00395899	0.0549573	1806.1	724.5	0.4	-1.318	0.000660187	0.0700398	0.427
Tb927.10.12450	SNARE 2.1 of T cruzi	Tb927.10.12450	Lysosome	567.4	200.5	0.4	-1.5	0.17217	0.417285	421	353.9	0.8	-0.25	0.819698	0.942446	274.7	155.5	0.6	-0.821	0.074665	0.265653	340.2	318.9	0.9	-0.093	0.969945	1	0.427
Tb927.4.1190	hypothetical protein, conserved	Tb927.4.1190	ZUnknown	626.2	355.7	0.6	-0.816	0.227962	0.468678	465.1	492.3	1.1	0.082	0.626054	0.851787	70	71	1	0.019	0.759239	0.883234	86.5	108	1.2	0.319	0.366835	0.872808	0.428
Tb927.10.6450	hypothetical protein, conserved	Tb927.10.6450	ZUnknown	926.5	513.9	0.6	-0.85	0.24808	0.487279	687.9	745.3	1.1	0.116	0.603626	0.839695	134.2	144	1.1	0.101	0.913625	0.962267	166.8	236.7	1.4	0.505	0.31718	0.848635	0.428
Tb927.5.2100	RBP30	Tb927.5.2100	RNA.binding	1370.6	743.1	0.5	-0.883	0.127302	0.381722	1019.9	333.1	0.3	-1.615	0.00448352	0.091278	576.2	472.1	0.8	-0.287	0.467753	0.688121	717	307.4	0.4	-1.222	0.0207444	0.366736	0.428
Tb927.6.2170	co-chaperone GrpE, putative	Tb927.6.2170	Chaperone	4043.2	840.1	0.2	-2.267	0.00289663	0.0838107	3003.3	1057.5	0.4	-1.506	0.0304706	0.249246	1288.9	766.4	0.6	-0.75	0.0413186	0.193262	1599.7	1269.1	0.8	-0.334	0.393915	0.881673	0.429
Tb927.10.1800	hypothetical protein, conserved	Tb927.10.1800	ZUnknown	418.9	255.4	0.6	-0.714	0.443679	0.655019	310.9	588.4	1.9	0.92	0.10763	0.437388	183.8	94.1	0.5	-0.966	0.0215574	0.136849	228.4	324.6	1.4	0.507	0.301353	0.842472	0.429
Tb927.11.650	hypothetical protein, conserved	Tb927.11.650	ZUnknown	775.7	225.3	0.3	-1.783	0.301719	0.538056	574.7	246	0.4	-1.224	0.433888	0.748296	122.1	116.8	1	-0.065	0.955521	0.986517	151.5	140.5	0.9	-0.108	0.898294	1	0.429
Tb927.4.3780	hypothetical protein, conserved	Tb927.4.3780	ZUnknown	410.3	146.3	0.4	-1.488	0.156236	0.406072	304.4	301.4	1	-0.015	0.758707	0.915026	464.7	293.7	0.6	-0.662	0.110112	0.323817	575.9	666.4	1.2	0.211	0.525	0.933192	0.429
Tb927.10.2470	hypothetical protein, conserved	Tb927.10.2470	ZUnknown	1082.4	940.4	0.9	-0.203	0.757655	0.875574	805.2	1013.5	1.3	0.332	0.422748	0.741896	341.8	239.5	0.7	-0.514	0.242205	0.481659	423.7	668.9	1.6	0.659	0.0717347	0.595854	0.429
Tb927.6.4840	S-adenosylmethionine synthetase, putative (METK1)	Tb927.6.4840	Enzyme	1438.9	917.8	0.6	-0.649	0.275823	0.512013	1070.8	543.6	0.5	-0.978	0.0816744	0.391271	1953.2	2100.8	1.1	0.105	0.646433	0.816583	2420	2360	1	-0.036	0.993908	1	0.429
Tb927.7.6440	v-SNARE like protein	Tb927.7.6440	Vesicular.transport	645.2	424.4	0.7	-0.605	0.711074	0.846691	478.2	436.7	0.9	-0.131	0.953417	0.988132	163.8	80.2	0.5	-1.031	0.0195496	0.128773	203.5	172	0.8	-0.243	0.47433	0.918887	0.429
Tb927.8.5890	Anti-silencing function ASF1B	Tb927.8.5890	Chromatin	962.1	305.9	0.3	-1.653	0.0864296	0.328545	714.1	340.3	0.5	-1.069	0.309454	0.660931	281.7	232.3	0.8	-0.278	0.553639	0.751613	349.3	443.4	1.3	0.344	0.356902	0.869423	0.43
Tb927.7.7420	ATP synthase F1, alpha subunit	Tb927.7.7420	Ox.phosphorylation	5360.4	2238.8	0.4	-1.26	0.0199761	0.188952	3995.4	1714.9	0.4	-1.22	0.0193577	0.198162	1279.3	1059.9	0.8	-0.271	0.352092	0.59022	1590.8	1806.9	1.1	0.184	0.800365	0.981808	0.43
Tb927.11.12090	endonuclease III, putative	Tb927.11.12090	DNA	570	328.8	0.6	-0.794	0.387586	0.609861	423	308.2	0.7	-0.457	0.729969	0.903525	166.6	150.2	0.9	-0.149	0.588557	0.777268	207.2	212.9	1	0.039	1	1	0.43
Tb927.8.4890	endoplasmic reticulum oxidoreductin, Ero1, oxidises PDI	Tb927.8.4890	Vesicular.transport	1396	686.2	0.5	-1.025	0.336386	0.568447	1035.6	1135	1.1	0.132	0.609243	0.842646	333.7	231.7	0.7	-0.527	0.193776	0.431695	414.3	487.6	1.2	0.235	0.613083	0.951992	0.43
Tb927.11.3900	glycosyltransferase family-like protein, putative	Tb927.11.3900	Glycans	1175.7	567.3	0.5	-1.051	0.0848796	0.326919	873.7	583.1	0.7	-0.584	0.413843	0.736673	335.1	502	1.5	0.583	0.132849	0.358877	415.9	435.5	1	0.066	0.922027	1	0.43
Tb927.6.590	hypothetical protein, conserved	Tb927.6.590	Mito.pathway	4731.5	447.2	0.1	-3.403	0.00924436	0.132076	3510.6	676.6	0.2	-2.375	0.0505651	0.31691	1293.3	553	0.4	-1.226	0.00180998	0.0342526	1603.2	1163.8	0.7	-0.462	0.290449	0.837011	0.43
Tb927.5.2700	otubain, putative,otubain cysteine peptidase, Clan CA, family C65, putative	Tb927.5.2700	Protease	522.9	395.2	0.8	-0.404	0.413078	0.630191	389.9	283.3	0.7	-0.461	0.4619	0.768125	144.6	464.1	3.2	1.682	6.0983e-05	0.00459143	180.1	314.3	1.7	0.804	0.112118	0.690701	0.43
Tb927.7.2720	eIF3c	Tb927.7.2720	Translation	1629.9	987.8	0.6	-0.723	0.30814	0.542341	1210.4	1713.8	1.4	0.502	0.252698	0.617059	590.9	358.5	0.6	-0.721	0.0422079	0.195839	734.9	1015.1	1.4	0.466	0.327158	0.852192	0.432
Tb927.3.2370	hypothetical protein, conserved	Tb927.3.2370	Mito.pathway	1346.9	245.7	0.2	-2.455	0.0794775	0.319278	998.9	397	0.4	-1.331	0.254129	0.618144	515.8	170	0.3	-1.601	0.0092594	0.0864785	638.5	396	0.6	-0.689	0.229029	0.798889	0.432
Tb927.6.1240	hypothetical protein, conserved	Tb927.6.1240	ZUnknown	753.2	210.4	0.3	-1.84	0.113928	0.36244	558.7	259.4	0.5	-1.107	0.28646	0.642903	170	246.9	1.5	0.538	0.250173	0.491364	210.7	221.2	1	0.07	0.78575	0.979864	0.432
Tb927.5.3060	hypothetical protein, conserved	Tb927.5.3060	ZUnknown	583.3	548.2	0.9	-0.09	0.949667	0.979318	434	493.5	1.1	0.185	0.715939	0.896781	558.6	279	0.5	-1.002	0.0171884	0.120113	692.1	615.2	0.9	-0.17	0.778528	0.979377	0.432
Tb927.10.670	hypothetical protein, conserved	Tb927.10.670	ZUnknown	409.2	198.1	0.5	-1.047	0.0784185	0.317575	304.4	307.4	1	0.014	0.825625	0.943848	236.7	192.5	0.8	-0.298	0.820189	0.920356	292.7	360.2	1.2	0.299	0.376245	0.876633	0.433
Tb927.11.13970	PAN3	Tb927.11.13970	RNA.degradation	1388.5	837.6	0.6	-0.729	0.159341	0.408235	1035	730.3	0.7	-0.503	0.356191	0.701561	1078.1	835.6	0.8	-0.368	0.399378	0.631274	1343	1201.4	0.9	-0.161	0.591785	0.948371	0.433
Tb927.3.5090	tryparedoxin, putative	Tb927.3.5090	Redox	829.8	309	0.4	-1.425	0.0183732	0.18591	616.8	564.1	0.9	-0.129	0.931231	0.977821	1554.9	591.9	0.4	-1.393	0.0274014	0.155861	1924.2	1463.7	0.8	-0.395	0.586436	0.946168	0.433
Tb927.7.610	DNA ligase, putative,mitochondrial DNA ligase homolog, putative	Tb927.7.610	DNA	1112.3	746.6	0.7	-0.575	0.284378	0.520442	830.8	412.1	0.5	-1.012	0.164741	0.52504	1072.1	1308.8	1.2	0.288	0.551554	0.75092	1332.9	1177	0.9	-0.18	0.43305	0.906772	0.434
Tb927.7.2310	DNA primase small subunit, putative	Tb927.7.2310	DNA	779	844	1.1	0.116	0.818131	0.91043	579.8	600.2	1	0.05	0.877013	0.961314	596.7	747.3	1.3	0.325	0.350356	0.588578	740	873.9	1.2	0.24	0.491601	0.925187	0.434
Tb927.10.7910	hypothetical protein, conserved	Tb927.10.7910	Mito.pathway	704.7	242.1	0.3	-1.541	0.116227	0.366422	523	326.5	0.6	-0.679	0.454682	0.762048	336.8	109.2	0.3	-1.625	0.000164241	0.00815614	417.4	288.7	0.7	-0.532	0.253664	0.809956	0.434
Tb927.9.12710	hypothetical protein, conserved	Tb927.9.12710	ZUnknown	670.5	482.8	0.7	-0.474	0.422845	0.638022	499	587.7	1.2	0.236	0.589784	0.83495	439	830.3	1.9	0.92	0.116475	0.333708	543.9	901.1	1.7	0.728	0.0400996	0.484935	0.434
Tb927.3.2350	hypothetical protein, conserved	Tb927.3.2350	ZUnknown	435.3	118.3	0.3	-1.88	0.291996	0.528925	322.5	106	0.3	-1.604	0.345206	0.693185	58	35.9	0.6	-0.692	0.240502	0.479913	71.8	61.5	0.9	-0.224	0.77764	0.979377	0.434
Tb927.11.9450	Mitchondrial LSU ribosome-associated cyclophilin type peptidyl-prolyl cis-trans isomerase, putative (PPIase)	Tb927.11.9450	Mito.translation	988.6	264.7	0.3	-1.901	0.0649658	0.295133	733.7	391.5	0.5	-0.906	0.352129	0.698295	243.9	177.7	0.7	-0.457	0.300193	0.537584	302.3	296	1	-0.03	1	1	0.434
Tb927.10.14680	ribosome biogenesis protein, putative	Tb927.10.14680	Ribosome	655.4	493.2	0.8	-0.41	0.597633	0.772688	487	403.5	0.8	-0.271	0.673463	0.877904	572.9	402	0.7	-0.511	0.134234	0.361226	712.2	509.1	0.7	-0.484	0.152451	0.741792	0.434
Tb927.11.15150	1-acyl-sn-glycerol-3-phosphate acyltransferase, putative	Tb927.11.15150	Lipids	2211.4	539.3	0.2	-2.036	0.0180738	0.184128	1642	814.2	0.5	-1.012	0.223184	0.591528	1027.5	592.3	0.6	-0.795	0.0342823	0.174446	1274.6	1398.8	1.1	0.134	0.73262	0.971123	0.435
Tb927.4.1300	Amidinotransferase superfamily protein	Tb927.4.1300	ZUnknown	5818.2	1424.9	0.2	-2.03	0.000968695	0.0551448	4341.1	685.5	0.2	-2.663	0.000216904	0.015987	5265.9	4257.1	0.8	-0.307	0.298702	0.536559	6541.5	5092.4	0.8	-0.361	0.20751	0.782553	0.435
Tb927.7.1400	hypothetical protein, conserved	Tb927.7.1400	ZUnknown	1047.5	941.1	0.9	-0.155	0.909315	0.957072	778.5	1148	1.5	0.56	0.231929	0.600037	627.1	788.1	1.3	0.33	0.37698	0.612139	778.3	1063.1	1.4	0.45	0.244088	0.806973	0.435
Tb927.5.3550	hypothetical protein, conserved	Tb927.5.3550	ZUnknown	1220.5	717.7	0.6	-0.766	0.157741	0.407015	909	573	0.6	-0.666	0.261135	0.623595	403.7	261.7	0.6	-0.625	0.126835	0.348787	502.4	682.2	1.4	0.442	0.568761	0.941703	0.435
Tb927.2.6070	MRB complex protein mitochondrial RNA binding complex 1 subunit	Tb927.2.6070	Mito.RNA	1837.7	535.1	0.3	-1.78	0.00201681	0.0770005	1367.5	1082.3	0.8	-0.337	0.706525	0.89214	2356.5	1196.4	0.5	-0.978	0.00844626	0.0822542	2922.6	2017.5	0.7	-0.535	0.142773	0.728109	0.435
Tb927.11.14900	coatomer epsilon subunit, epsilon-COP	Tb927.11.14900	Vesicular.transport	1181.3	532.4	0.5	-1.15	0.037178	0.241803	879.8	437.4	0.5	-1.008	0.0990826	0.420345	770	922.1	1.2	0.26	0.665235	0.827643	957.8	1055.3	1.1	0.14	0.972261	1	0.436
Tb927.10.7820	hypothetical protein, conserved	Tb927.10.7820	ZUnknown	286.1	136.6	0.5	-1.066	0.211475	0.454915	212.4	186.3	0.9	-0.189	0.913434	0.972105	150.8	85.6	0.6	-0.818	0.148053	0.381689	186.7	169	0.9	-0.143	0.892435	1	0.436
Tb927.3.5580	tryptophanyl-tRNA synthetase, putative	Tb927.3.5580	Translation.tRNA	2403.9	651.6	0.3	-1.883	0.0290542	0.218047	1784.8	951.2	0.5	-0.908	0.264102	0.625801	1401.3	886.1	0.6	-0.661	0.0941101	0.295789	1737.2	2544.1	1.5	0.55	0.107355	0.67981	0.436
Tb927.9.9670	20S proteasome subunit alpha-6, (putative) (TbPSA6)	Tb927.9.9670	Ubiquitin.proteasome	1938.3	425	0.2	-2.189	0.00026804	0.0302712	1440.7	349.2	0.2	-2.045	0.000698195	0.0315404	447.5	397.9	0.9	-0.169	0.446803	0.67329	556.8	372.9	0.7	-0.578	0.155271	0.743642	0.437
Tb927.11.4880	hypothetical protein, conserved	Tb927.11.4880	ZUnknown	1645.7	492.5	0.3	-1.74	0.00227897	0.079317	1225.5	421.7	0.3	-1.539	0.00972914	0.138744	677.8	369.2	0.5	-0.876	0.220342	0.459313	844.8	533.1	0.6	-0.664	0.271268	0.825694	0.437
Tb927.9.9260	hypothetical protein, conserved	Tb927.9.9260	ZUnknown	1222	233.3	0.2	-2.389	0.0092239	0.132076	907.3	184.4	0.2	-2.298	0.0136875	0.166855	974.1	609.7	0.6	-0.676	0.101154	0.30889	1207.3	613.5	0.5	-0.977	0.0137158	0.324363	0.437
Tb927.5.1840	hypothetical protein, conserved	Tb927.5.1840	ZUnknown	1200.6	394.6	0.3	-1.605	0.206609	0.450678	890.3	736.7	0.8	-0.273	0.927011	0.976374	442.6	322.6	0.7	-0.456	0.279712	0.518958	548.8	461.7	0.8	-0.249	0.614792	0.951992	0.437
Tb927.4.390	hypothetical protein, conserved	Tb927.4.390	ZUnknown	383.9	74.2	0.2	-2.371	0.119127	0.371512	284.6	252.5	0.9	-0.173	1	1	512	236.8	0.5	-1.112	0.342243	0.579599	632.2	574.4	0.9	-0.138	1	1	0.437
Tb927.11.15480	hypothetical, HSP20-like chaperone	Tb927.11.15480	Chaperone	855.4	263.4	0.3	-1.699	0.215427	0.458068	634.2	159.7	0.3	-1.989	0.177242	0.542892	1684.6	391.3	0.2	-2.106	0.117353	0.334567	2079.8	516.7	0.2	-2.009	0.172415	0.755181	0.437
Tb927.5.2690	inositol-1(or 4)-monophosphatase 1, putative (IMPase 1)	Tb927.5.2690	Signalling	992.6	608.9	0.6	-0.705	0.35519	0.582445	737	803.9	1.1	0.125	0.900814	0.969043	418.4	495.6	1.2	0.245	0.535859	0.737873	519.4	490.8	0.9	-0.082	0.781082	0.979377	0.437
Tb927.6.3600	Mitchondrial LSU ribosomal protein	Tb927.6.3600	Mito.translation	4107.3	1301.1	0.3	-1.658	0.163698	0.412011	3046.5	2057.5	0.7	-0.566	0.664564	0.874121	2836.1	2152	0.8	-0.398	0.346007	0.58393	3514.2	3225.1	0.9	-0.124	0.85903	0.99614	0.437
Tb927.11.3240	Tric complex zeta subunit (TCP-1-zeta)	Tb927.11.3240	Chaperone	7017.6	1970.7	0.3	-1.832	0.00121153	0.0614567	5224.7	1001.6	0.2	-2.383	3.88602e-05	0.0046528	2449.1	1369	0.6	-0.839	0.0230025	0.142157	3045.3	1633	0.5	-0.899	0.00786415	0.260086	0.437
Tb927.7.4350	hypothetical protein, conserved	Tb927.7.4350	ZUnknown	380.9	160.8	0.4	-1.244	0.270686	0.506642	282.6	119.2	0.4	-1.246	0.292397	0.646059	137	171.4	1.3	0.323	0.52425	0.7279	170.2	137.3	0.8	-0.311	0.421155	0.899337	0.438
Tb927.11.9040	hypothetical protein, DNA-binding domain	Tb927.11.9040	ZUnknown	1329.5	185.1	0.1	-2.845	0.117852	0.369548	985.1	353	0.4	-1.48	0.329962	0.677535	571.4	209.9	0.4	-1.445	0.313835	0.549231	705.1	359.7	0.5	-0.971	0.526436	0.933192	0.438
Tb927.7.2620	Mitchondrial SSU ribosomal protein	Tb927.7.2620	Mito.translation	743.3	437.3	0.6	-0.765	0.175835	0.420883	553.4	431.3	0.8	-0.36	0.594753	0.836548	198.8	308.4	1.6	0.633	0.161066	0.397947	247.3	232.5	0.9	-0.089	0.650584	0.952232	0.438
Tb927.3.2400	palmitoyl acyltransferase 10, putative	Tb927.3.2400	Lipids	399.9	304.5	0.8	-0.393	0.546918	0.735739	297.5	557	1.9	0.905	0.0989618	0.420345	206.1	129.9	0.6	-0.667	0.142183	0.373971	255.6	327.9	1.3	0.359	0.323749	0.850935	0.438
Tb927.11.3110	hypothetical protein, conserved	Tb927.11.3110	ZUnknown	632.7	339.8	0.5	-0.897	0.132067	0.386763	470.7	246.1	0.5	-0.936	0.107688	0.437388	786.6	239.8	0.3	-1.714	0.259057	0.499236	970.7	278.9	0.3	-1.799	0.286226	0.83439	0.439
Tb927.9.1790	hypothetical protein, conserved	Tb927.9.1790	ZUnknown	627.1	472	0.8	-0.41	0.601761	0.776116	465.7	374.1	0.8	-0.316	0.73349	0.904288	280	148	0.5	-0.92	0.0425621	0.196324	346.9	458.2	1.3	0.402	0.250918	0.809956	0.439
Tb927.10.1580	hypothetical protein, conserved	Tb927.10.1580	ZUnknown	670.6	112.9	0.2	-2.571	0.142065	0.396458	496.9	214.1	0.4	-1.215	0.431769	0.747328	99.4	32.2	0.3	-1.625	0.0036596	0.0529432	123.1	102.9	0.8	-0.259	0.746538	0.97447	0.439
Tb927.7.6560	hypothetical protein, conserved	Tb927.7.6560	ZUnknown	204.4	103.2	0.5	-0.985	0.390401	0.612127	151.6	75.7	0.5	-1.002	0.365911	0.70823	762.4	425.1	0.6	-0.843	0.19216	0.430562	943.4	497.2	0.5	-0.924	0.192342	0.769149	0.439
Tb927.10.8840	hypothetical protein, conserved	Tb927.10.8840	ZUnknown	509.6	442.5	0.9	-0.204	0.665361	0.819126	379.7	379.7	1	0	0.888545	0.965526	465	507.4	1.1	0.126	0.703987	0.850762	576.9	775.6	1.3	0.427	0.272582	0.825694	0.439
Tb927.6.1490	leucine-rich repeat protein (LRRP)	Tb927.6.1490	LRRP	851.1	746.5	0.9	-0.189	0.756897	0.875131	633.1	698.4	1.1	0.141	0.689484	0.884003	590.9	800.1	1.4	0.437	0.243856	0.482955	733.4	871.2	1.2	0.248	0.516494	0.931761	0.439
Tb927.10.8230	protein disulfide isomerase,ERp57-like, cofactor wth calnexin, putative	Tb927.10.8230	Chaperone	2075.7	731.7	0.4	-1.504	0.00871437	0.13073	1544.8	507.4	0.3	-1.606	0.00647868	0.111435	920.1	653.1	0.7	-0.495	0.124786	0.34522	1144.1	870	0.8	-0.395	0.176869	0.755181	0.439
Tb927.5.860	selenoprotein, putative (SelT)	Tb927.5.860	ZUnknown	1903.2	657.8	0.3	-1.533	0.00720123	0.122731	1416.8	533.3	0.4	-1.41	0.0134883	0.165693	1160.5	729.5	0.6	-0.67	0.0507266	0.216314	1442	743.2	0.5	-0.956	0.00735051	0.254792	0.439
Tb927.9.10580	3-demethylubiquinone-9 3-methyltransferase, putative	Tb927.9.10580	Enzyme	1034.7	321.2	0.3	-1.688	0.0259803	0.208378	768.4	618.9	0.8	-0.312	0.841761	0.949269	762.7	520.3	0.7	-0.552	0.235493	0.476257	944.4	1029	1.1	0.124	0.615221	0.951992	0.44
Tb927.8.3090	hypothetical protein, conserved	Tb927.8.3090	Mito.pathway	991.2	303.3	0.3	-1.708	0.103417	0.350303	735.5	377.2	0.5	-0.963	0.276193	0.634356	150	102.7	0.7	-0.547	0.265921	0.505728	186.1	137.9	0.7	-0.432	0.364874	0.872808	0.44
Tb927.4.330	hypothetical protein, conserved	Tb927.4.330	Mito.pathway	572.1	507.3	0.9	-0.173	0.868919	0.937469	425.2	437.7	1	0.042	0.849672	0.953117	370.7	992.7	2.7	1.421	0.0245852	0.147532	460.3	680.5	1.5	0.564	0.167118	0.75432	0.44
Tb927.10.14650	hypothetical protein, conserved	Tb927.10.14650	ZUnknown	1313.1	184.5	0.1	-2.831	0.14866	0.401432	972.7	367.8	0.4	-1.403	0.397506	0.730402	117.1	108.1	0.9	-0.116	0.617456	0.798565	145.8	161	1.1	0.143	0.976842	1	0.44
Tb927.9.13770	hypothetical protein, conserved	Tb927.9.13770	ZUnknown	704.1	493.7	0.7	-0.512	0.30678	0.54094	524.8	390.6	0.7	-0.426	0.51379	0.796624	303	624.8	2.1	1.044	0.0102205	0.0910487	376.9	573	1.5	0.604	0.252856	0.809956	0.44
Tb927.4.1280	hypothetical protein, conserved	Tb927.4.1280	ZUnknown	691	426.4	0.6	-0.697	0.199973	0.444652	514.8	145.9	0.3	-1.819	0.00210271	0.0581599	358.4	411.7	1.1	0.2	0.461864	0.6827	443.4	243.1	0.5	-0.867	0.243128	0.806973	0.44
Tb927.5.2580	hypothetical protein, possible component of cytochorome oxidase complex	Tb927.5.2580	Mito.e.transport	488.5	327.2	0.7	-0.578	0.253008	0.491554	364.2	193	0.5	-0.916	0.125899	0.465023	659.1	841.7	1.3	0.353	0.401082	0.632375	818.9	702	0.9	-0.222	0.459197	0.914355	0.44
Tb927.10.2300	hypothetical protein, conserved	Tb927.10.2300	Mito.pathway	318.7	348.9	1.1	0.131	0.808869	0.905468	237.2	319.8	1.3	0.431	0.340232	0.687931	186.1	237.2	1.3	0.35	0.694436	0.84504	231.9	331.6	1.4	0.516	0.425133	0.902154	0.441
Tb927.7.4620	hypothetical protein, conserved	Tb927.7.4620	ZUnknown	752.2	271.8	0.4	-1.469	0.0870899	0.32909	558.4	185.3	0.3	-1.592	0.0861315	0.398799	95.6	91.4	1	-0.065	0.928148	0.970516	118.6	124.1	1	0.066	0.896405	1	0.441
Tb927.9.9700	hypothetical protein, conserved	Tb927.9.9700	ZUnknown	525	621.4	1.2	0.243	0.794794	0.898141	391.7	337.8	0.9	-0.214	0.657478	0.870751	259.4	473.6	1.8	0.869	0.0302043	0.163263	322.1	340	1.1	0.078	0.948209	1	0.441
Tb927.7.4710	Mitchondrial LSU ribosomal protein	Tb927.7.4710	Mito.translation	349.4	187.7	0.5	-0.896	0.135748	0.38883	260	141.3	0.5	-0.88	0.148454	0.503376	227.2	185.7	0.8	-0.291	0.466525	0.687076	282.2	226.5	0.8	-0.317	0.410691	0.893546	0.441
Tb927.4.750	50S ribosomal protein L7Ae, putative	Tb927.4.750	Mito.translation	1792.8	281.9	0.2	-2.669	0.0887472	0.331418	1329.1	217.1	0.2	-2.614	0.0927856	0.410347	1577.4	572.7	0.4	-1.462	0.0228449	0.141459	1952.2	1013.3	0.5	-0.946	0.156913	0.745588	0.442
Tb927.9.2280	hypothetical protein, conserved	Tb927.9.2280	ZUnknown	1051.7	203.3	0.2	-2.371	0.23698	0.475862	778.8	237.5	0.3	-1.714	0.352362	0.698295	379.9	240.1	0.6	-0.662	0.330634	0.565739	469.9	299.1	0.6	-0.652	0.38374	0.880096	0.442
Tb927.9.8700	hypothetical protein, conserved	Tb927.9.8700	ZUnknown	1217.7	541.2	0.4	-1.17	0.0487166	0.264258	905.6	398.8	0.4	-1.183	0.0525059	0.323929	980.8	769.3	0.8	-0.35	0.229136	0.468715	1219.6	808.8	0.7	-0.593	0.0685091	0.587869	0.442
Tb927.6.4330	hypothetical protein, conserved	Tb927.6.4330	ZUnknown	1228.8	428.1	0.3	-1.521	0.289763	0.526519	910.8	497	0.5	-0.874	0.494304	0.784627	450.6	250.9	0.6	-0.845	0.210201	0.448319	557.5	683.9	1.2	0.295	0.319681	0.848635	0.442
Tb927.3.970	Mitchondrial SSU ribosomal protein	Tb927.3.970	Mito.translation	1655.1	515	0.3	-1.684	0.0047958	0.099167	1230.1	580.2	0.5	-1.084	0.0735155	0.375195	838.4	432.1	0.5	-0.956	0.0159401	0.115541	1039.8	689.8	0.7	-0.592	0.157164	0.745588	0.442
Tb927.8.4800	hypothetical protein, conserved	Tb927.8.4800	ZUnknown	733.5	365.5	0.5	-1.005	0.0752843	0.312138	546.2	373.7	0.7	-0.548	0.365949	0.70823	398.1	258.8	0.7	-0.621	0.225581	0.464428	495.8	333.6	0.7	-0.572	0.287411	0.834418	0.443
Tb927.4.3450	Mitochondrial ATP synthase subunit, putative	Tb927.4.3450	Mito.pathway	4441.6	284.3	0.1	-3.966	0.0550715	0.276622	3290.6	712.7	0.2	-2.207	0.219763	0.590475	1648.2	448.6	0.3	-1.877	0.10571	0.316588	2036.1	1098.4	0.5	-0.89	0.440939	0.907366	0.443
Tb927.2.5160	chaperone protein DNAj, putative	Tb927.2.5160	Chaperone	6624.6	1376.5	0.2	-2.267	0.000131489	0.0199436	4925.8	971.1	0.2	-2.343	9.45872e-05	0.00849102	10193.9	3302.4	0.3	-1.626	0.000630618	0.0180354	12624.7	3453.5	0.3	-1.87	0.000329566	0.0458653	0.444
Tb927.11.5310	hypothetical protein, conserved	Tb927.11.5310	ZUnknown	634.2	1542.8	2.4	1.282	0.037542	0.242842	473.3	817	1.7	0.787	0.183104	0.550641	560.5	1232.6	2.2	1.137	0.00329527	0.0490017	696.8	1321.1	1.9	0.923	0.0195895	0.360015	0.444
Tb927.11.1770	hypothetical protein, conserved	Tb927.11.1770	ZUnknown	525.9	367.2	0.7	-0.518	0.3231	0.555899	392	234.3	0.6	-0.742	0.207254	0.575414	168.4	171.5	1	0.027	0.901207	0.955809	209.5	220.5	1.1	0.074	1	1	0.444
Tb927.5.3360	Mitchondrial LSU ribosomal protein L2, putative	Tb927.5.3360	Mito.translation	957.9	687.4	0.7	-0.479	0.444679	0.655503	712.7	743.6	1	0.061	0.954732	0.988764	439.8	365	0.8	-0.269	0.452436	0.677463	546.3	944.6	1.7	0.79	0.0489547	0.530724	0.444
Tb927.5.950	monothiol glutaredoxin 3	Tb927.5.950	Redox	863.6	240.1	0.3	-1.847	0.14088	0.395051	640.5	420.8	0.7	-0.606	0.663097	0.873462	140.6	107.6	0.8	-0.386	0.36098	0.599126	174.6	217.2	1.2	0.315	0.51269	0.931655	0.445
Tb927.4.1170	ankyrin, putative	Tb927.4.1170	Cytoskeleton	565.8	278.5	0.5	-1.022	0.0868477	0.32909	420.7	174.7	0.4	-1.268	0.0412142	0.285442	113.1	86.4	0.8	-0.388	0.512848	0.719208	140.2	96.9	0.7	-0.534	0.370076	0.873562	0.446
Tb927.1.990	Enkuring domain-containig protein	Tb927.1.990	ZUnknown	867.8	520.8	0.6	-0.737	0.195498	0.439729	645.7	309.2	0.5	-1.062	0.0921023	0.408165	190.3	217.4	1.1	0.193	0.995934	1	237.3	296.4	1.2	0.321	0.906642	1	0.446
Tb927.8.1760	hypothetical protein	Tb927.8.1760	ZUnknown	418.4	237.3	0.6	-0.818	0.193193	0.437296	311	416.7	1.3	0.422	0.423018	0.741896	299.4	143.2	0.5	-1.064	0.0144517	0.108809	371.1	291.4	0.8	-0.349	0.478377	0.919966	0.446
Tb927.9.10160	hypothetical protein, conserved	Tb927.9.10160	ZUnknown	563.6	447.8	0.8	-0.332	0.561959	0.747789	419.4	291	0.7	-0.527	0.482474	0.776796	228.1	455.2	2	0.997	0.00730475	0.0761129	282.7	410.6	1.5	0.538	0.166752	0.75432	0.446
Tb927.3.1600	hypothetical protein, conserved	Tb927.3.1600	ZUnknown	868.6	162	0.2	-2.423	0.13466	0.388803	643.8	304.7	0.5	-1.079	0.434594	0.748961	212.4	155.9	0.7	-0.446	0.363326	0.601278	263.1	320.4	1.2	0.284	0.438717	0.907366	0.446
Tb927.8.4760	hypothetical protein, conserved	Tb927.8.4760	ZUnknown	678.4	382.1	0.6	-0.828	0.537032	0.728035	502.9	1032.1	2.1	1.037	0.0736244	0.375195	139.8	102	0.7	-0.454	0.280269	0.519027	173.6	355.5	2	1.034	0.0127933	0.318105	0.446
Tb927.8.2300	hypothetical protein, conserved, no known domains	Tb927.8.2300	ZUnknown	728.7	341.6	0.5	-1.093	0.0570634	0.280785	542.3	558	1	0.041	0.780439	0.925268	257.7	253.2	1	-0.026	0.864627	0.941542	320.3	523	1.6	0.707	0.100148	0.665384	0.446
Tb927.7.5100	hypothetical protein, conserved	Tb927.7.5100	ZUnknown	1543.1	498.8	0.3	-1.629	0.00639898	0.117182	1147	348.6	0.3	-1.718	0.00516727	0.100503	206.4	179.3	0.9	-0.203	0.542418	0.74296	256.6	191	0.7	-0.426	0.247626	0.807087	0.447
Tb927.2.5210	3-oxoacyl-ACP reductase, putative	Tb927.2.5210	Lipids	592.2	388.9	0.7	-0.606	0.338605	0.570096	440.3	232.7	0.5	-0.92	0.138201	0.487988	192	100.5	0.5	-0.933	0.0343982	0.174616	238.2	104.7	0.4	-1.186	0.0101255	0.283596	0.448
Tb927.6.3080	hypothetical protein	Tb927.6.3080	ZUnknown	1582	357.3	0.2	-2.146	0.233364	0.473216	1171.9	655	0.6	-0.839	0.61295	0.845238	955.6	931.9	1	-0.036	1	1	1184	1788	1.5	0.595	0.0762858	0.607589	0.448
Tb927.6.4250	hypothetical protein, conserved	Tb927.6.4250	ZUnknown	2059.7	559.3	0.3	-1.881	0.0708979	0.303062	1528.5	787.3	0.5	-0.957	0.305106	0.658758	332.9	281.5	0.8	-0.242	0.433431	0.662158	413.9	600.1	1.4	0.536	0.273624	0.825694	0.448
Tb927.10.440	hypothetical protein, conserved	Tb927.10.440	ZUnknown	373.1	156.5	0.4	-1.253	0.135746	0.38883	277	295.6	1.1	0.093	0.665216	0.874383	223.4	188.5	0.8	-0.245	0.67895	0.836385	276.8	297.9	1.1	0.106	0.703649	0.967189	0.448
Tb927.9.1710	hypothetical protein, conserved	Tb927.9.1710	ZUnknown	1139.2	588.5	0.5	-0.953	0.0811006	0.3217	848.6	607.5	0.7	-0.482	0.416878	0.738794	553.9	464.3	0.8	-0.254	0.531913	0.734172	690.1	684.8	1	-0.011	0.784492	0.979377	0.448
Tb927.7.4880	hypothetical protein, conserved	Tb927.7.4880	ZUnknown	772.8	176.7	0.2	-2.129	0.103091	0.350303	573.1	405.5	0.7	-0.499	0.638965	0.858378	140.2	75.8	0.5	-0.888	0.0866291	0.284644	173.6	136.5	0.8	-0.348	0.582675	0.944806	0.449
Tb927.5.920	hypothetical protein, conserved	Tb927.5.920	ZUnknown	792.3	496	0.6	-0.676	0.253247	0.491745	589.7	420.3	0.7	-0.488	0.383913	0.720301	673.9	409.3	0.6	-0.719	0.0903595	0.289662	834.9	884.3	1.1	0.083	0.650826	0.952232	0.449
Tb927.10.8870	hypothetical protein, conserved	Tb927.10.8870	ZUnknown	1639.1	218.3	0.1	-2.908	0.0792615	0.319182	1214.9	173	0.1	-2.812	0.0892215	0.404355	1721.2	494.5	0.3	-1.799	0.244965	0.48426	2123.5	875.6	0.4	-1.278	0.418599	0.897383	0.449
Tb927.1.1330	Mitochondrial Editosome-like Complex TUTase (MEAT1)	Tb927.1.1330	Mito.RNA	366.8	339.3	0.9	-0.113	0.758493	0.875931	273.4	251.3	0.9	-0.122	0.818128	0.941873	230.8	250.9	1.1	0.121	0.752732	0.879208	286.5	287.4	1	0.005	0.969388	1	0.449
Tb927.9.12810	poly(ADP-ribose) glycohydrolase, putative	Tb927.9.12810	DNA	528.4	450.7	0.9	-0.23	0.655146	0.813665	393.7	637.3	1.6	0.695	0.201476	0.567924	605.4	989.7	1.6	0.709	0.179922	0.417572	752.2	1149.8	1.5	0.612	0.251754	0.809956	0.449
Tb927.4.470	snoRNP protein GAR1, putative	Tb927.4.470	rRNA.tRNA.process	568.6	247	0.4	-1.203	0.033278	0.229361	423.7	122.6	0.3	-1.789	0.00316756	0.0741781	347.1	484.3	1.4	0.481	0.165015	0.401115	430.2	321.2	0.7	-0.421	0.332414	0.855999	0.449
Tb927.7.6200	chaperone protein DNAj, putative	Tb927.7.6200	Chaperone	1385.1	391.8	0.3	-1.822	0.106654	0.353595	1027.6	875.8	0.9	-0.231	0.961086	0.991625	1127.6	625.8	0.6	-0.85	0.0264252	0.153495	1398.3	1113.4	0.8	-0.329	0.424385	0.901561	0.45
Tb927.11.14870	NAD synthase, putative	Tb927.11.14870	Enzyme	808.5	270	0.3	-1.582	0.027644	0.214119	600.5	306.6	0.5	-0.97	0.242138	0.609874	558.5	574	1	0.04	0.986103	1	693.7	773.8	1.1	0.158	0.828454	0.9882	0.45
Tb927.11.14940	hypothetical protein, conserved	Tb927.11.14940	ZUnknown	649.2	514	0.8	-0.337	0.472476	0.679597	484	524	1.1	0.115	0.802947	0.935324	533.4	921.4	1.7	0.789	0.0392308	0.187877	662.5	1131.7	1.7	0.773	0.0547974	0.544243	0.451
Tb927.10.1860	hypothetical protein, conserved, tryp specific	Tb927.10.1860	ZUnknown	1367.9	571.4	0.4	-1.259	0.0408009	0.245758	1016.2	671.2	0.7	-0.598	0.391222	0.72639	562.2	226.4	0.4	-1.312	0.000856965	0.0214302	697.6	498.6	0.7	-0.484	0.232733	0.79964	0.451
Tb927.10.14840	mitochondrial carrier protein, MCP5c	Tb927.10.14840	Mito.transport	4885.9	866.8	0.2	-2.495	0.000231786	0.0275079	3630.4	1318.1	0.4	-1.462	0.0136012	0.166788	696.4	456.8	0.7	-0.608	0.0799287	0.272341	866.3	898.8	1	0.053	1	1	0.451
Tb927.5.4010	hypothetical protein	Tb927.5.4010	ZUnknown	165.9	32.8	0.2	-2.339	0.121086	0.374324	123	65.9	0.5	-0.901	0.462064	0.768125	187.4	156.4	0.8	-0.261	0.568862	0.764654	232.4	213.9	0.9	-0.12	0.820931	0.987334	0.452
Tb927.8.5430	hypothetical protein, conserved	Tb927.8.5430	ZUnknown	649	550.1	0.8	-0.238	0.890042	0.947278	481.6	507.4	1.1	0.075	0.661817	0.872942	105.7	97.5	0.9	-0.116	0.913746	0.962267	130.6	86	0.7	-0.602	0.660856	0.955945	0.452
Tb927.10.4920	hypothetical protein, conserved	Tb927.10.4920	ZUnknown	867.2	646.3	0.7	-0.424	0.553585	0.740439	644.4	709.4	1.1	0.139	0.605715	0.840678	213.3	153.1	0.7	-0.478	0.26596	0.505728	264.9	282.8	1.1	0.094	0.823948	0.987334	0.452
Tb927.11.13580	ubiquinone biosynthesis protein-like protein	Tb927.11.13580	Mito.pathway	583.8	334.4	0.6	-0.804	0.162101	0.41035	434.5	231.5	0.5	-0.908	0.125224	0.464443	194	105	0.5	-0.886	0.0426259	0.19636	240.9	124.2	0.5	-0.955	0.0354358	0.465468	0.452
Tb927.11.4920	hypothetical protein, conserved	Tb927.11.4920	ZUnknown	656.9	249.7	0.4	-1.396	0.0166599	0.178644	488.9	229.5	0.5	-1.091	0.0798993	0.387552	383	326.8	0.9	-0.229	0.42489	0.654583	476.4	446.9	0.9	-0.092	0.630444	0.951992	0.453
Tb927.1.3390	hypothetical protein, conserved	Tb927.1.3390	ZUnknown	1025.8	196.9	0.2	-2.381	0.287047	0.523484	759.3	432.6	0.6	-0.811	0.675166	0.878556	1957.4	321.1	0.2	-2.608	0.0316713	0.168257	2418.1	538.6	0.2	-2.167	0.092546	0.648743	0.453
Tb927.4.2020	adaptin complex AP3 mu subunit	Tb927.4.2020	Vesicular.transport	820.4	720.9	0.9	-0.186	0.698727	0.841356	611.2	901.7	1.5	0.561	0.30951	0.660931	570.1	463.7	0.8	-0.298	0.398218	0.630129	709.1	910.1	1.3	0.36	0.529563	0.933769	0.454
Tb927.9.15240	hypothetical protein, conserved	Tb927.9.15240	ZUnknown	339.1	171.4	0.5	-0.985	0.107978	0.355609	252.2	136.4	0.5	-0.887	0.188473	0.555395	182.2	130.4	0.7	-0.483	0.290338	0.52955	226	108.3	0.5	-1.06	0.0260608	0.407912	0.454
Tb927.10.14350	hypothetical protein, conserved	Tb927.10.14350	ZUnknown	697.5	128.7	0.2	-2.439	0.16114	0.409759	516.9	146.3	0.3	-1.82	0.266119	0.626088	86.3	102.5	1.2	0.249	0.580691	0.773297	107	110.5	1	0.047	0.869348	0.999082	0.454
Tb927.11.13770	hypothetical protein, conserved	Tb927.11.13770	ZUnknown	926.6	512.7	0.6	-0.854	0.204506	0.448869	688.1	929.8	1.4	0.434	0.281159	0.638834	191.1	125.3	0.7	-0.608	0.149152	0.383532	237.3	287.2	1.2	0.275	0.547908	0.935902	0.454
Tb927.11.12070	hypothetical protein, conserved	Tb927.11.12070	ZUnknown	648.2	407.7	0.6	-0.669	0.297743	0.533742	481.8	197.5	0.4	-1.287	0.0522672	0.323556	251	186.4	0.7	-0.43	0.33722	0.573786	311.3	191.6	0.6	-0.7	0.14637	0.734188	0.454
Tb927.11.14050	hypothetical protein, conserved	Tb927.11.14050	ZUnknown	718.3	262.3	0.4	-1.453	0.281677	0.518537	532.5	361.5	0.7	-0.559	0.685895	0.884003	222.3	172.9	0.8	-0.363	0.268937	0.508121	276.7	283.6	1	0.036	1	1	0.454
Tb927.7.3080	hypothetical protein, conserved, kinetoplastid-specific	Tb927.7.3080	ZUnknown	495.1	608.9	1.2	0.299	0.668836	0.821757	369.1	466.4	1.3	0.338	0.668589	0.875869	592.7	361.5	0.6	-0.713	0.0691877	0.25646	735.5	803.5	1.1	0.128	0.766547	0.977761	0.454
Tb927.9.10000	hypothetical protein, conserved	Tb927.9.10000	ZUnknown	496.7	169.8	0.3	-1.548	0.0253611	0.205768	368.9	96.2	0.3	-1.94	0.00995378	0.14077	137.4	197.7	1.4	0.525	0.233565	0.474173	170.5	128	0.8	-0.414	0.341294	0.860858	0.455
Tb927.3.840	hypothetical protein, conserved	Tb927.3.840	ZUnknown	723.7	534.2	0.7	-0.438	0.542367	0.731967	537.6	715.8	1.3	0.413	0.306197	0.659486	203.2	142.2	0.7	-0.515	0.177917	0.415396	252.6	397.6	1.6	0.655	0.325297	0.851925	0.455
Tb927.9.10890	hypothetical protein, conserved	Tb927.9.10890	ZUnknown	557	326.6	0.6	-0.77	0.149805	0.401755	415.3	215.1	0.5	-0.949	0.0937461	0.411874	296.8	276.7	0.9	-0.101	0.615139	0.797184	369.4	380.4	1	0.042	0.79078	0.980702	0.455
Tb927.9.10080	phosphatidylserine decarboxylase, putative	Tb927.9.10080	Lipids	663.5	454.5	0.7	-0.546	0.371527	0.59707	493.6	711.9	1.4	0.528	0.306052	0.659486	430.6	486.2	1.1	0.175	0.65677	0.822667	533.7	721.4	1.4	0.435	0.220222	0.791437	0.455
Tb927.11.16030	proteasome regulatory non-ATP-ase subunit 7 (RPN7)	Tb927.11.16030	Ubiquitin.proteasome	1144.1	614.9	0.5	-0.896	0.0907843	0.33474	853	538.2	0.6	-0.664	0.234924	0.60367	387.4	357.1	0.9	-0.117	0.659531	0.824061	482.2	645.3	1.3	0.42	0.47525	0.918887	0.455
Tb927.10.2120	U1 small nuclear ribonucleoprotein C, putative =U2A􏰎 (U2-40K)	Tb927.10.2120	RNA.processing	610.9	189.2	0.3	-1.691	0.161949	0.410114	453.1	286.3	0.6	-0.662	0.532025	0.80595	408.6	337.7	0.8	-0.275	0.600452	0.785569	506.3	448.6	0.9	-0.175	0.748758	0.975194	0.455
Tb927.8.1970	hypothetical protein, conserved	Tb927.8.1970	ZUnknown	469.8	486.5	1	0.05	0.763894	0.878194	348.9	665.2	1.9	0.931	0.0666057	0.359793	173.5	143.6	0.8	-0.273	0.50099	0.710252	216.3	281	1.3	0.377	0.800152	0.981808	0.456
Tb927.3.810	hypothetical protein, conserved	Tb927.3.810	ZUnknown	583.3	483.5	0.8	-0.271	0.656432	0.81452	434.1	619.5	1.4	0.513	0.309303	0.660931	216.2	140.3	0.6	-0.624	0.156315	0.392061	269.1	301.5	1.1	0.164	0.942147	1	0.456
Tb927.10.5120	KREPA6	Tb927.10.5120	Mito.RNA	940.5	260.1	0.3	-1.854	0.232689	0.472544	697	287.3	0.4	-1.279	0.388055	0.724421	347.9	159.9	0.5	-1.121	0.110562	0.324458	430.5	316.1	0.7	-0.446	0.542897	0.935762	0.456
Tb927.9.10770	PABP2	Tb927.9.10770	Translation	7676	4079.5	0.5	-0.912	0.170305	0.416565	5733.9	1687.6	0.3	-1.765	0.0570586	0.333748	13172.9	14113.7	1.1	0.1	0.727984	0.866895	16331.7	4567.7	0.3	-1.838	1.15887e-06	0.000450799	0.456
Tb927.1.3830	glucose-6-phosphate isomerase, glycosomal (PGI)	Tb927.1.3830	Glucose.glycerol	2015.8	1203.9	0.6	-0.744	0.153045	0.40442	1502.3	911.5	0.6	-0.721	0.219881	0.590475	1329.8	932.1	0.7	-0.513	0.304028	0.540821	1655.9	1208.4	0.7	-0.455	0.31512	0.848635	0.457
Tb927.4.1740	hypothetical protein, conserved	Tb927.4.1740	ZUnknown	1767.8	883.5	0.5	-1.001	0.0840646	0.325204	1315.2	695.4	0.5	-0.919	0.124277	0.463851	872.4	859.2	1	-0.022	1	1	1082.6	1161.8	1.1	0.102	0.786991	0.979864	0.457
Tb927.10.13750	hypothetical protein, conserved	Tb927.10.13750	ZUnknown	331.8	322.6	1	-0.04	0.97488	0.991303	246.7	258.2	1	0.066	0.862218	0.957382	109.6	162.9	1.5	0.572	0.223155	0.461876	136.2	192.4	1.4	0.499	0.320547	0.849276	0.457
Tb927.6.2120	hypothetical protein, conserved	Tb927.6.2120	ZUnknown	898.8	412.1	0.5	-1.125	0.119532	0.371817	667.4	409.7	0.6	-0.704	0.405937	0.734309	364.4	250.7	0.7	-0.54	0.393165	0.626434	453.8	412.6	0.9	-0.137	0.723006	0.96992	0.457
Tb927.9.12500	POMP7	Tb927.9.12500	Mito.membrane	564.6	380.8	0.7	-0.568	0.240752	0.480406	421.3	403.9	1	-0.061	0.87458	0.961314	587.1	885.2	1.5	0.592	0.145753	0.379136	729.5	1004.2	1.4	0.461	0.317899	0.848635	0.457
Tb927.10.11520	hypothetical protein, conserved	Tb927.10.11520	Mito.pathway	1101.6	177.1	0.2	-2.637	0.18307	0.429288	815.9	189.8	0.2	-2.104	0.259858	0.622273	228	104.3	0.5	-1.128	0.00653049	0.0716716	283.4	178.7	0.6	-0.665	0.1093	0.681847	0.458
Tb927.11.10250	hypothetical protein, conserved	Tb927.11.10250	ZUnknown	679	321.6	0.5	-1.078	0.0801088	0.320785	504.5	501.6	1	-0.008	0.750136	0.912198	345.4	174.3	0.5	-0.987	0.0137524	0.107378	428.7	476.2	1.1	0.152	0.729359	0.971123	0.458
Tb927.11.14320	hypothetical protein, conserved	Tb927.11.14320	ZUnknown	1783	344.5	0.2	-2.372	0.0460718	0.258076	1322.9	617	0.5	-1.1	0.307258	0.660306	277.9	282.5	1	0.024	0.953313	0.9854	344.8	540.5	1.6	0.649	0.102534	0.669721	0.458
Tb927.10.14040	vacuolar ATP synthase subunit c, putative	Tb927.10.14040	Lysosome	1689.3	571.5	0.3	-1.564	0.023062	0.199107	1254.8	891.4	0.7	-0.493	0.46442	0.769386	234.1	334.2	1.4	0.514	0.216078	0.454498	290.4	491.6	1.7	0.759	0.272846	0.825694	0.458
Tb927.3.5060	hypothetical protein, conserved	Tb927.3.5060	ZUnknown	1260	676.1	0.5	-0.898	0.091535	0.335651	939.2	624.3	0.7	-0.589	0.308522	0.660558	418.7	470.5	1.1	0.168	0.796154	0.906303	520.7	792.1	1.5	0.605	0.169408	0.754578	0.459
Tb927.11.14690	hypothetical protein, conserved	Tb927.11.14690	ZUnknown	949.2	498.1	0.5	-0.93	0.128468	0.382394	705.6	292.2	0.4	-1.272	0.0461333	0.301049	517.2	763.2	1.5	0.561	0.171428	0.408109	642.9	520.9	0.8	-0.304	0.302911	0.842882	0.459
Tb927.3.700	hypothetical protein, conserved, no clear yeast or human matches	Tb927.3.700	ZUnknown	2809.9	162.6	0.1	-4.111	0.113662	0.362247	2079.6	478.1	0.2	-2.121	0.316763	0.666276	1823.8	313.7	0.2	-2.54	0.131371	0.357089	2249.9	1090.6	0.5	-1.045	0.522932	0.933192	0.459
Tb927.6.2970	pseudouridine synthase A-like protein, putative	Tb927.6.2970	rRNA.tRNA.process	790.4	858.4	1.1	0.119	0.666044	0.819542	586.9	974.6	1.7	0.732	0.129716	0.470407	489.2	1350.1	2.8	1.465	0.000150654	0.00769985	607.5	1484.3	2.4	1.289	0.000571731	0.0645687	0.459
Tb927.1.3110	soluble N-ethylmaleimide sensitive factor (NSF) attachment protein, putative	Tb927.1.3110	Vesicular.transport	1477.8	345.7	0.2	-2.096	0.0183021	0.185458	1097.2	238.8	0.2	-2.2	0.0156177	0.177813	382	203.6	0.5	-0.908	0.0147398	0.109322	474.7	236.9	0.5	-1.003	0.00914987	0.275406	0.459
Tb927.3.5560	hypothetical protein, conserved	Tb927.3.5560	ZUnknown	767.1	78.1	0.1	-3.297	0.148646	0.401432	568	207.3	0.4	-1.454	0.436274	0.750193	382.8	217.8	0.6	-0.814	0.458232	0.681477	472.9	458.1	1	-0.046	1	1	0.46
Tb927.10.14760	hypothetical protein, conserved	Tb927.10.14760	ZUnknown	1114.6	294	0.3	-1.923	0.00128807	0.0630706	828.6	137.3	0.2	-2.593	2.7007e-05	0.0037079	256.5	209.6	0.8	-0.291	0.448361	0.67413	319.4	185.6	0.6	-0.783	0.153701	0.742127	0.46
Tb927.4.2420	hypothetical protein, conserved	Tb927.4.2420	ZUnknown	452.2	191.9	0.4	-1.237	0.333672	0.565845	335.3	397.7	1.2	0.246	0.543956	0.811052	189.5	160.3	0.8	-0.241	0.888387	0.949131	234.3	484.8	2.1	1.049	0.0370199	0.473669	0.46
Tb927.7.4660	hypothetical protein, conserved	Tb927.7.4660	ZUnknown	471.5	284.4	0.6	-0.729	0.328852	0.560957	350.1	436.6	1.2	0.319	0.413259	0.73667	97.7	73.1	0.7	-0.418	0.330701	0.565739	121.3	134	1.1	0.144	0.847434	0.992177	0.46
Tb927.9.3770	hypothetical protein, conserved	Tb927.9.3770	ZUnknown	894.5	214.7	0.2	-2.059	0.276328	0.512407	662.5	332.7	0.5	-0.994	0.57406	0.830303	95.9	63.4	0.7	-0.597	0.226487	0.465733	119	149.4	1.3	0.328	0.474021	0.918887	0.46
Tb927.10.1630	RLI translation termination & ribosome recycling	Tb927.10.1630	Translation	1878.4	1205.2	0.6	-0.64	0.231023	0.470691	1398.8	1127.5	0.8	-0.311	0.70674	0.89214	462.5	273.6	0.6	-0.757	0.0740995	0.264756	574.8	570.2	1	-0.012	0.822568	0.987334	0.46
Tb927.8.580	hypothetical protein, conserved	Tb927.8.580	Mito.pathway	1351.2	311.4	0.2	-2.117	0.0391586	0.244375	1002.8	410	0.4	-1.29	0.174023	0.539187	343.5	558.5	1.6	0.701	0.0588142	0.234787	426.1	612.9	1.4	0.524	0.162225	0.751014	0.461
Tb927.7.850	hypothetical protein, conserved	Tb927.7.850	ZUnknown	783.5	609.5	0.8	-0.362	0.647177	0.808913	582.4	942.7	1.6	0.695	0.169778	0.531657	270.2	179.1	0.7	-0.594	0.191917	0.430562	335	472.5	1.4	0.496	0.179468	0.756905	0.461
Tb927.10.750	hypothetical protein, conserved	Tb927.10.750	ZUnknown	865.7	148	0.2	-2.548	0.12323	0.377287	641.6	302.6	0.5	-1.084	0.412438	0.736144	304	203.2	0.7	-0.581	0.155912	0.392061	377.1	334.2	0.9	-0.174	0.686507	0.960487	0.461
Tb927.10.11820	Mitchondrial SSU ribosomal protein	Tb927.10.11820	Mito.translation	432.5	516.8	1.2	0.257	0.720806	0.851829	322.4	393	1.2	0.286	0.624838	0.851228	250.8	351.7	1.4	0.488	0.197247	0.435137	311.2	433.3	1.4	0.478	0.240397	0.805181	0.461
Tb927.9.3350	pseudouridylate synthase, putative	Tb927.9.3350	rRNA.tRNA.process	1049	718.4	0.7	-0.546	0.377056	0.600875	780.2	617.3	0.8	-0.338	0.70138	0.889882	184.3	146.8	0.8	-0.327	0.54265	0.742987	228.4	227.2	1	-0.008	0.894478	1	0.461
Tb927.10.12330	ZC3H34	Tb927.10.12330	RNA.binding	1198	233.2	0.2	-2.361	0.13663	0.390119	888	286.4	0.3	-1.632	0.222749	0.591487	216.3	112.2	0.5	-0.946	0.0398635	0.189759	267.8	172.1	0.6	-0.638	0.224719	0.795088	0.461
Tb927.9.7650	ADP-ribosylation factor, putative	Tb927.9.7650	Vesicular.transport	593.8	374.6	0.6	-0.664	0.243941	0.483328	442.1	206.4	0.5	-1.099	0.0580203	0.335838	217.9	229.5	1.1	0.075	1	1	270.9	258.4	1	-0.068	0.732808	0.971123	0.462
Tb927.11.11250	cytosolic malate dehydrogenase (cMDH)	Tb927.11.11250	Glucose.glycerol	3388.6	802.3	0.2	-2.079	0.0333705	0.229361	2515.5	1007.7	0.4	-1.32	0.0997819	0.420887	727.8	369.4	0.5	-0.978	0.00900022	0.0852768	903.4	718.4	0.8	-0.331	0.357598	0.870179	0.462
Tb927.1.2430	histone H3	Tb927.1.2430	Chromatin	7363.7	1541.2	0.2	-2.256	0.000122925	0.0199436	5476	1765.5	0.3	-1.633	0.00640205	0.111234	7337.2	3333.4	0.5	-1.138	0.0129788	0.104337	9086.6	7371.8	0.8	-0.302	0.54954	0.935902	0.462
Tb927.8.2320	hypothetical protein	Tb927.8.2320	ZUnknown	1151.6	304.3	0.3	-1.92	0.00205203	0.0770005	855.7	530.6	0.6	-0.689	0.305644	0.659353	819	395.2	0.5	-1.051	0.0481534	0.210731	1013.8	837.1	0.8	-0.276	0.703004	0.967189	0.462
Tb927.9.3670	hypothetical protein, conserved, EEP superfamily, CCR4-Nocturnin homolog	Tb927.9.3670	ZUnknown	721.3	561.1	0.8	-0.362	0.545667	0.734663	536.8	346.1	0.6	-0.633	0.27468	0.632043	270	280.4	1	0.055	0.950581	0.983373	335.5	240.9	0.7	-0.478	0.202478	0.778099	0.462
Tb927.6.2790	L-threonine 3-dehydrogenase, putative	Tb927.6.2790	Mito.pathway	12046.9	2958.8	0.2	-2.026	0.000292794	0.0315406	8977.1	2902.4	0.3	-1.629	0.00520408	0.10066	10364.5	6467.7	0.6	-0.68	0.0337098	0.172541	12872.8	9664.8	0.8	-0.414	0.23236	0.79964	0.462
Tb927.10.4610	dolicholphosphate-mannose synthase, putative	Tb927.10.4610	Glycans	1001	212.8	0.2	-2.234	0.125185	0.379966	742.1	337.4	0.5	-1.137	0.389685	0.725491	200.7	127.5	0.6	-0.655	0.140691	0.372445	249	232.2	0.9	-0.101	0.836876	0.989585	0.463
Tb927.2.5220	hypothetical protein, conserved	Tb927.2.5220	ZUnknown	880.3	731.1	0.8	-0.268	0.682082	0.830742	654.8	309.6	0.5	-1.08	0.0561865	0.33185	275.5	145.7	0.5	-0.919	0.0340914	0.174044	341.7	218.6	0.6	-0.645	0.152307	0.741792	0.463
Tb927.7.4360	hypothetical protein, conserved	Tb927.7.4360	ZUnknown	375.2	302.6	0.8	-0.31	0.476609	0.682406	279.9	190	0.7	-0.559	0.368492	0.710015	204.9	290.4	1.4	0.503	0.255535	0.495365	254.7	250.3	1	-0.025	0.830037	0.988513	0.463
Tb927.11.8230	hypothetical protein, conserved	Tb927.11.8230	ZUnknown	620.3	387.3	0.6	-0.68	0.300827	0.537325	461	300.5	0.7	-0.618	0.334432	0.683107	182.8	223.7	1.2	0.291	0.489275	0.703182	227	301.3	1.3	0.408	0.374584	0.875199	0.463
Tb927.8.6040	Kinetoplast ribosomal PPR-repeat containing protein 11	Tb927.8.6040	Mito.RNA	866.5	421.2	0.5	-1.041	0.15776	0.407015	643.5	438	0.7	-0.555	0.391907	0.72709	583.9	421.3	0.7	-0.471	0.379276	0.613566	722.8	703.4	1	-0.039	1	1	0.463
Tb927.10.7850	protein-L-isoaspartate, putative	Tb927.10.7850	Enzyme	715.4	383.2	0.5	-0.901	0.152869	0.40442	531.6	423.8	0.8	-0.327	0.793971	0.932973	451.7	453	1	0.004	0.959483	0.98894	560.3	596.8	1.1	0.091	0.79679	0.981808	0.463
Tb927.8.3370	Ran guanine nucleotide release factor homologue	Tb927.8.3370	Nuclear.transport	248.5	203.1	0.8	-0.291	0.659214	0.816236	184.9	283.4	1.5	0.616	0.251399	0.616998	327.3	292.2	0.9	-0.164	0.545505	0.745003	406.9	637.1	1.6	0.647	0.140157	0.726948	0.463
Tb927.7.3590	SDH succinate dehydrogenase (complex II) subunit, putative	Tb927.7.3590	Mito.e.transport	1170.4	319.3	0.3	-1.874	0.000643466	0.0517879	872.9	453.9	0.5	-0.944	0.131745	0.474037	365.7	313.3	0.9	-0.223	0.570357	0.765158	455.8	591.6	1.3	0.376	0.769982	0.979189	0.463
Tb927.10.3610	hypothetical protein, conserved	Tb927.10.3610	ZUnknown	460.4	494.1	1.1	0.102	0.880184	0.942794	342.9	592.4	1.7	0.789	0.160131	0.519386	401.5	538.5	1.3	0.424	0.273265	0.512996	498.3	766.6	1.5	0.622	0.103874	0.672278	0.464
Tb927.8.4910	hypothetical protein, conserved	Tb927.8.4910	ZUnknown	1153.7	344.9	0.3	-1.742	0.299058	0.535141	854.7	502.8	0.6	-0.766	0.634007	0.854701	223.7	100.5	0.4	-1.154	0.00597346	0.067353	277.8	308.3	1.1	0.15	0.787403	0.979864	0.464
Tb927.6.4040	Mitchondrial LSU ribosomal protein	Tb927.6.4040	Mito.translation	2162.3	539.2	0.2	-2.004	0.00837851	0.129416	1606	838.8	0.5	-0.937	0.194256	0.561522	725.5	516.2	0.7	-0.491	0.278899	0.518502	898.5	1033.1	1.1	0.201	0.442327	0.90777	0.464
Tb927.10.4680	NUDIX hydrolase, conserved,predicted MutT/NUDIX family protein	Tb927.10.4680	Enzyme	782.1	344.3	0.4	-1.184	0.0588292	0.282749	581.2	383.2	0.7	-0.601	0.456132	0.763527	372.6	269.4	0.7	-0.468	0.217901	0.456126	462.5	419.9	0.9	-0.14	0.699331	0.965441	0.464
Tb927.11.9590	S-adenosylhomocysteine hydrolase, putative	Tb927.11.9590	Amino.acids	20481.3	4994.4	0.2	-2.036	0.000506899	0.045504	15235.8	3070.9	0.2	-2.311	4.07927e-05	0.00476051	6201.9	3547.8	0.6	-0.806	0.0334753	0.172299	7712	5567.9	0.7	-0.47	0.152773	0.741792	0.464
Tb927.11.8030	hypothetical protein, conserved	Tb927.11.8030	ZUnknown	861.7	646.1	0.7	-0.415	0.402045	0.621301	642.4	268.9	0.4	-1.256	0.026741	0.231447	254.8	263.1	1	0.047	0.886664	0.949131	317.3	287	0.9	-0.145	0.67548	0.958598	0.465
Tb927.5.2590	hypothetical protein, conserved	Tb927.5.2590	ZUnknown	744.5	484.4	0.7	-0.62	0.34042	0.571475	553.3	534	1	-0.051	0.855372	0.955539	553	514.4	0.9	-0.105	0.823512	0.921523	685.9	732.4	1.1	0.095	0.83193	0.988513	0.465
Tb927.11.7030	hypothetical protein, conserved	Tb927.11.7030	ZUnknown	1520.5	580.9	0.4	-1.388	0.0305152	0.221419	1129.5	745.8	0.7	-0.599	0.437151	0.751119	448	331.6	0.7	-0.434	0.202236	0.440041	557	607.3	1.1	0.125	0.892197	1	0.465
Tb927.7.1290	hypothetical protein, conserved	Tb927.7.1290	ZUnknown	3211.2	638.9	0.2	-2.329	0.0257391	0.207872	2383.4	909.1	0.4	-1.391	0.168786	0.530527	1114.7	628.4	0.6	-0.827	0.0360244	0.179844	1382.4	1146.2	0.8	-0.27	0.503675	0.930041	0.465
Tb927.8.5540	ISA1 mitochondrial Iron-Sulfur cluster biosynthesis	Tb927.8.5540	Mito.pathway	704.4	336.7	0.5	-1.065	0.0745282	0.31155	524	442.3	0.8	-0.244	0.802308	0.935324	161.4	219.2	1.4	0.441	0.360999	0.599126	200.7	242.5	1.2	0.273	0.679901	0.959052	0.465
Tb927.11.12360	ankyrin repeat protein, putative	Tb927.11.12360	Cytoskeleton	534.7	254.2	0.5	-1.073	0.110748	0.358675	397.1	304.7	0.8	-0.382	0.740805	0.908109	178.3	110.2	0.6	-0.694	0.101518	0.309262	221.3	199.9	0.9	-0.146	0.703914	0.967189	0.466
Tb927.11.9480	hypothetical protein, conserved	Tb927.11.9480	ZUnknown	901.6	485.8	0.5	-0.892	0.13331	0.387801	670.3	531.8	0.8	-0.334	0.728798	0.902896	303.7	278.2	0.9	-0.127	1	1	375.8	370.8	1	-0.019	0.759824	0.976475	0.466
Tb927.9.10430	hypothetical protein, conserved	Tb927.9.10430	ZUnknown	1069.5	190.4	0.2	-2.49	0.101888	0.348351	792.9	201.2	0.3	-1.978	0.17496	0.540155	456.8	283.5	0.6	-0.688	0.12572	0.347117	565.6	314.8	0.6	-0.846	0.0704379	0.594941	0.466
Tb927.10.3580	Mitchondrial SSU ribosomal protein	Tb927.10.3580	Mito.translation	1079.1	548.8	0.5	-0.976	0.0917528	0.335732	802.8	256.5	0.3	-1.646	0.005256	0.10105	275.9	460.3	1.7	0.738	0.0529751	0.222248	342.3	295.1	0.9	-0.214	0.606117	0.951224	0.466
Tb927.7.1880	zinc finger protein, putative	Tb927.7.1880	Zinc.finger	1591.3	688	0.4	-1.21	0.21867	0.46124	1180.8	1169.3	1	-0.014	0.822251	0.942628	566.9	363	0.6	-0.643	0.0831593	0.277806	703.3	707.6	1	0.009	0.948307	1	0.466
Tb927.10.9870	CMF12, possible component of motile flagella	Tb927.10.9870	Cytoskeleton	1570.8	298.3	0.2	-2.397	0.0456284	0.256754	1165.4	450.9	0.4	-1.37	0.184927	0.552413	684.1	346.3	0.5	-0.982	0.0179823	0.123517	847.7	665.8	0.8	-0.349	0.426725	0.90304	0.467
Tb927.7.4440	hypothetical protein, conserved	Tb927.7.4440	Mito.pathway	528.6	358.2	0.7	-0.561	0.334546	0.567051	393.3	357.8	0.9	-0.137	0.936704	0.98004	209.5	229.4	1.1	0.131	0.956271	0.98699	260.7	335.2	1.3	0.363	0.576557	0.9436	0.467
Tb927.4.5190	hypothetical protein, conserved	Tb927.4.5190	ZUnknown	483.8	180.4	0.4	-1.423	0.0543298	0.27569	359.3	315.1	0.9	-0.189	0.882017	0.962995	128	127.2	1	-0.009	0.805395	0.91231	159.3	149.7	0.9	-0.089	0.672844	0.958598	0.467
Tb927.10.9990	hypothetical protein, conserved	Tb927.10.9990	ZUnknown	500.8	374.5	0.7	-0.419	0.532158	0.724232	372.3	364.4	1	-0.031	0.88147	0.962801	130	169.6	1.3	0.384	0.327603	0.562362	161.2	244.5	1.5	0.601	0.163506	0.752529	0.467
Tb927.7.7040	methylthioadenosine phosphorylase, putative (MTAP)	Tb927.7.7040	Amino.acids	2363.6	788.9	0.3	-1.583	0.0051389	0.102223	1759.8	420.8	0.2	-2.064	0.000428039	0.0225348	2093.1	1357.1	0.6	-0.625	0.0795387	0.271673	2597.4	2239.1	0.9	-0.214	0.514092	0.931655	0.467
Tb927.9.1960	nitrilase, putative	Tb927.9.1960	Amino.acids	3377.9	449.4	0.1	-2.91	0.137499	0.39035	2502.1	1036.5	0.4	-1.271	0.455656	0.763116	641.4	179.6	0.3	-1.837	3.35205e-05	0.00340161	794.7	487.2	0.6	-0.706	0.108364	0.680473	0.467
Tb927.10.10160	hypothetical protein, conserved	Tb927.10.10160	Mito.pathway	501.3	488.8	1	-0.037	0.818764	0.910721	374	322.8	0.9	-0.212	0.680593	0.881522	299.2	313.3	1	0.066	0.876132	0.944522	371.2	317.3	0.9	-0.226	0.567295	0.941703	0.468
Tb927.10.12410	hypothetical protein, conserved	Tb927.10.12410	ZUnknown	1567.1	341.4	0.2	-2.198	0.20087	0.445516	1161.2	679	0.6	-0.774	0.620356	0.848455	200.5	197.3	1	-0.023	0.882751	0.947138	249.1	350.3	1.4	0.492	0.27953	0.828585	0.468
Tb927.10.2970	hypothetical protein, conserved	Tb927.10.2970	ZUnknown	3497.9	384.3	0.1	-3.186	0.0304385	0.221419	2594.1	345.7	0.1	-2.908	0.0426942	0.290237	3271.7	874.2	0.3	-1.904	0.0488862	0.212346	4044.8	2189.8	0.5	-0.885	0.333661	0.855999	0.469
Tb927.3.2420	hypothetical protein, conserved	Tb927.3.2420	ZUnknown	922	216.6	0.2	-2.09	0.182376	0.428795	683.4	174.7	0.3	-1.968	0.185122	0.552426	274.3	159.2	0.6	-0.785	0.0724456	0.262608	340.2	236.6	0.7	-0.524	0.238053	0.802767	0.469
Tb927.3.3750	paraflagellar rod protein PFC7	Tb927.3.3750	Cytoskeleton	4059.6	460.9	0.1	-3.139	0.00812319	0.12746	3012.8	517.6	0.2	-2.541	0.0240912	0.217628	10171.5	2066.9	0.2	-2.299	0.0765115	0.268403	12560.4	2808.8	0.2	-2.161	0.126343	0.706107	0.469
Tb927.3.1120	Ran or RTB2	Tb927.3.1120	Nuclear.transport	2648.5	834	0.3	-1.667	0.0442509	0.253348	1978.2	293.8	0.1	-2.751	0.0120936	0.15566	2596.1	2230.2	0.9	-0.219	0.355656	0.594203	3229	2775.2	0.9	-0.219	0.334578	0.855999	0.469
Tb927.7.4960	CAP50 Clathrin-associated protein	Tb927.7.4960	Vesicular.transport	506.3	345.7	0.7	-0.55	0.337437	0.569197	376.7	648	1.7	0.782	0.113159	0.446443	141.8	100.4	0.7	-0.498	0.227425	0.46694	176.4	185.1	1	0.07	1	1	0.47
Tb927.7.7450	GTP-binding protein, putative	Tb927.7.7450	Enzyme	836.4	1025.1	1.2	0.294	0.707421	0.845572	623.6	341.3	0.5	-0.87	0.137429	0.48551	176.7	156.8	0.9	-0.172	0.599329	0.784976	220	206.6	0.9	-0.091	0.669254	0.958541	0.47
Tb927.11.8130	hypothetical protein, conserved	Tb927.11.8130	ZUnknown	163.2	117.2	0.7	-0.478	0.51963	0.71389	121.3	97.4	0.8	-0.316	0.654448	0.869534	39	36	0.9	-0.117	0.848606	0.934799	48.5	55.8	1.2	0.204	0.781243	0.979377	0.47
Tb927.10.10640	hypothetical protein, conserved	Tb927.10.10640	ZUnknown	788.3	112.2	0.1	-2.812	0.16401	0.412147	583.8	153.3	0.3	-1.929	0.302525	0.655408	97	68.3	0.7	-0.505	0.301259	0.538528	120.3	100.8	0.8	-0.255	0.640745	0.951992	0.47
Tb927.5.3700	hypothetical protein, conserved	Tb927.5.3700	ZUnknown	1107	616.3	0.6	-0.845	0.113929	0.36244	824.6	967.3	1.2	0.23	0.597651	0.83846	610.3	481.2	0.8	-0.343	0.316562	0.552209	758.2	1045.2	1.4	0.463	0.276387	0.828096	0.47
Tb927.7.2400	MCP1 Arc1p homologue, assists aa tRNA synthetases	Tb927.7.2400	Translation.tRNA	1697.6	541.6	0.3	-1.648	0.0146126	0.167194	1261.1	553.5	0.4	-1.188	0.0586321	0.337063	398.8	371.6	0.9	-0.102	0.61942	0.799775	496	600.4	1.2	0.276	0.641212	0.951992	0.47
Tb927.6.2780	U3 small nuclear ribonucleoprotein (snRNP), putative	Tb927.6.2780	RNA.processing	683.8	506.4	0.7	-0.433	0.518621	0.713155	508.5	392.5	0.8	-0.373	0.642426	0.860418	550.1	866.7	1.6	0.656	0.0703425	0.258655	682.6	1215.1	1.8	0.832	0.0251594	0.402782	0.47
Tb927.10.4330	2-oxoisovalerate dehydrogenase beta subunit, mitochondrial precursor, putative	Tb927.10.4330	Lipids	236.3	184.3	0.8	-0.358	0.543822	0.733265	175.9	147.3	0.8	-0.256	0.678191	0.880113	46.9	69.5	1.5	0.565	0.223141	0.461876	58.1	53.4	0.9	-0.122	0.971703	1	0.471
Tb927.2.3960	chaperone protein DNAj, putative	Tb927.2.3960	Chaperone	427.5	105.9	0.2	-2.014	0.108032	0.355609	317.1	99	0.3	-1.68	0.182204	0.549887	181.3	194.8	1.1	0.104	0.650469	0.818662	224.5	212.7	0.9	-0.078	1	1	0.471
Tb927.9.9030	hypothetical protein, conserved	Tb927.9.9030	ZUnknown	869	593.1	0.7	-0.551	0.294772	0.531529	647.3	375.3	0.6	-0.786	0.179609	0.546555	543.3	650.4	1.2	0.26	0.554547	0.752216	674.9	684.7	1	0.021	1	1	0.471
Tb927.7.2380	hypothetical protein, conserved	Tb927.7.2380	ZUnknown	308	176.3	0.6	-0.805	0.180723	0.426335	229.2	95.8	0.4	-1.258	0.0642328	0.353028	116.1	190.8	1.6	0.716	0.134035	0.36097	144.4	226	1.6	0.647	0.217045	0.786581	0.471
Tb927.4.1570	hypothetical protein, conserved	Tb927.4.1570	ZUnknown	720.8	516.7	0.7	-0.48	0.451357	0.661172	535.9	435	0.8	-0.301	0.805385	0.935832	161.2	334.2	2.1	1.052	0.0112469	0.0965087	200.2	239.9	1.2	0.261	0.611685	0.951992	0.471
Tb927.6.4790	hypothetical protein, conserved	Tb927.6.4790	ZUnknown	1622.8	307.9	0.2	-2.398	0.202604	0.44766	1202.1	487	0.4	-1.304	0.420818	0.741649	446.9	303.9	0.7	-0.557	0.16008	0.396633	554.4	492.1	0.9	-0.172	0.732575	0.971123	0.471
Tb927.11.420	hypothetical protein, conserved	Tb927.11.420	ZUnknown	1153.2	333.5	0.3	-1.79	0.222343	0.462658	854.8	302.2	0.4	-1.5	0.308262	0.660558	796.2	419	0.5	-0.926	0.0415279	0.194021	986.3	629.1	0.6	-0.649	0.143731	0.730867	0.471
Tb927.3.900	hypothetical protein, conserved. PUB/PUG domain found in N-glycanases, AAA ATPase binding and in ubiquitin/prteasome system..	Tb927.3.900	ZUnknown	672.3	511.5	0.8	-0.394	0.509477	0.705979	500.1	417.3	0.8	-0.261	0.87306	0.960751	227	234.3	1	0.046	0.855528	0.937167	282.9	439.2	1.6	0.634	0.514485	0.931655	0.471
Tb927.10.7780	KFR1 protein kinase	Tb927.10.7780	Protein.kinase	958.2	609	0.6	-0.654	0.318582	0.552567	712	446.6	0.6	-0.673	0.327292	0.674617	420.8	371.1	0.9	-0.181	0.72289	0.864402	521.6	486.4	0.9	-0.101	0.864863	0.998509	0.471
Tb927.10.13850	hypothetical protein, conserved	Tb927.10.13850	Mito.pathway	1024.4	744.7	0.7	-0.46	0.375085	0.60017	763.2	558.5	0.7	-0.45	0.459017	0.765611	234.3	311.7	1.3	0.412	0.397257	0.629747	291.2	371.6	1.3	0.352	0.518124	0.932425	0.472
Tb927.9.9810	hypothetical protein, conserved	Tb927.9.9810	ZUnknown	2621.1	509.5	0.2	-2.363	0.0798933	0.320336	1943.9	817.2	0.4	-1.25	0.309662	0.661052	336.5	236.2	0.7	-0.511	0.212412	0.450051	417.4	388.4	0.9	-0.104	0.877833	1	0.472
Tb927.7.2130	hypothetical protein, conserved	Tb927.7.2130	ZUnknown	487.2	279.4	0.6	-0.802	0.196236	0.440635	362.2	364.3	1	0.008	0.833315	0.946605	328.5	474.1	1.4	0.529	0.178161	0.415512	407.8	696	1.7	0.771	0.0520123	0.539092	0.472
Tb927.2.4840	hypothetical protein, conserved	Tb927.2.4840	ZUnknown	1105.2	231.9	0.2	-2.252	0.145225	0.398446	819.2	557.6	0.7	-0.555	0.70866	0.892334	207.3	118.9	0.6	-0.802	0.0931186	0.294098	256.9	303.7	1.2	0.242	0.43409	0.906772	0.472
Tb927.8.3940	hypothetical protein, conserved	Tb927.8.3940	ZUnknown	411.4	655.2	1.6	0.671	0.195351	0.439673	305.9	487.2	1.6	0.671	0.543502	0.811052	187.6	460.2	2.5	1.294	0.169249	0.406965	232	257.7	1.1	0.152	0.80219	0.981946	0.472
Tb927.11.3550	NPA3/XAB1 homologue, interacts with XPA and with RNA pol II, required for pol II import into the nucleus.	Tb927.11.3550	Nuclear.transport	748.2	401.3	0.5	-0.899	0.320482	0.554762	555.3	292	0.5	-0.927	0.270997	0.62966	223.8	190.4	0.9	-0.234	0.627174	0.805087	277.4	263	0.9	-0.077	0.968043	1	0.472
Tb927.6.3810	Possible non-canonical poly(A) polymerase. PAP/OAS1 substrate-binding domain (poly(A) polymerase substrate binding)	Tb927.6.3810	RNA.processing	969.4	985.2	1	0.023	0.970634	0.988708	721.9	741.7	1	0.039	0.915807	0.972872	2265.2	2911.3	1.3	0.362	0.286609	0.52659	2809.7	3344.9	1.2	0.252	0.474577	0.918887	0.472
Tb927.10.6030	20S proteasome subunit alpha-6, (putative) (TbPSA6)	Tb927.10.6030	Ubiquitin.proteasome	686	237	0.3	-1.533	0.00880277	0.131196	510.4	312.7	0.6	-0.707	0.271859	0.630436	269	174.5	0.6	-0.624	0.154534	0.390349	333.5	318.4	1	-0.067	0.91027	1	0.473
Tb927.11.9840	hypothetical protein, conserved	Tb927.11.9840	ZUnknown	1325.3	704.5	0.5	-0.912	0.301046	0.537325	983.7	1445.3	1.5	0.555	0.237592	0.604831	253.5	165.6	0.7	-0.614	0.114135	0.329266	314.9	315.5	1	0.003	0.907662	1	0.473
Tb927.9.9990	kinetoplastid-specific dual specificity phosphatase, putative	Tb927.9.9990	Phosphatase	476.3	275.2	0.6	-0.792	0.13365	0.387983	355	191.7	0.5	-0.889	0.161644	0.5211	191.3	317.1	1.7	0.729	0.0790963	0.270955	237.5	236.7	1	-0.005	0.92003	1	0.473
Tb927.7.570	prefoldin, putative	Tb927.7.570	Chaperone	2471.9	479.7	0.2	-2.365	0.176209	0.420883	1831.5	516.3	0.3	-1.827	0.276228	0.634356	465.5	262.2	0.6	-0.828	0.0741093	0.264756	576.5	513.7	0.9	-0.166	0.856541	0.996086	0.473
Tb927.11.7460	BiP	Tb927.11.7460	Vesicular.transport	2604.2	1355.1	0.5	-0.942	0.0755295	0.312138	1941.7	399.3	0.2	-2.282	5.44072e-05	0.00568596	2800.7	2684.7	1	-0.061	0.765279	0.88767	3478.1	1570.7	0.5	-1.147	0.00143718	0.115668	0.474
Tb927.4.3100	hypothetical protein, conserved	Tb927.4.3100	ZUnknown	532.1	312.3	0.6	-0.769	0.203556	0.448399	395.6	330.3	0.8	-0.26	0.707748	0.892334	233	187.1	0.8	-0.317	0.48212	0.69907	288.8	200.4	0.7	-0.527	0.244596	0.806973	0.474
Tb927.9.9870	MCAK-like kinesin, putative	Tb927.9.9870	Cytoskeleton	1537.8	838.7	0.5	-0.875	0.123702	0.377906	1144.5	1118.1	1	-0.034	0.916942	0.973184	777	883.2	1.1	0.185	0.807241	0.912987	966.2	1381.4	1.4	0.516	0.282034	0.831446	0.474
Tb927.11.11710	hypothetical protein, conserved	Tb927.11.11710	ZUnknown	401.7	462.6	1.2	0.203	0.774168	0.884583	299.4	321.7	1.1	0.104	0.881979	0.962995	379	265.9	0.7	-0.512	0.267827	0.506982	469.6	605.3	1.3	0.366	0.295474	0.838808	0.475
Tb927.6.2610	hypothetical protein, conserved	Tb927.6.2610	ZUnknown	561.3	156.4	0.3	-1.843	0.208984	0.452895	416.1	310.7	0.7	-0.421	0.83422	0.947479	191.1	204.2	1.1	0.096	0.671864	0.831966	236.7	364.7	1.5	0.624	0.0876222	0.633159	0.475
Tb927.5.3470	hypothetical protein, conserved	Tb927.5.3470	ZUnknown	1178	584.9	0.5	-1.01	0.204631	0.448869	874.6	405.4	0.5	-1.109	0.141896	0.49259	298.9	191.3	0.6	-0.644	0.102444	0.310858	371.2	252.6	0.7	-0.555	0.170537	0.755181	0.475
Tb927.8.1980	hypothetical protein, conserved	Tb927.8.1980	ZUnknown	1160.4	837.3	0.7	-0.471	0.441914	0.653717	863.1	780.4	0.9	-0.145	0.927283	0.976475	407.4	352	0.9	-0.211	0.593804	0.781104	507.5	553	1.1	0.124	1	1	0.475
Tb927.6.3420	hypothetical protein, conserved, oligomerisation domain, motif in E. coli ribosome-associated protein	Tb927.6.3420	ZUnknown	915.9	505.4	0.6	-0.858	0.114877	0.364754	682.3	378.4	0.6	-0.85	0.189245	0.556997	724.2	918.9	1.3	0.344	0.386265	0.620839	899.4	929.4	1	0.047	0.974542	1	0.475
Tb927.11.14150	27 / Snt309	Tb927.11.14150	RNA.processing	489.1	289.2	0.6	-0.758	0.228997	0.468678	363.6	328.1	0.9	-0.148	0.965064	0.993148	473.7	499.7	1.1	0.077	0.78947	0.903541	587.4	517.2	0.9	-0.184	0.70587	0.967657	0.476
Tb927.11.1330	hypothetical protein, conserved	Tb927.11.1330	ZUnknown	2016.4	313.8	0.2	-2.684	0.180775	0.426335	1493.4	569	0.4	-1.392	0.445947	0.758077	771.4	452.1	0.6	-0.771	0.313663	0.549066	954	913.8	1	-0.062	1	1	0.476
Tb927.11.7440	hypothetical protein, conserved	Tb927.11.7440	ZUnknown	173.1	142.7	0.8	-0.278	0.685043	0.833189	128.7	104	0.8	-0.308	0.660906	0.872942	45.1	72	1.6	0.674	0.302924	0.539798	56.1	70.6	1.3	0.331	0.693978	0.962797	0.476
Tb927.6.1250	Mitchondrial SSU ribosomal protein S29	Tb927.6.1250	Mito.translation	1189.5	1074.5	0.9	-0.147	0.727334	0.856415	886.5	623	0.7	-0.509	0.352769	0.698295	471.4	862.1	1.8	0.871	0.0826489	0.277625	584.6	652.4	1.1	0.158	0.638847	0.951992	0.476
Tb927.11.6640	cytochrome b5, putative (CYB5)	Tb927.11.6640	Mito.e.transport	766	123.1	0.2	-2.638	0.140007	0.394024	567.6	397	0.7	-0.516	0.820879	0.94261	774.1	209	0.3	-1.889	0.163809	0.399647	955.6	739.6	0.8	-0.37	0.846776	0.992177	0.477
Tb927.11.13950	hypothetical protein, conserved	Tb927.11.13950	ZUnknown	848.1	363.1	0.4	-1.224	0.188063	0.433251	629.4	545.3	0.9	-0.207	0.901292	0.96926	453.8	263	0.6	-0.787	0.0601026	0.23736	563	745	1.3	0.404	0.290496	0.837011	0.477
Tb927.7.3920	hypothetical protein, conserved	Tb927.7.3920	ZUnknown	702.7	485.7	0.7	-0.533	0.260753	0.498669	524.3	301.1	0.6	-0.8	0.167121	0.528524	217.2	218.2	1	0.007	0.822967	0.921397	270.5	284.7	1.1	0.074	1	1	0.477
Tb927.3.5410	hypothetical protein, conserved, no clear yeast or human matches	Tb927.3.5410	ZUnknown	892.4	258.8	0.3	-1.786	0.168628	0.415021	661.7	617.7	0.9	-0.099	0.959859	0.991288	1732.1	594.7	0.3	-1.542	0.229423	0.469154	2138.5	1927.6	0.9	-0.15	0.992097	1	0.477
Tb927.11.4450	ALBA2	Tb927.11.4450	RNA.binding	8623.4	373.5	0	-4.529	0.0493426	0.266092	6386.7	648.3	0.1	-3.3	0.125919	0.465023	2684.9	644.1	0.2	-2.059	0.0550044	0.227356	3318.1	1685.7	0.5	-0.977	0.343334	0.861739	0.478
Tb927.9.1610	CDP-diacylglycerol--inositol 3-phosphatidyltransferase, putative	Tb927.9.1610	Lipids	1172.1	311.9	0.3	-1.91	0.0890516	0.332044	869.7	567.1	0.7	-0.617	0.567508	0.826131	219.2	195.5	0.9	-0.165	0.779969	0.896729	271.7	345.7	1.3	0.347	0.351025	0.863018	0.478
Tb927.6.2820	hypothetical protein, conserved	Tb927.6.2820	ZUnknown	870.1	478	0.5	-0.864	0.207409	0.451439	646.2	584	0.9	-0.146	0.936045	0.979842	2833	1396.7	0.5	-1.02	0.419666	0.649767	3497.4	3197.5	0.9	-0.129	1	1	0.478
Tb927.10.4860	hypothetical protein, conserved	Tb927.10.4860	ZUnknown	403	468.3	1.2	0.217	0.624635	0.791619	299.7	411.9	1.4	0.459	0.485075	0.778827	343.6	193.7	0.6	-0.827	0.0555157	0.227989	426.1	382.1	0.9	-0.157	0.81993	0.9873	0.478
Tb927.4.1070	Mitchondrial LSU ribosomal protein L13, putative	Tb927.4.1070	Mito.translation	554.1	158.3	0.3	-1.808	0.0821786	0.323448	411.2	218.8	0.5	-0.91	0.323873	0.671301	324.5	210.9	0.6	-0.622	0.114437	0.329613	402.9	285.5	0.7	-0.497	0.191611	0.769043	0.478
Tb927.10.15130	synaptobrevin-type vesicle transport protein, SLY2 (SEC22)	Tb927.10.15130	Vesicular.transport	643.8	438.4	0.7	-0.554	0.362107	0.588988	478.9	534.4	1.1	0.158	0.590913	0.835431	345.5	385.9	1.1	0.16	0.908488	0.959751	430.1	841	2	0.967	0.0245295	0.397582	0.478
Tb927.1.2330	beta tubulin	Tb927.1.2330	Cytoskeleton	53960.2	10652.5	0.2	-2.341	6.99217e-05	0.0142354	40139.9	7334.3	0.2	-2.452	1.66544e-05	0.00265782	37875	15529.2	0.4	-1.286	0.000247906	0.010715	47025.5	17751.9	0.4	-1.405	0.000169641	0.0289795	0.479
Tb927.4.5220	hypothetical protein	Tb927.4.5220	ZUnknown	544	515.8	0.9	-0.077	0.819924	0.911142	405.5	221.8	0.5	-0.87	0.144878	0.497517	488.8	428.1	0.9	-0.191	0.666255	0.828617	606.6	519.6	0.9	-0.223	0.567548	0.941703	0.479
Tb927.5.2150	hypothetical protein, conserved	Tb927.5.2150	Mito.pathway	1131.7	1133.3	1	0.002	0.891083	0.947943	843.8	1159.2	1.4	0.458	0.349565	0.696357	460.5	380.9	0.8	-0.274	0.499082	0.709354	572.9	782.3	1.4	0.449	0.400266	0.885211	0.479
Tb927.9.3840	hypothetical protein, conserved	Tb927.9.3840	ZUnknown	280.2	167.6	0.6	-0.741	0.390396	0.612127	208	162.8	0.8	-0.353	0.700662	0.88958	57.7	46.6	0.8	-0.311	0.552731	0.751363	71.7	64.6	0.9	-0.149	0.817521	0.985809	0.479
Tb927.7.3800	hypothetical protein, conserved	Tb927.7.3800	ZUnknown	581.9	367.6	0.6	-0.663	0.342976	0.573839	432.2	304.4	0.7	-0.506	0.520416	0.799322	192.4	152.6	0.8	-0.334	0.477729	0.695373	238.7	266.6	1.1	0.159	0.686976	0.960487	0.479
Tb927.5.3000	hypothetical protein, conserved	Tb927.5.3000	ZUnknown	408.5	229.8	0.6	-0.83	0.176414	0.420883	303.7	257.7	0.8	-0.237	0.794889	0.933229	169.9	95.5	0.6	-0.831	0.0637076	0.244484	210.8	180.8	0.9	-0.222	0.686943	0.960487	0.479
Tb927.11.2800	hypothetical protein, conserved	Tb927.11.2800	ZUnknown	672	388.5	0.6	-0.79	0.189041	0.433251	499.7	580.4	1.2	0.216	0.594141	0.836548	537.2	444.8	0.8	-0.272	0.456207	0.680473	666.9	968.2	1.5	0.538	0.165053	0.75432	0.48
Tb927.10.7750	hypothetical protein, conserved	Tb927.10.7750	ZUnknown	670.6	374.2	0.6	-0.842	0.19658	0.440748	498.1	320.9	0.6	-0.634	0.36812	0.710015	256.3	266.3	1	0.055	0.907113	0.958878	318	263.3	0.8	-0.273	0.48503	0.921933	0.48
Tb927.10.11530	hypothetical protein, conserved	Tb927.10.11530	ZUnknown	598.1	139.1	0.2	-2.104	0.0948413	0.340206	443.6	192.3	0.4	-1.206	0.279515	0.636683	231.1	98.8	0.4	-1.226	0.00517376	0.063029	286.6	156.6	0.5	-0.872	0.0711404	0.595854	0.48
Tb927.6.3100	intraflagellar transport protein IFT46	Tb927.6.3100	Cytoskeleton	985.9	843.5	0.9	-0.225	0.536283	0.72716	735.9	265.5	0.4	-1.471	0.0358854	0.267024	951.4	2365.8	2.5	1.314	0.000376117	0.0135751	1182.2	1321.1	1.1	0.16	0.814374	0.985425	0.48
Tb927.9.3370	thioredoxin (trx)	Tb927.9.3370	Redox	1197	284.4	0.2	-2.073	0.217867	0.460461	886.9	222.5	0.3	-1.995	0.237336	0.604831	103	65.2	0.6	-0.66	0.226063	0.465147	127.7	119.8	0.9	-0.093	0.9087	1	0.48
Tb927.8.5230	cyclophilin-type peptidyl-prolyl cis-trans isomerase, putative (PPIase)	Tb927.8.5230	Chaperone	576.3	308.2	0.5	-0.903	0.123634	0.377863	428.9	328.6	0.8	-0.384	0.50971	0.794521	394.8	296.2	0.8	-0.415	0.304712	0.541251	489.8	311.2	0.6	-0.654	0.128914	0.709385	0.481
Tb927.4.4660	hypothetical protein, conserved	Tb927.4.4660	ZUnknown	806.2	275.1	0.3	-1.551	0.220628	0.462042	597.8	126	0.2	-2.246	0.11967	0.455983	71.9	100.7	1.4	0.485	0.369621	0.605367	89.4	103.1	1.2	0.206	0.744349	0.97447	0.481
Tb927.8.5070	hypothetical protein, conserved, Sm-like	Tb927.8.5070	ZUnknown	1237.2	353.3	0.3	-1.808	0.002093	0.0774799	920.2	205.5	0.2	-2.163	0.00058424	0.0282127	364.5	237.1	0.7	-0.621	0.0724725	0.262608	453.4	287.3	0.6	-0.658	0.0660138	0.578177	0.481
Tb927.10.4930	protein phosphatase 2C, putative	Tb927.10.4930	Protein.phosphatase	428	282.6	0.7	-0.599	0.455296	0.663611	317.8	340.2	1.1	0.098	0.618453	0.847106	143.7	74.1	0.5	-0.955	0.242035	0.48152	177.7	94.5	0.5	-0.911	0.261658	0.816833	0.481
Tb927.11.12610	cyclin 1,serine peptidase family S51, peptidase E, putative	Tb927.11.12610	Cell.cycle	534.8	466.5	0.9	-0.197	0.607465	0.778632	398.9	244.8	0.6	-0.704	0.198224	0.567117	208.8	346.9	1.7	0.732	0.0717541	0.261617	259.4	272.6	1.1	0.072	0.95117	1	0.482
Tb927.10.360	hypothetical protein, conserved	Tb927.10.360	ZUnknown	661.4	459.7	0.7	-0.525	0.448121	0.658599	491.7	762.5	1.6	0.633	0.195256	0.562394	358	335	0.9	-0.096	0.713707	0.85733	444.9	792.4	1.8	0.833	0.0377434	0.475322	0.482
Tb927.10.11990	hypothetical protein, conserved,RNA-binding protein	Tb927.10.11990	RNA.binding	825	320.2	0.4	-1.365	0.324128	0.55708	611.5	438.5	0.7	-0.48	0.790077	0.931961	319.3	332.6	1	0.059	0.74795	0.877097	395.5	444.3	1.1	0.168	0.531884	0.934802	0.482
Tb927.9.9320	MOK protein kinase	Tb927.9.9320	Protein.kinase	1915	973.7	0.5	-0.976	0.0855615	0.327347	1424.9	752.5	0.5	-0.921	0.126201	0.465328	1849.7	1468.7	0.8	-0.333	0.279577	0.518854	2297.8	1612.3	0.7	-0.511	0.126362	0.706107	0.482
Tb927.7.2440	pyrroline-5-carboxylate reductase, putative (P5CR)	Tb927.7.2440	Mito.pathway	2234.3	573.9	0.3	-1.961	0.216327	0.458728	1655.8	878.1	0.5	-0.915	0.523827	0.800773	406.1	352.2	0.9	-0.206	0.682119	0.838371	503.6	575	1.1	0.191	0.538175	0.935345	0.482
Tb927.10.5070	ribonuclease H, putative	Tb927.10.5070	DNA	278.7	317.6	1.1	0.188	0.906749	0.955752	208.1	166.7	0.8	-0.32	0.528367	0.80322	128.1	120.8	0.9	-0.085	0.676668	0.834989	159.8	200	1.3	0.324	0.891235	1	0.482
Tb927.10.4690	dynein light chain, putative	Tb927.10.4690	Cytoskeleton	664	167.2	0.3	-1.99	0.00195502	0.0760504	493.3	176	0.4	-1.487	0.0292351	0.242253	147.8	119.2	0.8	-0.311	0.433495	0.662158	183.7	202.6	1.1	0.141	0.892939	1	0.483
Tb927.11.1620	hypothetical protein, conserved	Tb927.11.1620	Mito.pathway	611.4	230.5	0.4	-1.407	0.0191957	0.187432	454.8	196	0.4	-1.214	0.0602346	0.34068	241.4	238.2	1	-0.019	0.922391	0.967772	299.3	243.7	0.8	-0.297	0.540186	0.935762	0.483
Tb927.7.4800	hypothetical protein, conserved	Tb927.7.4800	ZUnknown	220.3	79	0.4	-1.48	0.262586	0.500635	163.4	115.1	0.7	-0.505	0.616041	0.845689	65.3	43.4	0.7	-0.589	0.349856	0.588161	80.9	72.9	0.9	-0.152	0.866289	0.998803	0.483
Tb927.7.3910	NADH-ubiquinone oxidoreductase complex I subunit, putative	Tb927.7.3910	Mito.e.transport	1190.5	866.7	0.7	-0.458	0.484761	0.689919	884.9	1095.5	1.2	0.308	0.411063	0.735645	347	318	0.9	-0.126	0.696867	0.84561	431.1	647.5	1.5	0.587	0.165825	0.75432	0.483
Tb927.3.2150	protein phosphatase 2C, putative	Tb927.3.2150	Protein.phosphatase	1017.1	501.3	0.5	-1.021	0.0650642	0.295133	757.6	303.1	0.4	-1.322	0.0258479	0.226399	224	118.8	0.5	-0.915	0.0410365	0.192585	277.9	269.2	1	-0.046	1	1	0.483
Tb927.11.9530	14-3-3-I protein	Tb927.11.9530	Signalling	2466.1	642.6	0.3	-1.94	0.0017143	0.0709383	1840.1	307.7	0.2	-2.58	0.00058873	0.0282348	1162.8	907.5	0.8	-0.358	0.228266	0.467755	1446	1426.4	1	-0.02	0.679274	0.959052	0.484
Tb927.9.8710	hypothetical protein, conserved	Tb927.9.8710	ZUnknown	492	228.1	0.5	-1.109	0.0674707	0.298912	365.8	230.3	0.6	-0.667	0.346672	0.694128	135.2	246.7	1.8	0.868	0.0395742	0.188759	167.9	203.3	1.2	0.276	0.596113	0.948734	0.484
Tb927.10.6820	hypothetical protein, conserved	Tb927.10.6820	ZUnknown	1133.2	535	0.5	-1.083	0.141273	0.395676	841.4	668.4	0.8	-0.332	0.838817	0.948878	335.7	334.1	1	-0.007	0.880897	0.946549	417.1	653.7	1.6	0.648	0.120649	0.700198	0.484
Tb927.7.6800	Mitchondrial LSU ribosomal protein	Tb927.7.6800	Mito.translation	995.2	644.4	0.6	-0.627	0.240015	0.479482	741.4	716	1	-0.05	0.896781	0.96738	363.1	161.6	0.4	-1.168	0.00546536	0.0647521	450.2	444.2	1	-0.019	0.934189	1	0.484
Tb927.9.9970	Small nuclear RNA gene activation protein (SNAP) 50 (SNAP50)	Tb927.9.9970	RNA.processing	768.7	1027.4	1.3	0.418	0.504046	0.703144	572.8	527.5	0.9	-0.119	0.704318	0.891312	557.4	724.5	1.3	0.378	0.299771	0.537237	691.5	687.2	1	-0.009	0.947865	1	0.484
Tb927.5.4560	guanine deaminase, putative	Tb927.5.4560	Nucleotides	233.2	232.3	1	-0.005	0.946298	0.976851	173.6	186.5	1.1	0.103	1	1	89.6	114.6	1.3	0.356	0.350885	0.589042	110.9	156.9	1.4	0.5	0.217147	0.786581	0.485
Tb927.10.8090	hypothetical protein, conserved	Tb927.10.8090	ZUnknown	701.6	310.4	0.4	-1.177	0.0574818	0.281121	521.3	303.7	0.6	-0.78	0.247001	0.612158	191.3	126.7	0.7	-0.594	0.146127	0.37966	237.5	204.5	0.9	-0.216	0.585071	0.945676	0.485
Tb927.9.3100	hypothetical protein, conserved	Tb927.9.3100	ZUnknown	1015.8	875.2	0.9	-0.215	0.79562	0.898682	755.3	1164.8	1.5	0.625	0.223481	0.591837	491.4	193	0.4	-1.348	0.000939057	0.0223951	609.5	624.9	1	0.036	0.925581	1	0.485
Tb927.7.7070	hypothetical protein, conserved	Tb927.7.7070	ZUnknown	507.9	263.4	0.5	-0.947	0.114867	0.364754	377.8	218.2	0.6	-0.792	0.201149	0.567692	785.9	511.9	0.7	-0.619	0.0860644	0.283587	975.7	726.4	0.7	-0.426	0.221837	0.793311	0.485
Tb927.1.3400	hypothetical protein, conserved	Tb927.1.3400	ZUnknown	932.8	423.4	0.5	-1.14	0.0654321	0.295763	693.3	661.6	1	-0.068	0.997914	1	540.1	407.6	0.8	-0.406	0.278063	0.517485	671.2	600.1	0.9	-0.162	0.607809	0.951992	0.485
Tb927.8.3110	Mitchondrial SSU ribosomal protein S9	Tb927.8.3110	Mito.translation	551.4	657.1	1.2	0.253	0.680297	0.829957	410.6	407.5	1	-0.011	0.839889	0.948992	244.9	217.3	0.9	-0.172	0.774919	0.893166	303.7	325	1.1	0.098	0.734825	0.97135	0.485
Tb927.9.9120	tRNA (guanine-N(7)-)-methyltransferase, putative,methyltransferase, putative	Tb927.9.9120	rRNA.tRNA.process	1082.8	374.5	0.3	-1.532	0.110222	0.358298	803.7	441.4	0.5	-0.864	0.318172	0.667417	277.9	327.5	1.2	0.237	0.478401	0.695692	344.5	310.8	0.9	-0.148	0.817034	0.985809	0.485
Tb927.11.13900	Centrin5	Tb927.11.13900	Cell.cycle	722.4	325.1	0.5	-1.152	0.284644	0.520658	535.9	336	0.6	-0.673	0.587551	0.833124	148.9	123.3	0.8	-0.272	0.523969	0.7279	185.4	203.6	1.1	0.135	0.979619	1	0.486
Tb927.10.5860	hypothetical protein, conserved	Tb927.10.5860	ZUnknown	1097.9	294.8	0.3	-1.897	0.0986067	0.3445	814.5	360.3	0.4	-1.177	0.28807	0.643607	478	314.2	0.7	-0.605	0.139924	0.371529	592.7	840	1.4	0.503	0.178692	0.756212	0.486
Tb927.11.5610	hypothetical protein, conserved	Tb927.11.5610	ZUnknown	701.2	570.9	0.8	-0.297	0.664544	0.819019	521.5	757.4	1.5	0.538	0.231578	0.59967	343	527.1	1.5	0.62	0.104339	0.313823	425.6	697.2	1.6	0.712	0.0690432	0.58859	0.486
Tb927.3.5350	hypothetical protein, conserved, no known domains	Tb927.3.5350	ZUnknown	1742.7	281.9	0.2	-2.628	0.00883826	0.131392	1293.7	465.6	0.4	-1.474	0.117473	0.452228	961.7	499.2	0.5	-0.946	0.014427	0.108809	1192.5	782.9	0.7	-0.607	0.112256	0.690701	0.486
Tb927.10.5130	nuclear encoded mitochondrial protein C21orf2 isoform 1 [Homo sapiens], blast-back positive	Tb927.10.5130	ZUnknown	997.1	462.7	0.5	-1.108	0.134028	0.388438	740.4	395.9	0.5	-0.903	0.200005	0.567117	410	312.9	0.8	-0.39	0.311032	0.546237	508.9	583.3	1.1	0.197	0.648448	0.951992	0.486
Tb927.2.3000	hypothetical protein, conserved	Tb927.2.3000	ZUnknown	528.2	619.2	1.2	0.229	0.667976	0.821132	393.2	791.7	2	1.01	0.355662	0.70111	340.5	416.1	1.2	0.289	0.310073	0.545472	422	404.8	1	-0.06	0.971924	1	0.487
Tb927.8.2700	hypothetical protein, conserved	Tb927.8.2700	ZUnknown	294.5	349.7	1.2	0.248	0.763437	0.878053	219.6	155.8	0.7	-0.495	0.377854	0.716656	166.6	275.8	1.7	0.727	0.0821482	0.276539	206.8	250.6	1.2	0.277	0.606455	0.951415	0.487
Tb927.4.3080	hypothetical protein, conserved	Tb927.4.3080	ZUnknown	252.8	86	0.3	-1.555	0.071606	0.304608	187.6	263.8	1.4	0.491	0.58495	0.832145	163	98.1	0.6	-0.732	0.247745	0.487964	201.7	182.5	0.9	-0.144	0.953913	1	0.487
Tb927.10.8220	hypothetical protein, conserved	Tb927.10.8220	ZUnknown	571.5	270.7	0.5	-1.078	0.349486	0.578264	423.9	341.5	0.8	-0.312	0.847816	0.953117	270	84.6	0.3	-1.675	0.00180011	0.0342488	334.3	266	0.8	-0.33	0.610218	0.951992	0.488
Tb927.6.2840	RIO2 protein kinase	Tb927.6.2840	Protein.kinase	2692.6	1198.2	0.4	-1.168	0.0537169	0.274083	2001.5	1186	0.6	-0.755	0.250558	0.616257	3663.6	3397.7	0.9	-0.109	0.817431	0.918872	4541.7	5536.6	1.2	0.286	0.38962	0.881436	0.488
Tb927.10.14690	syntaxin, putative	Tb927.10.14690	Vesicular.transport	979.3	312.8	0.3	-1.646	0.103923	0.35081	726.8	226.3	0.3	-1.683	0.0855982	0.398004	469.2	291.1	0.6	-0.689	0.0777508	0.269753	582.5	346.3	0.6	-0.75	0.0585437	0.561538	0.488
Tb927.8.6740	DNA repair protein, putative	Tb927.8.6740	DNA	1064.6	795.9	0.7	-0.42	0.443695	0.655019	792.9	654.7	0.8	-0.276	0.556099	0.818198	1113.7	777.5	0.7	-0.518	0.163545	0.3996	1382.2	1393.9	1	0.012	0.941223	1	0.489
Tb927.10.12880	hypothetical protein, conserved	Tb927.10.12880	ZUnknown	827.5	496.6	0.6	-0.737	0.243563	0.482988	615	685.5	1.1	0.157	0.712998	0.895179	386.1	252.3	0.7	-0.614	0.0662759	0.249662	480.2	492.2	1	0.036	1	1	0.489
Tb927.11.8710	hypothetical protein, conserved	Tb927.11.8710	ZUnknown	512.9	491.7	1	-0.061	0.886685	0.94614	381	434	1.1	0.188	0.865874	0.959022	411.1	516	1.3	0.328	0.366777	0.603829	509.9	603.6	1.2	0.243	0.545734	0.935762	0.489
Tb927.10.680	hypothetical protein, conserved	Tb927.10.680	ZUnknown	599.4	358.8	0.6	-0.74	0.236454	0.475787	445.6	662.3	1.5	0.572	0.251215	0.616923	462.2	411.6	0.9	-0.167	0.727851	0.866885	573.2	744.3	1.3	0.377	0.305387	0.844851	0.489
Tb927.4.4690	hypothetical protein, conserved	Tb927.4.4690	ZUnknown	4565.5	542.1	0.1	-3.074	0.0985022	0.3445	3382.8	607.9	0.2	-2.476	0.152699	0.511044	1474.9	426.6	0.3	-1.79	0.00478211	0.0607159	1825.6	847.8	0.5	-1.107	0.0647338	0.574482	0.489
Tb927.11.11470	Mitchondrial SSU ribosomal associated KRIPP14 (PPR)	Tb927.11.11470	Mito.translation	692	373.3	0.5	-0.891	0.135029	0.38883	514.8	262.9	0.5	-0.97	0.128232	0.468624	143.1	185.5	1.3	0.374	0.525039	0.728493	178.1	159.3	0.9	-0.161	0.519214	0.932679	0.489
Tb927.3.960	protein transport protein Sec61 gamma subunit, putative	Tb927.3.960	Vesicular.transport	466.2	138.8	0.3	-1.748	0.00491573	0.100334	346.5	247.1	0.7	-0.488	0.535805	0.808245	861.8	312.4	0.4	-1.464	0.084784	0.280822	1065.5	845.8	0.8	-0.333	0.757705	0.976475	0.489
Tb927.4.4540	hypothetical protein, conserved	Tb927.4.4540	ZUnknown	237.6	127.3	0.5	-0.9	0.176731	0.421008	176.6	120.4	0.7	-0.552	0.516996	0.798589	247.7	115	0.5	-1.107	0.01059	0.093155	307.3	237.1	0.8	-0.374	0.398328	0.883464	0.49
Tb927.8.3600	hypothetical protein, conserved	Tb927.8.3600	ZUnknown	345.5	150	0.4	-1.203	0.229083	0.468678	256.3	215.3	0.8	-0.251	0.961139	0.991625	103.9	131.9	1.3	0.344	0.590751	0.778257	129.2	161	1.2	0.317	0.596633	0.948734	0.49
Tb927.5.3350	iron superoxide dismutase, putative	Tb927.5.3350	Mito.pathway	2577.1	456.1	0.2	-2.498	0.0103752	0.139438	1913.3	550.6	0.3	-1.797	0.0387722	0.27759	436.7	216.7	0.5	-1.011	0.0137712	0.107378	541.7	646.2	1.2	0.254	0.493402	0.925187	0.49
Tb927.2.3610	Mitochondrial ATP synthase subunit, putative	Tb927.2.3610	Mito.pathway	2286.6	423.3	0.2	-2.433	0.00193877	0.0758393	1698.4	608.5	0.4	-1.481	0.03816	0.275868	594.2	407.6	0.7	-0.544	0.21358	0.450992	736.1	792.7	1.1	0.107	0.702956	0.967189	0.49
Tb927.9.8850	actin A	Tb927.9.8850	Cytoskeleton	3501.3	869.6	0.2	-2.009	0.0284161	0.216036	2599.4	900.4	0.3	-1.53	0.077802	0.383101	843.8	884.5	1	0.068	1	1	1049.1	1246.7	1.2	0.249	0.698714	0.965159	0.491
Tb927.9.12820	dynein light chain, putative,dynein Tctex2 family, putative	Tb927.9.12820	Cytoskeleton	1327.8	167.7	0.1	-2.985	0.159114	0.408235	983.3	364.3	0.4	-1.433	0.422109	0.741896	777.8	441.8	0.6	-0.816	0.273295	0.512996	962	794.9	0.8	-0.275	0.794976	0.981808	0.491
Tb927.3.2480	hypothetical protein, conserved	Tb927.3.2480	ZUnknown	532.4	290.1	0.5	-0.876	0.300445	0.537073	395.2	827.2	2.1	1.065	0.0321163	0.254675	307.4	196.9	0.6	-0.642	0.0781643	0.269832	381.9	468.4	1.2	0.295	0.545319	0.935762	0.491
Tb927.9.1390	hypothetical protein, conserved	Tb927.9.1390	ZUnknown	1038.8	155.2	0.1	-2.743	0.235658	0.475379	768.9	240.6	0.3	-1.676	0.414647	0.737642	172.2	142.8	0.8	-0.27	0.456338	0.680473	214	177.5	0.8	-0.27	0.476235	0.919248	0.491
Tb927.6.4200	Mitchondrial LSU ribosomal protein	Tb927.6.4200	Mito.translation	1715.4	1273.4	0.7	-0.43	0.453399	0.662639	1277.1	1254.2	1	-0.026	0.908255	0.97092	1250.8	587.9	0.5	-1.089	0.0137309	0.107378	1549	1696.5	1.1	0.131	0.53494	0.934996	0.491
Tb927.10.2560	mitochondrial malate dehydrogenase (mMDH)	Tb927.10.2560	Citric.acid.cycle	16347.5	1417.6	0.1	-3.528	0.0032436	0.0865026	12133	2073.5	0.2	-2.549	0.0187341	0.196504	7045	1992.3	0.3	-1.822	1.56514e-06	0.000581697	8732.3	6376.8	0.7	-0.454	0.243033	0.806973	0.491
Tb927.4.4320	divalent cation tolerance protein, putative	Tb927.4.4320	ZUnknown	638.3	207.4	0.3	-1.622	0.239014	0.478575	473.2	188.1	0.4	-1.331	0.298434	0.651917	97.1	116.8	1.2	0.267	0.629487	0.806084	120.6	133	1.1	0.142	0.868713	0.999082	0.492
Tb927.3.5590	hypothetical protein, conserved	Tb927.3.5590	ZUnknown	1189.2	1182.3	1	-0.008	0.96528	0.985836	885.5	1394.5	1.6	0.655	0.254161	0.618144	1027.9	1038.7	1	0.015	0.980857	1	1276.1	2346.1	1.8	0.879	0.0170709	0.35015	0.492
Tb927.10.11980	QA-SNARE protein putative	Tb927.10.11980	Vesicular.transport	577.3	320.6	0.6	-0.849	0.430524	0.644322	428.2	367.6	0.9	-0.22	0.963866	0.992265	207.6	296.4	1.4	0.514	0.252079	0.492724	257.9	493.1	1.9	0.935	0.0249253	0.401677	0.492
Tb927.11.670	epsinR	Tb927.11.670	Cytoskeleton	476.2	461.9	1	-0.044	0.835807	0.919954	355.2	177.2	0.5	-1.003	0.0623568	0.346251	293.2	273.8	0.9	-0.099	0.771548	0.890912	364.4	235.5	0.6	-0.63	0.0994878	0.664601	0.493
Tb927.11.4260	hypothetical protein, conserved	Tb927.11.4260	ZUnknown	568.1	226.7	0.4	-1.325	0.320652	0.554783	421.3	412.6	1	-0.03	0.908076	0.97092	164	107.2	0.7	-0.613	0.218522	0.456879	203.3	272.3	1.3	0.421	0.285502	0.833645	0.493
Tb927.9.8550	hypothetical protein, conserved	Tb927.9.8550	ZUnknown	709.5	306.9	0.4	-1.209	0.0455719	0.256713	527.6	140.2	0.3	-1.912	0.00232846	0.0610633	306	300.1	1	-0.028	0.716269	0.858718	381.3	264.6	0.7	-0.527	0.337338	0.858552	0.493
Tb927.10.5470	hypothetical protein, conserved	Tb927.10.5470	ZUnknown	874	807	0.9	-0.115	0.771613	0.882732	651.3	860.7	1.3	0.402	0.419999	0.741324	547.2	614.5	1.1	0.167	0.694791	0.84504	679.3	1088.5	1.6	0.68	0.0659185	0.578177	0.493
Tb927.8.5180	LSm2	Tb927.8.5180	RNA.processing	504.9	237.5	0.5	-1.088	0.0815194	0.322121	375.2	314.9	0.8	-0.252	0.798625	0.93479	247.5	271.2	1.1	0.131	0.755997	0.881074	307.2	267.5	0.9	-0.199	0.614264	0.951992	0.493
Tb927.11.13750	small GTPase, putative,ras-related rab-4 (RAB4)	Tb927.11.13750	Vesicular.transport	909.9	292.8	0.3	-1.636	0.168419	0.415021	674.9	539.1	0.8	-0.324	0.92915	0.977087	173.7	72.7	0.4	-1.256	0.0779588	0.269753	215	154.5	0.7	-0.476	0.587623	0.946168	0.493
Tb927.10.14750	fibrillarin, putative	Tb927.10.14750	rRNA.tRNA.process	1424.3	355.7	0.2	-2.001	0.00178996	0.0716187	1058.3	288.1	0.3	-1.877	0.00268798	0.0677022	2539.4	853.8	0.3	-1.573	0.0140009	0.107831	3142.6	904	0.3	-1.798	0.0120153	0.305932	0.494
Tb927.5.3420	hypothetical protein, conserved	Tb927.5.3420	ZUnknown	369	413.2	1.1	0.163	0.705042	0.844314	274.5	324.1	1.2	0.24	0.67315	0.877891	222.3	236.6	1.1	0.09	0.841445	0.930921	276.1	234.8	0.9	-0.234	0.567825	0.941703	0.494
Tb927.6.3940	hypothetical protein, conserved	Tb927.6.3940	ZUnknown	1284.5	794.5	0.6	-0.693	0.264261	0.502268	955	1004.7	1.1	0.073	0.74661	0.911396	838.3	809.3	1	-0.051	0.897752	0.954024	1040.5	1284.1	1.2	0.304	0.441143	0.907366	0.494
Tb927.11.170	hypothetical protein, conserved	Tb927.11.170	ZUnknown	1574	743.7	0.5	-1.082	0.0821765	0.323448	1169.4	1271.2	1.1	0.12	0.626497	0.851806	1694	1325.2	0.8	-0.354	0.375832	0.611426	2100.2	3021.3	1.4	0.525	0.135949	0.719691	0.494
Tb927.5.750	hypothetical protein, conserved	Tb927.5.750	ZUnknown	809.3	350.3	0.4	-1.208	0.173385	0.418878	600.7	446.8	0.7	-0.427	0.681037	0.881876	279.6	276.1	1	-0.018	1	1	347.2	269.3	0.8	-0.366	0.348262	0.862287	0.494
Tb927.9.9060	LSM12	Tb927.9.9060	RNA.degradation	2039.4	413.8	0.2	-2.301	0.164721	0.412805	1511.4	426.3	0.3	-1.826	0.242029	0.609819	538	361.3	0.7	-0.574	0.156455	0.392061	667.3	583.3	0.9	-0.194	0.649726	0.951992	0.494
Tb927.7.4230	hypothetical protein, conserved	Tb927.7.4230	ZUnknown	456.3	345	0.8	-0.403	0.528535	0.720961	339.5	388.1	1.1	0.193	0.587661	0.833124	664.8	377.6	0.6	-0.816	0.272701	0.51233	822.3	861.2	1	0.067	0.708148	0.967881	0.495
Tb927.3.890	hypothetical protein, conserved	Tb927.3.890	ZUnknown	602.6	660.3	1.1	0.132	0.827006	0.915372	448.7	692.2	1.5	0.625	0.21394	0.586165	234.9	222.7	0.9	-0.077	0.692879	0.84448	292.6	512.2	1.8	0.808	0.171503	0.755181	0.495
Tb927.11.16870	NADH dehydrogenase subunit NI8M, putative	Tb927.11.16870	Mito.e.transport	833.7	347.8	0.4	-1.261	0.0281126	0.215073	620.6	433.2	0.7	-0.519	0.43941	0.752629	295	194.4	0.7	-0.601	0.141955	0.373971	366.2	399.6	1.1	0.126	0.798008	0.981808	0.495
Tb927.9.11840	Pre-rRNA-processing protein PNO1, putative (PNO1)	Tb927.9.11840	rRNA.tRNA.process	860.5	278.7	0.3	-1.626	0.0869733	0.32909	638.7	286.3	0.4	-1.158	0.204962	0.572524	1012.6	522.6	0.5	-0.954	0.121724	0.341296	1253.1	978.6	0.8	-0.357	0.636728	0.951992	0.495
Tb927.1.1980	Protein transport protein yif1, putative	Tb927.1.1980	Vesicular.transport	953	387	0.4	-1.3	0.0477299	0.261482	707.8	395.5	0.6	-0.84	0.216758	0.5885	118.1	227.9	1.9	0.948	0.0214398	0.136259	146.5	149.1	1	0.025	1	1	0.495
Tb927.11.7040	pterin-4-alpha-carbinolamine dehydratase, putative	Tb927.11.7040	Folate	927.9	219.9	0.2	-2.077	0.172976	0.418369	687.8	287.6	0.4	-1.258	0.357422	0.702837	340.2	165.4	0.5	-1.041	0.0137316	0.107378	422.2	302.6	0.7	-0.481	0.260321	0.815921	0.495
Tb927.3.3700	hypothetical protein	Tb927.3.3700	ZUnknown	497.4	166.6	0.3	-1.578	0.469864	0.67683	368.1	307.3	0.8	-0.26	1	1	158	76.4	0.5	-1.049	0.0268251	0.153958	195.9	242.7	1.2	0.309	0.433671	0.906772	0.496
Tb927.4.910	hypothetical protein, conserved	Tb927.4.910	ZUnknown	350.6	271.4	0.8	-0.369	0.490691	0.693165	261.2	157.9	0.6	-0.726	0.239648	0.607455	244.8	348.7	1.4	0.51	0.277621	0.517271	304.6	296.6	1	-0.039	1	1	0.496
Tb927.10.14790	aminopeptidase, putative,metallo-peptidase, Clan MG, Family M24	Tb927.10.14790	Protease	3306.9	1193.4	0.4	-1.47	0.00948552	0.132228	2467.7	474.9	0.2	-2.377	0.00171654	0.0529482	778.4	636.4	0.8	-0.291	0.558354	0.755186	970.3	815.1	0.8	-0.251	0.524944	0.933192	0.497
Tb927.7.1720	HIRA-interacting protein 5, putative (HIRIP5)	Tb927.7.1720	ZUnknown	596.6	354.6	0.6	-0.751	0.228158	0.468678	443.4	416.6	0.9	-0.09	0.965861	0.993329	378.6	268.9	0.7	-0.494	0.197646	0.435468	469.7	612.1	1.3	0.382	0.291538	0.837011	0.497
Tb927.10.10300	hypothetical protein, conserved	Tb927.10.10300	ZUnknown	486.2	561.7	1.2	0.208	0.737968	0.862535	362.1	542.3	1.5	0.583	0.278301	0.636194	366.8	302.1	0.8	-0.28	0.729516	0.867686	453.8	672.7	1.5	0.568	0.14928	0.739746	0.497
Tb927.9.10830	hypothetical protein, conserved	Tb927.9.10830	ZUnknown	669.3	320.8	0.5	-1.061	0.297069	0.533742	496.6	212.3	0.4	-1.226	0.247584	0.612761	218.9	209.4	1	-0.064	1	1	271.3	211.9	0.8	-0.357	0.529094	0.933731	0.497
Tb927.10.14660	hypothetical protein, conserved, no domains, no yeast or human match	Tb927.10.14660	ZUnknown	846.8	650.5	0.8	-0.381	0.527502	0.720415	630.3	633.3	1	0.007	0.975209	0.996848	306.9	321.2	1	0.066	1	1	381.6	395.2	1	0.05	1	1	0.497
Tb927.4.4610	Mitchondrial LSU ribosomal protein	Tb927.4.4610	Mito.translation	850.3	451.4	0.5	-0.914	0.13561	0.38883	632.1	445.4	0.7	-0.505	0.510742	0.795214	256.1	199.2	0.8	-0.363	0.377358	0.612139	317.8	289	0.9	-0.137	0.766527	0.977761	0.497
Tb927.8.570	proteasome regulatory non-ATP-ase subunit 10 (RPN10)	Tb927.8.570	Ubiquitin.proteasome	683.6	376.5	0.6	-0.86	0.181175	0.426989	510.6	154.5	0.3	-1.724	0.0586901	0.337119	400.6	792.4	2	0.984	0.0710332	0.260269	499.8	591.9	1.2	0.244	1	1	0.497
Tb927.7.6890	S-adenosyl-methionine-dependent methyl transferase, putative	Tb927.7.6890	Enzyme	689.3	381.8	0.6	-0.853	0.151035	0.402064	512.9	258.2	0.5	-0.99	0.0657114	0.356721	329.5	183.6	0.6	-0.844	0.123753	0.343447	408	234	0.6	-0.802	0.155962	0.74543	0.497
Tb927.8.5420	hypothetical protein, conserved	Tb927.8.5420	Mito.pathway	693.1	669.7	1	-0.05	0.991879	0.997555	515.3	433.4	0.8	-0.25	0.821387	0.94261	88	151	1.7	0.779	0.0667612	0.250247	109.1	123.3	1.1	0.177	0.680573	0.959052	0.498
Tb927.11.13850	hypothetical protein, conserved	Tb927.11.13850	ZUnknown	909	550.1	0.6	-0.725	0.435427	0.648556	674.7	587.7	0.9	-0.199	0.920069	0.974421	301.7	174	0.6	-0.794	0.0420356	0.19557	374.8	400.2	1.1	0.094	0.868589	0.999082	0.498
Tb927.9.11940	hypothetical protein, conserved	Tb927.9.11940	ZUnknown	620.1	264.9	0.4	-1.227	0.032684	0.227263	461.7	487.8	1.1	0.079	0.761611	0.915624	952.2	533.1	0.6	-0.837	0.132284	0.357819	1178.6	1269.7	1.1	0.107	0.78522	0.979706	0.498
Tb927.6.4950	mago nashi-like protein, putative	Tb927.6.4950	Nuclear.transport	2019	405.1	0.2	-2.317	0.0827606	0.323836	1497.4	354.2	0.2	-2.08	0.109232	0.44014	347	520.8	1.5	0.586	0.110798	0.324878	430.6	280.9	0.7	-0.616	0.141314	0.727504	0.498
Tb927.9.9080	POMP5	Tb927.9.9080	Mito.membrane	1075.8	422.4	0.4	-1.349	0.261809	0.499914	797.9	585.2	0.7	-0.447	0.73086	0.903842	527.6	366.8	0.7	-0.525	0.149942	0.384435	654.9	718.1	1.1	0.133	0.741788	0.972976	0.498
Tb927.10.6610	chaperone protein DNAj, putative	Tb927.10.6610	Chaperone	615.2	442.6	0.7	-0.475	0.372331	0.597813	458.5	209.4	0.5	-1.13	0.0392066	0.278705	235	178.8	0.8	-0.395	0.32604	0.561295	291.9	264	0.9	-0.145	0.686814	0.960487	0.499
Tb06.3A7.960	hypothetical protein	Tb06.3A7.960	ZUnknown	877.3	751.5	0.9	-0.223	0.768849	0.881382	652.1	682.2	1	0.065	0.66667	0.875146	174.2	246.6	1.4	0.502	0.168255	0.405689	215.8	298	1.4	0.466	0.219857	0.791437	0.499
Tb927.8.490	hypothetical protein	Tb927.8.490	ZUnknown	133.7	120.2	0.9	-0.153	0.994649	0.999215	99.2	117.3	1.2	0.242	0.50502	0.791422	49.9	56	1.1	0.166	0.695675	0.84526	61.7	44.5	0.7	-0.469	0.693088	0.962289	0.499
Tb927.10.12550	hypothetical protein, conserved	Tb927.10.12550	ZUnknown	671.9	711.8	1.1	0.083	0.680683	0.830193	498.4	1898.6	3.8	1.93	0.000355259	0.0205581	80.5	166	2.1	1.044	0.153993	0.390099	99.7	243.4	2.4	1.287	0.00263131	0.153537	0.499
Tb927.3.4530	hypothetical protein, conserved	Tb927.3.4530	ZUnknown	476.3	429	0.9	-0.151	0.945413	0.976786	353.7	296.4	0.8	-0.255	0.799259	0.93479	419.7	260.3	0.6	-0.689	0.0804401	0.273153	520.6	291	0.6	-0.839	0.0470755	0.517461	0.499
Tb927.3.4290	paraflagellar rod component PFR1	Tb927.3.4290	Cytoskeleton	4321.1	946.6	0.2	-2.191	0.000123154	0.0199436	3218	185.5	0.1	-4.117	4.70535e-11	3.29469e-07	587.6	799.9	1.4	0.445	0.541661	0.742649	731.9	345.1	0.5	-1.085	0.133377	0.715639	0.499
Tb927.4.4990	ubiquinol-cytochrome c reductase, putative	Tb927.4.4990	Mito.e.transport	2995.3	259.8	0.1	-3.527	0.0870368	0.32909	2218.8	329.3	0.1	-2.752	0.152758	0.511044	388.9	159.6	0.4	-1.285	0.0843958	0.280199	481.1	391.3	0.8	-0.298	0.751246	0.975529	0.499
Tb927.5.2670	hypothetical protein, conserved	Tb927.5.2670	ZUnknown	697	150.6	0.2	-2.21	0.101811	0.348257	516.9	214.7	0.4	-1.267	0.321566	0.669325	146	228.6	1.6	0.647	0.144937	0.378083	181.4	160.6	0.9	-0.176	0.626621	0.951992	0.5
Tb927.10.9370	hypothetical protein, conserved	Tb927.10.9370	ZUnknown	728.6	518.8	0.7	-0.49	0.41781	0.63453	541.9	377.1	0.7	-0.523	0.463962	0.769096	461.1	518.8	1.1	0.17	0.622676	0.801614	571.6	624.3	1.1	0.127	0.695022	0.963859	0.5
Tb927.9.12910	selenocysteine lyase	Tb927.9.12910	Amino.acids	694.3	492.8	0.7	-0.495	0.405951	0.624033	516.7	431	0.8	-0.262	0.707827	0.892334	804.6	1058.1	1.3	0.395	0.258915	0.49921	998	1135.8	1.1	0.187	0.576194	0.9436	0.5
Tb927.9.1920	hypothetical protein, conserved	Tb927.9.1920	ZUnknown	1258.7	250.7	0.2	-2.328	0.0250247	0.205212	934.3	335.4	0.4	-1.478	0.129289	0.470407	122.6	74	0.6	-0.728	0.151727	0.386748	152.7	132.6	0.9	-0.204	0.574427	0.9436	0.501
Tb927.11.580	lipid-like atypical dual specificity phosphatase, putative	Tb927.11.580	Lipids	544.5	286.3	0.5	-0.927	0.351398	0.579147	404	241	0.6	-0.745	0.451939	0.760508	144.7	152.3	1.1	0.074	0.776802	0.8946	179.4	155.4	0.9	-0.208	0.798629	0.981808	0.501
Tb927.11.14950	ZFP2	Tb927.11.14950	RNA.binding	3032.9	553.8	0.2	-2.453	3.85614e-05	0.0100003	2254.5	727	0.3	-1.633	0.00894417	0.133759	4949.8	1325.8	0.3	-1.9	0.00150686	0.0302017	6127.4	1467.6	0.2	-2.062	0.00165899	0.121087	0.501
Tb927.10.13370	dynein light chain, putative,dynein Tctex1 family, putative	Tb927.10.13370	Cytoskeleton	1018.6	293.3	0.3	-1.796	0.0624153	0.290316	756.1	258.3	0.3	-1.549	0.0913645	0.407167	151.5	161.1	1.1	0.088	0.725734	0.86613	187.7	212.7	1.1	0.18	0.543097	0.935762	0.502
Tb927.3.3330	heat shock protein 20, putative	Tb927.3.3330	Chaperone	3334.5	713.2	0.2	-2.225	0.0781663	0.317279	2473.4	864.8	0.3	-1.516	0.190335	0.557956	2311.1	757.4	0.3	-1.609	0.047241	0.208959	2858.5	1698.5	0.6	-0.751	0.344205	0.861739	0.502
Tb927.5.3020	hypothetical protein, conserved	Tb927.5.3020	ZUnknown	469.8	360.2	0.8	-0.383	0.473127	0.679631	350.1	173.9	0.5	-1.01	0.0917693	0.40718	261.8	287.2	1.1	0.133	1	1	326.1	273.4	0.8	-0.254	0.5367	0.934996	0.502
Tb927.11.9490	hypothetical protein, conserved	Tb927.11.9490	ZUnknown	1322.1	613.4	0.5	-1.108	0.241994	0.481097	981.1	523.1	0.5	-0.907	0.33274	0.680843	302.4	288.4	1	-0.068	0.865513	0.942068	375.2	339	0.9	-0.146	0.711799	0.968683	0.502
Tb927.9.4810	hypothetical protein, conserved	Tb927.9.4810	ZUnknown	531.1	342.4	0.6	-0.633	0.228138	0.468678	395.8	509	1.3	0.363	0.642681	0.860435	263.7	251.8	1	-0.067	0.870735	0.94326	327.1	276.2	0.8	-0.244	0.572562	0.9436	0.502
Tb927.10.160	KPAP2 Kinetoplast poly(A) polymerase	Tb927.10.160	Mito.RNA	1198.8	495.3	0.4	-1.275	0.27743	0.513769	889.1	890.1	1	0.002	0.739618	0.907606	184.8	146.6	0.8	-0.334	0.381957	0.616608	229.5	264.6	1.2	0.205	0.667421	0.958178	0.502
Tb927.11.14140	ethanolamine-phosphate cytidylyltransferase (TbECT)	Tb927.11.14140	GPI.anchors	1537.9	784.9	0.5	-0.97	0.092222	0.335846	1144	968.1	0.8	-0.241	0.886585	0.964858	1576.4	1122.4	0.7	-0.49	0.165781	0.402219	1956.2	1761.3	0.9	-0.151	0.642246	0.951992	0.503
Tb927.7.5030	hypothetical protein, conserved, Trypanosoma-specific no matches	Tb927.7.5030	ZUnknown	445.2	289.3	0.6	-0.622	0.317351	0.551387	331.2	389.3	1.2	0.233	0.648099	0.863556	187.8	88.3	0.5	-1.088	0.0145763	0.109042	233.1	188.9	0.8	-0.303	0.445818	0.910358	0.503
Tb927.11.8910	NADH dehydrogenase subunit NB6M, putative	Tb927.11.8910	Mito.e.transport	698.3	387.7	0.6	-0.849	0.145147	0.398446	519.7	353.1	0.7	-0.558	0.404396	0.734309	159.9	293.2	1.8	0.874	0.335206	0.571351	198.1	195.8	1	-0.017	1	1	0.503
Tb927.10.11030	POMP21	Tb927.10.11030	Mito.membrane	1477.1	203.5	0.1	-2.86	0.0538299	0.274321	1095.4	270.6	0.2	-2.017	0.140286	0.490586	362.6	126.8	0.3	-1.516	0.000446704	0.0149656	449.3	243.4	0.5	-0.884	0.0508468	0.533777	0.503
Tb927.6.2720	calcium-binding protein, putative	Tb927.6.2720	Calcium	1775.7	742.4	0.4	-1.258	0.0247283	0.205039	1321.8	1164.3	0.9	-0.183	0.963008	0.992195	2451.2	1562.6	0.6	-0.65	0.0595019	0.236588	3043.4	3708.1	1.2	0.285	0.528973	0.933731	0.504
Tb927.8.1920	DOT1A	Tb927.8.1920	Chromatin	621.4	268.1	0.4	-1.212	0.157675	0.407015	461.3	361.5	0.8	-0.351	0.891311	0.965881	115.4	55.9	0.5	-1.046	0.023247	0.143036	143.4	213.1	1.5	0.571	0.29399	0.837817	0.504
Tb927.10.4020	hypothetical protein, conserved	Tb927.10.4020	ZUnknown	166.9	206.3	1.2	0.306	0.53871	0.728898	124.1	201.3	1.6	0.697	0.276849	0.634696	104.8	173.1	1.7	0.725	0.0663074	0.249662	129.7	150.4	1.2	0.213	0.51801	0.932425	0.504
Tb927.11.11450	hypothetical protein, conserved	Tb927.11.11450	ZUnknown	569.3	892.7	1.6	0.649	0.273706	0.509705	424.1	664.8	1.6	0.649	0.374643	0.714882	763.8	348.3	0.5	-1.133	0.323608	0.558934	943.3	545.5	0.6	-0.79	0.535304	0.934996	0.504
Tb927.3.2360	hypothetical protein, conserved	Tb927.3.2360	ZUnknown	497.6	522.8	1.1	0.071	0.754386	0.873671	369.6	499.5	1.4	0.434	0.401218	0.732167	412.1	213.3	0.5	-0.95	0.0133035	0.105734	511.9	439.1	0.9	-0.221	0.530294	0.933894	0.504
Tb927.11.7270	proteasome beta 3 subunit, putative (PSB3)	Tb927.11.7270	Ubiquitin.proteasome	995.6	243	0.2	-2.034	0.0571101	0.280818	738.8	434.5	0.6	-0.766	0.431924	0.747328	217.3	103.7	0.5	-1.068	0.0102164	0.0910487	270.1	327.1	1.2	0.277	0.619824	0.951992	0.504
Tb927.9.6090	PTP1-interacting protein, 39 kDa PIP39	Tb927.9.6090	Protein.phosphatase	5158.8	3405	0.7	-0.599	0.548627	0.737385	3828.1	7373.2	1.9	0.946	0.0409059	0.284917	33152.6	11174.1	0.3	-1.569	0.324428	0.559518	40888.2	36043.8	0.9	-0.182	0.991039	1	0.504
Tb927.9.3280	acidocalcisomal exopolyphosphatase, putative (3C4.175)	Tb927.9.3280	Acidocalcisome	1123.7	666.4	0.6	-0.754	0.364125	0.589585	834.1	911.8	1.1	0.129	0.607998	0.842055	103.9	118.3	1.1	0.186	0.745206	0.876498	129.1	167	1.3	0.371	0.5039	0.930041	0.505
Tb927.10.12260	cytosolic nonspecific dipeptidase, putative,peptidase (M20/M25/M40 family), putative	Tb927.10.12260	Protease	4219.4	1204.9	0.3	-1.808	0.00189574	0.0754202	3139.9	848.3	0.3	-1.888	0.0005823	0.0282127	2192.1	1360.2	0.6	-0.688	0.0501889	0.215573	2721.1	2211.5	0.8	-0.299	0.358038	0.870179	0.505
Tb927.5.2770	hypothetical protein, conserved	Tb927.5.2770	ZUnknown	1198.4	509.4	0.4	-1.234	0.0349703	0.235815	891.6	413.3	0.5	-1.109	0.0396527	0.279914	558.3	407.3	0.7	-0.455	0.162419	0.398962	693.8	400.6	0.6	-0.792	0.0310335	0.439872	0.505
Tb927.7.3140	hypothetical protein, conserved	Tb927.7.3140	ZUnknown	662.8	263.1	0.4	-1.333	0.0241385	0.203991	492.9	247.4	0.5	-0.994	0.140548	0.490586	219	217.2	1	-0.012	1	1	271.9	211.2	0.8	-0.364	0.381713	0.879001	0.505
Tb927.10.3290	hypothetical protein, conserved	Tb927.10.3290	ZUnknown	461.6	387.2	0.8	-0.254	0.719071	0.850824	343.4	411	1.2	0.259	0.599671	0.839108	341.3	360.4	1.1	0.078	0.889128	0.949131	423.5	575.1	1.4	0.441	0.254329	0.810489	0.505
Tb927.5.1350	hypothetical protein, conserved	Tb927.5.1350	ZUnknown	1027.6	491.2	0.5	-1.065	0.0925154	0.335846	763.4	774.2	1	0.02	0.820156	0.942446	482.2	432.3	0.9	-0.157	0.570426	0.765158	599.1	655.9	1.1	0.131	0.826154	0.987334	0.505
Tb927.3.4990	oxidoreductase, putative	Tb927.3.4990	Enzyme	937.6	401.6	0.4	-1.223	0.0381571	0.242979	697.5	554.8	0.8	-0.33	0.618096	0.84701	274.7	287.5	1	0.066	1	1	341.7	272.3	0.8	-0.327	0.346648	0.861739	0.505
Tb927.11.16410	enolase, putative	Tb927.11.16410	Glucose.glycerol	1002.9	748.6	0.7	-0.422	0.401431	0.621299	747.4	590.2	0.8	-0.341	0.5331	0.806355	576.9	902.3	1.6	0.645	0.13588	0.363734	717.4	857.7	1.2	0.258	0.649477	0.951992	0.506
Tb927.1.730	hypothetical protein, conserved	Tb927.1.730	Mito.pathway	871	792.9	0.9	-0.135	0.779187	0.887132	648.8	586.2	0.9	-0.146	0.798901	0.93479	223.7	464.3	2.1	1.054	0.00675847	0.0729165	277.8	333.5	1.2	0.264	0.548888	0.935902	0.506
Tb927.2.2510	voltage-dependent anion-selective channel VDAC	Tb927.2.2510	Ions	9722.2	986.4	0.1	-3.301	0.0164119	0.177944	7212.3	1352.9	0.2	-2.414	0.0536351	0.326568	1156	477.2	0.4	-1.277	0.00130673	0.0271505	1433.4	1348.8	0.9	-0.088	0.889348	1	0.506
Tb927.7.1780	Adenine phosphoribosyltransferase, putative	Tb927.7.1780	Nucleotides	3922.8	638.2	0.2	-2.62	0.210399	0.454135	2904.9	1332.4	0.5	-1.125	0.487014	0.77998	1591	641.9	0.4	-1.31	0.240275	0.479865	1965.2	1852.6	0.9	-0.085	1	1	0.507
Tb927.9.8950	CAAX prenyl protease 1, putative,metallo- peptidase, Clan M- Family M48	Tb927.9.8950	Protease	3109.5	779.9	0.3	-1.995	0.154757	0.405057	2305.5	925.6	0.4	-1.317	0.290314	0.644917	616.5	617.6	1	0.003	0.982345	1	765.2	891	1.2	0.22	0.613103	0.951992	0.507
Tb927.10.10370	hypothetical protein, conserved	Tb927.10.10370	ZUnknown	734.2	500.8	0.7	-0.552	0.37456	0.599879	545.9	440.4	0.8	-0.31	0.752616	0.912785	169.6	242.1	1.4	0.513	0.209683	0.447621	210.4	258.3	1.2	0.296	0.557045	0.938894	0.507
Tb927.4.3680	protein phosphatase 2C, putative	Tb927.4.3680	Protein.phosphatase	1125.7	539.2	0.5	-1.062	0.337249	0.569174	835.1	625.4	0.7	-0.417	0.665064	0.874348	305.5	150	0.5	-1.026	0.0249117	0.148327	378.4	181.8	0.5	-1.057	0.0241872	0.395716	0.507
Tb927.6.3350	hypothetical protein, conserved (YCF45-like)	Tb927.6.3350	Mito.pathway	630.9	1086	1.7	0.783	0.16851	0.415021	469.8	519.5	1.1	0.145	0.873651	0.960822	488.9	977.6	2	1	0.00951374	0.0876516	607.5	650.8	1.1	0.099	0.929548	1	0.508
Tb927.10.9240	Pssible homologue of yeast RTS3, very weak basic region zinc zipper, C-terminal type III chaperone motif	Tb927.10.9240	ZUnknown	205.8	360.6	1.8	0.81	0.228434	0.468678	153.6	283.4	1.8	0.883	0.201434	0.567924	184.5	396.5	2.1	1.103	0.0275149	0.156212	229.4	471	2.1	1.038	0.016666	0.349386	0.508
Tb927.9.13150	TFIIF-stimulated CTD phosphatase, putative	Tb927.9.13150	Protein.phosphatase	853.3	424.1	0.5	-1.009	0.0973292	0.342806	634.2	570.3	0.9	-0.153	0.995796	1	507.9	520.2	1	0.034	0.975291	1	630.7	767.2	1.2	0.283	0.544118	0.935762	0.508
Tb927.9.11270	Tric complex eta subunit (TCP-1-eta)	Tb927.9.11270	Chaperone	3906.5	1511.9	0.4	-1.37	0.0096909	0.134102	2914.3	671.6	0.2	-2.117	0.000572359	0.0280256	2391.2	2701.7	1.1	0.176	0.835244	0.92904	2974.9	1863.4	0.6	-0.675	0.0892638	0.640395	0.508
Tb927.4.3790	ubiquitin carboxyl-terminal hydrolase, Clan CA cysteine peptidase, family C12, putative	Tb927.4.3790	Ubiquitin.proteasome	984.2	825.8	0.8	-0.253	0.495826	0.697283	735	425.8	0.6	-0.788	0.199567	0.567117	821.5	1069.6	1.3	0.381	0.601506	0.786508	1023.4	1144.5	1.1	0.161	0.914744	1	0.508
Tb927.10.6530	dolichyl-P-Man:GDP-Man5GlcNAc2-PP-dolichyl alpha-1,3-mannosyltransferase, putative	Tb927.10.6530	Glycans	961.8	519.5	0.5	-0.888	0.148615	0.401432	714.9	780.3	1.1	0.126	0.711866	0.894794	285.3	163.7	0.6	-0.801	0.0797861	0.27224	353.6	377.1	1.1	0.093	0.731666	0.971123	0.509
Tb927.11.4720	hypothetical protein, conserved	Tb927.11.4720	ZUnknown	789.6	283.5	0.4	-1.478	0.0331982	0.229361	586.5	175.2	0.3	-1.743	0.0149392	0.173474	275.2	269.4	1	-0.031	0.7667	0.888211	342.5	213	0.6	-0.685	0.141269	0.727504	0.509
Tb927.6.1170	hypothetical protein, conserved	Tb927.6.1170	ZUnknown	2625.1	821.1	0.3	-1.677	0.00448122	0.0980804	1951.5	1201.1	0.6	-0.7	0.263008	0.624973	873.4	737.1	0.8	-0.245	0.430615	0.660084	1084.5	924.2	0.9	-0.231	0.472206	0.918789	0.509
Tb927.7.3520	mitochondrial pyruvate carrier-like protein	Tb927.7.3520	Mito.pathway	4416.3	507.6	0.1	-3.121	0.0586985	0.282749	3273.8	892.8	0.3	-1.875	0.196888	0.565003	1072	456.3	0.4	-1.232	0.0128362	0.103666	1327.5	950	0.7	-0.483	0.31679	0.848635	0.509
Tb927.7.5820	Monooxygenase, putative	Tb927.7.5820	Mito.pathway	1004.4	1022.3	1	0.025	0.973883	0.990721	748	978.3	1.3	0.387	0.550042	0.813732	593	947.1	1.6	0.675	0.142385	0.374101	735.5	1483.2	2	1.012	0.00491271	0.208477	0.509
Tb927.10.14140	pyruvate kinase 1 (PYK1)	Tb927.10.14140	Glucose.glycerol	1030.3	754.7	0.7	-0.449	0.384384	0.606605	767.9	389.1	0.5	-0.981	0.0567926	0.332803	1756.5	1795.8	1	0.032	0.874347	0.943672	2177.7	1462.5	0.7	-0.574	0.121662	0.700198	0.509
Tb927.8.920	ubiquitin-conjugating enzyme e2, putative	Tb927.8.920	Ubiquitin.proteasome	1085.6	188.6	0.2	-2.525	0.236432	0.475787	803.7	356.6	0.4	-1.172	0.506162	0.791767	962.2	618.9	0.6	-0.637	0.498798	0.709298	1189.4	928.7	0.8	-0.357	0.768721	0.979022	0.509
Tb927.11.4940	AAA ATPase, putative	Tb927.11.4940	Enzyme	774.4	657.4	0.8	-0.236	0.661477	0.817881	576.8	624.3	1.1	0.114	0.867788	0.959022	338.1	499.8	1.5	0.564	0.218273	0.456501	420.7	575	1.4	0.451	0.505769	0.931456	0.51
Tb927.9.7230	ADP-ribosylation factor-like protein, putative (ARL1B)	Tb927.9.7230	Vesicular.transport	443.9	218.7	0.5	-1.022	0.203702	0.448399	329.6	341.1	1	0.05	0.749905	0.912198	209.4	156.9	0.7	-0.416	0.330071	0.565076	259.9	348.4	1.3	0.423	0.341429	0.860858	0.51
Tb927.5.3120	eIF2 beta	Tb927.5.3120	Translation	3582.4	1030.4	0.3	-1.798	0.0115209	0.145613	2661	778.3	0.3	-1.774	0.0108665	0.147456	3125.1	1077.6	0.3	-1.536	0.00486492	0.0611565	3869	2067.7	0.5	-0.904	0.103234	0.67109	0.51
Tb927.8.2990	hypothetical protein, conserved	Tb927.8.2990	ZUnknown	632.5	368.9	0.6	-0.778	0.285627	0.522046	469.6	488.1	1	0.056	0.838139	0.948878	277.1	148.7	0.5	-0.897	0.0275301	0.156212	343.9	282.7	0.8	-0.283	0.481983	0.920743	0.51
Tb927.7.630	hypothetical protein, conserved	Tb927.7.630	ZUnknown	2209.7	574.2	0.3	-1.944	0.195135	0.439651	1637.9	845.5	0.5	-0.954	0.471063	0.772804	443.5	417.3	0.9	-0.088	0.929342	0.970768	549.7	752.7	1.4	0.454	0.188015	0.767179	0.51
Tb927.10.7760	hypothetical protein, conserved	Tb927.10.7760	ZUnknown	387.9	385.2	1	-0.01	0.992141	0.997555	288.7	239.6	0.8	-0.269	0.621884	0.849794	244	225.2	0.9	-0.116	0.782947	0.898948	302.8	247.1	0.8	-0.294	0.430564	0.906165	0.51
Tb927.10.12090	RBP7A	Tb927.10.12090	RNA.binding	345.2	161.4	0.5	-1.096	0.175001	0.419988	256.3	338.1	1.3	0.4	0.304509	0.658281	127.7	201.6	1.6	0.659	0.11122	0.32531	158.3	474.4	3	1.583	0.000371858	0.0489675	0.51
Tb927.6.2000	spliceosome-associated protein, SF3b(SAP)145	Tb927.6.2000	RNA.processing	1424.5	975.5	0.7	-0.546	0.379498	0.602687	1059.7	665.2	0.6	-0.672	0.222526	0.591487	534.9	569	1.1	0.089	0.956402	0.98699	665.1	623	0.9	-0.094	0.708742	0.968029	0.51
Tb927.11.16760	Tric complex alpha subunit (TCP-1-alpha)	Tb927.11.16760	Chaperone	3912	1313.3	0.3	-1.575	0.00366877	0.0911176	2917.1	717.4	0.2	-2.024	0.000343946	0.0205581	2616.3	2289	0.9	-0.193	0.481038	0.69779	3250.5	1710.6	0.5	-0.926	0.00764919	0.25899	0.51
Tb927.10.13830	chaperone protein DNAj, putative	Tb927.10.13830	Chaperone	872.4	510.5	0.6	-0.773	0.161748	0.410072	649.8	363.6	0.6	-0.838	0.125164	0.464443	311.6	247.5	0.8	-0.332	0.258008	0.498441	387.8	470.7	1.2	0.28	0.702964	0.967189	0.511
Tb927.7.5880	cis-prenyltransferase-like protein	Tb927.7.5880	Prenylation	967.2	731.9	0.8	-0.402	0.548083	0.737023	719	947.2	1.3	0.398	0.386729	0.723394	552.3	643.1	1.2	0.22	0.420819	0.650314	684	1066.6	1.6	0.641	0.057117	0.555463	0.511
Tb927.4.1130	hypothetical protein, conserved	Tb927.4.1130	Mito.pathway	608.2	237.4	0.4	-1.357	0.189091	0.433251	451.3	205.3	0.5	-1.136	0.222737	0.591487	118.1	64.6	0.5	-0.871	0.0941442	0.295789	146.3	103.1	0.7	-0.505	0.405176	0.890001	0.511
Tb927.3.4870	hypothetical protein, conserved	Tb927.3.4870	ZUnknown	818.4	400.6	0.5	-1.031	0.328378	0.560957	607.1	624.1	1	0.04	0.718878	0.897892	213.2	114.3	0.5	-0.9	0.0384684	0.185379	264.6	298.2	1.1	0.172	0.634571	0.951992	0.511
Tb927.1.5000	hypothetical protein, conserved, possibly mitochondrial, no yeast or human match	Tb927.1.5000	Mito.pathway	1010.9	393.7	0.4	-1.36	0.0186345	0.186132	751.9	402.9	0.5	-0.9	0.183422	0.550641	343.8	256.3	0.7	-0.424	0.278179	0.517485	426.8	537.6	1.3	0.333	0.427578	0.903957	0.511
Tb927.11.11870	Mitchondrial SSU ribosomal protein	Tb927.11.11870	Mito.translation	921.9	673.7	0.7	-0.452	0.434996	0.648189	686.1	717.1	1	0.064	0.887922	0.965109	643.9	285.6	0.4	-1.173	0.00218824	0.03879	798.6	811.2	1	0.023	1	1	0.511
Tb927.11.15440	NADH-ubiquinone oxidoreductase complex I subunit, putative	Tb927.11.15440	Mito.e.transport	788.2	255.2	0.3	-1.627	0.153581	0.40442	584.7	423.4	0.7	-0.466	0.685154	0.884003	434	294.2	0.7	-0.561	0.206655	0.443844	537.6	526.5	1	-0.03	1	1	0.511
Tb927.10.12380	chaperone protein DNAj, putative	Tb927.10.12380	Chaperone	1379.8	722.5	0.5	-0.933	0.110667	0.358675	1026.4	532.6	0.5	-0.946	0.13007	0.470407	449	536.2	1.2	0.256	0.630759	0.807123	558	652.6	1.2	0.226	0.681901	0.959451	0.512
Tb927.7.4320	hypothetical protein, conserved	Tb927.7.4320	ZUnknown	269.4	320.4	1.2	0.25	0.686514	0.83382	200.7	207.9	1	0.051	0.915858	0.972872	208	267.4	1.3	0.362	0.37199	0.608	258.1	206.6	0.8	-0.321	0.453592	0.912074	0.512
Tb927.6.4160	hypothetical protein, conserved	Tb927.6.4160	ZUnknown	1996.4	951.6	0.5	-1.069	0.085834	0.327347	1483.3	1190.6	0.8	-0.317	0.714981	0.89602	781.2	724.7	0.9	-0.108	0.649555	0.818313	971	1318.9	1.4	0.442	0.307738	0.84624	0.512
Tb927.9.3010	hypothetical protein, conserved	Tb927.9.3010	ZUnknown	613.2	175.9	0.3	-1.801	0.172362	0.4174	454.7	156.6	0.3	-1.538	0.226002	0.594399	101	39.6	0.4	-1.349	0.00437159	0.057704	125.6	87.4	0.7	-0.522	0.247081	0.807087	0.512
Tb927.1.3800	POMP18	Tb927.1.3800	Mito.membrane	346.8	226.7	0.7	-0.613	0.636583	0.800643	257.2	253.4	1	-0.021	0.887199	0.964858	12.3	15	1.2	0.285	0.657403	0.823017	15.2	17.9	1.2	0.234	0.728144	0.970484	0.512
Tb927.6.3920	hypothetical protein, conserved	Tb927.6.3920	ZUnknown	844.1	324.8	0.4	-1.378	0.0195561	0.187729	627.8	434.3	0.7	-0.531	0.474803	0.774071	486	493.4	1	0.022	1	1	603.8	631.7	1	0.065	0.981692	1	0.513
Tb927.8.5840	hypothetical protein, conserved	Tb927.8.5840	ZUnknown	787.3	462.7	0.6	-0.767	0.367496	0.592358	584.4	317.9	0.5	-0.879	0.281989	0.639412	408.4	232.2	0.6	-0.815	0.24005	0.47969	505.2	354.5	0.7	-0.511	0.513403	0.931655	0.513
Tb927.10.13560	Mevalonate-diphosphate decarboxylase	Tb927.10.13560	Prenylation	1111.8	672.2	0.6	-0.726	0.218895	0.46124	827.1	413.9	0.5	-0.999	0.0657198	0.356721	157.4	343.1	2.2	1.124	0.1028	0.31147	195.1	237.7	1.2	0.284	0.67391	0.958598	0.513
Tb927.6.4180	POMP32	Tb927.6.4180	Mito.membrane	2536	580.7	0.2	-2.127	0.0915585	0.335651	1881	1174.2	0.6	-0.68	0.506684	0.79192	899.3	446.5	0.5	-1.01	0.0140377	0.107864	1114.3	1073.3	1	-0.054	0.984058	1	0.513
Tb927.6.3690	pre-mRNA cleavage complex II Clp1-like, conserved	Tb927.6.3690	RNA.processing	2059.9	903	0.4	-1.19	0.0409834	0.245758	1531.9	1728	1.1	0.174	0.578947	0.831376	883.4	1218.5	1.4	0.464	0.267992	0.507049	1097.5	1934.3	1.8	0.818	0.0352246	0.465468	0.513
Tb927.10.5590	protein phosphatase 2C, putative	Tb927.10.5590	Protein.phosphatase	919.1	942.7	1	0.037	0.925453	0.967889	685.5	721.7	1.1	0.074	0.968474	0.994028	722.6	948	1.3	0.392	0.251154	0.492059	896.1	1039.8	1.2	0.215	0.53384	0.934996	0.513
Tb927.5.2720	zinc-finger protein ZPR1	Tb927.5.2720	Zinc.finger	1173.1	654.5	0.6	-0.842	0.0901095	0.334011	875.5	312.3	0.4	-1.487	0.0267953	0.231631	603.3	979.4	1.6	0.699	0.244882	0.484232	752.1	828	1.1	0.139	1	1	0.513
Tb927.6.1450	hypothetical protein, conserved	Tb927.6.1450	ZUnknown	1432.1	731.7	0.5	-0.969	0.0882051	0.330628	1066.2	737	0.7	-0.533	0.388602	0.724824	817.9	667.4	0.8	-0.293	0.394655	0.627611	1015.5	922.8	0.9	-0.138	0.642099	0.951992	0.514
Tb927.7.1680	hypothetical protein, conserved	Tb927.7.1680	ZUnknown	701.4	576.7	0.8	-0.282	0.777183	0.886003	520.9	710.8	1.4	0.448	0.264299	0.625989	490	469.2	1	-0.063	0.873261	0.943461	608.1	950.7	1.6	0.645	0.0966489	0.657664	0.514
Tb927.11.4870	hypothetical protein, conserved, no clear yeast or human matches, domain of unknown funciton	Tb927.11.4870	Mito.pathway	2863.7	375.1	0.1	-2.932	0.124734	0.379298	2121.5	594.5	0.3	-1.835	0.282246	0.639782	280.5	146.6	0.5	-0.936	0.0630478	0.244233	348.7	274.2	0.8	-0.346	0.396097	0.882541	0.514
Tb927.11.7100	MCT1/TMA20 homologue, similar to N-terminus of eIF2D	Tb927.11.7100	Translation	1292.4	286.2	0.2	-2.175	0.131244	0.385798	958.2	388.2	0.4	-1.304	0.313157	0.664481	135.1	95.3	0.7	-0.504	0.256606	0.496873	167.7	194.8	1.2	0.216	0.604313	0.95106	0.514
Tb927.8.4970	paraflagellar rod protein PFR2	Tb927.8.4970	Cytoskeleton	3381.7	736.4	0.2	-2.199	0.000109807	0.0199436	2519.7	217.2	0.1	-3.536	4.3791e-09	7.66561e-06	1485.1	1062.7	0.7	-0.483	0.204931	0.442382	1848.1	634.4	0.3	-1.543	0.0106774	0.289885	0.514
Tb927.10.3030	Proteasome regulatory subunit, (RPN11)	Tb927.10.3030	Ubiquitin.proteasome	1927.2	818	0.4	-1.236	0.132302	0.386763	1430.8	1210.7	0.8	-0.241	0.892599	0.966473	528.8	469.3	0.9	-0.172	0.727616	0.866885	655.3	826.5	1.3	0.335	0.335615	0.856325	0.514
Tb927.11.7740	dynein light chain, putative,dynein Tctex2 family, putative	Tb927.11.7740	Cytoskeleton	81.6	33.6	0.4	-1.281	0.0902135	0.33422	60.6	84.3	1.4	0.475	0.461978	0.768125	58.6	41.9	0.7	-0.483	0.454825	0.679038	72.6	79.6	1.1	0.133	0.771518	0.979377	0.515
Tb927.11.9820	hypothetical protein, conserved	Tb927.11.9820	ZUnknown	967.4	1036.4	1.1	0.099	0.844583	0.922009	720	1457.2	2	1.017	0.0660115	0.357473	158.9	136.2	0.9	-0.222	0.676286	0.834813	197.1	253.4	1.3	0.363	0.393547	0.881673	0.515
Tb927.6.3200	hypothetical protein, conserved	Tb927.6.3200	ZUnknown	804.6	191.4	0.2	-2.072	0.232072	0.471964	596.1	227.5	0.4	-1.389	0.377577	0.716614	339.3	365.2	1.1	0.106	0.91155	0.96112	421.6	488.1	1.2	0.211	0.724933	0.96992	0.515
Tb927.8.1950	hypothetical protein, conserved	Tb927.8.1950	ZUnknown	1897	1384.5	0.7	-0.454	0.400895	0.621032	1412.2	1486.6	1.1	0.074	0.816395	0.941221	266.9	317	1.2	0.248	0.578366	0.771963	331.4	449.2	1.4	0.439	0.297115	0.839614	0.515
Tb927.1.3040	hypothetical protein, conserved	Tb927.1.3040	ZUnknown	460.8	375.3	0.8	-0.296	0.62533	0.792069	343	215.8	0.6	-0.668	0.263794	0.625707	167.2	126.7	0.8	-0.4	0.379979	0.614204	207.3	118.1	0.6	-0.811	0.0667588	0.581718	0.515
Tb927.8.5330	MCP2, binds to tRNAs and assists tRNA synthetases	Tb927.8.5330	Translation.tRNA	553.3	423.2	0.8	-0.387	0.485917	0.690332	412	277.1	0.7	-0.573	0.2494	0.615112	250.8	187	0.7	-0.424	0.57679	0.770741	310.3	322.1	1	0.054	0.641133	0.951992	0.515
Tb927.6.3230	RNA pseudouridylate synthase, putative	Tb927.6.3230	rRNA.tRNA.process	631.8	1001.3	1.6	0.664	0.324818	0.557853	471.5	704.7	1.5	0.58	0.323359	0.671301	685	1593.1	2.3	1.218	0.000728748	0.0194019	850.1	1234	1.5	0.538	0.150947	0.740931	0.515
Tb927.10.660	2-oxoisovalerate dehydrogenase alpha subunit, putative	Tb927.10.660	Lipids	863.2	320.7	0.4	-1.428	0.0106127	0.141519	643.1	292.7	0.5	-1.136	0.0628193	0.34662	194.4	371.6	1.9	0.934	0.0277689	0.156931	241.8	379.5	1.6	0.651	0.153425	0.742127	0.516
Tb927.11.16160	ATP binding protein-like protein	Tb927.11.16160	ZUnknown	2128.9	487.6	0.2	-2.126	0.234065	0.474088	1577	685.2	0.4	-1.203	0.494302	0.784627	405.8	181.3	0.4	-1.162	0.0050051	0.0620445	503.2	372.5	0.7	-0.434	0.278447	0.828585	0.516
Tb927.6.2060	histidyl-tRNA synthetase	Tb927.6.2060	Translation.tRNA	1478	1004.1	0.7	-0.558	0.321061	0.555078	1100	625.9	0.6	-0.813	0.163502	0.522758	401.5	367.2	0.9	-0.129	0.69828	0.846642	499.1	435.8	0.9	-0.196	0.533025	0.934859	0.516
Tb927.4.2530	hypothetical protein, conserved	Tb927.4.2530	ZUnknown	2742.3	1060.1	0.4	-1.371	0.0160424	0.175789	2041.3	711.5	0.3	-1.521	0.0115238	0.15054	3319.9	2036.2	0.6	-0.705	0.14669	0.380416	4110.9	2690.4	0.7	-0.612	0.268854	0.824219	0.516
Tb927.11.8020	hypothetical protein, conserved, no domains, poor Drosophila match	Tb927.11.8020	ZUnknown	426.8	290.4	0.7	-0.556	0.453941	0.662739	316.9	197.7	0.6	-0.681	0.398906	0.731379	139.9	86.8	0.6	-0.688	0.165046	0.401115	173.5	126	0.7	-0.461	0.378071	0.878539	0.516
Tb927.5.4120	Mitchondrial LSU ribosomal protein	Tb927.5.4120	Mito.translation	818.9	385.5	0.5	-1.087	0.0491824	0.265863	610	163.2	0.3	-1.902	0.00159364	0.0507211	225.4	175	0.8	-0.365	0.274244	0.514156	280.2	179.4	0.6	-0.643	0.108388	0.680473	0.516
Tb927.9.13780	Mitchondrial SSU ribosomal protein	Tb927.9.13780	Mito.translation	1082.7	529.7	0.5	-1.031	0.0788625	0.318549	805.4	584.5	0.7	-0.462	0.533185	0.806355	291.4	655.2	2.2	1.169	0.00437903	0.057704	362.7	807.5	2.2	1.155	0.00562244	0.218713	0.516
Tb927.7.4420	proteasome alpha 3 subunit, putative	Tb927.7.4420	Ubiquitin.proteasome	2175	397.7	0.2	-2.451	3.37273e-05	0.00908302	1617.6	283.6	0.2	-2.512	3.92053e-05	0.0046528	640.8	408.7	0.6	-0.649	0.222674	0.461565	797.9	665.6	0.8	-0.262	0.508617	0.931655	0.516
Tb927.2.1600	hypothetical protein	Tb927.2.1600	ZUnknown	367.6	389.7	1.1	0.084	0.809372	0.905741	273.3	228.1	0.8	-0.261	0.808159	0.936876	58.8	33.7	0.6	-0.803	0.191867	0.430562	73	70	1	-0.061	0.960301	1	0.517
Tb927.4.3710	hypothetical protein, conserved	Tb927.4.3710	ZUnknown	443.7	174.8	0.4	-1.344	0.342791	0.573839	328.9	222.9	0.7	-0.561	0.698231	0.888402	75.8	44.7	0.6	-0.763	0.224623	0.46314	93.8	75.6	0.8	-0.311	0.773078	0.979377	0.517
Tb927.4.2660	hypothetical protein, conserved	Tb927.4.2660	ZUnknown	952.9	210	0.2	-2.182	0.250325	0.489465	705.7	334.4	0.5	-1.077	0.533049	0.806355	501	259	0.5	-0.952	0.161387	0.398118	619.7	401.8	0.6	-0.625	0.396484	0.882729	0.517
Tb927.8.3470	hypothetical protein, conserved	Tb927.8.3470	ZUnknown	1168.6	254.6	0.2	-2.198	0.207165	0.451048	865.9	403.7	0.5	-1.101	0.453816	0.761524	544.6	495.3	0.9	-0.137	0.92743	0.970516	674.2	784.1	1.2	0.218	0.419076	0.897636	0.518
Tb927.9.4440	hypothetical protein, conserved	Tb927.9.4440	ZUnknown	413.9	742.4	1.8	0.843	0.191455	0.436119	308.9	515.3	1.7	0.738	0.235288	0.603972	349.1	535.4	1.5	0.617	0.106375	0.317492	433.3	675.2	1.6	0.64	0.097198	0.660117	0.518
Tb927.9.11700	hypothetical protein, conserved	Tb927.9.11700	ZUnknown	1382.7	276	0.2	-2.325	0.181665	0.427863	1024.5	407.9	0.4	-1.329	0.407351	0.734309	315.2	233.9	0.7	-0.43	0.298826	0.536559	391.2	365.1	0.9	-0.1	0.82686	0.987334	0.518
Tb927.10.2800	Mitchondrial SSU ribosomal protein	Tb927.10.2800	Mito.translation	373.1	114.4	0.3	-1.706	0.0534757	0.273511	277	119.8	0.4	-1.21	0.171025	0.533988	50.2	60.3	1.2	0.264	0.707031	0.852659	62.4	78.8	1.3	0.336	0.636223	0.951992	0.518
Tb927.8.1620	MSP-B, putative	Tb927.8.1620	Membrane.protein	1579.7	1264	0.8	-0.322	0.521247	0.715047	1177.3	656.2	0.6	-0.843	0.110957	0.443782	1195.3	1616.6	1.4	0.436	0.205847	0.443077	1483.3	1287.6	0.9	-0.204	0.566494	0.941703	0.518
Tb927.10.13970	uracil-DNA glycosylase, putative	Tb927.10.13970	DNA	1572.8	417	0.3	-1.915	0.196393	0.440635	1165.9	870.1	0.7	-0.422	0.778878	0.92441	333	292.8	0.9	-0.186	0.647079	0.816669	412.9	448.5	1.1	0.119	0.721754	0.96992	0.518
Tb927.11.6520	hypothetical protein, conserved	Tb927.11.6520	ZUnknown	332.7	288.3	0.9	-0.206	0.776206	0.885179	247.5	144.3	0.6	-0.779	0.184469	0.551988	139	132.2	1	-0.072	0.801002	0.909927	172.7	126.2	0.7	-0.452	0.251467	0.809956	0.519
Tb927.3.1690	Mitochondrial ATP synthase subunit, putative	Tb927.3.1690	Mito.pathway	4821.8	432.8	0.1	-3.478	0.0262127	0.20917	3575.6	814.3	0.2	-2.135	0.116275	0.450124	2433.5	718.9	0.3	-1.759	0.0801885	0.272589	3007.7	2326.9	0.8	-0.37	0.765011	0.977468	0.519
Tb927.11.6030	ras-like small GTPase, putative (TbRLP)	Tb927.11.6030	Signalling	543.5	192.1	0.4	-1.501	0.238152	0.477669	403	487.5	1.2	0.275	0.484397	0.778818	810.2	528.5	0.7	-0.616	0.585712	0.776044	1000.9	1253.3	1.3	0.324	0.564424	0.941414	0.519
Tb927.5.2380	hydrolase, alpha/beta fold family, putative	Tb927.5.2380	Enzyme	1767	431.2	0.2	-2.035	0.0305501	0.221441	1311.7	660.2	0.5	-0.991	0.251834	0.617059	856	590.5	0.7	-0.536	0.156192	0.392061	1062.2	1094.2	1	0.043	0.931303	1	0.52
Tb927.8.6390	lysophospholipase, putative,alpha/beta hydrolase, putative (TbLysoPLA)	Tb927.8.6390	Lipids	3185.6	810.9	0.3	-1.974	0.121069	0.374324	2362.7	627.9	0.3	-1.912	0.121538	0.459013	980.8	765.5	0.8	-0.358	0.323987	0.559171	1216.9	1059.7	0.9	-0.2	0.59464	0.948734	0.52
Tb927.3.1080	POMP23	Tb927.3.1080	Mito.membrane	2884.4	538.9	0.2	-2.42	0.182692	0.428806	2136.8	780.2	0.4	-1.453	0.367281	0.709538	253.8	226.1	0.9	-0.167	0.640888	0.813984	315.3	385.9	1.2	0.292	0.539642	0.935762	0.52
Tb927.10.14210	TFIIH basal transcription factor subunit (TFB5)	Tb927.10.14210	RNA.synthesis	1118.4	276.5	0.2	-2.016	0.0832381	0.32385	829.7	173.4	0.2	-2.259	0.06518	0.355444	181.3	283.4	1.6	0.644	0.142994	0.374857	225.4	182.9	0.8	-0.301	0.367736	0.873123	0.52
Tb927.5.1280	alanine racemase, putative	Tb927.5.1280	Amino.acids	780.9	328.8	0.4	-1.248	0.0386921	0.242979	580.6	495.8	0.9	-0.228	0.87811	0.961533	298.9	464.6	1.6	0.636	0.0979323	0.303148	370.9	653.6	1.8	0.818	0.0341429	0.460151	0.521
Tb927.10.10610	protein tyrosine phosphatase, putative	Tb927.10.10610	Protein.phosphatase	2574.4	574.8	0.2	-2.163	0.0321581	0.22653	1910.8	621.3	0.3	-1.621	0.0805258	0.388558	253.4	181.4	0.7	-0.482	0.261399	0.501489	314.1	332.8	1.1	0.083	0.776934	0.979377	0.521
Tb927.9.13060	hypothetical protein, conserved	Tb927.9.13060	ZUnknown	1865.7	638.2	0.3	-1.548	0.00904645	0.131965	1387.1	625.7	0.5	-1.149	0.0556465	0.331042	2517.7	1765.9	0.7	-0.512	0.178679	0.415512	3120.7	2957.2	0.9	-0.078	0.862153	0.997206	0.522
Tb927.11.15220	hypothetical protein, conserved	Tb927.11.15220	ZUnknown	723.5	448.4	0.6	-0.69	0.209878	0.453693	539	393.2	0.7	-0.455	0.472955	0.773204	328.3	492.1	1.5	0.584	0.186046	0.424608	408.2	605.6	1.5	0.569	0.206739	0.782553	0.522
Tb927.10.2670	hypothetical protein, conserved	Tb927.10.2670	ZUnknown	341.6	233.6	0.7	-0.548	0.371086	0.596531	254.1	142.7	0.6	-0.833	0.207882	0.576472	151.3	116	0.8	-0.383	0.301903	0.53912	188.2	221.5	1.2	0.235	0.75108	0.975527	0.522
Tb927.9.9710	hypothetical protein, conserved	Tb927.9.9710	ZUnknown	1522.6	578.8	0.4	-1.395	0.142311	0.396609	1130	835.9	0.7	-0.435	0.657302	0.870682	273	393	1.4	0.525	0.170958	0.408103	338.7	416.8	1.2	0.299	0.452388	0.910775	0.522
Tb927.10.5900	hypothetical protein, conserved	Tb927.10.5900	ZUnknown	1531.3	715.4	0.5	-1.098	0.0592034	0.282964	1139	545.4	0.5	-1.062	0.0804571	0.388558	478.4	845.9	1.8	0.822	0.0510906	0.217073	595.2	598.2	1	0.007	0.782421	0.979377	0.522
Tb927.10.2370	LA	Tb927.10.2370	Nuclear.transport	1739.4	624.2	0.4	-1.478	0.00741434	0.122731	1296	244.1	0.2	-2.408	8.2027e-05	0.00776152	2443.2	1972.3	0.8	-0.309	0.313381	0.548732	3033.2	1587	0.5	-0.935	0.00910397	0.275406	0.522
Tb927.9.11260	nucleoside diphosphate kinase, putative	Tb927.9.11260	Nucleotides	1353.6	509.3	0.4	-1.41	0.108948	0.35614	1004.8	984.4	1	-0.03	0.852686	0.954122	302.4	222.1	0.7	-0.445	0.247511	0.487777	375.5	357	1	-0.073	0.753957	0.976066	0.522
Tb927.8.5600	transaldolase, putative	Tb927.8.5600	Glucose.glycerol	1783.8	630.6	0.4	-1.5	0.0110468	0.14272	1326.3	486.7	0.4	-1.446	0.0171875	0.18595	1192.1	620.6	0.5	-0.942	0.0160594	0.115746	1478.1	1193.9	0.8	-0.308	0.416181	0.89642	0.522
Tb927.11.3880	actin, putative (TRYPARP)	Tb927.11.3880	Cytoskeleton	923.1	822.1	0.9	-0.167	0.81043	0.906345	686.8	1088.6	1.6	0.665	0.181063	0.547625	868.6	716.7	0.8	-0.277	0.645023	0.816276	1075.4	1500.9	1.4	0.481	0.121095	0.700198	0.523
Tb927.7.3420	FKBP12 (TOR complex)	Tb927.7.3420	Signalling	1051	310.3	0.3	-1.76	0.254257	0.492614	778.9	438.9	0.6	-0.828	0.593974	0.836548	89.7	129.5	1.4	0.53	0.204716	0.442382	111.1	182.6	1.6	0.716	0.0931913	0.649332	0.523
Tb927.4.510	hypothetical protein, conserved	Tb927.4.510	ZUnknown	459	216.1	0.5	-1.087	0.449675	0.659668	340.2	302.1	0.9	-0.172	0.908801	0.97092	192.8	225.6	1.2	0.226	0.508841	0.717027	239	504.2	2.1	1.077	0.00502323	0.2115	0.523
Tb927.8.2010	hypothetical protein, conserved	Tb927.8.2010	ZUnknown	333	266.7	0.8	-0.32	0.626629	0.792997	247.8	165.6	0.7	-0.581	0.404227	0.734309	100.2	96.9	1	-0.049	0.984079	1	124.3	112.4	0.9	-0.145	0.874699	1	0.523
Tb927.10.10650	NAR1 Cytosolic iron-sulphur cluster biogenesis, hydrogenase large subunit	Tb927.10.10650	Enzyme	762.5	786.7	1	0.045	0.955427	0.981643	567.9	766	1.3	0.432	0.470032	0.772251	346.9	377.7	1.1	0.123	0.801836	0.910404	430.6	608.5	1.4	0.499	0.208704	0.782553	0.523
Tb927.4.890	small nuclear ribonucleoprotein SmD3, in U2	Tb927.4.890	RNA.processing	448	109.2	0.2	-2.037	0.00103892	0.0559578	333	201.9	0.6	-0.722	0.286939	0.642941	271.5	180.9	0.7	-0.585	0.16886	0.406588	336.8	280.7	0.8	-0.263	0.517463	0.932425	0.523
Tb927.7.6380	U4-specific Sm protein Ssm4, SmD3 paralogue	Tb927.7.6380	RNA.processing	484.7	228.3	0.5	-1.086	0.167898	0.415021	359.9	170	0.5	-1.082	0.136408	0.484591	190.6	54.2	0.3	-1.813	0.000100275	0.00626896	236.4	109.7	0.5	-1.107	0.0148419	0.334157	0.523
Tb927.10.12290	UDP-Gal or UDP-GlcNAc-dependent glycosyltransferase, putative	Tb927.10.12290	Glycans	785.7	722.5	0.9	-0.121	0.87008	0.937876	584.7	542.4	0.9	-0.108	0.799258	0.93479	339.5	252	0.7	-0.43	0.528448	0.731263	420.3	412	1	-0.029	1	1	0.523
Tb927.10.1610	hypothetical protein, conserved	Tb927.10.1610	ZUnknown	393.2	233.5	0.6	-0.752	0.184096	0.430397	292.7	246.8	0.8	-0.246	0.79515	0.933229	86.4	64.8	0.8	-0.415	0.505276	0.714159	107.8	102	0.9	-0.081	0.697342	0.965125	0.524
Tb927.7.4610	hypothetical protein, conserved	Tb927.7.4610	ZUnknown	313.7	296.6	0.9	-0.081	1	1	233.1	169.4	0.7	-0.46	0.54493	0.811458	187.1	131.4	0.7	-0.51	0.474504	0.693662	231.5	165.1	0.7	-0.488	0.57617	0.9436	0.524
Tb927.6.3410	hypothetical protein, conserved	Tb927.6.3410	ZUnknown	127.9	213	1.7	0.736	0.210928	0.454576	95.2	152.2	1.6	0.676	0.279173	0.636525	158.1	308.3	1.9	0.963	0.0147855	0.109322	196.2	254.1	1.3	0.374	0.388454	0.881436	0.524
Tb927.10.14360	U2 small nuclear ribonucleoprotein 40K (U2_40K)	Tb927.10.14360	RNA.processing	666.8	533.5	0.8	-0.322	0.503861	0.703144	497	275.7	0.6	-0.85	0.139194	0.489768	269.2	366.7	1.4	0.446	0.320465	0.556247	334.5	314.7	0.9	-0.088	0.670345	0.958541	0.524
Tb927.10.7520	folylpolyglutamate synthase, putative (FPGS)	Tb927.10.7520	Folate	729.6	539.1	0.7	-0.437	0.427199	0.641822	543.3	482.6	0.9	-0.171	0.779925	0.924949	227.5	168.7	0.7	-0.431	0.235725	0.476257	282.8	232	0.8	-0.286	0.418209	0.89735	0.525
Tb927.4.600	hypothetical protein, conserved	Tb927.4.600	Mito.pathway	1337.9	462.8	0.3	-1.531	0.0093256	0.132076	994.8	535.5	0.5	-0.893	0.154489	0.511922	385.9	500.8	1.3	0.376	0.435957	0.663762	479.8	508.2	1.1	0.083	1	1	0.525
Tb927.11.8070	hypothetical protein, conserved	Tb927.11.8070	ZUnknown	447.1	376.9	0.8	-0.247	0.875327	0.940326	331.9	480.7	1.4	0.534	0.282782	0.640611	204.3	89.5	0.4	-1.191	0.0579983	0.233931	252.7	406.7	1.6	0.686	0.0713006	0.595854	0.525
Tb927.4.920	hypothetical protein, conserved	Tb927.4.920	ZUnknown	827.5	324.3	0.4	-1.351	0.0257055	0.207872	615.1	226.1	0.4	-1.444	0.0215304	0.207083	313.2	332.1	1.1	0.084	1	1	390	315.1	0.8	-0.308	0.361207	0.87273	0.525
Tb927.11.16860	mitochondrial RNA binding protein MRB subunit	Tb927.11.16860	Mito.RNA	938.8	788.5	0.8	-0.252	0.673981	0.825546	698.9	744	1.1	0.09	0.894865	0.967312	642.7	436.8	0.7	-0.557	0.130183	0.354824	798.3	860.5	1.1	0.108	0.843999	0.991753	0.525
Tb927.1.1160	PPR3	Tb927.1.1160	Mito.translation	510.5	551.8	1.1	0.112	0.843587	0.921209	380.2	426.8	1.1	0.167	0.841456	0.949231	335.8	309.3	0.9	-0.119	0.642907	0.815113	417.6	476	1.1	0.189	0.813006	0.985157	0.525
Tb927.7.6930	ATPase, putative	Tb927.7.6930	Mito.pathway	615.2	715.3	1.2	0.218	0.834634	0.919954	459.2	429.3	0.9	-0.097	0.659896	0.872798	422	514.7	1.2	0.286	0.422869	0.652647	523.7	641.4	1.2	0.292	0.455867	0.91395	0.526
Tb927.11.7280	DNA-direcetd RNA polymerase II, subunit 9, putative (RPB9)	Tb927.11.7280	RNA.synthesis	349.2	170.9	0.5	-1.031	0.206302	0.45057	259.3	143.8	0.6	-0.851	0.308478	0.660558	75	58.3	0.8	-0.364	0.403861	0.634306	93.2	108.3	1.2	0.217	0.770971	0.979222	0.526
Tb927.8.1170	eIF3H	Tb927.8.1170	Translation	840.3	469.7	0.6	-0.839	0.122207	0.375763	626	287.6	0.5	-1.122	0.0681088	0.364044	579.6	425.4	0.7	-0.446	0.320773	0.556274	722.4	448.6	0.6	-0.687	0.236219	0.801078	0.526
Tb927.10.3880	hypothetical protein, conserved	Tb927.10.3880	ZUnknown	783.1	969.4	1.2	0.308	0.677427	0.828242	584.1	817	1.4	0.484	0.412327	0.736141	524.3	931	1.8	0.828	0.0246089	0.147532	651	1183.6	1.8	0.862	0.0232796	0.38903	0.526
Tb927.10.6490	hypothetical protein, conserved	Tb927.10.6490	ZUnknown	1010.3	278.7	0.3	-1.858	0.00157152	0.0683465	751.8	148.5	0.2	-2.34	0.000206867	0.0154094	174.4	151	0.9	-0.208	0.650533	0.818662	217.2	185.2	0.9	-0.23	0.613545	0.951992	0.526
Tb927.11.8950	leucine rich repeat (TbLRRP1), in bilobe	Tb927.11.8950	LRRP	697	1066.1	1.5	0.613	0.349671	0.57827	520.1	471.7	0.9	-0.141	0.556933	0.81854	624.2	846.4	1.4	0.439	0.235608	0.476257	772.5	658.6	0.9	-0.23	0.794132	0.981808	0.526
Tb927.10.3140	leucine-rich repeat protein (LRRP)	Tb927.10.3140	LRRP	762.1	853.8	1.1	0.164	0.77911	0.887132	567.5	662.5	1.2	0.223	0.706756	0.89214	444.6	557.7	1.3	0.327	0.387453	0.621808	551	852.9	1.5	0.63	0.0821685	0.624037	0.526
Tb927.3.4680	RAB GDP dissociation inhibitor alpha, putative	Tb927.3.4680	Signalling	2036.6	868.7	0.4	-1.229	0.0246012	0.205039	1518.1	776.4	0.5	-0.967	0.0780439	0.384022	964.6	683.9	0.7	-0.496	0.24053	0.479913	1200.6	1208.3	1	0.009	0.756489	0.976213	0.526
Tb927.11.16070	TFIIH basal transcription factor subunit (p34)	Tb927.11.16070	RNA.synthesis	892.1	494.4	0.6	-0.851	0.163154	0.411086	663.4	534.3	0.8	-0.312	0.644112	0.861523	236.2	266.1	1.1	0.172	0.834438	0.928762	293.7	288.5	1	-0.026	0.746785	0.97447	0.526
Tb927.5.1930	hypothetical protein, conserved	Tb927.5.1930	ZUnknown	1287.4	498.4	0.4	-1.369	0.0192465	0.187432	957.6	353.9	0.4	-1.436	0.0238026	0.216626	378.4	361.5	1	-0.066	0.911705	0.96112	469.5	399.3	0.9	-0.234	0.560719	0.94003	0.527
Tb927.2.3970	hypothetical protein, conserved	Tb927.2.3970	ZUnknown	692.8	321.3	0.5	-1.109	0.0531305	0.272742	515.7	378.5	0.7	-0.446	0.544292	0.811052	478.7	511.2	1.1	0.095	0.741302	0.874264	593.7	747.5	1.3	0.332	0.356795	0.869423	0.528
Tb927.1.3170	hypothetical protein, conserved	Tb927.1.3170	ZUnknown	1219.4	440.3	0.4	-1.47	0.0128842	0.153934	907	329.1	0.4	-1.462	0.0110419	0.148505	608.1	318.1	0.5	-0.935	0.0144117	0.108809	754.7	567.5	0.8	-0.411	0.289609	0.83691	0.528
Tb927.4.1180	hypothetical protein, conserved	Tb927.4.1180	ZUnknown	792.2	560.4	0.7	-0.499	0.4311	0.644322	588.8	629.3	1.1	0.096	0.682368	0.882404	108.1	110.5	1	0.032	0.82316	0.921466	134	174.3	1.3	0.38	0.34418	0.861739	0.528
Tb927.8.5410	hypothetical protein, conserved	Tb927.8.5410	ZUnknown	650.8	948.3	1.5	0.543	0.401562	0.621299	485.2	459.2	0.9	-0.08	0.816699	0.941221	166.4	250.1	1.5	0.588	0.238924	0.47898	206.4	210.9	1	0.031	1	1	0.528
Tb927.8.2540	Acetyl-CoA acetyltransferase	Tb927.8.2540	Lipids	5387.1	1804.3	0.3	-1.578	0.00355753	0.089518	4017.3	755.6	0.2	-2.411	1.82979e-05	0.00278526	1022.4	992.8	1	-0.042	0.933655	0.973166	1268.9	1235.7	1	-0.038	0.879558	1	0.529
Tb927.11.1370	glutaredoxin GRX1	Tb927.11.1370	Redox	3724.5	236.1	0.1	-3.979	0.0849074	0.326919	2758	437.9	0.2	-2.655	0.198963	0.567117	713.1	323.8	0.5	-1.139	0.183549	0.421181	881.6	796.9	0.9	-0.146	1	1	0.529
Tb927.6.1750	hypothetical protein, conserved	Tb927.6.1750	ZUnknown	1339.2	1324.2	1	-0.016	0.883555	0.944672	998.2	1467.1	1.5	0.556	0.305414	0.659219	1579.2	2062.1	1.3	0.385	0.389466	0.623895	1963.6	2829.6	1.4	0.527	0.252758	0.809956	0.529
Tb927.11.3680	calmodulin, putative	Tb927.11.3680	Calcium	642.4	242.1	0.4	-1.408	0.0663136	0.296039	477	330.2	0.7	-0.531	0.448055	0.758714	160.5	165.5	1	0.044	0.911079	0.961101	199.6	240	1.2	0.266	0.686466	0.960487	0.53
Tb927.3.5340	Hsc70-interacting protein (Hip), putative	Tb927.3.5340	Chaperone	6045.3	812.6	0.1	-2.895	0.00125452	0.0622987	4489.5	652.7	0.1	-2.782	0.00105805	0.0399039	2946.9	1741.9	0.6	-0.759	0.0449913	0.202721	3655.2	1964.7	0.5	-0.896	0.0199865	0.360684	0.53
Tb927.4.3670	hypothetical protein, conserved	Tb927.4.3670	ZUnknown	667.3	894.4	1.3	0.423	0.414613	0.6318	496.5	576.8	1.2	0.216	0.784629	0.928035	281.7	217.4	0.8	-0.374	0.46141	0.682427	349.3	212.7	0.6	-0.715	0.119579	0.698325	0.53
Tb927.10.15150	RNA polymerase III C11 subunit, putative,(RPC11)	Tb927.10.15150	RNA.synthesis	997	224.4	0.2	-2.152	0.12546	0.380289	739.3	382.2	0.5	-0.952	0.46969	0.772251	310.8	216.6	0.7	-0.521	0.280263	0.519027	385.1	380.5	1	-0.017	0.841592	0.991106	0.53
Tb927.11.3080	vesicular protein trafficking mediator, putative	Tb927.11.3080	Vesicular.transport	3441.1	488	0.1	-2.818	0.0402392	0.245758	2552.3	819.7	0.3	-1.639	0.169155	0.530694	5650.1	1341.8	0.2	-2.074	0.109131	0.322284	6976.6	2581.5	0.4	-1.434	0.278098	0.828585	0.53
Tb927.6.2960	adaptin complex AP4 epsilon subunit	Tb927.6.2960	Vesicular.transport	1524.3	1985.8	1.3	0.382	0.557069	0.743962	1136.3	1111.4	1	-0.032	0.937619	0.980468	1138.7	3045.6	2.7	1.419	0.000108234	0.00647737	1414.7	3229.4	2.3	1.191	0.00130453	0.111395	0.531
Tb927.8.7040	hypothetical protein, conserved	Tb927.8.7040	Mito.pathway	2685.4	353.4	0.1	-2.926	0.19158	0.436119	1988.1	427.1	0.2	-2.219	0.288727	0.643844	259.4	111.9	0.4	-1.213	0.00707152	0.0748566	321.2	304.3	0.9	-0.078	1	1	0.531
Tb927.11.13660	hypothetical protein, conserved	Tb927.11.13660	ZUnknown	349.9	187.2	0.5	-0.903	0.148927	0.401462	260.1	140.4	0.5	-0.889	0.222659	0.591487	77.5	56.9	0.7	-0.447	0.464356	0.684798	96.2	76.5	0.8	-0.33	0.568314	0.941703	0.531
Tb927.7.3750	TFIIF-stimulated CTD phosphatase, putative	Tb927.7.3750	Protein.phosphatase	955.4	334.5	0.4	-1.514	0.0195719	0.187729	709.7	464.3	0.7	-0.612	0.40762	0.734309	198.6	133.5	0.7	-0.573	0.146352	0.379831	246.9	183.1	0.7	-0.432	0.39359	0.881673	0.531
Tb927.9.11870	zinc finger protein, putative,predicted zinc finger protein, MIZ	Tb927.9.11870	DNA	546.8	367.5	0.7	-0.573	0.232987	0.472774	408	288.7	0.7	-0.499	0.398103	0.730481	396.7	567.8	1.4	0.517	0.434893	0.663569	494.2	750.4	1.5	0.603	0.295134	0.838808	0.531
Tb927.4.3370	hypothetical protein, conserved	Tb927.4.3370	ZUnknown	1012	479.9	0.5	-1.076	0.0785322	0.317615	752.3	340.8	0.5	-1.143	0.0616829	0.344001	402	337.2	0.8	-0.253	0.470492	0.690647	500.3	334.2	0.7	-0.582	0.137189	0.721662	0.532
Tb927.11.8860	hypothetical protein, conserved	Tb927.11.8860	ZUnknown	761	1198.8	1.6	0.656	0.307414	0.541648	567.5	1180	2.1	1.056	0.0549784	0.329588	383.8	1005.9	2.6	1.39	0.108936	0.321845	475.8	857	1.8	0.849	0.0198503	0.360684	0.532
Tb927.10.8190	Tric complex theta subunit (TCP-1-theta)	Tb927.10.8190	Chaperone	7242.7	1855.2	0.3	-1.965	0.000690926	0.0525855	5389.4	919.4	0.2	-2.551	1.10245e-05	0.00192984	2823.2	1740.3	0.6	-0.698	0.0354345	0.178114	3510.3	2401.6	0.7	-0.548	0.0819721	0.624037	0.532
Tb927.10.12850	ttaggg binding factor, telomer maintenance	Tb927.10.12850	DNA	9474.6	3254.7	0.3	-1.542	0.00386637	0.0925319	7067	3752.8	0.5	-0.913	0.0973606	0.417564	9213.1	7001.5	0.8	-0.396	0.15888	0.395336	11459.8	7467.6	0.7	-0.618	0.0627912	0.566578	0.532
Tb927.11.3040	hypothetical protein	Tb927.11.3040	ZUnknown	218.9	136.2	0.6	-0.685	0.345146	0.575332	162.6	205.7	1.3	0.339	0.523304	0.80075	137.2	87.8	0.6	-0.644	0.204741	0.442382	170	165.7	1	-0.037	0.949963	1	0.533
Tb927.10.12010	hypothetical protein, conserved	Tb927.10.12010	ZUnknown	450.7	191.7	0.4	-1.233	0.285506	0.521962	334.3	210.3	0.6	-0.669	0.626627	0.851806	146.3	243.1	1.7	0.733	0.150388	0.385297	182.1	244.3	1.3	0.424	0.539156	0.935374	0.533
Tb927.3.880	hypothetical protein, conserved	Tb927.3.880	ZUnknown	1024.2	561.9	0.5	-0.866	0.207877	0.451895	760.6	645.5	0.8	-0.237	0.932626	0.978229	256.1	188.8	0.7	-0.44	0.446815	0.67329	319.4	493.1	1.5	0.627	0.50078	0.930041	0.533
Tb927.9.11040	mitochondrial carrier protein, MCP3	Tb927.9.11040	Mito.transport	749.3	299.2	0.4	-1.324	0.397082	0.618135	555.2	682.9	1.2	0.299	0.512263	0.795649	392.8	235.4	0.6	-0.738	0.309336	0.545036	485.9	485.6	1	-0.001	0.739099	0.971522	0.533
Tb11.02.5105	POMP15	Tb11.02.5105	Mito.membrane	543.5	139.2	0.3	-1.966	0.180442	0.425837	402.9	141.8	0.4	-1.507	0.280836	0.638834	45.9	38.6	0.8	-0.25	0.614926	0.797184	57	67.7	1.2	0.247	0.699285	0.965441	0.533
Tb927.2.4870	kinetoplastid-specific dual specificity phosphatase, putative	Tb927.2.4870	Phosphatase	862.9	515.2	0.6	-0.744	0.276783	0.513115	641	553.9	0.9	-0.211	0.853984	0.954727	396.9	322.1	0.8	-0.301	0.317102	0.552625	493.7	599.2	1.2	0.279	0.636237	0.951992	0.534
Tb927.2.5750	tyrosyl-DNA Phosphodiesterase (Tdp1), putative	Tb927.2.5750	DNA	1260.2	1090.5	0.9	-0.209	0.722725	0.85316	937.6	1271.1	1.4	0.439	0.340899	0.688683	1062.4	607.3	0.6	-0.807	0.021143	0.134956	1320.3	1158.8	0.9	-0.188	0.477741	0.919248	0.534
Tb927.11.14470	hypothetical protein, conserved	Tb927.11.14470	ZUnknown	823.1	1194.7	1.5	0.538	0.420163	0.63614	613.8	833.1	1.4	0.441	0.439078	0.752468	456.8	831.6	1.8	0.864	0.0299899	0.16253	567.8	1064.5	1.9	0.907	0.0226983	0.384347	0.535
Tb927.2.4620	hypothetical protein, conserved	Tb927.2.4620	ZUnknown	731.8	508.9	0.7	-0.524	0.523405	0.716496	543.3	1102.9	2	1.022	0.0379862	0.275868	343	283.4	0.8	-0.276	0.490886	0.704053	425.6	744.6	1.7	0.807	0.0328283	0.451599	0.536
Tb927.1.610	hypothetical protein, conserved	Tb927.1.610	ZUnknown	731.9	301	0.4	-1.282	0.134368	0.388803	543.3	172.9	0.3	-1.652	0.0888692	0.404066	492.4	546.4	1.1	0.15	0.881031	0.946549	612.7	514.6	0.8	-0.252	0.327354	0.852192	0.536
Tb927.5.3950	hypothetical protein, conserved	Tb927.5.3950	ZUnknown	1026.4	831.1	0.8	-0.304	0.601592	0.776092	763.8	819.8	1.1	0.102	0.824315	0.943648	559.8	478.7	0.9	-0.226	0.448682	0.674323	695.5	725.3	1	0.061	0.933155	1	0.536
Tb927.8.600	hypothetical protein, conserved	Tb927.8.600	ZUnknown	316.9	434.9	1.4	0.457	0.44641	0.657226	236.1	276.6	1.2	0.228	0.684364	0.883792	524.7	776	1.5	0.564	0.18146	0.419473	652.2	1044.3	1.6	0.679	0.1126	0.691571	0.536
Tb927.3.4280	mismatch repair protein MSH5	Tb927.3.4280	DNA	498.9	858.6	1.7	0.783	0.159616	0.408642	371.4	751.2	2	1.016	0.100998	0.422504	549.7	873	1.6	0.667	0.107166	0.318901	683.2	656.7	1	-0.057	0.721012	0.96992	0.536
Tb927.2.5180	aldo-keto reductase, putative	Tb927.2.5180	Enzyme	691.4	557.4	0.8	-0.311	0.608746	0.77924	514.6	324.8	0.6	-0.664	0.289	0.644246	262.5	281	1.1	0.098	0.87954	0.946303	326.2	277.7	0.9	-0.232	0.513221	0.931655	0.537
Tb927.9.2990	hypothetical protein	Tb927.9.2990	ZUnknown	1006.9	457.8	0.5	-1.137	0.251986	0.490819	747.2	573.1	0.8	-0.383	0.6557	0.870187	238.4	112.5	0.5	-1.084	0.00662212	0.0720309	296.3	251.8	0.8	-0.235	0.500267	0.930041	0.537
Tb927.11.4700	prostaglandin f synthase	Tb927.11.4700	Lipids	19691	1875	0.1	-3.393	0.000189778	0.023729	14624.8	1607.9	0.1	-3.185	0.000252516	0.0169012	4242.7	2174.7	0.5	-0.964	0.0051606	0.063029	5271.6	3731.4	0.7	-0.499	0.100254	0.665384	0.537
Tb927.6.4430	homoserine kinase	Tb927.6.4430	Amino.acids	1256.8	690.5	0.5	-0.864	0.154821	0.405057	934.7	911.9	1	-0.036	0.905446	0.97038	838.4	605	0.7	-0.471	0.619769	0.799931	1036.5	489.6	0.5	-1.082	0.25993	0.815301	0.538
Tb927.11.8830	hypothetical protein	Tb927.11.8830	ZUnknown	391.4	402.8	1	0.041	0.990838	0.997105	291.8	129.3	0.4	-1.175	0.0367655	0.269563	143.4	214.7	1.5	0.582	0.213954	0.451372	178.2	201	1.1	0.174	0.859971	0.99614	0.538
Tb927.6.4700	hypothetical protein, conserved	Tb927.6.4700	ZUnknown	694.5	875.3	1.3	0.334	0.54673	0.735739	517.1	693.5	1.3	0.423	0.480317	0.776106	234.2	286.6	1.2	0.292	0.524518	0.728127	291	375.6	1.3	0.368	0.514343	0.931655	0.538
Tb927.10.3950	hypothetical protein, conserved	Tb927.10.3950	ZUnknown	649.2	401.1	0.6	-0.695	0.245581	0.485203	482.9	608.9	1.3	0.335	0.500199	0.788828	1141.9	789.1	0.7	-0.533	0.193264	0.430988	1415.1	1085.5	0.8	-0.383	0.384239	0.880096	0.538
Tb927.4.1290	hypothetical protein, conserved	Tb927.4.1290	ZUnknown	271.1	139.7	0.5	-0.956	0.156732	0.406072	201.3	95.4	0.5	-1.078	0.115624	0.449527	110	106.2	1	-0.051	0.959758	0.988995	136.5	82.9	0.6	-0.718	0.149115	0.739452	0.538
Tb927.9.5730	nucleosome assembly protein-like protein	Tb927.9.5730	Chromatin	3434.4	1026.2	0.3	-1.743	0.00143745	0.0663893	2561.1	393.6	0.2	-2.702	3.13295e-06	0.00073123	4301.4	2836.6	0.7	-0.601	0.0556241	0.22812	5344.1	2844.2	0.5	-0.91	0.00530297	0.217634	0.538
Tb927.10.13570	RBP27	Tb927.10.13570	RNA.binding	483.3	351.3	0.7	-0.46	0.508282	0.705979	359.1	263.2	0.7	-0.448	0.514684	0.796757	177.8	217.4	1.2	0.29	0.460643	0.682195	220.1	166.4	0.8	-0.404	0.463983	0.915824	0.538
Tb927.11.8970	ribose 5-phosphate isomerase, putative	Tb927.11.8970	PPP	1652.5	472.8	0.3	-1.805	0.0019354	0.0758393	1229.6	255.2	0.2	-2.268	0.000160503	0.013068	410.9	330.8	0.8	-0.313	0.365691	0.603143	510.7	522.4	1	0.033	1	1	0.538
Tb927.6.3540	zinc-finger protein, conserved	Tb927.6.3540	Zinc.finger	1107.8	713.8	0.6	-0.634	0.299561	0.535652	823.7	790.8	1	-0.059	0.922417	0.974421	1698.7	1787.1	1.1	0.073	0.900565	0.955418	2109.1	2975.2	1.4	0.496	0.209453	0.782553	0.538
Tb927.10.12830	acetyltransferase, putative	Tb927.10.12830	Lipids	471.2	429.2	0.9	-0.135	0.967219	0.986953	350.1	740.5	2.1	1.081	0.0380348	0.275868	367.3	428.9	1.2	0.224	0.640555	0.813949	456.2	673.7	1.5	0.563	0.168934	0.754451	0.539
Tb927.9.4930	divalent cation transporter, putative	Tb927.9.4930	ZUnknown	1092.4	648.2	0.6	-0.753	0.179669	0.424727	813.1	690.7	0.8	-0.235	0.737594	0.906029	312.7	577.9	1.8	0.886	0.0943631	0.296159	387.7	575.1	1.5	0.569	0.137052	0.721662	0.539
Tb927.9.9860	GRP170, HSP70 and actin-like ATPase domains	Tb927.9.9860	Chaperone	2397.3	1436.3	0.6	-0.739	0.142968	0.396616	1787.4	1428.9	0.8	-0.323	0.601644	0.839546	1226	1372.2	1.1	0.163	1	1	1528.2	1962.5	1.3	0.361	0.81759	0.985809	0.539
Tb927.3.4450	hypothetical protein, conserved	Tb927.3.4450	ZUnknown	666.8	426.7	0.6	-0.644	0.259492	0.498072	496.3	460.6	0.9	-0.108	0.971618	0.994896	734.4	473	0.6	-0.635	0.0781904	0.269832	911.6	951.7	1	0.062	0.972396	1	0.539
Tb927.5.2460	hypothetical protein, conserved	Tb927.5.2460	ZUnknown	566.3	620.7	1.1	0.132	0.982391	0.994176	422.6	368.1	0.9	-0.199	0.759422	0.915228	701.5	872.1	1.2	0.314	0.50375	0.712433	872.5	1256	1.4	0.526	0.248925	0.807087	0.539
Tb927.7.3200	hypothetical protein, conserved	Tb927.7.3200	ZUnknown	1028.5	442.9	0.4	-1.216	0.0414612	0.246567	764.8	372.4	0.5	-1.038	0.0938216	0.411874	723.2	467.2	0.6	-0.63	0.0725035	0.262608	898.6	731.7	0.8	-0.296	0.349617	0.862643	0.539
Tb927.10.4000	methylglutaconyl-CoA hydratase, mitochondrial precursor, putative	Tb927.10.4000	Amino.acids	655.5	222.3	0.3	-1.56	0.00941479	0.132213	487.6	216.5	0.4	-1.171	0.072959	0.374941	343.2	336.4	1	-0.029	0.768881	0.889281	426.9	400.1	0.9	-0.094	0.612742	0.951992	0.539
Tb927.11.15810	NADH dehydrogenase subunit NI2M, putative	Tb927.11.15810	Mito.e.transport	1611.6	484	0.3	-1.736	0.0032402	0.0865026	1198.3	630.4	0.5	-0.927	0.159637	0.519173	628.9	423.4	0.7	-0.571	0.118941	0.336845	780.9	631.9	0.8	-0.305	0.393237	0.881673	0.539
Tb927.10.3210	delta-1-pyrroline-5-carboxylate dehydrogenase, putative	Tb927.10.3210	Mito.pathway	6613.5	2122.3	0.3	-1.64	0.0102152	0.138349	4935.8	1245.9	0.3	-1.986	0.00553977	0.102618	4046.5	3530.5	0.9	-0.197	0.522504	0.726893	5024.8	3747.5	0.7	-0.423	0.21105	0.782553	0.54
Tb927.11.3770	hypothetical protein, conserved	Tb927.11.3770	ZUnknown	844.6	472.9	0.6	-0.837	0.14512	0.398446	628.6	723.6	1.2	0.203	0.590815	0.835431	386.4	397	1	0.039	0.878498	0.945908	480.6	741.1	1.5	0.625	0.179987	0.757372	0.54
Tb927.11.13790	hypothetical protein, conserved	Tb927.11.13790	ZUnknown	1052.3	486.6	0.5	-1.113	0.0761801	0.313414	781.7	762.4	1	-0.036	0.884758	0.963839	472.7	130.7	0.3	-1.854	0.182973	0.421181	583.6	278.6	0.5	-1.067	0.47555	0.918887	0.54
Tb927.8.2650	metallo-beta-lactamase-like protein, putative	Tb927.8.2650	Enzyme	1223.4	530.9	0.4	-1.204	0.0404877	0.245758	909.8	470.4	0.5	-0.952	0.153616	0.511409	453.1	489.8	1.1	0.112	0.872254	0.943392	562.9	537.6	1	-0.066	0.784025	0.979377	0.54
Tb927.9.14180	chaperone protein DNAj, putative	Tb927.9.14180	Chaperone	1227.9	433.6	0.4	-1.502	0.0498625	0.266092	911.9	605.3	0.7	-0.591	0.376077	0.715799	468.4	296	0.6	-0.662	0.0984114	0.303958	581.3	576.8	1	-0.011	1	1	0.541
Tb927.10.9030	hypothetical protein, conserved	Tb927.10.9030	ZUnknown	271.9	114.7	0.4	-1.245	0.203707	0.448399	201.8	141.5	0.7	-0.512	0.7357	0.905305	167.8	146.2	0.9	-0.198	0.628754	0.805735	208.1	161.6	0.8	-0.365	0.403302	0.888691	0.541
Tb927.4.1710	hypothetical protein, conserved	Tb927.4.1710	ZUnknown	713.7	373.5	0.5	-0.934	0.0937516	0.337506	531.4	301.1	0.6	-0.819	0.1861	0.552707	476.4	429	0.9	-0.151	0.532058	0.734228	592.4	507.5	0.9	-0.223	0.428241	0.904729	0.541
Tb927.11.10570	Mitchondrial LSU ribosomal protein	Tb927.11.10570	Mito.translation	724.2	403.7	0.6	-0.843	0.107285	0.354677	539.9	211.7	0.4	-1.351	0.0258768	0.226399	304.6	532.8	1.7	0.806	0.0366107	0.181421	378.1	568.3	1.5	0.588	0.149988	0.7407	0.541
Tb927.6.3580	ATP-dependent DEAD/H DNA helicase recQ, putative	Tb927.6.3580	RNA.helicase	1528.9	2068.3	1.4	0.436	0.485053	0.690033	1139.8	1770.5	1.6	0.635	0.262011	0.624357	1566.5	3206.9	2	1.034	0.00432258	0.057704	1945.1	3279.7	1.7	0.754	0.0391571	0.480983	0.542
Tb927.10.2170	hypothetical protein	Tb927.10.2170	ZUnknown	111	33.1	0.3	-1.745	0.0114055	0.144735	82.6	28.6	0.3	-1.528	0.0515842	0.321368	146.8	69.1	0.5	-1.087	0.0292507	0.160517	181.8	85.3	0.5	-1.092	0.0340543	0.460151	0.542
Tb927.9.14140	hypothetical protein, conserved	Tb927.9.14140	ZUnknown	760.6	354.3	0.5	-1.102	0.0659385	0.295807	565.7	493.8	0.9	-0.196	0.888582	0.965526	805	499.7	0.6	-0.688	0.0869182	0.285184	998	877.7	0.9	-0.185	0.67189	0.958598	0.542
Tb927.10.6550	hypothetical protein, conserved	Tb927.10.6550	ZUnknown	342.4	179.2	0.5	-0.934	0.160156	0.409126	254.3	161.9	0.6	-0.651	0.283286	0.64098	150.1	74.4	0.5	-1.014	0.0186365	0.12608	186.6	119.8	0.6	-0.639	0.150275	0.740795	0.542
Tb927.10.8250	hypothetical protein, conserved	Tb927.10.8250	ZUnknown	227.1	174.9	0.8	-0.377	0.610011	0.780288	168.8	180.5	1.1	0.097	0.717014	0.897129	79.2	69.6	0.9	-0.187	0.611726	0.794644	98.6	94.4	1	-0.062	0.77141	0.979377	0.542
Tb927.1.4490	acetyltransferase, putative	Tb927.1.4490	Lipids	969.2	358.9	0.4	-1.433	0.234548	0.474629	718.8	731.5	1	0.025	0.769935	0.921081	4218	1083.6	0.3	-1.961	0.197078	0.435137	5203.9	1373.9	0.3	-1.921	0.257364	0.813594	0.543
Tb927.10.370	calcineurin B subunit, putative	Tb927.10.370	Calcium	246	131.4	0.5	-0.905	0.348655	0.578092	182.5	203.8	1.1	0.159	0.572156	0.829792	92.1	89	1	-0.05	0.85107	0.9358	114.5	164.5	1.4	0.523	0.305236	0.844767	0.543
Tb927.2.2940	hypothetical protein, conserved	Tb927.2.2940	Mito.pathway	752.1	283.2	0.4	-1.409	0.0194107	0.187729	559.2	485	0.9	-0.205	0.843548	0.950639	850.5	448.3	0.5	-0.924	0.0156676	0.114267	1055.4	794.7	0.8	-0.409	0.274269	0.826341	0.543
Tb927.4.1120	hypothetical protein, conserved	Tb927.4.1120	ZUnknown	1319.9	814.2	0.6	-0.697	0.192032	0.436278	983.2	1049.5	1.1	0.094	0.831516	0.945943	484.7	320.3	0.7	-0.598	0.232744	0.473054	603.5	578.9	1	-0.06	0.723505	0.96992	0.543
Tb927.11.6060	hypothetical protein, conserved	Tb927.11.6060	ZUnknown	964.6	697.5	0.7	-0.468	0.475362	0.681089	717.3	1039.3	1.4	0.535	0.290027	0.644815	731.5	790.3	1.1	0.112	0.829754	0.926182	908	1188.3	1.3	0.388	0.328304	0.852694	0.543
Tb927.4.3700	hypothetical protein, conserved	Tb927.4.3700	ZUnknown	1124.1	1404.9	1.2	0.322	0.623271	0.790749	837.7	1106.5	1.3	0.401	0.594505	0.836548	501.4	331.6	0.7	-0.597	0.101431	0.309262	622.8	517	0.8	-0.269	0.465733	0.91595	0.543
Tb927.4.2170	hypothetical protein, conserved, low homology to phosphatidylserinsynthase	Tb927.4.2170	ZUnknown	477.2	212	0.4	-1.171	0.0640533	0.293714	354.5	220.4	0.6	-0.686	0.332217	0.680301	139.6	82.8	0.6	-0.754	0.117214	0.33442	173.4	130	0.7	-0.416	0.343085	0.861739	0.543
Tb927.7.1600	C-1-tetrahydrofolate synthase, cytoplasmic, putative	Tb927.7.1600	Folate	977.1	515.1	0.5	-0.923	0.117966	0.369574	726.9	658.6	0.9	-0.142	0.932665	0.978229	517.2	517.9	1	0.002	0.871275	0.943354	642.9	906.9	1.4	0.496	0.253331	0.809956	0.544
Tb927.6.1960	glycosyltransferase family 28 protein, putative	Tb927.6.1960	Glycans	948.3	872.4	0.9	-0.12	0.937676	0.973115	705	824.6	1.2	0.226	0.636816	0.857232	630.7	449.9	0.7	-0.487	0.169365	0.406965	783.5	552.7	0.7	-0.503	0.162958	0.751666	0.544
Tb927.9.7820	hypothetical protein, conserved	Tb927.9.7820	ZUnknown	1106.3	1424.3	1.3	0.364	0.636874	0.800752	825.2	909.1	1.1	0.14	0.816599	0.941221	672.3	645.4	1	-0.059	0.857821	0.938035	834.6	900.6	1.1	0.11	0.838636	0.989585	0.544
Tb927.4.1580	hypothetical protein, conserved	Tb927.4.1580	ZUnknown	1259	328.4	0.3	-1.939	0.0774964	0.316218	934.2	535.3	0.6	-0.803	0.432366	0.747328	148.6	242.2	1.6	0.705	0.0638016	0.244654	184.1	222.9	1.2	0.276	0.45214	0.910775	0.544
Tb927.3.1250	DNA-directed RNA polymerase subunit, putative, (RPB10)	Tb927.3.1250	RNA.synthesis	699.5	188.8	0.3	-1.889	0.115104	0.364788	518.9	368.5	0.7	-0.494	0.699143	0.88877	244.2	125.3	0.5	-0.963	0.0255827	0.151037	303	325.3	1.1	0.102	0.77029	0.979222	0.545
Tb927.9.2600	hypothetical protein, conserved	Tb927.9.2600	ZUnknown	1507.8	449.6	0.3	-1.746	0.191778	0.436125	1118	706.7	0.6	-0.662	0.623312	0.850434	576.3	388.7	0.7	-0.568	0.126081	0.347568	715.1	877.7	1.2	0.295	0.449924	0.910775	0.545
Tb927.11.5830	hypothetical protein, conserved	Tb927.11.5830	ZUnknown	361.4	250.5	0.7	-0.528	0.363932	0.589585	269	81.4	0.3	-1.724	0.00762716	0.122647	201.7	297.3	1.5	0.56	0.160022	0.396633	250.3	265.2	1.1	0.083	0.795745	0.981808	0.545
Tb927.11.10800	hypothetical protein, conserved	Tb927.11.10800	ZUnknown	904.5	600.8	0.7	-0.59	0.242622	0.481666	674.3	500.6	0.7	-0.43	0.503866	0.791009	258.4	338.6	1.3	0.39	0.374169	0.610262	321	546.4	1.7	0.767	0.0726787	0.598303	0.545
Tb927.6.4400	hypothetical protein, conserved	Tb927.6.4400	ZUnknown	1076.6	1229.5	1.1	0.192	0.842551	0.921024	802.6	1700.5	2.1	1.083	0.0477448	0.305864	598.6	472.8	0.8	-0.341	0.236872	0.47722	744.7	1345.7	1.8	0.854	0.21344	0.782873	0.545
Tb927.4.2570	hypothetical protein, conserved	Tb927.4.2570	ZUnknown	157	230.7	1.5	0.555	0.434624	0.647911	117.1	234.2	2	1	0.135205	0.481769	156.7	282.6	1.8	0.851	0.0421162	0.195685	194.5	256.8	1.3	0.401	0.3627	0.872808	0.545
Tb927.7.3010	hypothetical protein, conserved	Tb927.7.3010	ZUnknown	639	967.5	1.5	0.599	0.356455	0.583427	476.6	502	1.1	0.075	0.983299	1	339.4	325.8	1	-0.059	0.820826	0.920742	421.6	458	1.1	0.119	0.835551	0.9891	0.545
Tb927.10.1750	hypothetical protein, conserved	Tb927.10.1750	ZUnknown	250.8	209.3	0.8	-0.261	0.731027	0.858729	186.5	152.9	0.8	-0.286	0.520145	0.799322	95.7	23.9	0.2	-2.001	0.000407866	0.0143511	118.5	60	0.5	-0.983	0.0929158	0.649116	0.545
Tb927.10.10990	predicted WD40 repeat protein	Tb927.10.10990	ZUnknown	876.2	865.3	1	-0.018	0.799393	0.900329	654.2	395.7	0.6	-0.725	0.231264	0.599209	704.1	912.4	1.3	0.374	0.506986	0.715276	876.3	662.5	0.8	-0.404	0.310121	0.84624	0.545
Tb927.11.12340	predicted Zinc finger, C3HC4 type (RING finger) protein	Tb927.11.12340	Ubiquitin.proteasome	229.8	397.8	1.7	0.791	0.165315	0.413442	171.1	288.6	1.7	0.755	0.260568	0.623023	261.1	221.5	0.8	-0.238	0.705587	0.85152	323.5	331.4	1	0.035	1	1	0.545
Tb927.9.2840	Fam77 cell surface phylome protein	Tb927.9.2840	ZUnknown	137.2	146.7	1.1	0.096	0.671612	0.823866	101.7	381.9	3.8	1.909	0.000536086	0.0271809	683.3	237.3	0.3	-1.526	0.294329	0.532927	843.2	641.5	0.8	-0.394	0.864919	0.998509	0.546
Tb927.11.1290	hypothetical protein, conserved	Tb927.11.1290	Mito.pathway	573.9	704.7	1.2	0.296	0.685533	0.833352	427.9	580	1.4	0.439	0.422225	0.741896	583.6	1091.7	1.9	0.903	0.0164878	0.118045	723.3	1434.6	2	0.988	0.00416032	0.190396	0.546
Tb927.8.4480	hypothetical protein, conserved	Tb927.8.4480	ZUnknown	556.5	462.4	0.8	-0.267	0.665299	0.819126	414.1	567.6	1.4	0.455	0.37765	0.716614	351.7	304.9	0.9	-0.206	0.647278	0.816669	436.2	576.3	1.3	0.402	0.287304	0.834418	0.546
Tb927.2.4850	hypothetical protein, conserved	Tb927.2.4850	ZUnknown	1455	622.9	0.4	-1.224	0.0293883	0.219378	1083.7	319.4	0.3	-1.762	0.00230519	0.0609091	500.5	385.3	0.8	-0.377	0.39628	0.629084	623.1	593.3	1	-0.071	0.731639	0.971123	0.546
Tb927.6.5030	leucine-rich repeat protein (LRRP)	Tb927.6.5030	LRRP	2219.7	1253.2	0.6	-0.825	0.147129	0.400233	1651.5	1182.7	0.7	-0.482	0.480965	0.776221	2143	1946.1	0.9	-0.139	0.829398	0.92608	2656.4	3529.1	1.3	0.41	0.228093	0.798889	0.546
Tb927.10.15380	U3 snoRNA-associated protein UTP11, putative	Tb927.10.15380	RNA.processing	435.3	240.6	0.6	-0.855	0.203343	0.448303	323.3	147.7	0.5	-1.13	0.0722881	0.374862	307.7	452	1.5	0.555	0.12221	0.341647	381.4	474.7	1.2	0.316	0.389783	0.881436	0.546
Tb927.10.14440	b9 domain-containing protein 1,MKS1-related protein 1, putative (b9d1)	Tb927.10.14440	ZUnknown	1171.1	560.5	0.5	-1.063	0.24153	0.480906	869.2	632.7	0.7	-0.458	0.713918	0.895606	545.9	618.1	1.1	0.179	0.740289	0.87382	678.4	739.1	1.1	0.124	0.875589	1	0.547
Tb927.10.8710	Centrin3	Tb927.10.8710	Cell.cycle	625.5	252.4	0.4	-1.309	0.0297421	0.219954	465.1	300.4	0.6	-0.631	0.397123	0.730402	281.3	178.1	0.6	-0.66	0.0748027	0.266007	349.9	402.3	1.1	0.202	0.781665	0.979377	0.547
Tb927.6.2950	hypothetical protein	Tb927.6.2950	ZUnknown	1131.3	682.2	0.6	-0.73	0.495963	0.697337	839.3	965.6	1.2	0.202	0.532763	0.806355	1205.2	1139.9	0.9	-0.08	1	1	1492.7	1767.5	1.2	0.244	0.394962	0.882343	0.547
Tb927.11.14730	metalloprotease, putative,cell division protein FtsH homologue, putative	Tb927.11.14730	Protease	2057.7	1251.2	0.6	-0.718	0.145334	0.398446	1535.1	825.1	0.5	-0.896	0.0978292	0.418193	1400.5	1921.5	1.4	0.456	0.217135	0.455612	1738.4	2245.2	1.3	0.369	0.346849	0.861739	0.547
Tb927.10.1160	NADH-ubiquinone oxidoreductase complex I subunit, putative	Tb927.10.1160	Mito.pathway	912.9	184.4	0.2	-2.308	0.0414665	0.246567	677.4	294.4	0.4	-1.202	0.234793	0.60367	337.4	151.5	0.4	-1.155	0.00404964	0.0555516	419.1	284.4	0.7	-0.559	0.145527	0.733621	0.547
Tb927.4.360	1,2-Dihydroxy-3-keto-5-methylthiopentene dioxygenase, putative	Tb927.4.360	Amino.acids	1582.5	486.7	0.3	-1.701	0.00371957	0.0913645	1177.2	236	0.2	-2.319	0.000155339	0.0128495	984.8	1212.7	1.2	0.3	0.493553	0.705854	1223.6	1222.8	1	-0.001	0.849591	0.9925	0.548
Tb927.10.13990	hypothetical protein, conserved	Tb927.10.13990	ZUnknown	501.9	522.2	1	0.057	0.975202	0.991486	373.9	407.1	1.1	0.123	0.794399	0.932973	314.5	352.1	1.1	0.163	0.664392	0.827329	389.6	464.6	1.2	0.254	0.410638	0.893546	0.548
Tb927.11.920	hypothetical protein, conserved	Tb927.11.920	ZUnknown	1107.4	418.5	0.4	-1.404	0.143544	0.397585	821.9	547	0.7	-0.587	0.4923	0.783279	532.7	392.2	0.7	-0.442	0.621005	0.800787	658.8	431.6	0.7	-0.61	0.485973	0.92205	0.549
Tb927.8.3390	hypothetical protein, conserved	Tb927.8.3390	ZUnknown	267.9	317.1	1.2	0.243	0.576073	0.758938	199.2	491.2	2.5	1.302	0.0157579	0.178379	934.1	435.6	0.5	-1.1	0.381764	0.616608	1153.2	1107.7	1	-0.058	1	1	0.549
Tb927.4.3520	hypothetical protein, conserved	Tb927.4.3520	ZUnknown	2701.7	359.2	0.1	-2.911	0.103996	0.35081	2002.1	955.2	0.5	-1.068	0.444295	0.756381	2067.4	444.6	0.2	-2.217	0.0585503	0.234001	2554.3	1652.2	0.6	-0.629	0.58526	0.945763	0.549
Tb927.3.760	hypothetical protein, conserved	Tb927.3.760	ZUnknown	516.4	588	1.1	0.187	0.764196	0.878194	384.6	431.6	1.1	0.166	0.781922	0.9264	322.4	254.6	0.8	-0.341	0.248676	0.489384	401.1	380.3	0.9	-0.077	0.758442	0.976475	0.549
Tb927.10.4570	EF2 elongation factor 2	Tb927.10.4570	Translation	11437.2	6658.7	0.6	-0.78	0.178401	0.422872	8537.6	2572.8	0.3	-1.73	0.0168328	0.183588	6166.5	9934.7	1.6	0.688	0.0676672	0.252562	7663.6	4676.9	0.6	-0.712	0.0338003	0.457774	0.55
Tb927.5.2990	hypothetical protein, conserved	Tb927.5.2990	ZUnknown	469.1	344	0.7	-0.447	0.522975	0.716328	348.7	392.4	1.1	0.17	0.66154	0.872942	353.8	152.8	0.4	-1.212	0.00535281	0.0643968	438.3	433	1	-0.017	0.848994	0.9925	0.55
Tb927.11.8870	mitochondrial DEAD box protein,KREH1 (KREH1)	Tb927.11.8870	Mito.RNA	978.1	1071.7	1.1	0.132	0.89432	0.949469	729.1	553.9	0.8	-0.396	0.458522	0.765333	502.2	972	1.9	0.953	0.160023	0.396633	622.1	666.3	1.1	0.099	0.699642	0.96568	0.55
Tb927.10.2680	hypothetical protein, conserved	Tb927.10.2680	Mito.pathway	1090.2	998.4	0.9	-0.127	0.801715	0.901784	812	696.9	0.9	-0.221	0.668598	0.875869	583.6	481.7	0.8	-0.277	0.386607	0.621019	725.2	911.3	1.3	0.329	0.472894	0.918887	0.551
Tb927.9.12280	hypothetical protein, conserved	Tb927.9.12280	ZUnknown	841.2	315.3	0.4	-1.416	0.126995	0.381722	624.3	200.5	0.3	-1.639	0.0950932	0.413826	330.8	508.2	1.5	0.619	0.191313	0.430562	411.9	496.6	1.2	0.27	0.788565	0.979864	0.551
Tb927.4.2320	hypothetical protein, conserved	Tb927.4.2320	ZUnknown	709.7	211.3	0.3	-1.748	0.0193074	0.187729	527.1	236	0.4	-1.159	0.129996	0.470407	338.1	197.8	0.6	-0.773	0.0445774	0.202123	420.1	356.7	0.8	-0.236	0.459696	0.914355	0.551
Tb927.10.5630	hypothetical protein, conserved	Tb927.10.5630	ZUnknown	817.2	325.2	0.4	-1.33	0.297292	0.533742	605.9	314.1	0.5	-0.948	0.472945	0.773204	168.7	236.4	1.4	0.487	0.201005	0.438865	209.2	217.6	1	0.057	0.872962	1	0.551
Tb927.5.4090	hypothetical protein, conserved, kinetoplastid-specific	Tb927.5.4090	ZUnknown	854.8	486.1	0.6	-0.814	0.183383	0.429571	635.6	406.2	0.6	-0.646	0.299631	0.652617	224.8	149.4	0.7	-0.59	0.164115	0.399907	278.8	249.5	0.9	-0.16	0.764391	0.977468	0.551
Tb927.7.3120	small nuclear ribonucleoprotein SmD1	Tb927.7.3120	RNA.processing	796.5	198.4	0.2	-2.005	0.000853084	0.0544978	592.1	110.6	0.2	-2.42	0.000221053	0.0161231	525.9	263.4	0.5	-0.998	0.0144243	0.108809	652.3	320.3	0.5	-1.026	0.00945106	0.276701	0.551
Tb927.10.12900	hypothetical protein, conserved	Tb927.10.12900	ZUnknown	291.1	162.7	0.6	-0.839	0.365006	0.589975	216.1	108.9	0.5	-0.988	0.239934	0.607455	61.5	45.3	0.7	-0.44	0.442473	0.66988	76.2	56	0.7	-0.445	0.450454	0.910775	0.552
Tb927.5.740	hypothetical protein, conserved	Tb927.5.740	ZUnknown	2336.5	526.4	0.2	-2.15	0.0437572	0.251882	1734	922.5	0.5	-0.911	0.295883	0.649663	603.2	259.3	0.4	-1.218	0.00181952	0.0343205	748.6	409.3	0.5	-0.871	0.0262686	0.408739	0.552
Tb927.10.5660	heat shock protein, putative	Tb927.10.5660	Chaperone	765.7	436.8	0.6	-0.81	0.213105	0.455621	568.8	387	0.7	-0.556	0.476082	0.774625	588.6	515.5	0.9	-0.191	0.590682	0.778257	730.6	847.5	1.2	0.214	0.640661	0.951992	0.553
Tb927.5.4080	hypothetical protein, conserved	Tb927.5.4080	Mito.pathway	945.4	789.6	0.8	-0.26	0.629116	0.795157	704.1	667.9	0.9	-0.076	0.877327	0.961352	294.8	255.4	0.9	-0.207	0.60529	0.789832	365.7	271.1	0.7	-0.432	0.319111	0.848635	0.553
Tb927.6.3120	chaperone protein DNAj, putative	Tb927.6.3120	Chaperone	344.7	339.3	1	-0.023	0.98066	0.993429	256.5	321	1.3	0.323	0.478761	0.775568	1281	1056.3	0.8	-0.278	0.487777	0.702433	1588	1500.5	0.9	-0.082	0.858312	0.99614	0.554
Tb927.11.5510	dynein light chain p28, axonemal, putative	Tb927.11.5510	Cytoskeleton	1191.1	412.5	0.3	-1.53	0.0752132	0.312138	884.3	334.4	0.4	-1.403	0.0973581	0.417564	734.7	551.1	0.8	-0.415	0.310885	0.546116	911	961.4	1.1	0.078	0.783064	0.979377	0.554
Tb927.6.420	hypothetical protein	Tb927.6.420	ZUnknown	170.9	293.9	1.7	0.782	0.2112	0.454743	127.3	220.7	1.7	0.794	0.15409	0.511922	121.9	68.8	0.6	-0.825	0.0727759	0.262926	151.3	150.2	1	-0.011	1	1	0.554
Tb927.3.4370	hypothetical protein, conserved	Tb927.3.4370	ZUnknown	368.7	520.2	1.4	0.497	0.398712	0.619432	274.6	861.5	3.1	1.65	0.00346757	0.0781541	120.8	180.9	1.5	0.583	0.193212	0.430988	150	301.8	2	1.008	0.0194415	0.358905	0.554
Tb927.11.17010	hypothetical protein, conserved	Tb927.11.17010	ZUnknown	925.2	181.4	0.2	-2.35	0.188187	0.433251	685.4	278.2	0.4	-1.301	0.43045	0.747328	209.1	73.4	0.4	-1.511	0.000766783	0.0201087	259.5	183.6	0.7	-0.499	0.263731	0.820366	0.554
Tb927.10.320	hypothetical protein, conserved	Tb927.10.320	ZUnknown	234.4	167.5	0.7	-0.485	0.630987	0.796641	173.9	190.7	1.1	0.133	0.655545	0.870166	74.8	103.4	1.4	0.467	0.249029	0.489941	92.7	118	1.3	0.348	0.3855	0.881045	0.554
Tb927.9.15080	hypothetical protein, conserved	Tb927.9.15080	ZUnknown	446.1	191.1	0.4	-1.223	0.0765011	0.314355	331.3	261.9	0.8	-0.339	0.704149	0.891312	89.2	58.9	0.7	-0.599	0.291368	0.530557	110.6	115.5	1	0.063	0.843598	0.991585	0.554
Tb927.7.4550	Mitchondrial LSU ribosomal protein	Tb927.7.4550	Mito.translation	460.7	115.2	0.3	-2	0.00121792	0.0614567	342.5	164.6	0.5	-1.057	0.117603	0.452228	95.5	66.9	0.7	-0.513	0.264768	0.504869	118.7	110.7	0.9	-0.101	0.765279	0.977468	0.554
Tb927.6.4560	Mitchondrial SSU ribosomal protein	Tb927.6.4560	Mito.translation	1562.9	1054.7	0.7	-0.567	0.364763	0.589752	1161.7	1129.4	1	-0.041	0.775953	0.923154	369.4	271.6	0.7	-0.444	0.368351	0.604452	460.3	854.6	1.9	0.892	0.339549	0.860692	0.554
Tb927.2.5050	protein phosphatase 2C, putative	Tb927.2.5050	Protein.phosphatase	936.8	593.6	0.6	-0.658	0.3641	0.589585	695.6	493.9	0.7	-0.494	0.641115	0.85965	237.1	146.1	0.6	-0.698	0.103678	0.313047	294.3	281.1	1	-0.066	0.844805	0.992078	0.554
Tb927.9.13030	QA-SNARE protein putative	Tb927.9.13030	Vesicular.transport	606.6	441.8	0.7	-0.457	0.49856	0.698742	451	339.7	0.8	-0.409	0.610398	0.843665	628.8	720.3	1.1	0.196	0.566074	0.762827	778.9	1150.3	1.5	0.563	0.0961028	0.657664	0.554
Tb927.10.710	hypothetical protein, conserved	Tb927.10.710	ZUnknown	179.2	172.4	1	-0.056	0.980657	0.993429	133.3	202.3	1.5	0.602	0.257237	0.62033	141.1	204.5	1.4	0.535	0.185061	0.423185	175.1	195.1	1.1	0.156	0.718834	0.96992	0.555
Tb927.11.7920	hypothetical protein, conserved	Tb927.11.7920	ZUnknown	732.6	583.3	0.8	-0.329	0.57706	0.759221	545.3	481.2	0.9	-0.18	0.816557	0.941221	155.3	142.8	0.9	-0.121	0.664956	0.827591	193.1	274.1	1.4	0.505	0.307424	0.84624	0.555
Tb927.9.13070	predicted heat shock factor binding protein	Tb927.9.13070	ZUnknown	1067	176.3	0.2	-2.598	0.0688925	0.300862	791.2	227.1	0.3	-1.801	0.158332	0.517573	3293.7	610.4	0.2	-2.432	0.157179	0.392236	4062	1088.6	0.3	-1.9	0.287435	0.834418	0.555
Tb927.3.1810	hypothetical protein, conserved, no domains, no yeast or human match	Tb927.3.1810	ZUnknown	625	548.3	0.9	-0.189	0.700268	0.842198	465.5	466.1	1	0.002	0.886058	0.96473	553.8	420.9	0.8	-0.396	0.367771	0.604199	686.3	819.6	1.2	0.256	0.399637	0.884921	0.556
Tb927.7.4850	KKT5 Kinetochore protein	Tb927.7.4850	Cell.cycle	322.5	149.3	0.5	-1.111	0.0693017	0.300862	239.9	191.9	0.8	-0.322	0.690125	0.884003	360.1	187.4	0.5	-0.942	0.0220338	0.13812	446.7	393.8	0.9	-0.182	0.659509	0.955758	0.556
Tb927.10.14260	adaptin complex AP4 sigma subunit	Tb927.10.14260	Vesicular.transport	1342.4	512.3	0.4	-1.39	0.146542	0.399591	996.2	419.2	0.4	-1.249	0.200139	0.567117	279.7	390.4	1.4	0.481	0.19926	0.437262	346.2	512	1.5	0.564	0.0953615	0.657206	0.557
Tb927.10.7800	cop9 signalosome complex subunit, putative,predicted PCI domain protein	Tb927.10.7800	Vesicular.transport	789.5	621.4	0.8	-0.346	0.517615	0.712138	588.1	501.7	0.9	-0.229	0.695385	0.886739	416.3	499.9	1.2	0.264	0.50155	0.710758	516.7	425.4	0.8	-0.28	0.457039	0.914355	0.557
Tb927.11.11620	hypothetical protein, conserved	Tb927.11.11620	Mito.pathway	1766	498.8	0.3	-1.824	0.00240524	0.079317	1312.2	408.9	0.3	-1.682	0.00838197	0.128539	311.4	273.7	0.9	-0.186	0.527955	0.73087	387.1	426.8	1.1	0.141	0.829672	0.988513	0.557
Tb927.3.2240	hypothetical protein, conserved	Tb927.3.2240	ZUnknown	589.4	410.4	0.7	-0.522	0.437841	0.650352	437.9	478.1	1.1	0.127	0.670229	0.87695	63.6	76.3	1.2	0.261	0.514536	0.720741	78.8	100.7	1.3	0.352	0.425885	0.902388	0.557
Tb927.10.7980	hypothetical protein, conserved	Tb927.10.7980	ZUnknown	913.7	839.7	0.9	-0.122	0.848032	0.924665	680	718.4	1.1	0.079	0.91188	0.972105	610.6	334.1	0.5	-0.87	0.0167596	0.119017	758	587.3	0.8	-0.368	0.321177	0.849276	0.557
Tb927.3.1150	hypothetical protein, conserved	Tb927.3.1150	ZUnknown	915.6	546.9	0.6	-0.744	0.2522	0.490939	680.3	376.9	0.6	-0.852	0.198629	0.567117	215.7	269.2	1.2	0.32	0.480405	0.697304	268	247.7	0.9	-0.113	0.681306	0.959281	0.557
Tb927.9.7580	hypothetical protein, conserved	Tb927.9.7580	ZUnknown	1240.6	808.4	0.7	-0.618	0.296254	0.533119	923.1	1126.8	1.2	0.288	0.58032	0.831966	811.9	663.9	0.8	-0.29	0.425424	0.655261	1007.8	1047.5	1	0.056	0.923407	1	0.557
Tb927.9.11370	hypothetical protein, conserved	Tb927.9.11370	ZUnknown	719.8	196.2	0.3	-1.875	0.183067	0.429288	533.7	230.4	0.4	-1.211	0.354078	0.69973	95.4	41.3	0.4	-1.208	0.0336104	0.1724	118.2	98.2	0.8	-0.267	0.731898	0.971123	0.558
Tb927.9.11910	hypothetical protein, conserved	Tb927.9.11910	ZUnknown	1049.3	915.1	0.9	-0.197	0.64372	0.806612	782.2	872.3	1.1	0.157	0.759045	0.915026	558.6	805.7	1.4	0.529	0.162869	0.399229	693.6	1080.6	1.6	0.64	0.106841	0.67955	0.558
Tb927.5.1160	hypothetical protein, conserved	Tb927.5.1160	ZUnknown	773.6	452	0.6	-0.775	0.16254	0.410424	576.2	387	0.7	-0.574	0.385772	0.723013	632.9	785.7	1.2	0.312	0.61766	0.798596	787.7	767.7	1	-0.037	0.686939	0.960487	0.558
Tb927.4.1780	hypothetical protein, conserved	Tb927.4.1780	ZUnknown	512.7	574.3	1.1	0.164	0.806343	0.903073	381.9	596.4	1.6	0.643	0.26751	0.627085	664.4	706.2	1.1	0.088	0.869411	0.94326	825	857.3	1	0.055	0.963523	1	0.558
Tb927.11.2190	hypothetical protein, conserved	Tb927.11.2190	ZUnknown	532.6	157.2	0.3	-1.761	0.00375792	0.0913645	396	155.5	0.4	-1.349	0.0364809	0.268601	170.9	115	0.7	-0.572	0.234955	0.475892	212.8	210.8	1	-0.013	0.763045	0.977224	0.558
Tb927.3.1940	hypothetical protein, possible component of cytochorome oxidase complex	Tb927.3.1940	Mito.e.transport	722.5	527.6	0.7	-0.453	0.382406	0.604836	538.4	392.2	0.7	-0.457	0.374803	0.714882	477.3	324.9	0.7	-0.555	0.148688	0.382622	592.3	592.9	1	0.001	0.961647	1	0.558
Tb927.5.1550	mitochondrial carrier protein, MCP23	Tb927.5.1550	Mito.transport	526.9	577.2	1.1	0.132	0.863493	0.934181	392.5	627	1.6	0.676	0.219871	0.590475	384.7	115.3	0.3	-1.739	3.0324e-05	0.00312248	477	495.5	1	0.055	0.859712	0.99614	0.558
Tb927.5.3750	PPCT1	Tb927.5.3750	RNA.binding	684	926.4	1.4	0.438	0.511275	0.706383	509.9	600.1	1.2	0.235	0.700515	0.889557	887.4	1036.1	1.2	0.224	0.493377	0.705746	1101.2	863.5	0.8	-0.351	0.395249	0.882465	0.558
Tb927.9.6650	Aarsdi, homologue of alanyl tRNa editing protein	Tb927.9.6650	rRNA.tRNA.process	814.3	602.7	0.7	-0.434	0.477239	0.682941	605.6	292.4	0.5	-1.051	0.0896416	0.404892	696.3	701.1	1	0.01	0.83952	0.93026	861.5	545.2	0.6	-0.66	0.349381	0.862643	0.559
Tb927.8.2890	hypothetical protein, conserved	Tb927.8.2890	ZUnknown	579.3	665.5	1.1	0.2	0.650429	0.811675	430.7	1117.7	2.6	1.376	0.0129223	0.161574	69.5	144.9	2.1	1.06	0.0543274	0.225489	86	162.2	1.9	0.915	0.137799	0.723288	0.559
Tb927.2.2540	hypothetical protein, conserved	Tb927.2.2540	ZUnknown	467.6	260.1	0.6	-0.846	0.49773	0.698073	346.8	205.7	0.6	-0.753	0.50849	0.794022	179	59.4	0.3	-1.591	0.000867354	0.0215362	222	128.7	0.6	-0.787	0.0756456	0.605523	0.559
Tb927.11.11660	hypothetical protein, conserved	Tb927.11.11660	ZUnknown	1404.3	583.3	0.4	-1.268	0.193761	0.437791	1042.1	429.9	0.4	-1.278	0.169917	0.531855	330.8	295.3	0.9	-0.164	0.700095	0.847815	410.3	263	0.6	-0.642	0.113772	0.692154	0.559
Tb927.7.4780	hypothetical protein, conserved	Tb927.7.4780	ZUnknown	193.3	101.7	0.5	-0.927	0.148332	0.401432	143.8	70.4	0.5	-1.03	0.142298	0.493252	88.9	86.3	1	-0.042	0.977615	1	110.2	74.4	0.7	-0.567	0.31195	0.846756	0.559
Tb927.5.960	MSP1, Mitochondrial protein involved in sorting of proteins in the mitochondria, putative	Tb927.5.960	Mito.biogenesis	729.4	700	1	-0.059	0.914387	0.960045	542.8	685.7	1.3	0.337	0.449296	0.758776	560.3	393.9	0.7	-0.509	0.26658	0.506212	694.2	908	1.3	0.387	0.221022	0.792482	0.559
Tb927.3.4000	Adaptin complex AP1 sigma subunit	Tb927.3.4000	Vesicular.transport	1047.3	368.7	0.4	-1.506	0.220752	0.462042	776.7	537	0.7	-0.532	0.687334	0.884003	662.7	277.3	0.4	-1.257	0.135859	0.363734	819.3	496	0.6	-0.724	0.425308	0.902154	0.56
Tb927.10.16140	Adenylate/guanylate cyclase, putative	Tb927.10.16140	Signalling	340.5	353.2	1	0.053	0.884683	0.944868	253.4	318.5	1.3	0.33	0.612929	0.845238	229.2	222.8	1	-0.041	0.914251	0.962298	284.3	234.1	0.8	-0.28	0.486335	0.92205	0.56
Tb927.11.15130	chaperone protein DNAj, putative	Tb927.11.15130	Chaperone	967	458.1	0.5	-1.078	0.0536894	0.274083	720.3	400	0.6	-0.849	0.135523	0.482181	257	459.5	1.8	0.838	0.0514733	0.21817	319.6	569	1.8	0.832	0.0595568	0.564354	0.56
Tb927.10.4640	eIF-3L	Tb927.10.4640	Translation	2324.7	1196.4	0.5	-0.958	0.0713334	0.304373	1732.9	847.9	0.5	-1.031	0.0569603	0.333475	793.5	812.8	1	0.035	0.850285	0.935528	988.9	1109.3	1.1	0.166	1	1	0.56
Tb927.11.11720	FG-GAP repeat protein, putative,intergrin alpha chain protein, putative	Tb927.11.11720	Cytoskeleton	1827.6	1248.9	0.7	-0.549	0.311823	0.545438	1361.1	1263.4	0.9	-0.107	0.884943	0.963839	732.9	588.3	0.8	-0.317	0.394956	0.627805	909.4	1165.1	1.3	0.358	0.319375	0.848635	0.56
Tb927.10.8630	hypothetical protein, conserved	Tb927.10.8630	Mito.pathway	2419.7	514.7	0.2	-2.233	0.177257	0.421587	1793.1	430.6	0.2	-2.058	0.208186	0.576628	241	217.7	0.9	-0.147	0.75428	0.880245	299	255.8	0.9	-0.225	0.644196	0.951992	0.56
Tb927.8.1750	hypothetical protein, conserved	Tb927.8.1750	ZUnknown	1581.7	338.4	0.2	-2.225	0.11249	0.360605	1172.9	498.6	0.4	-1.234	0.32001	0.668106	653.1	242.9	0.4	-1.427	0.000451172	0.0149721	809.4	569.7	0.7	-0.506	0.247333	0.807087	0.56
Tb927.8.3210	hypothetical protein, conserved	Tb927.8.3210	ZUnknown	547.2	222.4	0.4	-1.299	0.0293508	0.219378	406.8	181.5	0.4	-1.164	0.0688331	0.366238	194.4	139.8	0.7	-0.476	0.328141	0.56296	240.9	150.4	0.6	-0.68	0.167232	0.75432	0.56
Tb927.5.1800	hypothetical protein, conserved	Tb927.5.1800	ZUnknown	1531.5	413.9	0.3	-1.888	0.154046	0.404606	1135.6	539	0.5	-1.075	0.380773	0.718258	349.2	240.7	0.7	-0.537	0.15112	0.386119	433.8	417	1	-0.057	0.834844	0.9891	0.56
Tb927.10.11870	mitochondrial RNA binding protein	Tb927.10.11870	Mito.RNA	1061.3	574.4	0.5	-0.886	0.134661	0.388803	789.2	693.4	0.9	-0.187	0.805824	0.936028	311.7	303.5	1	-0.038	0.835367	0.92904	387.2	485.5	1.3	0.327	0.547064	0.935902	0.56
Tb927.4.1110	hypothetical protein, conserved, predicted GPI anchor	Tb927.4.1110	Membrane.protein	497.9	491.7	1	-0.018	0.930055	0.970314	370.9	482.7	1.3	0.38	0.487926	0.780409	302.4	223	0.7	-0.44	0.346779	0.584532	376.7	291.6	0.8	-0.37	0.463302	0.915824	0.561
Tb927.9.8290	Mitchondrial LSU ribosomal protein	Tb927.9.8290	Mito.translation	475.7	349.9	0.7	-0.443	0.468645	0.675891	354	352	1	-0.008	0.920492	0.974421	289.4	261.5	0.9	-0.146	0.746853	0.877007	359	410.9	1.1	0.195	0.659096	0.955682	0.561
Tb927.4.4600	Mitchondrial LSU ribosomal protein	Tb927.4.4600	Mito.translation	1470.9	364.4	0.2	-2.013	0.0306638	0.221577	1091.9	259.6	0.2	-2.073	0.0329274	0.256077	189	155.4	0.8	-0.282	0.32278	0.557912	235.2	192.6	0.8	-0.289	0.398956	0.884297	0.561
Tb927.10.13300	Mitchondrial SSU ribosomal S8, putative	Tb927.10.13300	Mito.translation	793.5	358.6	0.5	-1.146	0.0530548	0.272601	590.1	336.6	0.6	-0.81	0.239531	0.607455	207.7	241.8	1.2	0.22	0.801836	0.910404	258.4	283.1	1.1	0.132	1	1	0.561
Tb927.5.1360	nucleoside 2-deoxyribosyltransferase (NDRT)	Tb927.5.1360	Nucleotides	1413.1	283.4	0.2	-2.318	0.191702	0.436119	1046.9	640.9	0.6	-0.708	0.636205	0.85696	988.8	293.9	0.3	-1.75	0.112071	0.326424	1221.6	509.6	0.4	-1.261	0.264062	0.820804	0.561
Tb927.2.5250	tubulin-tyrosine ligase, putative	Tb927.2.5250	Cytoskeleton	1098.7	627.3	0.6	-0.809	0.147627	0.400808	817.9	390.5	0.5	-1.066	0.090514	0.4062	476.5	344.3	0.7	-0.469	0.360639	0.598822	593.5	388.5	0.7	-0.611	0.24091	0.805181	0.561
Tb927.10.8540	chaperone protein DNAj, putative	Tb927.10.8540	Chaperone	2271.7	679	0.3	-1.742	0.00278094	0.0832143	1689.8	933.2	0.6	-0.857	0.177885	0.543907	2315.2	891.4	0.4	-1.377	0.000177171	0.00855553	2871.6	1177.8	0.4	-1.286	0.00074759	0.0740442	0.562
Tb927.10.4480	DNA damage repair protein, putative	Tb927.10.4480	DNA	354.5	404.1	1.1	0.189	0.746414	0.869182	264	293.9	1.1	0.155	0.771834	0.921958	276.6	379.4	1.4	0.456	0.284324	0.523905	343.7	336.3	1	-0.031	0.817184	0.985809	0.562
Tb927.5.1040	hypothetical protein	Tb927.5.1040	ZUnknown	308.9	285.7	0.9	-0.112	0.977673	0.992414	229.4	321.1	1.4	0.485	0.346427	0.694128	207.1	240.7	1.2	0.217	0.431362	0.660774	256.4	315.4	1.2	0.299	0.346495	0.861739	0.562
Tb927.8.6010	Heme uptake protein LHR1	Tb927.8.6010	Transporter	618.5	358	0.6	-0.789	0.232182	0.47205	459.4	564.2	1.2	0.296	0.41552	0.738257	1311.8	522.3	0.4	-1.329	0.0326799	0.170691	1623.4	1145	0.7	-0.504	0.475428	0.918887	0.563
Tb927.9.6320	hypothetical protein, conserved	Tb927.9.6320	ZUnknown	270.9	167.9	0.6	-0.69	0.231473	0.471155	201.8	188.4	0.9	-0.099	0.913165	0.972105	265.5	341.4	1.3	0.363	0.340939	0.578307	329.4	490.9	1.5	0.575	0.14971	0.7407	0.563
Tb927.9.5220	hypothetical protein, conserved	Tb927.9.5220	ZUnknown	210.1	177.3	0.8	-0.245	0.709112	0.846228	156.4	225.9	1.4	0.531	0.380966	0.718421	106.7	133	1.2	0.318	0.683885	0.839068	132.8	149.5	1.1	0.171	1	1	0.563
Tb927.7.5640	hypothetical protein, conserved	Tb927.7.5640	ZUnknown	436	359.9	0.8	-0.277	0.575078	0.758609	324.9	121.3	0.4	-1.421	0.0145984	0.17207	381.5	541.3	1.4	0.505	0.298278	0.536559	474.8	454.7	1	-0.062	0.603504	0.95106	0.563
Tb927.10.13640	hypothetical protein, conserved	Tb927.10.13640	ZUnknown	297.5	340.5	1.1	0.195	0.803201	0.902112	221.7	177.3	0.8	-0.323	0.58284	0.831989	334.3	353.3	1.1	0.08	0.743318	0.8755	414.4	336	0.8	-0.303	0.499948	0.930041	0.563
Tb927.5.3410	Mitchondrial LSU ribosomal protein	Tb927.5.3410	Mito.translation	738.1	303.6	0.4	-1.282	0.137013	0.390247	547.9	317.5	0.6	-0.787	0.362069	0.705764	215.7	161.8	0.8	-0.414	0.318815	0.554416	268.3	198.5	0.7	-0.434	0.365376	0.872808	0.563
Tb927.1.3200	SGT1-like protein, putative	Tb927.1.3200	Chaperone	546.5	337.5	0.6	-0.695	0.227701	0.468678	407	144.9	0.4	-1.49	0.00836195	0.128539	822.8	593.2	0.7	-0.472	0.171561	0.40814	1021.9	471.4	0.5	-1.116	0.00308998	0.173088	0.563
Tb927.8.6750	TMA1, yeast protein associates with ribosomes	Tb927.8.6750	Translation	3737.6	375.7	0.1	-3.315	0.0013889	0.0652691	2775	298.3	0.1	-3.218	0.00199473	0.0567312	3448.6	1088	0.3	-1.664	0.143186	0.374939	4259.9	2101.3	0.5	-1.02	0.383863	0.880096	0.563
Tb927.9.13630	hypothetical protein, conserved	Tb927.9.13630	ZUnknown	1879.9	916.2	0.5	-1.037	0.0966411	0.342039	1396.5	1117.6	0.8	-0.321	0.723438	0.900056	653.9	717.5	1.1	0.134	0.656011	0.822009	810.6	941.2	1.2	0.215	0.510493	0.931655	0.564
Tb927.9.6920	hypothetical protein, conserved	Tb927.9.6920	ZUnknown	1763.7	1021.2	0.6	-0.788	0.112387	0.360605	1316.3	340.7	0.3	-1.95	0.00788575	0.124923	414.8	333	0.8	-0.317	0.31714	0.552625	515.7	716.9	1.4	0.475	0.293108	0.837297	0.564
Tb927.2.6080	hypothetical protein, conserved	Tb927.2.6080	ZUnknown	1437.2	901	0.6	-0.674	0.323538	0.556339	1067.3	1391.3	1.3	0.382	0.332664	0.680843	2444.3	1487.1	0.6	-0.717	0.0700944	0.258045	3029.7	2610.9	0.9	-0.215	0.612424	0.951992	0.564
Tb927.6.750	kinetoplastid-specific phospho-protein phosphatase, putative	Tb927.6.750	Protein.phosphatase	1786.3	619.2	0.3	-1.528	0.212285	0.455597	1324.7	1090.6	0.8	-0.281	0.960105	0.991395	318.7	353.4	1.1	0.149	0.715398	0.858184	395.3	524.5	1.3	0.408	0.284337	0.833645	0.564
Tb927.8.7570	tRNA-dihydrouridine synthase 1, putative	Tb927.8.7570	rRNA.tRNA.process	1414	990.8	0.7	-0.513	0.394311	0.615326	1051.7	556.1	0.5	-0.919	0.128403	0.468818	1059.6	449.7	0.4	-1.236	0.00149203	0.0300666	1313.9	821.9	0.6	-0.677	0.0964124	0.657664	0.564
Tb927.10.9250	G-actin binding protein, putative, CAP/Srv2p, putative	Tb927.10.9250	Cytoskeleton	932.3	481.8	0.5	-0.952	0.0935798	0.337205	694.2	248.7	0.4	-1.481	0.0104224	0.143375	529.7	588.5	1.1	0.152	0.620203	0.800195	657	630.4	1	-0.06	0.914254	1	0.565
Tb927.11.2350	hypothetical protein, conserved	Tb927.11.2350	ZUnknown	607.7	280.6	0.5	-1.115	0.0575711	0.281121	452	245.4	0.5	-0.881	0.203768	0.570709	318.7	297.7	0.9	-0.098	0.957675	0.987867	395	552.7	1.4	0.485	0.152167	0.741792	0.565
Tb927.11.9230	hypothetical protein, conserved	Tb927.11.9230	ZUnknown	460.7	345.2	0.7	-0.416	0.441973	0.653717	343.2	335.2	1	-0.034	0.974019	0.99636	233.8	207.7	0.9	-0.171	0.768315	0.888975	289.7	277.9	1	-0.06	1	1	0.565
Tb927.5.2270	hypothetical protein, conserved	Tb927.5.2270	ZUnknown	925.7	1094.3	1.2	0.241	0.719094	0.850824	689.7	1403.4	2	1.025	0.0992932	0.420345	1846.6	1314.6	0.7	-0.49	0.795882	0.906141	2278.3	522.6	0.2	-2.124	0.234211	0.800755	0.565
Tb927.4.2330	hypothetical protein, conserved	Tb927.4.2330	ZUnknown	528.9	135.5	0.3	-1.965	0.170651	0.416631	392.1	74.5	0.2	-2.397	0.103259	0.427568	87.9	94.8	1.1	0.108	0.79988	0.909214	109.1	86.6	0.8	-0.334	0.512174	0.931655	0.565
Tb927.11.2930	hypothetical protein, conserved	Tb927.11.2930	ZUnknown	4034.2	406.4	0.1	-3.311	0.00267865	0.0815473	2994.7	712.1	0.2	-2.072	0.0328195	0.256077	2391.6	830	0.3	-1.527	0.0141712	0.108127	2960.1	2192.5	0.7	-0.433	0.508339	0.931655	0.565
Tb927.10.550	hypothetical protein, conserved	Tb927.10.550	ZUnknown	803.3	522.2	0.7	-0.621	0.328666	0.560957	597.3	1152.8	1.9	0.949	0.0580743	0.335838	966.5	759.1	0.8	-0.348	0.390379	0.624643	1198.3	1564.5	1.3	0.385	0.268488	0.824219	0.565
Tb927.6.2430	hypothetical protein, conserved (ATG5)	Tb927.6.2430	Lysosome	792	625.3	0.8	-0.341	0.46783	0.675054	590.3	664.2	1.1	0.17	0.688104	0.884003	645.1	677.1	1	0.07	1	1	802.2	1254.3	1.6	0.645	0.24842	0.807087	0.565
Tb927.11.9930	NADH-ubiquinone oxidoreductase complex I subunit, putative	Tb927.11.9930	Mito.e.transport	1490.8	511.5	0.3	-1.543	0.00994375	0.135989	1108.2	433.2	0.4	-1.355	0.0278326	0.235189	203.6	188.9	0.9	-0.109	0.66308	0.826577	253.2	292.3	1.2	0.207	0.780236	0.979377	0.565
Tb927.11.14610	procyclin-associated gene 4 (PAG4) protein, putative	Tb927.11.14610	PAG	17.4	16.1	0.9	-0.113	0.843476	0.921209	13	24.9	1.9	0.943	0.621753	0.849794	81	106.3	1.3	0.393	0.467248	0.68776	100.6	94.1	0.9	-0.097	0.735453	0.971522	0.565
Tb927.10.8920	TbGRP ras-like small GTPase	Tb927.10.8920	Signalling	1059.8	486.7	0.5	-1.123	0.0484647	0.263775	788.7	663.6	0.8	-0.249	0.729171	0.902962	884.8	669.9	0.8	-0.401	0.240413	0.479913	1098.6	959.9	0.9	-0.195	0.493513	0.925187	0.565
Tb927.11.250	ubiquitin carboxyl-terminal hydrolase, Clan CA cysteine peptidase, family C12, putative	Tb927.11.250	Ubiquitin.proteasome	593.6	433.9	0.7	-0.452	0.49757	0.698073	441.3	496.3	1.1	0.17	0.631753	0.854701	214	317	1.5	0.567	0.186257	0.424949	265.9	461.4	1.7	0.795	0.056014	0.55359	0.565
Tb927.1.1060	Cell cycle checkpoint protein RAD1-like, putative	Tb927.1.1060	Cell.cycle	160	242.1	1.5	0.597	0.367188	0.591999	119.3	263.9	2.2	1.146	0.065622	0.356721	126.5	86.7	0.7	-0.545	0.245533	0.485143	157	137.4	0.9	-0.193	0.778554	0.979377	0.566
Tb927.8.4150	hypothetical protein, conserved	Tb927.8.4150	ZUnknown	1999.3	636	0.3	-1.652	0.00494567	0.100376	1486.4	700	0.5	-1.086	0.0852334	0.39787	554.8	606.9	1.1	0.129	0.870439	0.94326	689.4	538.3	0.8	-0.357	0.25852	0.815006	0.566
Tb927.10.4940	PK50 protein kinase	Tb927.10.4940	Protein.kinase	1246.6	443.1	0.4	-1.492	0.0111542	0.14315	926.8	372	0.4	-1.317	0.0466345	0.302908	338.1	232	0.7	-0.543	0.175311	0.412061	419.8	376.8	0.9	-0.156	0.599379	0.949307	0.566
Tb927.11.13810	ATP-dependent DEAD/H RNA helicase, putative Rok1, ribosome biogenesis?	Tb927.11.13810	rRNA.tRNA.process	1136.9	895.6	0.8	-0.344	0.508746	0.705979	846.7	525.9	0.6	-0.687	0.252687	0.617059	376.1	335.7	0.9	-0.164	0.627709	0.805428	468.1	458.5	1	-0.03	0.739596	0.971522	0.567
Tb927.9.15030	DNA polymerase epsilon subunit b, putative	Tb927.9.15030	DNA	624.8	872.1	1.4	0.481	0.339826	0.570888	464.7	536.6	1.2	0.207	0.786697	0.92954	389.7	232.9	0.6	-0.742	0.0963662	0.300159	482.7	316.1	0.7	-0.611	0.19073	0.769043	0.567
Tb927.11.12960	hypothetical protein, conserved	Tb927.11.12960	ZUnknown	619.4	157.2	0.3	-1.978	0.162756	0.410582	459.3	139.6	0.3	-1.718	0.188458	0.555395	110.6	70.8	0.6	-0.643	0.282159	0.520884	136.9	112.1	0.8	-0.288	0.710192	0.968029	0.567
Tb927.11.7900	mitochondrial RNA binding protein,RBP16	Tb927.11.7900	Mito.RNA	3278.6	483.3	0.1	-2.762	3.76462e-06	0.00272395	2438	335	0.1	-2.864	4.40119e-06	0.000933851	1638.7	875.4	0.5	-0.905	0.0201426	0.131429	2030.9	1337.6	0.7	-0.603	0.118958	0.697355	0.567
Tb927.11.16970	protein phosphatase 4, putative	Tb927.11.16970	Protein.phosphatase	1049.3	586.1	0.6	-0.84	0.149927	0.401755	780.7	669	0.9	-0.223	0.747366	0.912001	409.4	248.4	0.6	-0.721	0.0741106	0.264756	508.1	425.5	0.8	-0.256	0.510263	0.931655	0.567
Tb927.11.14460	ADP-ribosylation factor GTPase activating protein 1, putative	Tb927.11.14460	Vesicular.transport	482.5	368.9	0.8	-0.387	0.504194	0.703144	359.1	309.8	0.9	-0.213	0.805979	0.936031	229.6	325	1.4	0.501	0.287081	0.526937	285.5	372.6	1.3	0.384	0.463911	0.915824	0.568
Tb927.8.2000	cyclophilin, putative (NCP1) (in PUF7-TAP)	Tb927.8.2000	Chaperone	496.1	330	0.7	-0.588	0.292666	0.529795	369.5	101.8	0.3	-1.86	0.00351621	0.0784093	197.9	186.2	0.9	-0.088	0.812764	0.916274	246.2	234	1	-0.073	0.650347	0.952232	0.568
Tb927.8.2510	hypothetical protein, conserved	Tb927.8.2510	ZUnknown	690.5	482.9	0.7	-0.516	0.617604	0.786838	512.4	329.1	0.6	-0.638	0.484545	0.778827	244.2	209.8	0.9	-0.219	0.584913	0.775968	303	225.4	0.7	-0.427	0.258252	0.815006	0.568
Tb927.9.11150	hypothetical protein, conserved	Tb927.9.11150	ZUnknown	2858.3	1834.2	0.6	-0.64	0.348424	0.577963	2122.7	3617	1.7	0.769	0.0951971	0.414019	856.2	466.5	0.5	-0.876	0.014176	0.108127	1063.6	1266.9	1.2	0.252	0.588923	0.946657	0.568
Tb927.10.12930	hypothetical protein, conservedn no domains or good BLASTp hits	Tb927.10.12930	ZUnknown	1072.9	406.6	0.4	-1.4	0.0448334	0.253984	796.9	322.2	0.4	-1.307	0.047301	0.304693	244.8	139.4	0.6	-0.812	0.0330688	0.171263	304.3	257.3	0.8	-0.242	0.437325	0.907366	0.568
Tb927.10.7380	Mitchondrial LSU ribosomal protein	Tb927.10.7380	Mito.translation	733.7	414.3	0.6	-0.824	0.180298	0.425639	545.6	331.9	0.6	-0.717	0.190354	0.557956	423.2	196.1	0.5	-1.11	0.0096132	0.087989	524.4	343.8	0.7	-0.609	0.185993	0.764723	0.568
Tb927.3.590	adenosine transporter, putative	Tb927.3.590	Nucleotides	424	180	0.4	-1.236	0.0219482	0.195737	316.3	178.2	0.6	-0.828	0.123517	0.46275	740.7	531.1	0.7	-0.48	0.153768	0.390037	920	485.4	0.5	-0.922	0.0107217	0.289885	0.569
Tb927.10.16070	eIF4E2	Tb927.10.16070	Translation	594.2	340.4	0.6	-0.804	0.309125	0.543399	441.2	434.5	1	-0.022	0.868215	0.959022	276.7	213.5	0.8	-0.374	0.651048	0.818931	342.3	341.5	1	-0.004	1	1	0.569
Tb927.7.1060	hypothetical protein, conserved, FY-rich domain IPR003889	Tb927.7.1060	ZUnknown	519.7	601.1	1.2	0.21	0.839668	0.921024	387.9	206.3	0.5	-0.911	0.0818342	0.391663	407.1	622.3	1.5	0.612	0.173299	0.409945	506.5	323.8	0.6	-0.645	0.177706	0.755181	0.569
Tb927.8.3140	NAD dependent deacetylase, putative, SIR2RP2	Tb927.8.3140	Mito.pathway	380.7	306.4	0.8	-0.313	0.696356	0.839977	282.9	287.8	1	0.025	1	1	204.5	179.6	0.9	-0.188	0.77603	0.893858	253.5	212.7	0.8	-0.253	0.672914	0.958598	0.569
Tb927.8.7050	adaptin complex AP4 mu subunit	Tb927.8.7050	Vesicular.transport	516.8	612.9	1.2	0.246	0.690127	0.836033	384.9	423.1	1.1	0.136	0.887278	0.964858	338.2	210.6	0.6	-0.683	0.0812242	0.274727	419.8	364.4	0.9	-0.204	0.615552	0.951992	0.57
Tb927.10.15940	cation transporter, putative	Tb927.10.15940	Ions	318.5	228.4	0.7	-0.48	0.349096	0.578264	237.5	153.7	0.6	-0.628	0.273116	0.631351	160.5	207.4	1.3	0.37	0.355996	0.594629	199	196.8	1	-0.016	0.981147	1	0.57
Tb927.4.680	hypothetical protein, conserved	Tb927.4.680	ZUnknown	222.8	174.8	0.8	-0.35	0.575921	0.758938	165.8	261.4	1.6	0.656	0.208506	0.577287	206.1	297	1.4	0.527	0.256119	0.496349	256.2	315.4	1.2	0.3	0.597856	0.949265	0.57
Tb927.10.5670	N-acetyltransferase subunit Nat1, putative (NAT1)	Tb927.10.5670	Enzyme	698.8	1141.4	1.6	0.708	0.25628	0.494495	521.1	418.1	0.8	-0.318	0.561488	0.821821	263.1	481.7	1.8	0.873	0.0327746	0.170721	327	618.9	1.9	0.921	0.024272	0.396159	0.57
Tb927.8.3380	SDH2N succinate dehydrogenase (complex II) subunit, electron transfer protein	Tb927.8.3380	Mito.e.transport	2737.3	486.7	0.2	-2.492	2.41078e-05	0.00703344	2036.6	499.5	0.2	-2.028	0.000920716	0.0362183	3627.7	1534	0.4	-1.242	0.00045524	0.0150358	4503.6	2734.9	0.6	-0.72	0.0408161	0.487621	0.57
Tb927.8.4830	U1 small nuclear ribonucleoprotein, putative (RBP24 U1-70K)	Tb927.8.4830	RNA.processing	532.8	368.4	0.7	-0.533	0.622195	0.78967	395.3	356.1	0.9	-0.151	0.971082	0.994831	518	257.5	0.5	-1.009	0.0156827	0.114267	642.3	508	0.8	-0.339	0.427115	0.903523	0.57
Tb927.5.1590	hypothetical protein, conserved	Tb927.5.1590	ZUnknown	579.3	527.3	0.9	-0.136	0.957453	0.982648	430.3	1234.8	2.9	1.521	0.00349868	0.0783186	228	131.1	0.6	-0.798	0.088001	0.286799	282.5	356.9	1.3	0.337	0.359655	0.872197	0.571
Tb927.11.9600	hypothetical protein, conserved	Tb927.11.9600	ZUnknown	696	535.4	0.8	-0.379	0.559193	0.745677	517.7	479.3	0.9	-0.111	0.902164	0.969781	233.7	144.8	0.6	-0.69	0.0956128	0.298875	290.1	271.5	0.9	-0.096	0.816166	0.985513	0.571
Tb927.11.1930	ubiquitin carboxyl-terminal hydrolase, Clan CA cysteine peptidase, family C12, putative	Tb927.11.1930	Ubiquitin.proteasome	540.8	725.1	1.3	0.423	0.455725	0.663958	402.5	977.9	2.4	1.281	0.0301599	0.247283	86.3	123.9	1.4	0.523	0.238104	0.478383	107	160.7	1.5	0.587	0.202692	0.778099	0.571
Tb927.10.4540	ARP2/3 complex subunit, putative	Tb927.10.4540	Cytoskeleton	150.7	206.9	1.4	0.457	0.348961	0.578264	112	158.3	1.4	0.5	0.276665	0.634696	144.6	185.1	1.3	0.356	0.382604	0.616751	179.4	239.8	1.3	0.418	0.333909	0.855999	0.572
Tb927.4.660	hypothetical protein, conserved	Tb927.4.660	ZUnknown	1204.5	1084.3	0.9	-0.152	0.711259	0.846691	897.8	609.1	0.7	-0.56	0.317562	0.667339	1068.9	1374.7	1.3	0.363	0.310607	0.546004	1326.5	1488.1	1.1	0.166	0.648061	0.951992	0.572
Tb927.8.1850	mitochondrial calcium uptake 1 MICU1	Tb927.8.1850	Mito.pathway	724.6	477.5	0.7	-0.601	0.32875	0.560957	538.8	445	0.8	-0.276	0.735873	0.905305	182.8	115.8	0.6	-0.659	0.10724	0.318985	227.1	209.4	0.9	-0.117	0.696671	0.964801	0.572
Tb927.9.4910	PDK1 protein kinase	Tb927.9.4910	Protein.kinase	617.8	691.7	1.1	0.163	0.740858	0.865158	459.8	464.1	1	0.013	0.912461	0.972105	348.5	520.9	1.5	0.58	0.26063	0.500942	431.9	438.8	1	0.023	1	1	0.572
Tb927.11.16150	tubulin binding cofactor A, putative	Tb927.11.16150	Cytoskeleton	2073	346.3	0.2	-2.581	0.158748	0.408088	1535.8	571.2	0.4	-1.427	0.405548	0.734309	385.4	174.8	0.5	-1.141	0.00862312	0.0833966	477.4	399.9	0.8	-0.255	0.629355	0.951992	0.572
Tb927.8.2100	vacuolar ATP synthase 16 kDa proteolipid subunit, putative	Tb927.8.2100	Lysosome	1297.4	342.4	0.3	-1.922	0.165624	0.413457	961.9	619.7	0.6	-0.634	0.69401	0.885632	219	89.6	0.4	-1.29	0.00278294	0.0447958	271.8	368.6	1.4	0.439	0.262968	0.819085	0.572
Tb927.6.3650	ADP-ribosylation factor, putative	Tb927.6.3650	Vesicular.transport	2239.6	831	0.4	-1.43	0.0122749	0.151052	1666.7	713.6	0.4	-1.224	0.0546292	0.328903	1837.3	1478.1	0.8	-0.314	0.426026	0.655871	2278.5	1849.8	0.8	-0.301	0.43182	0.906627	0.573
Tb927.11.10070	Bromodomain protein BDF3	Tb927.11.10070	Chromatin	513.8	340.3	0.7	-0.595	0.244763	0.484107	383.1	159.8	0.4	-1.262	0.0326404	0.256077	247.3	265.1	1.1	0.1	0.856827	0.937716	307.3	251.9	0.8	-0.287	0.430288	0.905878	0.573
Tb927.5.4490	hypothetical protein, conserved	Tb927.5.4490	ZUnknown	174.6	136.6	0.8	-0.354	0.754929	0.87401	129.6	237.4	1.8	0.873	0.111962	0.44442	54.2	72.2	1.3	0.413	0.653047	0.820204	67.6	66.9	1	-0.014	1	1	0.573
Tb927.11.10130	hypothetical protein, conserved	Tb927.11.10130	ZUnknown	612.7	310.4	0.5	-0.981	0.114649	0.364564	455.4	372.2	0.8	-0.291	0.600799	0.839546	298.9	225.5	0.8	-0.407	0.398124	0.630123	370.5	300.9	0.8	-0.3	0.549007	0.935902	0.573
Tb927.4.1470	hypothetical protein, conserved	Tb927.4.1470	ZUnknown	857.3	221.7	0.3	-1.951	0.171479	0.416907	635.6	366.6	0.6	-0.794	0.545552	0.811629	460.4	254.4	0.6	-0.856	0.183763	0.421181	569.7	539.1	0.9	-0.08	1	1	0.573
Tb927.4.1220	leucine-rich repeat protein (LRRP)	Tb927.4.1220	LRRP	615.8	287.3	0.5	-1.1	0.0584855	0.282749	458.2	152	0.3	-1.591	0.013239	0.163779	163.3	211.1	1.3	0.371	0.371515	0.607366	202.6	199.1	1	-0.025	0.923784	1	0.573
Tb927.3.790	ZC3H6	Tb927.3.790	RNA.binding	382.9	550.4	1.4	0.524	0.389177	0.611538	285.2	380.5	1.3	0.416	0.549607	0.813603	165.3	139	0.8	-0.25	0.45472	0.679038	205.7	223.6	1.1	0.121	0.957712	1	0.573
Tb927.9.8500	hypothetical protein	Tb927.9.8500	ZUnknown	978.9	675	0.7	-0.536	0.359979	0.586688	728.5	509.9	0.7	-0.515	0.389462	0.72527	371.5	420.3	1.1	0.178	0.652137	0.819451	461.2	467.7	1	0.02	0.997207	1	0.574
Tb927.9.10360	hypothetical protein, conserved	Tb927.9.10360	ZUnknown	293.7	179.1	0.6	-0.713	0.296532	0.533365	218.2	233.6	1.1	0.098	0.745121	0.910315	151.2	257.2	1.7	0.766	0.0613165	0.24066	187.6	206.7	1.1	0.14	0.739529	0.971522	0.574
Tb927.6.1630	hypothetical protein, conserved	Tb927.6.1630	ZUnknown	1052.1	710.4	0.7	-0.567	0.378683	0.602097	782.1	995.4	1.3	0.348	0.40435	0.734309	1142.4	901.5	0.8	-0.342	0.868844	0.94326	1410.8	1195.1	0.8	-0.239	0.97706	1	0.574
Tb927.4.3690	Mitchondrial SSU ribosomal protein	Tb927.4.3690	Mito.translation	762.7	852.4	1.1	0.16	0.752768	0.872229	567.6	500.5	0.9	-0.182	0.661875	0.872942	401.5	203.4	0.5	-0.981	0.0635076	0.244484	497.3	310.8	0.6	-0.678	0.157264	0.745588	0.574
Tb927.1.1080	TFIIH basal transcription factor subunit (TSP1)	Tb927.1.1080	RNA.synthesis	622.8	498.8	0.8	-0.32	0.713937	0.847726	462.6	594.8	1.3	0.362	0.412916	0.736633	357.2	240.2	0.7	-0.572	0.120061	0.338389	443.9	470.4	1.1	0.084	0.942261	1	0.574
Tb927.11.14250	Tric complex epsilon subunit (TCP-1-epsilon)	Tb927.11.14250	Chaperone	3244	1580.5	0.5	-1.037	0.205931	0.450041	2424.6	471.6	0.2	-2.362	0.0554364	0.331042	2322.9	3439	1.5	0.566	0.194747	0.432758	2891	2607.9	0.9	-0.149	0.489654	0.92389	0.574
Tb927.7.5580	cell cycle associated protein MOB1-B (MOB1B)	Tb927.7.5580	Cell.cycle	1009.9	361.5	0.4	-1.482	0.197648	0.441649	749.1	758.5	1	0.018	0.754273	0.913535	447.7	383.6	0.9	-0.223	0.719204	0.861273	554.4	1042.8	1.9	0.911	0.0381841	0.478292	0.575
Tb927.6.4820	CPC1, chromosomal passenger complex	Tb927.6.4820	Chromatin	1222.9	694.8	0.6	-0.816	0.202604	0.44766	908.7	752.4	0.8	-0.272	0.799317	0.93479	548.1	692.4	1.3	0.337	0.32368	0.558934	679.8	786.6	1.2	0.21	0.536804	0.934996	0.575
Tb927.10.8240	hypothetical protein, conserved	Tb927.10.8240	ZUnknown	913.6	647.8	0.7	-0.496	0.430107	0.643918	679.3	310.5	0.5	-1.13	0.0700329	0.368699	330.5	303.5	0.9	-0.123	0.735665	0.870894	411.8	371.4	0.9	-0.149	0.599655	0.949307	0.575
Tb927.11.6700	hypothetical protein, conserved	Tb927.11.6700	ZUnknown	688.5	296.3	0.4	-1.216	0.256472	0.494495	510.7	359.1	0.7	-0.508	0.677714	0.880013	190.4	91.7	0.5	-1.054	0.0139468	0.107788	236.3	227.3	1	-0.056	0.889489	1	0.575
Tb927.7.4870	hypothetical protein, conserved	Tb927.7.4870	ZUnknown	373.9	157.9	0.4	-1.244	0.0381356	0.242979	278.3	201	0.7	-0.469	0.482468	0.776796	156.8	84.8	0.5	-0.887	0.0336525	0.1724	195	164	0.8	-0.25	0.49678	0.926993	0.575
Tb927.8.7280	hypothetical protein, conserved	Tb927.8.7280	ZUnknown	167.7	272.8	1.6	0.702	0.278924	0.515718	125	234.4	1.9	0.907	0.151674	0.509362	113.7	90.6	0.8	-0.327	0.497087	0.708684	141	161.9	1.1	0.199	0.722009	0.96992	0.575
Tb927.6.5060	hypothetical protein, conserved	Tb927.6.5060	ZUnknown	1656.9	397.5	0.2	-2.059	0.137708	0.39035	1228.6	648.9	0.5	-0.921	0.504195	0.791036	548.2	476.1	0.9	-0.203	0.712397	0.856378	679.5	770.3	1.1	0.181	0.507084	0.931655	0.575
Tb927.10.5640	TbGemin2	Tb927.10.5640	RNA.processing	646.4	901.3	1.4	0.479	0.438294	0.650429	481.8	747	1.6	0.633	0.253066	0.617194	400	630.2	1.6	0.656	0.0865361	0.284472	496.6	723.3	1.5	0.542	0.175652	0.755181	0.575
Tb927.1.1720	cyclophilin 15, putative	Tb927.1.1720	Chaperone	673.5	437.4	0.6	-0.623	0.216294	0.458728	502.1	200	0.4	-1.328	0.01717	0.18595	376.3	870.7	2.3	1.21	0.00107919	0.0240609	467.1	462	1	-0.016	0.884765	1	0.576
Tb927.10.7570	dihydrolipoamide acetyltransferase E2 subunit, putative	Tb927.10.7570	Mito.pathway	2517.6	1262.8	0.5	-0.995	0.0594091	0.283367	1877.2	590.1	0.3	-1.67	0.00200933	0.0567312	1550.6	1259.8	0.8	-0.3	0.491906	0.704506	1921.1	1449.5	0.8	-0.406	0.335364	0.856325	0.576
Tb927.9.13290	HSP20 domain	Tb927.9.13290	Chaperone	445.6	250.7	0.6	-0.83	0.174991	0.419988	331.3	187.5	0.6	-0.821	0.243856	0.610588	362.1	549.5	1.5	0.602	0.173102	0.409945	450.3	442.7	1	-0.025	0.761717	0.976475	0.576
Tb927.10.9010	leucine-rich repeat protein (LRRP)	Tb927.10.9010	LRRP	708.6	399.1	0.6	-0.828	0.445961	0.656841	525.6	362.6	0.7	-0.536	0.669938	0.87695	264.6	420.9	1.6	0.669	0.0786532	0.269965	328.2	327.7	1	-0.002	1	1	0.576
Tb927.8.690	peptidyl-prolyl cis-trans isomerase/rotamase, putative,PPIase, putative (PIN1)	Tb927.8.690	Chaperone	973.8	172.3	0.2	-2.499	0.202061	0.446743	721.2	188.4	0.3	-1.937	0.297781	0.651524	275.8	307.4	1.1	0.156	0.530337	0.733008	341.2	328.2	1	-0.056	1	1	0.576
Tb927.7.3770	hypothetical protein, conserved	Tb927.7.3770	Mito.pathway	1229.8	825.5	0.7	-0.575	0.304488	0.5389	915.6	701.4	0.8	-0.384	0.464648	0.769439	439.6	364.2	0.8	-0.272	0.358819	0.597292	547.1	378.6	0.7	-0.531	0.17591	0.755181	0.577
Tb927.1.4160	hypothetical protein, conserved	Tb927.1.4160	ZUnknown	741.7	253.2	0.3	-1.55	0.0262284	0.20917	550.9	333	0.6	-0.726	0.257423	0.62033	279.5	157.7	0.6	-0.826	0.0452353	0.203559	347	266	0.8	-0.384	0.355375	0.868858	0.577
Tb927.7.5890	hypothetical protein, conserved	Tb927.7.5890	ZUnknown	976.3	881.2	0.9	-0.148	0.693606	0.838029	728.1	666.8	0.9	-0.127	0.706729	0.89214	632.9	1104.5	1.7	0.803	0.0397524	0.18948	786.4	1340.1	1.7	0.769	0.0568652	0.554907	0.577
Tb927.4.1970	hypothetical protein, conserved	Tb927.4.1970	ZUnknown	1369.6	848.8	0.6	-0.69	0.244401	0.483963	1018.8	907	0.9	-0.168	0.804308	0.93582	518.8	495.7	1	-0.066	0.763903	0.886598	644.8	556.3	0.9	-0.213	0.504829	0.930987	0.577
Tb927.6.4440	RBP42	Tb927.6.4440	RNA.binding	7351.8	2455.3	0.3	-1.582	0.00455243	0.0980804	5477	977.8	0.2	-2.486	1.43575e-05	0.00241445	7004	4281.3	0.6	-0.71	0.0536296	0.223527	8684.4	3598.7	0.4	-1.271	0.00103059	0.0925541	0.577
Tb927.4.3850	WDR12	Tb927.4.3850	rRNA.tRNA.process	879.2	622.7	0.7	-0.498	0.494502	0.69612	653.2	624.4	1	-0.065	0.958953	0.990791	643.4	745.1	1.2	0.212	0.468115	0.688311	796.5	1099.7	1.4	0.465	0.219652	0.791437	0.577
Tb927.10.8260	hypothetical protein, conserved	Tb927.10.8260	ZUnknown	200.3	154.6	0.8	-0.374	0.740982	0.865159	148.6	252.6	1.7	0.765	0.117558	0.452228	47	36.2	0.8	-0.375	0.510052	0.717551	58.4	93	1.6	0.672	0.244191	0.806973	0.578
Tb927.11.1910	cation transporter protein, putative	Tb927.11.1910	Ions	1152.7	582.4	0.5	-0.985	0.287761	0.524328	855.4	1533.9	1.8	0.842	0.0913886	0.407167	148	101.8	0.7	-0.54	0.154064	0.390099	184.2	281.6	1.5	0.613	0.226138	0.797926	0.579
Tb927.6.3270	hypothetical protein, conserved	Tb927.6.3270	ZUnknown	674.4	435.2	0.6	-0.632	0.357057	0.58396	500.9	751	1.5	0.584	0.180913	0.547625	609	609.6	1	0.002	0.880347	0.946549	754.7	1068.1	1.4	0.501	0.150338	0.740795	0.579
Tb927.10.4460	leucine carboxyl methyltransferase, putative	Tb927.10.4460	Amino.acids	457.6	197.9	0.4	-1.209	0.0993068	0.345503	339.8	297.7	0.9	-0.191	0.999145	1	185.8	190.3	1	0.034	0.945395	0.980405	230.6	235.7	1	0.032	0.964115	1	0.579
Tb927.3.800	Vacuolar iron transporter (TbVIT1	Tb927.3.800	Transporter	1287	546.1	0.4	-1.237	0.0584931	0.282749	955.9	886.8	0.9	-0.108	0.994884	1	222.8	125	0.6	-0.834	0.0581632	0.233977	276.4	304.5	1.1	0.14	0.701184	0.966855	0.579
Tb927.7.1710	DOM34, releases stalled ribosomes	Tb927.7.1710	Translation	622.5	557.7	0.9	-0.158	0.901476	0.953791	462.6	492.7	1.1	0.091	0.767789	0.919614	401.5	412.6	1	0.039	0.995143	1	498.6	648.1	1.3	0.378	0.36972	0.873562	0.58
Tb927.10.1130	dynein arm light chain, axonemal, putative	Tb927.10.1130	Cytoskeleton	369.8	211.5	0.6	-0.806	0.171036	0.416762	275.3	118.2	0.4	-1.22	0.0420782	0.287445	134.5	163.7	1.2	0.283	0.590926	0.778342	167.2	168.2	1	0.009	0.918563	1	0.58
Tb927.8.2670	hypothetical protein, conserved	Tb927.8.2670	Mito.pathway	820.7	814.4	1	-0.011	0.928352	0.969542	610.3	730.4	1.2	0.259	0.580518	0.831966	182.4	436	2.4	1.257	0.030696	0.16446	225.5	392.9	1.7	0.801	0.188278	0.767806	0.58
Tb927.11.4730	hypothetical protein, conserved	Tb927.11.4730	ZUnknown	326.9	330.8	1	0.017	0.99016	0.996966	243.5	101.9	0.4	-1.257	0.0415837	0.286175	167	306	1.8	0.874	0.0424126	0.196151	207.8	112.3	0.5	-0.887	0.0535061	0.541401	0.58
Tb927.9.11510	hypothetical protein, conserved	Tb927.9.11510	ZUnknown	832.1	578.8	0.7	-0.524	0.374823	0.5999	619.3	593.9	1	-0.061	0.815218	0.941221	350.7	233.2	0.7	-0.589	0.147892	0.381548	435.1	296.7	0.7	-0.552	0.195193	0.770876	0.58
Tb927.10.1740	hypothetical protein, conserved	Tb927.10.1740	ZUnknown	636.6	472	0.7	-0.432	0.473578	0.680065	473.6	249.7	0.5	-0.924	0.104872	0.431188	184.3	45.3	0.2	-2.025	2.25935e-05	0.00247187	228.7	139.5	0.6	-0.713	0.120982	0.700198	0.58
Tb927.6.5070	hypothetical protein, conserved, myosin-like	Tb927.6.5070	ZUnknown	11049.7	1734.1	0.2	-2.672	0.000321357	0.0330903	8208.9	855	0.1	-3.263	4.66845e-05	0.00510758	7006.3	3601	0.5	-0.96	0.0110912	0.0959961	8686.6	4833.2	0.6	-0.846	0.0318214	0.444737	0.58
Tb927.11.2410	Flabarin, flagellar membrane protein in Leishmania	Tb927.11.2410	Cytoskeleton	6937.5	974.3	0.1	-2.832	1.81128e-06	0.0018118	5161.3	618.5	0.1	-3.061	7.17714e-07	0.000273507	9808	4059.5	0.4	-1.273	0.000543263	0.0163962	12157.4	7145.5	0.6	-0.767	0.106995	0.67955	0.581
Tb927.4.4190	hypothetical protein, conserved	Tb927.4.4190	ZUnknown	255.9	240.7	0.9	-0.088	0.874202	0.939694	190.6	197.5	1	0.051	0.984244	1	131.9	207.1	1.6	0.651	0.268674	0.507762	163.7	162	1	-0.015	0.880332	1	0.581
Tb927.10.2830	hypothetical protein, conserved	Tb927.10.2830	ZUnknown	874	206	0.2	-2.085	0.147484	0.400731	648	387	0.6	-0.743	0.582552	0.831989	187.2	100.4	0.5	-0.898	0.0383101	0.185159	232.3	268.8	1.2	0.21	0.661599	0.955945	0.581
Tb927.4.4720	KRIPP7/TbPPR7 Kinetoplast ribosomal PPR-repeat containing protein	Tb927.4.4720	Mito.translation	360	707.7	2	0.975	0.0975769	0.343038	268.2	413.9	1.5	0.626	0.315342	0.665727	541.5	429.8	0.8	-0.333	0.694856	0.84504	669.9	574	0.9	-0.223	0.860197	0.99614	0.581
Tb927.11.9390	lipoate-protein ligase, putative,lipoyltransferase, putative	Tb927.11.9390	Mito.pathway	371.9	399.7	1.1	0.104	0.933989	0.97142	277.1	310.5	1.1	0.164	0.811877	0.939475	146.5	206.7	1.4	0.497	0.281317	0.520006	181.7	158.3	0.9	-0.199	0.619483	0.951992	0.581
Tb927.11.12680	prefoldin subunit 2, also clathrin associated	Tb927.11.12680	Vesicular.transport	1592.6	221.2	0.1	-2.848	0.0256727	0.207872	1181.6	178.8	0.2	-2.725	0.0358486	0.267024	371.2	212.4	0.6	-0.805	0.0317725	0.16836	461.2	277.8	0.6	-0.731	0.0636373	0.569796	0.581
Tb927.7.1610	6-phosphofructo-2-kinase/fructose-2,6-biphosphatase, putative	Tb927.7.1610	Glucose.glycerol	1092.9	1070.2	1	-0.03	0.946782	0.977062	812.7	692.6	0.9	-0.231	0.714212	0.895606	739.5	807.7	1.1	0.127	0.650252	0.818662	916.6	895.9	1	-0.033	0.996829	1	0.582
Tb927.10.5430	hypothetical protein, conserved	Tb927.10.5430	ZUnknown	428.5	340.4	0.8	-0.332	0.486988	0.690634	319.4	226.7	0.7	-0.494	0.415682	0.738288	271.2	457.3	1.7	0.753	0.0738347	0.26464	337.3	422.6	1.3	0.325	0.56793	0.941703	0.582
Tb927.6.3130	queuine tRNA-ribosyltransferase, putative	Tb927.6.3130	rRNA.tRNA.process	894.2	609	0.7	-0.554	0.387086	0.609484	664.8	955.4	1.4	0.523	0.257215	0.62033	1976	2043.1	1	0.048	0.998246	1	2454.4	2813.8	1.1	0.197	0.750461	0.975402	0.582
Tb927.10.2810	hypothetical protein, conserved	Tb927.10.2810	ZUnknown	1539.1	538.1	0.3	-1.516	0.00539076	0.104843	1147.3	424.6	0.4	-1.434	0.0133666	0.164776	1401.5	821.9	0.6	-0.77	0.0287195	0.158968	1740.4	1613.4	0.9	-0.109	0.634947	0.951992	0.583
Tb927.6.2680	hypothetical protein, conserved	Tb927.6.2680	ZUnknown	1492.1	372.7	0.2	-2.001	0.254156	0.492589	1105.4	1025.9	0.9	-0.108	0.908648	0.97092	444.4	384.8	0.9	-0.208	0.701103	0.848595	550.5	737.3	1.3	0.422	0.213161	0.782873	0.583
Tb927.9.6170	arginine kinase (AK) in cytosol and flagellum	Tb927.9.6170	Amino.acids	8782.8	2420.4	0.3	-1.859	0.000882441	0.0544978	6542.6	1363.8	0.2	-2.262	9.4137e-05	0.00849102	6586.2	5232.6	0.8	-0.332	0.302438	0.539396	8177.2	8062.9	1	-0.02	0.790929	0.980713	0.584
Tb927.9.12730	chaperone protein DNAj, endoplasmatic reticulum	Tb927.9.12730	Chaperone	1057.9	743.3	0.7	-0.509	0.332597	0.564569	788.2	372.2	0.5	-1.083	0.0468926	0.303739	693.3	1114.8	1.6	0.685	0.0830442	0.277806	861.3	887.2	1	0.043	1	1	0.584
Tb927.10.6810	guanylate kinase, putative	Tb927.10.6810	Nucleotides	840.6	503	0.6	-0.741	0.178274	0.422715	626	633.1	1	0.016	0.887454	0.9649	1222	791.7	0.6	-0.626	0.0830852	0.277806	1516.6	1249.7	0.8	-0.279	0.395483	0.882465	0.584
Tb927.11.1650	hypothetical protein, conserved	Tb927.11.1650	ZUnknown	509.5	196.7	0.4	-1.373	0.238613	0.478299	377.9	245	0.6	-0.625	0.503255	0.791009	101.4	67.3	0.7	-0.591	0.199476	0.437262	125.9	112.1	0.9	-0.168	0.690517	0.961042	0.584
Tb927.5.3200	hypothetical protein, conserved	Tb927.5.3200	ZUnknown	478.2	366	0.8	-0.386	0.566651	0.751457	355.6	259	0.7	-0.457	0.543893	0.811052	524.9	453.8	0.9	-0.21	0.58529	0.776044	651.5	818	1.3	0.328	0.392218	0.881436	0.584
Tb927.1.1220	RWD domain-containing protein	Tb927.1.1220	ZUnknown	642.4	328.8	0.5	-0.966	0.0964189	0.341748	478.1	239.4	0.5	-0.998	0.0916905	0.407167	384.2	492.6	1.3	0.359	0.594336	0.781363	478.5	446.3	0.9	-0.101	0.630205	0.951992	0.584
Tb927.10.4900	TPR-repeat-containing chaperone protein DNAJ, putative,TPR repeat protein	Tb927.10.4900	Chaperone	1255.1	1273.6	1	0.021	0.891248	0.947962	936.5	651.3	0.7	-0.524	0.285365	0.64269	369	331.8	0.9	-0.153	0.651119	0.818931	458.5	357.8	0.8	-0.358	0.331079	0.855747	0.584
Tb927.11.8260	carbonic anhydrase-like protein	Tb927.11.8260	Enzyme	805.3	697.1	0.9	-0.208	0.724526	0.854211	599.5	425	0.7	-0.496	0.311999	0.663041	589.4	374.3	0.6	-0.655	0.133274	0.359608	730	732.6	1	0.005	0.801459	0.981946	0.585
Tb927.11.13910	hypothetical protein, conserved	Tb927.11.13910	Mito.pathway	734.3	474.4	0.6	-0.63	0.269819	0.506117	546.6	479.2	0.9	-0.19	0.867879	0.959022	151.6	163.7	1.1	0.111	0.845339	0.932506	188.3	200.3	1.1	0.089	0.864189	0.998451	0.585
Tb927.10.7840	hypothetical protein, conserved	Tb927.10.7840	ZUnknown	791	388.5	0.5	-1.026	0.061763	0.28908	589.3	228	0.4	-1.37	0.0221314	0.209886	506.4	613.9	1.2	0.278	0.471705	0.691269	628.7	687.8	1.1	0.129	0.80352	0.981946	0.585
Tb927.11.2720	hypothetical protein, conserved	Tb927.11.2720	ZUnknown	360.8	263	0.7	-0.456	0.461219	0.669456	268.5	208.6	0.8	-0.364	0.530159	0.804197	219.6	259.7	1.2	0.242	0.64149	0.814232	272.9	285	1	0.062	0.974656	1	0.585
Tb927.11.14660	hypothetical protein, conserved	Tb927.11.14660	ZUnknown	836.2	199.3	0.2	-2.069	0.122135	0.375763	620.1	251.1	0.4	-1.304	0.305852	0.659353	190.3	231.1	1.2	0.281	0.477767	0.695373	236.1	256.3	1.1	0.118	0.788351	0.979864	0.585
Tb927.9.8190	hypothetical protein, conserved	Tb927.9.8190	ZUnknown	1294.2	451.2	0.3	-1.52	0.0299277	0.219977	961.2	420.3	0.4	-1.194	0.0915917	0.407167	542.5	631.4	1.2	0.219	0.610883	0.793728	673.7	700.5	1	0.056	0.9734	1	0.585
Tb927.3.5370	hypothetical protein, conserved	Tb927.3.5370	ZUnknown	1587.5	815.8	0.5	-0.96	0.0825331	0.323752	1182.2	318.5	0.3	-1.892	0.00118295	0.0418334	1007.8	1065.9	1.1	0.081	0.805687	0.91231	1250.6	1373.3	1.1	0.135	0.721676	0.96992	0.585
Tb927.10.2230	adrenodoxin reductase, putative,ferredoxin NADP reductase-like protein	Tb927.10.2230	Mito.pathway	517.9	501.8	1	-0.045	0.834735	0.919954	386.2	276.6	0.7	-0.482	0.367767	0.709808	423	563	1.3	0.412	0.410103	0.640683	526.3	485.4	0.9	-0.117	0.624611	0.951992	0.586
Tb927.10.3480	hypothetical protein, conserved	Tb927.10.3480	ZUnknown	911.4	1032	1.1	0.179	0.833396	0.919546	679.3	799.7	1.2	0.235	0.640837	0.859441	665.1	1057.7	1.6	0.669	0.0899821	0.289338	826.6	1345.9	1.6	0.703	0.0804431	0.623078	0.586
Tb927.11.4330	hypothetical protein, conserved, no clear yeast or human matches	Tb927.11.4330	Mito.pathway	536.9	250.9	0.5	-1.098	0.292357	0.529372	398.4	321.7	0.8	-0.309	0.814409	0.941006	88.3	71.1	0.8	-0.312	0.590117	0.778154	109.5	100.3	0.9	-0.127	0.917974	1	0.586
Tb927.11.15650	poly(A) polymerase, mitochondrial, putative	Tb927.11.15650	Mito.RNA	324.1	265.7	0.8	-0.287	0.678147	0.828399	241.1	269.4	1.1	0.16	0.754669	0.913588	232.9	282.4	1.2	0.278	0.483855	0.700424	288.9	317.8	1.1	0.137	0.77775	0.979377	0.586
Tb927.11.2130	proteasome regulatory non-ATP-ase subunit 3 (RPN3)	Tb927.11.2130	Ubiquitin.proteasome	784.1	552.1	0.7	-0.506	0.271722	0.507902	585.3	333	0.6	-0.814	0.156447	0.515403	336.2	355.7	1.1	0.081	1	1	418.5	499.1	1.2	0.254	0.78049	0.979377	0.586
Tb927.7.4390	threonine synthase, putative	Tb927.7.4390	Amino.acids	6497.7	1639.7	0.3	-1.987	0.00235369	0.079317	4849.2	1538	0.3	-1.657	0.0117193	0.152243	1425	1082	0.8	-0.397	0.497713	0.708684	1777.8	1454.2	0.8	-0.29	0.568499	0.941703	0.586
Tb927.11.9570	hypothetical conserved	Tb927.11.9570	Mito.pathway	2196.4	1098.2	0.5	-1	0.190165	0.434574	1630.9	1847.9	1.1	0.18	0.647492	0.863176	528.2	302	0.6	-0.807	0.0209117	0.134088	656.6	647.6	1	-0.02	1	1	0.587
Tb927.1.4500	hypothetical protein, conserved	Tb927.1.4500	ZUnknown	1213.4	484.1	0.4	-1.326	0.0262065	0.20917	901.9	845.9	0.9	-0.092	0.967701	0.993774	1849.6	1031	0.6	-0.843	0.11021	0.323968	2289.7	1277.1	0.6	-0.842	0.121449	0.700198	0.587
Tb927.11.5390	hypothetical protein, conserved	Tb927.11.5390	ZUnknown	575.3	141.3	0.2	-2.025	0.0812323	0.3217	426.8	193.8	0.5	-1.139	0.315419	0.665727	215.7	201.6	0.9	-0.097	0.836927	0.929556	267.7	315.9	1.2	0.239	0.608027	0.951992	0.587
Tb927.4.5010	calreticulin, putative	Tb927.4.5010	Vesicular.transport	1963.4	858.8	0.4	-1.193	0.042862	0.249684	1465.6	204.5	0.1	-2.841	0.00108873	0.0399124	930.8	940.2	1	0.015	0.91405	0.962288	1157.1	724.5	0.6	-0.675	0.0501547	0.53236	0.588
Tb927.6.2150	cell division cycle protein 16, putative	Tb927.6.2150	Cell.cycle	1066.6	1577.7	1.5	0.565	0.350656	0.578875	794.6	1943.5	2.4	1.29	0.0159541	0.178379	407.1	283.3	0.7	-0.523	0.143939	0.37635	505.9	1201.5	2.4	1.248	0.0014818	0.117196	0.588
Tb927.6.2480	chaperone protein DNAj, associated with Mitchondrial LSU ribosome	Tb927.6.2480	Mito.translation	2408.9	892.2	0.4	-1.433	0.038419	0.242979	1789.2	881.4	0.5	-1.021	0.13865	0.489313	1287.6	923.1	0.7	-0.48	0.127319	0.349329	1601	1144.9	0.7	-0.484	0.197954	0.77329	0.588
Tb927.11.2180	hypothetical protein, conserved	Tb927.11.2180	ZUnknown	932.6	1112.8	1.2	0.255	0.677913	0.828399	694.7	901.2	1.3	0.375	0.62296	0.850285	523.9	380.4	0.7	-0.462	0.242067	0.48152	649.8	652.7	1	0.006	0.926651	1	0.588
Tb927.10.2080	hypothetical protein, conserved	Tb927.10.2080	ZUnknown	489.6	196.5	0.4	-1.317	0.146624	0.399635	363.4	181.4	0.5	-1.003	0.244206	0.610588	132.3	120.4	0.9	-0.136	0.765607	0.88767	164.3	224.4	1.4	0.45	0.318719	0.848635	0.588
Tb927.9.8570	hypothetical protein, conserved	Tb927.9.8570	ZUnknown	274.3	241.5	0.9	-0.184	0.888423	0.94684	203.9	240	1.2	0.235	0.536465	0.808594	110.2	160.9	1.5	0.546	0.176532	0.413575	136.6	141	1	0.045	0.859417	0.99614	0.588
Tb927.5.4420	nucleolar RNA helicase 2 human, DDX50 Mouse	Tb927.5.4420	rRNA.tRNA.process	1019.7	701.6	0.7	-0.539	0.315897	0.549754	759.6	317.3	0.4	-1.26	0.0193258	0.198162	593.5	568	1	-0.063	0.730751	0.868615	737.8	389	0.5	-0.923	0.0110912	0.293058	0.588
Tb927.4.2540	ubiquitin, putative	Tb927.4.2540	Ubiquitin.proteasome	298.9	116.3	0.4	-1.362	0.134695	0.388803	221.9	69.2	0.3	-1.68	0.0825524	0.392566	98.7	100.2	1	0.021	0.9635	0.990956	122.4	114.1	0.9	-0.101	0.862984	0.99779	0.588
Tb927.11.9640	glycyl-tRNA synthetase, putative	Tb927.11.9640	Translation.tRNA	1760.3	1168.2	0.7	-0.592	0.252362	0.491117	1312.4	760.7	0.6	-0.787	0.111484	0.443782	677	754.5	1.1	0.156	0.937373	0.975693	843	980.3	1.2	0.218	0.889806	1	0.589
Tb927.5.2340	hypothetical protein, conserved	Tb927.5.2340	ZUnknown	448.1	630	1.4	0.491	0.40525	0.62381	333.8	492.9	1.5	0.562	0.358314	0.703312	356.1	488.9	1.4	0.457	0.333581	0.569275	443.2	632.8	1.4	0.514	0.458013	0.914355	0.589
Tb927.8.6050	hypothetical protein, conserved	Tb927.8.6050	ZUnknown	914.6	489.8	0.5	-0.901	0.133538	0.387983	680.2	662.5	1	-0.038	0.977583	0.997885	679.1	543.8	0.8	-0.32	0.473441	0.692652	841.5	762.5	0.9	-0.142	0.826147	0.987334	0.589
Tb927.8.5590	hypothetical protein, conserved	Tb927.8.5590	ZUnknown	616.8	420.2	0.7	-0.554	0.309203	0.543399	459.4	374.8	0.8	-0.294	0.546172	0.811953	413.2	311.3	0.8	-0.409	0.279267	0.518819	513.2	373.3	0.7	-0.459	0.22872	0.798889	0.589
Tb927.11.14720	hypothetical protein, conserved	Tb927.11.14720	ZUnknown	371.4	248.4	0.7	-0.58	0.407155	0.624923	276	185.2	0.7	-0.575	0.421849	0.741896	299.8	456.5	1.5	0.607	0.0962659	0.299979	371.7	492.9	1.3	0.407	0.291999	0.837138	0.589
Tb927.7.4930	ribonuclease H1	Tb927.7.4930	DNA	216.4	186.2	0.9	-0.216	0.770156	0.882028	160.9	152.7	0.9	-0.075	0.988463	1	59	47.4	0.8	-0.314	0.579197	0.772483	73.2	58.9	0.8	-0.312	0.561832	0.94003	0.589
Tb927.9.10370	TAX-1, flagellar protein	Tb927.9.10370	Cytoskeleton	1161	608.7	0.5	-0.932	0.133812	0.388132	863	439.1	0.5	-0.975	0.140834	0.490644	423.5	803.4	1.9	0.924	0.0118087	0.0989879	525.4	591.9	1.1	0.172	0.668808	0.958541	0.589
Tb927.7.2510	endoplasmatic reticulum retrieval protein, putative	Tb927.7.2510	Vesicular.transport	1548.3	453.3	0.3	-1.772	0.0237064	0.202676	1149.8	833.8	0.7	-0.464	0.582954	0.831989	485.3	356	0.7	-0.447	0.228837	0.468378	602.5	676.6	1.1	0.167	0.735196	0.971474	0.59
Tb927.7.7330	oxidoreductase, putative	Tb927.7.7330	Mito.pathway	693.2	534	0.8	-0.376	0.390717	0.612127	517.2	223.7	0.4	-1.21	0.0363227	0.268565	248.6	208.1	0.8	-0.256	0.56785	0.764044	309.1	258.7	0.8	-0.257	0.521814	0.933192	0.59
Tb927.5.3960	arginine N-methyltransferase, type I (PRMT6)	Tb927.5.3960	Arg.methylation	756.7	693	0.9	-0.127	0.861343	0.933322	562.8	884.3	1.6	0.652	0.234578	0.60367	458.4	413.6	0.9	-0.148	0.522619	0.726893	569.9	655.5	1.2	0.202	0.763866	0.977269	0.591
Tb927.11.15660	hypothetical protein, conserved	Tb927.11.15660	ZUnknown	366.5	554.7	1.5	0.598	0.341064	0.572256	273.3	427.2	1.6	0.644	0.380424	0.718083	466	546	1.2	0.228	0.61581	0.797466	578.8	603.3	1	0.06	0.97078	1	0.591
Tb927.3.4170	hypothetical protein, conserved	Tb927.3.4170	ZUnknown	563	182.1	0.3	-1.629	0.146551	0.399591	417.6	273.9	0.7	-0.609	0.608421	0.842262	243	171.6	0.7	-0.502	0.209936	0.447889	301.7	269.8	0.9	-0.161	0.665455	0.956976	0.591
Tb927.7.3290	hypothetical protein, conserved	Tb927.7.3290	ZUnknown	648.3	694.8	1.1	0.1	0.757402	0.875426	482.1	625.5	1.3	0.376	0.586157	0.832412	467.9	326.8	0.7	-0.518	0.370172	0.605736	579.2	525	0.9	-0.142	0.911232	1	0.591
Tb927.9.7200	hypothetical protein, conserved	Tb927.9.7200	ZUnknown	562	473.5	0.8	-0.247	0.656688	0.814549	418.5	242.3	0.6	-0.788	0.203236	0.570402	224.8	215.9	1	-0.058	0.911645	0.96112	279.1	200.6	0.7	-0.476	0.233831	0.800755	0.591
Tb927.8.2030	hypothetical protein, conserved	Tb927.8.2030	ZUnknown	4933	1007	0.2	-2.292	9.05302e-05	0.0171322	3668.7	359.6	0.1	-3.351	4.11154e-08	3.00821e-05	1779	981.7	0.6	-0.858	0.0323092	0.169856	2211.1	1444.3	0.7	-0.614	0.0627717	0.566578	0.591
Tb927.10.5730	hypothetical protein	Tb927.10.5730	ZUnknown	168.9	269.7	1.6	0.675	0.216828	0.459353	125.6	150.2	1.2	0.258	0.732451	0.90404	89.4	152.8	1.7	0.772	0.156558	0.392065	110.4	117	1.1	0.084	0.731677	0.971123	0.592
Tb927.9.1420	hypothetical protein, conserved	Tb927.9.1420	ZUnknown	576	566.1	1	-0.025	0.837519	0.920364	429.5	705.3	1.6	0.715	0.213882	0.586165	384.7	483.2	1.3	0.329	0.6315	0.807548	479.1	863	1.8	0.849	0.0665942	0.581412	0.592
Tb927.8.2180	hypothetical protein, conserved	Tb927.8.2180	ZUnknown	281.1	194.8	0.7	-0.529	0.494137	0.695886	208.8	144.6	0.7	-0.53	0.380299	0.718083	142.6	74.9	0.5	-0.93	0.0457923	0.205142	177	134	0.8	-0.401	0.366849	0.872808	0.592
Tb927.4.3720	hypothetical protein, conserved	Tb927.4.3720	ZUnknown	486.4	330.6	0.7	-0.557	0.425608	0.640332	361.3	236.1	0.7	-0.614	0.400851	0.732167	139.7	105.1	0.8	-0.411	0.38867	0.622893	173.4	177	1	0.03	0.948764	1	0.592
Tb927.8.1680	KKT12 Kinetochore protein	Tb927.8.1680	Cell.cycle	755.1	450.5	0.6	-0.745	0.187049	0.432967	562.2	218.4	0.4	-1.365	0.016396	0.180656	189.6	184.1	1	-0.042	0.955024	0.98644	235.4	258.5	1.1	0.135	0.761501	0.976475	0.592
Tb927.9.12690	prenyl protein specific carboxyl methyltransferase	Tb927.9.12690	Prenylation	325.5	261.1	0.8	-0.318	0.751018	0.871428	241.7	813.7	3.4	1.751	0.0018697	0.0552794	631.5	479.1	0.8	-0.398	0.602749	0.787739	781.4	1021.5	1.3	0.387	0.522549	0.933192	0.592
Tb927.6.3570	tubulin-tyrosine ligase-like protein, conserved	Tb927.6.3570	Cytoskeleton	1921.4	1511.8	0.8	-0.346	0.520853	0.714961	1430.9	1157.6	0.8	-0.306	0.658826	0.871916	1709.2	2713.3	1.6	0.667	0.120159	0.338389	2127.4	2825.6	1.3	0.409	0.495599	0.926127	0.592
Tb927.11.11030	EAP4 exosome-associated protein 4	Tb927.11.11030	RNA.degradation	924.8	305.2	0.3	-1.599	0.109841	0.357691	686.3	297.2	0.4	-1.207	0.200507	0.567117	285.9	188	0.7	-0.605	0.161676	0.39847	354.4	259.3	0.7	-0.451	0.308951	0.84624	0.593
Tb927.6.3610	hypothetical protein, conserved	Tb927.6.3610	ZUnknown	994.2	765.2	0.8	-0.378	0.533315	0.724926	739.7	1029.6	1.4	0.477	0.323251	0.671301	712	1207.7	1.7	0.762	0.055628	0.22812	885	1770.2	2	1	0.00979455	0.283394	0.593
Tb927.5.3080	hypothetical protein, conserved	Tb927.5.3080	ZUnknown	460.3	416.6	0.9	-0.144	0.81822	0.91043	342.7	260.2	0.8	-0.397	0.444409	0.756381	409.2	265.4	0.6	-0.625	0.091854	0.291948	508	286.5	0.6	-0.826	0.0375889	0.475034	0.594
Tb927.11.1200	hypothetical protein, conserved	Tb927.11.1200	ZUnknown	1065.4	659.6	0.6	-0.692	0.221061	0.462042	793	847.7	1.1	0.096	0.829663	0.945584	890.2	1126.4	1.3	0.34	0.353631	0.591894	1104.6	1224.5	1.1	0.149	0.703247	0.967189	0.594
Tb927.9.8260	rhomboid-like protein,serine peptidase, Clan S- , family S54, putative	Tb927.9.8260	Protease	1489.1	701.6	0.5	-1.086	0.0808777	0.3217	1106.3	761	0.7	-0.54	0.457441	0.764226	448.1	438.1	1	-0.033	0.851269	0.9358	556.6	559	1	0.006	0.909828	1	0.594
Tb927.8.7370	hypothetical protein	Tb927.8.7370	ZUnknown	620.5	532.9	0.9	-0.22	0.555169	0.742275	463.1	172.7	0.4	-1.423	0.0190347	0.197453	241.3	273.4	1.1	0.18	0.822302	0.920967	300.3	175.1	0.6	-0.778	0.0609684	0.564354	0.595
Tb927.11.2220	hypothetical protein, conserved	Tb927.11.2220	ZUnknown	520.6	453.7	0.9	-0.199	0.771012	0.882576	387.2	414.2	1.1	0.097	0.788524	0.931288	358.8	487.1	1.4	0.441	0.271102	0.510433	445.5	549.6	1.2	0.303	0.467118	0.91595	0.595
Tb927.9.7260	hypothetical protein, conserved	Tb927.9.7260	ZUnknown	486.5	761.3	1.6	0.646	0.235721	0.475379	362.1	746	2.1	1.043	0.0601923	0.34068	172.7	179.3	1	0.054	0.991031	1	214.5	546.1	2.5	1.348	0.000734477	0.0740442	0.595
Tb927.4.740	hypothetical protein, conserved	Tb927.4.740	ZUnknown	1607.9	1049.7	0.7	-0.615	0.266722	0.504496	1197.3	1081.1	0.9	-0.147	0.784078	0.927855	756.8	675.2	0.9	-0.165	0.741509	0.874264	938.1	1266.4	1.4	0.433	0.190461	0.769043	0.595
Tb927.9.12680	hypothetical protein, conserved, weak ubiquinone oxidoreductase subunit domain	Tb927.9.12680	ZUnknown	1948.4	399.6	0.2	-2.286	0.0173521	0.180949	1446.4	783.6	0.5	-0.884	0.259074	0.621516	1927.2	885.6	0.5	-1.122	0.223079	0.461876	2381.9	1974.9	0.8	-0.27	0.851812	0.993071	0.595
Tb927.11.11390	hypothetical protein, conserved	Tb927.11.11390	ZUnknown	460.9	504.1	1.1	0.129	0.839425	0.921024	343.3	275.5	0.8	-0.317	0.501063	0.789478	169.9	182.4	1.1	0.102	0.821861	0.920895	210.8	200.4	1	-0.073	0.807693	0.984587	0.596
Tb927.9.7170	Mitchondrial LSU ribosomal protein	Tb927.9.7170	Mito.translation	1355.7	638.3	0.5	-1.087	0.0777493	0.31688	1007.6	330.5	0.3	-1.608	0.0056351	0.103834	1015.5	387.1	0.4	-1.392	0.265352	0.505027	1253.8	558.8	0.4	-1.166	0.391576	0.881436	0.596
Tb927.1.2820	pteridine transporter, putative	Tb927.1.2820	Folate	2653.9	1033.6	0.4	-1.36	0.0184468	0.185948	1974	2064.9	1	0.065	0.868001	0.959022	1017.1	736.8	0.7	-0.465	0.176998	0.414218	1262.5	766.8	0.6	-0.719	0.0601964	0.564354	0.596
Tb927.10.4730	ribonuclease HII, putative	Tb927.10.4730	DNA	419.8	411.2	1	-0.03	0.960249	0.983855	312.2	556.6	1.8	0.834	0.104936	0.431198	636.8	253.4	0.4	-1.329	0.0328986	0.170721	788.1	1042	1.3	0.403	0.159772	0.748004	0.596
Tb927.11.15000	survival of motor neuron (SMN)-like protein (TbSMN)	Tb927.11.15000	RNA.processing	549.4	260.9	0.5	-1.074	0.12473	0.379298	408	275.8	0.7	-0.565	0.625662	0.851658	354	392.6	1.1	0.149	0.564644	0.761486	438.7	444.9	1	0.02	0.873434	1	0.596
Tb927.8.6060	2-amino-3-ketobutyrate coenzyme A ligase, putative,glycine acetyltransferase, putative	Tb927.8.6060	Amino.acids	12126.7	1416.4	0.1	-3.098	1.21419e-05	0.00447461	9010.7	1947.9	0.2	-2.21	0.000410442	0.0223866	6253	2592.3	0.4	-1.27	0.000821036	0.0208293	7750.2	5669.9	0.7	-0.451	0.250683	0.809956	0.597
Tb927.10.1250	MCP3, Ybak homogue, deacylation of misaminoacylated tRNA Pro	Tb927.10.1250	Translation.tRNA	744.1	403.8	0.5	-0.882	0.0925712	0.335846	554.8	233.1	0.4	-1.251	0.0222272	0.209886	279.8	355.3	1.3	0.345	0.377851	0.612292	347.3	318.7	0.9	-0.124	0.715211	0.969748	0.597
Tb927.11.16510	cytochrome b/c1 complex component, putative	Tb927.11.16510	Mito.e.transport	2591.6	356.7	0.1	-2.861	0.000426977	0.0411712	1925.1	766.5	0.4	-1.328	0.0515543	0.321368	1308.2	765.6	0.6	-0.773	0.0469529	0.208921	1621.6	1541.6	1	-0.073	0.916488	1	0.598
Tb927.11.710	hypothetical protein, conserved	Tb927.11.710	ZUnknown	1176.4	607.7	0.5	-0.953	0.156602	0.406072	873.7	999.5	1.1	0.194	0.514785	0.796757	306.8	147.7	0.5	-1.054	0.0372914	0.182645	381.4	484.6	1.3	0.345	0.548696	0.935902	0.598
Tb927.2.5010	hypothetical protein, conserved	Tb927.2.5010	ZUnknown	786.5	985.4	1.3	0.325	0.60268	0.776728	585.9	680.8	1.2	0.217	0.873368	0.960773	343.6	181.2	0.5	-0.923	0.0201084	0.131429	426.4	260	0.6	-0.714	0.0756688	0.605523	0.598
Tb927.11.10320	hypothetical protein, conserved	Tb927.11.10320	ZUnknown	584.9	456.3	0.8	-0.358	0.448386	0.658611	435.9	303.2	0.7	-0.524	0.362195	0.705764	371.4	295.2	0.8	-0.331	0.379996	0.614204	461	465.2	1	0.013	1	1	0.598
Tb927.11.3320	ras-like small GTPase, putative (TbGTR)	Tb927.11.3320	Signalling	1335.6	759.4	0.6	-0.815	0.244297	0.483894	991.8	1208.3	1.2	0.285	0.434978	0.749069	770.3	372.3	0.5	-1.049	0.0092206	0.0863137	954.5	1147.8	1.2	0.266	0.415522	0.895778	0.598
Tb927.7.320	RBP8	Tb927.7.320	RNA.binding	424	231.5	0.5	-0.873	0.141864	0.396335	315.6	193.4	0.6	-0.707	0.235612	0.604306	188.1	212	1.1	0.173	0.874092	0.943672	234	217.7	0.9	-0.104	0.682485	0.959975	0.598
Tb927.7.2070	heat shock protein DNAJ, putative	Tb927.7.2070	Chaperone	953.2	610.7	0.6	-0.642	0.249213	0.48893	709.8	279.1	0.4	-1.347	0.0217541	0.208375	601.9	944.6	1.6	0.65	0.0737234	0.26464	747.1	744.8	1	-0.005	0.950851	1	0.599
Tb927.4.2340	hypothetical protein, conserved	Tb927.4.2340	ZUnknown	1174.8	802.5	0.7	-0.55	0.34768	0.577159	874.2	617.6	0.7	-0.501	0.339147	0.687722	536.6	540.1	1	0.009	0.871566	0.94336	665.3	497.3	0.7	-0.42	0.33997	0.860692	0.599
Tb927.10.11230	hypothetical protein, conserved	Tb927.10.11230	ZUnknown	357.5	376	1.1	0.073	0.864783	0.935024	266	129.5	0.5	-1.039	0.0742533	0.375257	146.8	89.6	0.6	-0.713	0.1135	0.328515	182.3	82	0.4	-1.152	0.01399	0.324363	0.599
Tb927.10.11670	hypothetical protein, conserved	Tb927.10.11670	ZUnknown	383.9	415.6	1.1	0.114	0.883822	0.944743	286	435	1.5	0.605	0.278632	0.636295	221.1	229.1	1	0.051	0.744658	0.876318	273.9	282.7	1	0.046	0.779096	0.979377	0.6
Tb927.3.1980	hypothetical protein, conserved	Tb927.3.1980	ZUnknown	381.7	473.9	1.2	0.312	0.626846	0.793129	284.4	409.8	1.4	0.527	0.338505	0.687308	235.1	193.7	0.8	-0.28	0.505883	0.714447	291.8	401.6	1.4	0.461	0.244893	0.806973	0.6
Tb927.11.10170	Mitchondrial LSU ribosomal protein	Tb927.11.10170	Mito.translation	1683	548	0.3	-1.619	0.202791	0.447789	1248.1	698.1	0.6	-0.838	0.466513	0.769995	618.6	229.9	0.4	-1.428	0.00897042	0.0851096	765.8	835.2	1.1	0.125	0.69605	0.964481	0.6
Tb927.10.4770	phosphatidylinositol-4-phosphate 5-kinase, putative	Tb927.10.4770	Signalling	617	562.1	0.9	-0.135	0.760895	0.877358	459.9	476.2	1	0.05	0.90492	0.970329	548.4	556.8	1	0.022	0.985264	1	680.9	789.5	1.2	0.214	0.627348	0.951992	0.6
Tb927.7.2520	hypothetical protein, conserved	Tb927.7.2520	ZUnknown	598.2	540.2	0.9	-0.147	0.929792	0.970263	444.6	820.1	1.8	0.883	0.0832295	0.394032	380.7	439.8	1.2	0.208	0.742991	0.875386	473.5	681	1.4	0.524	0.258871	0.815006	0.601
Tb927.4.4670	hypothetical protein, conserved, HIT/MYND zinc finger	Tb927.4.4670	ZUnknown	510.2	503.9	1	-0.018	0.927633	0.969445	379.3	369.6	1	-0.037	0.911958	0.972105	246.3	247.5	1	0.007	0.911256	0.961101	305.1	262	0.9	-0.22	0.793907	0.981808	0.601
Tb927.11.10510	ubiquinone biosynthesis methyltransferase, putative	Tb927.11.10510	Mito.pathway	820.7	351.1	0.4	-1.225	0.0345184	0.234431	610.7	232	0.4	-1.397	0.0218673	0.208888	371.4	329.7	0.9	-0.172	0.594966	0.781458	461.3	369.1	0.8	-0.322	0.370173	0.873562	0.601
[truncated: 5,371 more rows]

## Sheet: 3. Enriched in granules
id	Annotation	Class	mRNA length	CDS	SG27 baseMeanA	SG27 baseMeanB	SG27 foldChange	SG27 log2FoldChange	SG27 pval	SG27 padj	LG27 baseMeanA	LG27 baseMeanB	LG27 foldChange	LG27 log2FoldChange	LG27 pval	LG27 padj	SG41 baseMeanA	SG41 baseMeanB	SG41 foldChange	SG41 log2FoldChange	SG41 pval	SG41 padj	LG41 baseMeanA	LG41 baseMeanB	LG41 foldChange	LG41 log2FoldChange	LG41 pval	LG41 padj	Stress granules
[truncated: 121 more rows]

[truncated: 3 more sheets: 4. Depleted in granules, 5. Categories & statistics, 6 Total 41vs27]
